# Supplementary material for: Global pathogenomic analysis identifies known and candidate genetic antimicrobial resistance determinants in twelve species
Source: Nat Commun. 2023 Nov 24;14:7690. doi: 10.1038/s41467-023-43549-9 (PMC10673929; doi:10.1038/s41467-023-43549-9)
Supplement: Supplementary file 4 — Supplementary Data 1 [file 41467_2023_43549_MOESM4_ESM.zip]

Archive with 1 entries (1 files):
- DatasetS1.json
