# Supplementary material for: Global pathogenomic analysis identifies known and candidate genetic antimicrobial resistance determinants in twelve species
Source: Nat Commun. 2023 Nov 24;14:7690. doi: 10.1038/s41467-023-43549-9 (PMC10673929; doi:10.1038/s41467-023-43549-9)
Supplement: Supplementary file 5 — Supplementary Data 2 [file 41467_2023_43549_MOESM5_ESM.xlsx]

## Sheet: Legend
Consolidated_SIRs
	SIR data (genome x drug), combining both directly reported SIRs and SIRs inferred from MICs. Inferred values are denoted with an asterisk.
	SIR values include “susceptible”, “intermediate”, “resistant”, “non-susceptible”, “non-resistant”, “Susceptible-dose dependent”, and “IS”.
	Binarized SIRs were generated by converting “susceptible”, “non-resistant” and “Susceptible-dose dependent” to 0s, all other values to 1s.
SIR_Stnds
	Most common testing standards for SIR calls for each species-drug pair. Blank entries refer to cases where no standard annotations were available.
	All SIR data was reduced to that of the most common testing standard for each species-drug pair.
Bioproject_to_Stnd
	Testing standards used in BioProjects contributing at least 100 strains with experimental AMR data. Used to supplement PATRIC standard annotations.
Final_MIC_to_SIR
	MIC-SIR mappings used for internally consistent SIR inference from MIC for each (species, drug, standard) combination.
Obs_MIC_to_SIR
	Observed instances of combined MIC and SIR annotations for the same genome for each (species, drug, standard) combination.
	“calls” column refers to the number of genomes with the particular MIC-SIR annotation for the (species, drug, standard) combination.
	“comments” column identifies cases with ambiguous MIC-SIR mappings, overlapping MIC ranges for different SIRs, and combination therapies.
Processed_MICs
	MIC data (genome x drug) used for analysis and SIR data inference.
	MICs were filtered to those derived from the following methods:
		agar_dilution, agar_dilution_or_etest, bd_phoenix, bd_phoenix_and_etest, broth_microdilution, etest, mic, mic broth microdilution, liofilchem, sensititre, vitek_2
MLST_distr
	Number of genomes assigned to each (MLST-species, MLST-subtype) pair
		Assignments are grouped by original species assignment from PATRIC
		https://github.com/tseemann/mlst
BioProject_distr
	Number of genomes from each BioProject for each species

## Sheet: Consolidated_SIRs
genome_id	species	amikacin	amoxicillin	amoxicillin_clavulanic_acid	ampicillin	ampicillin_sulbactam	azithromycin	aztreonam	benzylpenicillin	cefalothin	cefazolin	cefepime	cefotaxime	cefotaxime_clavulanic_acid	cefotetan	cefoxitin	ceftazidime	ceftazidime_avibactam	ceftiofur	ceftriaxone	cefuroxime	chloramphenicol	ciprofloxacin	clindamycin	colistin	daptomycin	doripenem	doxycycline	ertapenem	erythromycin	florfenicol	fosfomycin	furazolidone	fusidic_acid	gentamicin	imipenem	kanamycin	levofloxacin	lincomycin	linezolid	meropenem	methicillin	minocycline	mupirocin	nalidixic_acid	netilmicin	nitrofurantoin	norfloxacin	oxacillin
470.801	Acinetobacter baumannii	resistant			resistant	resistant		resistant			resistant		resistant			resistant	resistant			resistant			resistant												resistant	susceptible		resistant									resistant
470.621	Acinetobacter baumannii	resistant				resistant						resistant					resistant			resistant			resistant												resistant	resistant		resistant			resistant		intermediate
470.621	Acinetobacter baumannii	resistant				resistant						resistant					resistant			resistant			resistant												resistant	resistant		resistant			resistant		susceptible
470.621	Acinetobacter baumannii	resistant				resistant						resistant					resistant			resistant			resistant												resistant	resistant		resistant			resistant		intermediate
470.622	Acinetobacter baumannii	resistant				resistant						resistant					resistant			resistant			resistant												resistant	resistant		resistant			resistant		intermediate
470.622	Acinetobacter baumannii	resistant				resistant						resistant					resistant			resistant			resistant												resistant	resistant		resistant			resistant		resistant
470.622	Acinetobacter baumannii	resistant				resistant						resistant					resistant			resistant			resistant												resistant	resistant		resistant			resistant		intermediate
470.622	Acinetobacter baumannii	resistant				resistant						resistant					resistant			resistant			resistant												resistant	resistant		resistant			resistant		intermediate
470.621	Acinetobacter baumannii	susceptible				susceptible						susceptible					susceptible			intermediate			susceptible												susceptible	susceptible		susceptible			susceptible		susceptible
470.622	Acinetobacter baumannii	resistant				resistant						resistant					resistant			resistant			resistant												resistant	resistant		resistant			resistant		intermediate
470.622	Acinetobacter baumannii	resistant				resistant						resistant					resistant			resistant			resistant												resistant	resistant		resistant			resistant		susceptible
470.622	Acinetobacter baumannii	resistant				resistant						resistant					resistant			resistant			resistant												resistant	resistant		resistant			resistant		intermediate
470.622	Acinetobacter baumannii	resistant				resistant						resistant					resistant			resistant			resistant												resistant	resistant		resistant			resistant		intermediate
470.622	Acinetobacter baumannii	resistant				resistant						resistant					resistant			resistant			resistant												resistant	resistant		resistant			resistant		intermediate
470.623	Acinetobacter baumannii	resistant				resistant						resistant					resistant			resistant			resistant												resistant	resistant		resistant			resistant		susceptible
470.623	Acinetobacter baumannii	resistant				resistant						resistant					resistant			resistant			resistant												resistant	resistant		resistant			resistant		susceptible
470.623	Acinetobacter baumannii	resistant				resistant						resistant					resistant			resistant			resistant												resistant	resistant		resistant			resistant		intermediate
470.622	Acinetobacter baumannii	resistant				resistant						resistant					resistant			resistant			resistant												resistant	resistant		resistant			resistant		intermediate
470.621	Acinetobacter baumannii	resistant				resistant						resistant					resistant			resistant			resistant												resistant	resistant		resistant			resistant		intermediate
470.621	Acinetobacter baumannii	resistant				resistant						resistant					resistant			resistant			resistant												resistant	resistant		resistant			resistant		susceptible
470.621	Acinetobacter baumannii	resistant				resistant						resistant					resistant			resistant			resistant												resistant	resistant		resistant			resistant		susceptible
470.619	Acinetobacter baumannii	susceptible				resistant						resistant					resistant			resistant			resistant												resistant	resistant		resistant			resistant		intermediate
470.619	Acinetobacter baumannii	resistant				resistant						resistant					resistant			resistant			resistant												resistant	resistant		resistant			resistant		susceptible
470.619	Acinetobacter baumannii	resistant				resistant						resistant					resistant			resistant			resistant												resistant	resistant		resistant			resistant		susceptible
470.619	Acinetobacter baumannii	susceptible				susceptible						susceptible					susceptible			intermediate			susceptible												susceptible	susceptible		susceptible			susceptible		susceptible
470.619	Acinetobacter baumannii	resistant				resistant						resistant					resistant			resistant			resistant												resistant	resistant		resistant			resistant		susceptible
470.62	Acinetobacter baumannii	resistant				resistant						resistant					resistant			resistant			resistant												resistant	resistant		resistant			resistant		susceptible
470.62	Acinetobacter baumannii	susceptible				susceptible						resistant					resistant			resistant			resistant												susceptible	resistant		intermediate			resistant		susceptible
470.62	Acinetobacter baumannii	susceptible				resistant						resistant					resistant			resistant			resistant												susceptible	resistant		resistant			resistant		susceptible
470.62	Acinetobacter baumannii	resistant				resistant						resistant					resistant			resistant			resistant												resistant	resistant		resistant			resistant		intermediate
470.62	Acinetobacter baumannii	resistant				resistant						resistant					resistant			resistant			resistant												resistant	resistant		resistant			resistant		intermediate
470.62	Acinetobacter baumannii	resistant				resistant						resistant					resistant			resistant			resistant												resistant	resistant		resistant			resistant		intermediate
470.62	Acinetobacter baumannii	resistant				resistant						resistant					resistant			resistant			resistant												resistant	resistant		intermediate			resistant		susceptible
470.62	Acinetobacter baumannii	resistant				resistant						resistant					resistant			resistant			resistant												resistant	resistant		resistant			resistant		intermediate
470.62	Acinetobacter baumannii	resistant				resistant						resistant					resistant			resistant			resistant												resistant	resistant		resistant			resistant		intermediate
470.62	Acinetobacter baumannii	susceptible				susceptible						susceptible					susceptible			intermediate			susceptible												susceptible	susceptible		susceptible			susceptible		susceptible
470.621	Acinetobacter baumannii	resistant				resistant						resistant					resistant			resistant			resistant												resistant	resistant		resistant			resistant		intermediate
470.621	Acinetobacter baumannii	resistant				resistant						resistant					resistant			resistant			resistant												resistant	resistant		resistant			resistant		susceptible
470.623	Acinetobacter baumannii	resistant				resistant						resistant					resistant			resistant			resistant												resistant	resistant		resistant			resistant		intermediate
470.623	Acinetobacter baumannii	resistant				resistant						resistant					resistant			resistant			resistant												resistant	resistant		resistant			resistant		intermediate
470.623	Acinetobacter baumannii	resistant				resistant						resistant					resistant			resistant			resistant												resistant	resistant		resistant			resistant		intermediate
470.623	Acinetobacter baumannii	resistant				resistant						resistant					resistant			resistant			resistant												resistant	resistant		resistant			resistant		intermediate
470.675	Acinetobacter baumannii																								susceptible*
470.68	Acinetobacter baumannii																								susceptible*
470.681	Acinetobacter baumannii																								susceptible*
470.682	Acinetobacter baumannii																								susceptible*
470.683	Acinetobacter baumannii																								susceptible*
470.715	Acinetobacter baumannii																								resistant*
470.72	Acinetobacter baumannii																								susceptible*
470.734	Acinetobacter baumannii											resistant					resistant			resistant			resistant												resistant			resistant			resistant
470.734	Acinetobacter baumannii											resistant					resistant			resistant			resistant												susceptible			intermediate			resistant						resistant
470.734	Acinetobacter baumannii											resistant					resistant			resistant			resistant												resistant			resistant			resistant
470.734	Acinetobacter baumannii											resistant					resistant			resistant			resistant												susceptible			resistant			intermediate
470.734	Acinetobacter baumannii											resistant					resistant			resistant			resistant												susceptible			resistant			intermediate
470.734	Acinetobacter baumannii											resistant					resistant			resistant			resistant												susceptible			resistant			resistant
470.734	Acinetobacter baumannii											resistant					resistant			resistant			resistant												resistant			resistant			resistant
470.735	Acinetobacter baumannii											resistant					resistant			resistant			resistant												susceptible			resistant			resistant						resistant
470.735	Acinetobacter baumannii											resistant					resistant			resistant			resistant												susceptible			resistant			resistant
470.735	Acinetobacter baumannii											intermediate					resistant			resistant			resistant												susceptible			resistant			resistant
470.657	Acinetobacter baumannii																								susceptible*
470.619	Acinetobacter baumannii	resistant				resistant						resistant					resistant			resistant			resistant												resistant	resistant		resistant			resistant		susceptible
470.655	Acinetobacter baumannii																								resistant*
470.646	Acinetobacter baumannii
470.623	Acinetobacter baumannii	resistant				resistant						resistant					resistant			resistant			resistant												resistant	resistant		resistant			resistant		intermediate
470.623	Acinetobacter baumannii	resistant				resistant						resistant					resistant			resistant			resistant												resistant	resistant		resistant			resistant		intermediate
470.624	Acinetobacter baumannii	resistant				resistant						resistant					resistant			resistant			resistant												resistant	resistant		resistant			resistant		intermediate
470.624	Acinetobacter baumannii	resistant				resistant						resistant					resistant			resistant			resistant												resistant	resistant		resistant			resistant		susceptible
470.624	Acinetobacter baumannii	resistant				resistant						resistant					resistant			resistant			resistant												resistant	resistant		resistant			resistant		intermediate
470.624	Acinetobacter baumannii	resistant				resistant						resistant					resistant			resistant			resistant												resistant	resistant		resistant			resistant		intermediate
470.624	Acinetobacter baumannii	resistant				resistant						resistant					resistant			resistant			resistant												resistant	resistant		resistant			resistant		intermediate
470.624	Acinetobacter baumannii	resistant				resistant						resistant					resistant			resistant			resistant												resistant	resistant		resistant			resistant		susceptible
470.624	Acinetobacter baumannii	resistant				resistant						resistant					resistant			resistant			resistant												resistant	resistant		resistant			resistant		intermediate
470.624	Acinetobacter baumannii	intermediate				resistant						resistant					resistant			resistant			resistant												resistant	resistant		resistant			resistant		susceptible
470.624	Acinetobacter baumannii	resistant				resistant						resistant					resistant			resistant			resistant												resistant	resistant		resistant			resistant		resistant
470.625	Acinetobacter baumannii	resistant				resistant						resistant					resistant			resistant			resistant												resistant	resistant		resistant			resistant		intermediate
470.625	Acinetobacter baumannii	resistant				resistant						resistant					resistant			resistant			resistant												resistant	resistant		resistant			resistant		resistant
470.627	Acinetobacter baumannii
470.643	Acinetobacter baumannii
470.644	Acinetobacter baumannii																								resistant*
470.645	Acinetobacter baumannii																								resistant*
470.647	Acinetobacter baumannii																								resistant*
470.735	Acinetobacter baumannii											resistant					resistant			resistant			resistant												intermediate			resistant			resistant
470.619	Acinetobacter baumannii	resistant				resistant						resistant					resistant			resistant			resistant												resistant	resistant		resistant			resistant		susceptible
470.618	Acinetobacter baumannii	resistant				resistant						resistant					resistant			resistant			resistant												resistant	resistant		resistant			resistant		intermediate
470.402	Acinetobacter baumannii																																			resistant
470.406	Acinetobacter baumannii																																			resistant
470.406	Acinetobacter baumannii																																			resistant
470.406	Acinetobacter baumannii																																			resistant
470.407	Acinetobacter baumannii																																			resistant
470.47	Acinetobacter baumannii	susceptible			resistant*	resistant						resistant	resistant				resistant			resistant			resistant		resistant		resistant								resistant	resistant		resistant			resistant
470.47	Acinetobacter baumannii	susceptible			resistant*	resistant						resistant	resistant				resistant			resistant			resistant		susceptible		resistant								susceptible	resistant		resistant			resistant
470.402	Acinetobacter baumannii																																			resistant
470.47	Acinetobacter baumannii	resistant			resistant*	intermediate						resistant	resistant				resistant			resistant			resistant		susceptible		resistant								resistant	resistant		resistant			resistant
470.478	Acinetobacter baumannii	resistant			resistant*	susceptible						resistant	resistant				resistant			resistant			resistant		susceptible		intermediate								resistant	susceptible		resistant			intermediate*
470.479	Acinetobacter baumannii	intermediate			resistant*	intermediate						resistant	resistant				resistant			resistant			resistant		susceptible		resistant								intermediate	resistant		resistant			resistant
470.488	Acinetobacter baumannii	susceptible			resistant*	resistant						resistant	resistant				resistant			resistant			resistant		resistant		resistant								resistant	resistant		resistant			resistant
470.49	Acinetobacter baumannii	resistant			resistant*	resistant						resistant	resistant				resistant			resistant			resistant		susceptible		resistant								resistant	resistant		resistant			resistant
470.504	Acinetobacter baumannii	resistant*			resistant*												resistant*								susceptible*										resistant*	resistant*		resistant*
470.541	Acinetobacter baumannii	susceptible			resistant*	susceptible						susceptible	resistant				intermediate			intermediate			resistant		susceptible		resistant								resistant	resistant		resistant			resistant
470.542	Acinetobacter baumannii	susceptible			resistant*	susceptible						susceptible	resistant				intermediate			resistant			resistant		susceptible		resistant								resistant	resistant		resistant			resistant
470.475	Acinetobacter baumannii	resistant			resistant*	resistant						resistant	resistant				resistant			resistant			resistant		susceptible		resistant								resistant	resistant		resistant			resistant
470.401	Acinetobacter baumannii																																			resistant
470.401	Acinetobacter baumannii																																			resistant
470.401	Acinetobacter baumannii																																			resistant
470.4	Acinetobacter baumannii																																			resistant
470.4	Acinetobacter baumannii																																			resistant
470.4	Acinetobacter baumannii																																			resistant
470.4	Acinetobacter baumannii																																			resistant
470.4	Acinetobacter baumannii																																			resistant
470.4	Acinetobacter baumannii																																			resistant
470.4	Acinetobacter baumannii																																			resistant
470.4	Acinetobacter baumannii																																			resistant
470.4	Acinetobacter baumannii																																			resistant
470.401	Acinetobacter baumannii																																			resistant
470.401	Acinetobacter baumannii																																			resistant
470.401	Acinetobacter baumannii																																			resistant
470.401	Acinetobacter baumannii																																			resistant
470.401	Acinetobacter baumannii																																			resistant
470.401	Acinetobacter baumannii																																			resistant
470.401	Acinetobacter baumannii																																			resistant
470.401	Acinetobacter baumannii																																			resistant
470.559	Acinetobacter baumannii	resistant*										resistant*					resistant*																			resistant*		resistant*					resistant*
470.573	Acinetobacter baumannii	resistant*										resistant*					resistant*																			resistant*		intermediate*
470.574	Acinetobacter baumannii	resistant*										resistant*					resistant*																			resistant*		resistant*					resistant*
470.575	Acinetobacter baumannii	resistant*										resistant*					resistant*																			resistant*		intermediate*
470.602	Acinetobacter baumannii	susceptible*										resistant*					resistant*																			resistant*		resistant*					resistant*
470.603	Acinetobacter baumannii	susceptible*										resistant*					susceptible*																			resistant*		resistant*
470.604	Acinetobacter baumannii	resistant*										resistant*					resistant*																			resistant*		resistant*					resistant*
470.617	Acinetobacter baumannii	susceptible				intermediate						resistant					resistant			resistant			resistant												susceptible	resistant		intermediate			resistant		susceptible
470.617	Acinetobacter baumannii	susceptible				susceptible						resistant					resistant			resistant			resistant												susceptible	resistant		resistant			resistant		susceptible
470.617	Acinetobacter baumannii	resistant				resistant						resistant					resistant			resistant			resistant												resistant	resistant		resistant			resistant		susceptible
470.617	Acinetobacter baumannii	resistant				resistant						resistant					resistant			resistant			resistant												resistant	resistant		resistant			resistant		susceptible
470.617	Acinetobacter baumannii	resistant				resistant						resistant					resistant			resistant			resistant												resistant	resistant		resistant			resistant		resistant
470.618	Acinetobacter baumannii	resistant				resistant						resistant					resistant			resistant			resistant												resistant	resistant		resistant			resistant		resistant
470.618	Acinetobacter baumannii	resistant				resistant						resistant					resistant			resistant			resistant												resistant	resistant		resistant			resistant		intermediate
470.618	Acinetobacter baumannii	resistant				resistant						resistant					resistant			resistant			resistant												resistant	resistant		resistant			resistant		susceptible
470.618	Acinetobacter baumannii	resistant				resistant						resistant					resistant			resistant			resistant												resistant	resistant		resistant			resistant		resistant
470.618	Acinetobacter baumannii	susceptible				susceptible						susceptible					susceptible			intermediate			susceptible												susceptible	susceptible		susceptible			susceptible		susceptible
470.618	Acinetobacter baumannii	susceptible				susceptible						susceptible					susceptible			intermediate			susceptible												susceptible	susceptible		susceptible			susceptible		susceptible
470.618	Acinetobacter baumannii	susceptible				susceptible						susceptible					intermediate			intermediate			susceptible												susceptible	susceptible		susceptible			susceptible		susceptible
470.618	Acinetobacter baumannii	resistant				intermediate						resistant					resistant			resistant			resistant												resistant	resistant		resistant			resistant		susceptible
470.618	Acinetobacter baumannii	resistant				resistant						resistant					resistant			resistant			resistant												resistant	resistant		resistant			resistant		susceptible
470.601	Acinetobacter baumannii	resistant*										resistant*					resistant*																			resistant*		resistant*					resistant*
470.618	Acinetobacter baumannii	susceptible				resistant						resistant					resistant			resistant			resistant												susceptible	resistant		intermediate			resistant		susceptible
470.6	Acinetobacter baumannii	resistant*										resistant*					resistant*																			resistant*		resistant*					resistant*
470.597	Acinetobacter baumannii	resistant*										resistant*					resistant*																			resistant*		resistant*					resistant*
470.576	Acinetobacter baumannii	resistant*										resistant*					resistant*																			resistant*		intermediate*
470.577	Acinetobacter baumannii	resistant*										resistant*					resistant*																			resistant*		intermediate*					intermediate*
470.578	Acinetobacter baumannii	resistant*										resistant*					susceptible*																			resistant*		intermediate*
470.579	Acinetobacter baumannii	resistant*										resistant*					resistant*																			resistant*		resistant*					intermediate*
470.58	Acinetobacter baumannii	resistant*										resistant*					resistant*																			resistant*		resistant*
470.581	Acinetobacter baumannii	susceptible*										resistant*					resistant*																			resistant*		resistant*					resistant*
470.584	Acinetobacter baumannii	resistant*										resistant*					resistant*																			resistant*		resistant*					resistant*
470.585	Acinetobacter baumannii	susceptible*										resistant*					resistant*																			resistant*		resistant*
470.587	Acinetobacter baumannii	resistant*										resistant*					resistant*																			resistant*		resistant*					resistant*
470.589	Acinetobacter baumannii	resistant*										resistant*					resistant*																			resistant*		intermediate*					resistant*
470.59	Acinetobacter baumannii	resistant*										resistant*					resistant*																			resistant*		resistant*					resistant*
470.591	Acinetobacter baumannii	resistant*										resistant*					resistant*																			resistant*		resistant*					intermediate*
470.592	Acinetobacter baumannii	susceptible*															susceptible*						susceptible*													susceptible*		susceptible*			susceptible*
470.593	Acinetobacter baumannii	susceptible*										resistant*					resistant*																			resistant*		resistant*
470.594	Acinetobacter baumannii	resistant*										resistant*					resistant*																			resistant*		resistant*					intermediate*
470.595	Acinetobacter baumannii	susceptible*															susceptible*																			susceptible*		intermediate*			susceptible*
470.596	Acinetobacter baumannii	resistant*										resistant*					resistant*																			resistant*		resistant*
470.598	Acinetobacter baumannii	susceptible*															susceptible*						susceptible*													susceptible*		susceptible*			susceptible*
470.377	Acinetobacter baumannii																								susceptible*
470.735	Acinetobacter baumannii											resistant					resistant			resistant			resistant												susceptible			resistant			resistant
470.735	Acinetobacter baumannii	resistant										resistant											resistant		susceptible											resistant
470.745	Acinetobacter baumannii	resistant			resistant	susceptible		resistant			resistant		resistant		resistant		resistant			resistant			resistant												resistant	susceptible		resistant			susceptible						resistant
470.745	Acinetobacter baumannii	resistant			susceptible	susceptible		resistant			susceptible		resistant		susceptible		intermediate			resistant			resistant												resistant	susceptible		intermediate
470.746	Acinetobacter baumannii	susceptible			resistant	susceptible		resistant			resistant		resistant		resistant		susceptible			susceptible			susceptible												susceptible	susceptible		susceptible			susceptible						resistant
470.746	Acinetobacter baumannii	susceptible			resistant	susceptible		resistant			resistant		intermediate		resistant		susceptible			susceptible			susceptible				susceptible								susceptible	susceptible		susceptible			susceptible						resistant
470.746	Acinetobacter baumannii	susceptible			resistant	susceptible		resistant			resistant		susceptible		resistant		susceptible			susceptible			susceptible				susceptible								susceptible	susceptible		susceptible			susceptible						resistant
470.746	Acinetobacter baumannii	resistant			resistant	resistant		resistant			resistant		resistant		resistant		resistant			resistant			resistant				susceptible								resistant	susceptible		intermediate*			susceptible						resistant
470.746	Acinetobacter baumannii	resistant			resistant	susceptible		resistant			resistant		resistant		resistant		resistant			resistant			resistant												resistant	resistant		resistant			resistant						resistant
470.745	Acinetobacter baumannii	susceptible			resistant	susceptible		resistant			resistant		resistant		resistant		resistant			resistant			susceptible*				susceptible								resistant	susceptible		susceptible			susceptible						resistant
470.746	Acinetobacter baumannii	susceptible			resistant	susceptible		resistant			resistant		susceptible		resistant		susceptible			susceptible			resistant				susceptible								resistant	susceptible		intermediate			susceptible						resistant
470.746	Acinetobacter baumannii	resistant			resistant	resistant		resistant			resistant		resistant		resistant		resistant			resistant			resistant												resistant	resistant		intermediate*			resistant						resistant
470.746	Acinetobacter baumannii	resistant			resistant	non_susceptible*		resistant			resistant		resistant		resistant		resistant*			resistant			resistant				susceptible								resistant	resistant		resistant			resistant						resistant
470.747	Acinetobacter baumannii	resistant			resistant	susceptible		resistant			resistant		resistant		resistant		resistant			resistant			resistant												resistant	susceptible		resistant			susceptible						resistant
470.747	Acinetobacter baumannii	susceptible			resistant	susceptible		resistant			resistant		resistant		resistant		intermediate			resistant			resistant												resistant*	intermediate		intermediate			susceptible						resistant
470.747	Acinetobacter baumannii	susceptible			resistant	susceptible		resistant			resistant		resistant		resistant		intermediate			resistant			resistant												resistant*	susceptible		intermediate			susceptible						resistant
470.747	Acinetobacter baumannii	susceptible			resistant	intermediate		resistant			resistant		resistant		resistant		resistant			resistant			resistant				susceptible								resistant	susceptible		resistant			susceptible						resistant
470.747	Acinetobacter baumannii	non_resistant*			resistant	susceptible		resistant			resistant		resistant		resistant		intermediate			resistant			resistant												resistant*	intermediate		intermediate			susceptible						resistant
470.746	Acinetobacter baumannii	resistant			resistant	intermediate*		resistant			resistant		resistant		resistant		resistant			resistant			resistant												resistant	resistant		intermediate*			resistant						resistant
470.745	Acinetobacter baumannii	resistant			resistant	susceptible		resistant			resistant		resistant		resistant		resistant			resistant			resistant												resistant	susceptible		resistant			susceptible						resistant
470.745	Acinetobacter baumannii	susceptible			resistant	resistant		resistant			resistant		resistant		resistant		resistant			resistant			resistant				susceptible								resistant	susceptible		resistant			susceptible						resistant
470.745	Acinetobacter baumannii	susceptible			resistant	resistant		resistant			resistant		resistant		resistant		resistant			resistant			resistant				susceptible								resistant	susceptible		resistant			susceptible						resistant
470.743	Acinetobacter baumannii	resistant			resistant	susceptible		resistant			resistant		resistant		resistant		resistant			resistant			resistant												resistant	susceptible		resistant*			susceptible						resistant
470.744	Acinetobacter baumannii	resistant			resistant	non_susceptible*		non_susceptible*			resistant		resistant		resistant		intermediate*			resistant			resistant												resistant	resistant		intermediate			resistant						resistant
470.744	Acinetobacter baumannii	resistant			resistant	non_resistant*		non_susceptible*			resistant		resistant		resistant		intermediate*			resistant			resistant												resistant	resistant		intermediate			resistant						resistant
470.744	Acinetobacter baumannii	susceptible			resistant	susceptible		resistant			resistant		susceptible		resistant		susceptible			susceptible			susceptible				susceptible								susceptible	susceptible		susceptible			susceptible						resistant
470.744	Acinetobacter baumannii	non_resistant*			resistant	resistant		resistant			resistant		resistant		resistant		resistant			resistant			resistant												resistant	susceptible		resistant			susceptible						resistant
470.744	Acinetobacter baumannii																								susceptible*
470.744	Acinetobacter baumannii	resistant			resistant	susceptible		resistant			resistant		resistant		resistant		resistant			resistant			resistant												resistant	susceptible		resistant			susceptible						resistant
470.744	Acinetobacter baumannii	resistant			resistant	intermediate		non_susceptible*			resistant		resistant		resistant		intermediate*			resistant			resistant												resistant	resistant		intermediate			resistant						resistant
470.744	Acinetobacter baumannii	resistant			resistant	susceptible		resistant			resistant		resistant		resistant		resistant			resistant			resistant				susceptible								resistant	susceptible		resistant			susceptible						resistant
470.744	Acinetobacter baumannii	resistant			resistant	non_susceptible*		resistant			resistant		resistant		resistant		intermediate			resistant			resistant												resistant	resistant		intermediate			resistant						resistant
470.744	Acinetobacter baumannii	susceptible			resistant	resistant		resistant			resistant		resistant		resistant		resistant			resistant			resistant				susceptible								resistant	susceptible		resistant			susceptible						resistant
470.745	Acinetobacter baumannii	susceptible			resistant	susceptible		resistant			resistant		resistant		resistant		resistant			resistant			susceptible												resistant	susceptible		susceptible			susceptible						resistant
470.745	Acinetobacter baumannii	susceptible			resistant	resistant		resistant			resistant		resistant		resistant		resistant			resistant			resistant				susceptible								resistant	susceptible		resistant			susceptible						resistant
470.745	Acinetobacter baumannii	susceptible			resistant	susceptible		resistant			resistant		resistant		resistant		resistant			resistant			resistant				susceptible								intermediate	susceptible		resistant			susceptible						resistant
470.745	Acinetobacter baumannii	susceptible			resistant	resistant		resistant			resistant		resistant		resistant		resistant			resistant			resistant				susceptible								resistant	susceptible		resistant			susceptible						resistant
470.745	Acinetobacter baumannii	resistant			resistant	intermediate*		resistant			resistant		resistant		resistant		resistant			resistant			resistant												resistant	resistant		intermediate*			resistant						resistant
470.745	Acinetobacter baumannii																								resistant*
470.747	Acinetobacter baumannii	susceptible			resistant	susceptible		resistant			resistant		resistant		resistant		intermediate			resistant			intermediate				susceptible								resistant	susceptible		susceptible			susceptible						resistant
470.747	Acinetobacter baumannii	susceptible			resistant	susceptible		resistant			resistant		resistant		resistant		susceptible			susceptible			susceptible				susceptible								susceptible	susceptible		susceptible			susceptible						resistant
470.747	Acinetobacter baumannii	susceptible			resistant	susceptible		resistant			resistant		intermediate		resistant		susceptible			intermediate			susceptible												susceptible	susceptible		susceptible			susceptible						resistant
470.747	Acinetobacter baumannii	non_resistant*			resistant	resistant		resistant			resistant		resistant		resistant		resistant			resistant			resistant												resistant	susceptible		resistant*			susceptible						resistant
470.75	Acinetobacter baumannii	intermediate			resistant	intermediate		resistant			resistant		resistant				resistant			resistant			resistant				susceptible								resistant	susceptible		resistant			susceptible						resistant
470.75	Acinetobacter baumannii	susceptible			resistant	susceptible		resistant			resistant		resistant				resistant			resistant			resistant												resistant	susceptible		resistant			susceptible						resistant
470.75	Acinetobacter baumannii	susceptible			resistant	susceptible		resistant			resistant		susceptible				susceptible			susceptible			susceptible				susceptible								susceptible	susceptible		susceptible			susceptible						resistant
470.75	Acinetobacter baumannii	intermediate			resistant	intermediate		resistant			resistant		resistant				resistant			resistant			resistant				susceptible								resistant	susceptible		resistant			susceptible						resistant
470.75	Acinetobacter baumannii	intermediate			resistant	intermediate*		resistant			resistant		resistant				resistant			resistant			resistant				susceptible								resistant	susceptible		resistant			susceptible						resistant
470.75	Acinetobacter baumannii	resistant			resistant	susceptible		resistant			resistant		resistant				resistant			resistant			resistant				susceptible								resistant	susceptible		resistant			susceptible						resistant
470.75	Acinetobacter baumannii	resistant			resistant	susceptible		resistant			resistant		resistant				resistant			resistant			resistant												resistant	intermediate*		resistant			intermediate						resistant
470.75	Acinetobacter baumannii	resistant			resistant	susceptible		resistant			resistant		resistant				resistant			resistant			resistant												resistant	non_resistant*		resistant			resistant						resistant
470.75	Acinetobacter baumannii	susceptible			resistant	resistant		resistant			resistant		resistant				resistant			resistant			resistant				susceptible								resistant	susceptible		resistant			susceptible						resistant
470.75	Acinetobacter baumannii	susceptible			resistant	resistant		resistant			resistant		resistant				resistant			resistant			resistant				susceptible								resistant	susceptible		resistant			susceptible						resistant
470.75	Acinetobacter baumannii	susceptible			resistant	resistant		resistant			resistant		resistant				resistant			resistant			resistant				susceptible								resistant	susceptible		resistant			susceptible						resistant
470.751	Acinetobacter baumannii	resistant			resistant	susceptible		resistant			resistant		resistant				resistant			resistant			resistant				susceptible								resistant	susceptible		resistant			susceptible						resistant
470.751	Acinetobacter baumannii	susceptible			resistant	resistant		resistant			resistant		resistant				resistant			resistant			resistant				susceptible								resistant	susceptible		intermediate*			susceptible						resistant
470.751	Acinetobacter baumannii	susceptible			resistant	susceptible		non_susceptible*			resistant		intermediate				susceptible			intermediate			susceptible				susceptible								susceptible	susceptible		susceptible			susceptible						resistant
470.751	Acinetobacter baumannii	susceptible			resistant	susceptible		resistant			resistant		intermediate				susceptible			intermediate*			susceptible				susceptible								susceptible	susceptible		susceptible			susceptible						resistant
470.751	Acinetobacter baumannii	resistant			resistant	resistant		resistant			resistant		resistant				resistant			resistant			resistant												resistant	resistant		resistant			resistant						resistant
470.751	Acinetobacter baumannii	susceptible			resistant	susceptible		non_susceptible*			resistant		intermediate				susceptible			intermediate*			susceptible				susceptible								susceptible*	susceptible		susceptible*			susceptible						resistant
470.749	Acinetobacter baumannii	susceptible			resistant	resistant		resistant			resistant		resistant				resistant			resistant			resistant												resistant	susceptible		resistant			susceptible						resistant
470.743	Acinetobacter baumannii	susceptible			resistant	resistant		resistant			resistant		resistant		resistant		resistant			resistant			resistant				susceptible								resistant	susceptible		resistant			susceptible						resistant
470.749	Acinetobacter baumannii	intermediate*			resistant	intermediate*		resistant			resistant		resistant				resistant			resistant			resistant												resistant	susceptible		resistant			susceptible						resistant
470.749	Acinetobacter baumannii	intermediate*			resistant	intermediate*		resistant			resistant		resistant				resistant			resistant			resistant												resistant	susceptible		resistant			susceptible						resistant
470.747	Acinetobacter baumannii	susceptible			resistant	resistant		resistant			resistant		resistant		resistant		resistant			resistant			resistant				susceptible								resistant	intermediate		resistant			susceptible						resistant
470.748	Acinetobacter baumannii	resistant			resistant	resistant		resistant			resistant		resistant		resistant		resistant			resistant			resistant				susceptible								resistant	susceptible		resistant			susceptible						resistant
470.748	Acinetobacter baumannii	resistant			resistant	susceptible		resistant			resistant		resistant		resistant		resistant			resistant			resistant												resistant	susceptible		resistant			susceptible						resistant
470.748	Acinetobacter baumannii	susceptible			resistant	susceptible		resistant			resistant		susceptible		resistant		intermediate			susceptible			susceptible				susceptible								susceptible	susceptible		susceptible			susceptible						resistant
470.748	Acinetobacter baumannii	susceptible			resistant	susceptible		non_susceptible*			resistant		susceptible		resistant		susceptible			intermediate*			non_resistant*				susceptible								susceptible	susceptible		susceptible			susceptible						resistant
470.748	Acinetobacter baumannii	resistant			resistant	susceptible		resistant			resistant		resistant		resistant		resistant			resistant			resistant				susceptible								resistant	susceptible		resistant			susceptible						resistant
470.748	Acinetobacter baumannii	susceptible			resistant	resistant		resistant			resistant		resistant		resistant		resistant			resistant			resistant												resistant	susceptible		resistant			susceptible						resistant
470.748	Acinetobacter baumannii	resistant			resistant	susceptible		resistant			resistant		resistant		resistant		resistant			resistant			resistant												resistant	susceptible		resistant			susceptible						resistant
470.748	Acinetobacter baumannii	resistant			resistant	resistant		resistant			resistant		resistant		resistant		resistant			resistant			resistant				susceptible								resistant	susceptible		resistant			susceptible						resistant
470.748	Acinetobacter baumannii	resistant			resistant	susceptible		resistant			resistant		resistant		resistant		resistant			resistant			resistant				susceptible								resistant	susceptible		resistant			susceptible						resistant
470.748	Acinetobacter baumannii	resistant			resistant	susceptible*		resistant			resistant		resistant		resistant		resistant			resistant			resistant				susceptible								resistant	susceptible		resistant			susceptible						resistant
470.748	Acinetobacter baumannii	resistant			resistant	resistant		resistant			resistant		resistant		resistant		resistant			resistant			resistant												resistant*	resistant		resistant			resistant						resistant
470.749	Acinetobacter baumannii	resistant			resistant	susceptible		resistant			resistant		resistant		resistant		resistant			resistant			resistant												resistant	susceptible		resistant			susceptible						resistant
470.749	Acinetobacter baumannii	intermediate			resistant	intermediate		resistant			resistant		resistant				resistant			resistant			resistant												resistant	susceptible		resistant			susceptible						resistant
470.749	Acinetobacter baumannii	susceptible			resistant	susceptible		resistant			resistant		intermediate				susceptible			intermediate			susceptible				susceptible								susceptible	susceptible		susceptible			susceptible						resistant
470.749	Acinetobacter baumannii	intermediate			resistant	intermediate		resistant			resistant		resistant				resistant			resistant			resistant												resistant	susceptible		resistant			susceptible						resistant
470.749	Acinetobacter baumannii	intermediate			resistant	intermediate		resistant			resistant		resistant				resistant			resistant			resistant												resistant	susceptible		resistant			susceptible						resistant
470.749	Acinetobacter baumannii	intermediate			resistant	intermediate		resistant			resistant		resistant				resistant			resistant			resistant												resistant	susceptible		resistant			susceptible						resistant
470.735	Acinetobacter baumannii											resistant					resistant			resistant			resistant												intermediate			resistant			resistant
470.743	Acinetobacter baumannii	susceptible			resistant	susceptible		resistant			resistant		susceptible		resistant		susceptible			susceptible			susceptible				susceptible								susceptible	susceptible		susceptible			susceptible						resistant
470.743	Acinetobacter baumannii	susceptible			resistant	resistant		resistant			resistant		resistant		resistant		resistant			resistant			resistant												resistant	susceptible		resistant			susceptible						resistant
470.737	Acinetobacter baumannii	susceptible										resistant											resistant		susceptible											resistant
470.737	Acinetobacter baumannii	resistant										resistant											resistant		susceptible											resistant
575584	Acinetobacter baumannii																susceptible*																			susceptible*
470.738	Acinetobacter baumannii	susceptible				resistant						resistant	resistant				resistant			resistant			resistant		susceptible		resistant								resistant	resistant		resistant			resistant		intermediate
470.738	Acinetobacter baumannii	resistant				resistant						resistant	resistant				resistant			resistant			resistant		susceptible		resistant								resistant	resistant		resistant			resistant		intermediate
470.738	Acinetobacter baumannii	susceptible				resistant						resistant	resistant				resistant			resistant			resistant		susceptible		resistant								resistant	resistant		resistant			resistant		susceptible
470.738	Acinetobacter baumannii	resistant				resistant						resistant	resistant				resistant			resistant			resistant		susceptible		resistant								resistant	resistant		resistant			resistant		intermediate
470.737	Acinetobacter baumannii	susceptible										resistant											resistant		susceptible											resistant
470.738	Acinetobacter baumannii	resistant				resistant						resistant	resistant				resistant			resistant			resistant		susceptible		resistant								resistant	resistant		resistant			resistant		intermediate
470.738	Acinetobacter baumannii	susceptible				resistant						intermediate	resistant				resistant			resistant			resistant		susceptible		resistant								resistant	resistant*		resistant			resistant		susceptible
470.738	Acinetobacter baumannii	resistant				resistant						resistant	resistant				resistant			resistant			resistant		susceptible		resistant								resistant	resistant		resistant			resistant		intermediate
470.738	Acinetobacter baumannii	resistant				resistant						resistant	resistant				resistant			resistant			resistant		susceptible		resistant								resistant	resistant		resistant			resistant		intermediate
470.738	Acinetobacter baumannii	resistant				resistant						resistant	resistant				resistant			resistant			resistant		susceptible		resistant								resistant	resistant		resistant			resistant		susceptible
470.738	Acinetobacter baumannii	intermediate				resistant						resistant	resistant				resistant			resistant			resistant		susceptible		resistant								resistant	resistant		resistant			resistant		susceptible
470.739	Acinetobacter baumannii	resistant				resistant						resistant	resistant				resistant			resistant			resistant		susceptible		resistant								resistant	resistant		resistant			resistant		intermediate
470.739	Acinetobacter baumannii	intermediate				resistant						resistant	resistant				resistant			resistant			resistant		susceptible		resistant								susceptible	resistant		resistant			resistant		susceptible
470.738	Acinetobacter baumannii	susceptible				resistant						resistant	resistant				resistant			resistant			resistant		susceptible		susceptible								resistant	susceptible		resistant			susceptible		intermediate
470.737	Acinetobacter baumannii	susceptible										resistant											resistant		susceptible											resistant
470.737	Acinetobacter baumannii	susceptible										resistant											resistant		susceptible											resistant
470.737	Acinetobacter baumannii	resistant										resistant											resistant		susceptible											resistant
470.735	Acinetobacter baumannii	resistant										resistant											resistant		susceptible											resistant
470.735	Acinetobacter baumannii	resistant										resistant											resistant		susceptible											resistant
470.735	Acinetobacter baumannii	resistant										resistant											resistant		susceptible											resistant
470.736	Acinetobacter baumannii	resistant										resistant											resistant		susceptible											resistant
470.736	Acinetobacter baumannii	resistant										resistant											resistant		susceptible											resistant
470.736	Acinetobacter baumannii	resistant										resistant											resistant		susceptible											resistant
470.736	Acinetobacter baumannii	resistant										resistant											resistant		susceptible											resistant
470.736	Acinetobacter baumannii	resistant										resistant											resistant		susceptible											resistant
470.736	Acinetobacter baumannii																								susceptible*
470.736	Acinetobacter baumannii	resistant										resistant											resistant		susceptible											resistant
470.736	Acinetobacter baumannii	resistant										resistant											resistant		susceptible											resistant
470.736	Acinetobacter baumannii	resistant										resistant											resistant		susceptible											resistant
470.736	Acinetobacter baumannii	resistant										resistant											resistant		susceptible											resistant
470.736	Acinetobacter baumannii	resistant										resistant											resistant		susceptible											resistant
470.736	Acinetobacter baumannii	resistant										resistant											resistant		susceptible											resistant
470.737	Acinetobacter baumannii	susceptible										resistant											resistant		susceptible											resistant
470.737	Acinetobacter baumannii	resistant										resistant											resistant		susceptible											resistant
470.739	Acinetobacter baumannii	resistant				resistant						resistant	resistant				resistant			resistant			resistant		resistant		resistant								resistant	resistant		resistant			resistant		resistant
470.739	Acinetobacter baumannii	intermediate				resistant						resistant	resistant				resistant			resistant			resistant		susceptible		resistant								resistant	resistant		resistant			resistant		resistant
470.739	Acinetobacter baumannii																								susceptible*
470.739	Acinetobacter baumannii	resistant				resistant						resistant	resistant				resistant			resistant			resistant		susceptible		resistant								resistant	resistant		resistant			resistant		intermediate
470.741	Acinetobacter baumannii	susceptible				resistant						resistant	resistant				resistant			resistant			resistant		susceptible		resistant								resistant	resistant		resistant			resistant		susceptible
470.741	Acinetobacter baumannii	intermediate			resistant	intermediate		resistant			resistant		resistant		resistant		resistant			resistant			resistant												resistant	susceptible		resistant									resistant
470.741	Acinetobacter baumannii	non_resistant*			resistant	resistant		resistant			resistant		resistant		resistant		resistant			resistant			resistant												resistant*	intermediate		resistant									resistant
470.742	Acinetobacter baumannii	susceptible			resistant	susceptible		resistant			resistant		intermediate		resistant		susceptible			susceptible			susceptible				susceptible								susceptible	susceptible		susceptible									resistant
470.742	Acinetobacter baumannii	susceptible			resistant	susceptible		resistant			resistant		intermediate		resistant		susceptible			intermediate			susceptible												susceptible	susceptible		susceptible			susceptible						resistant
470.742	Acinetobacter baumannii	intermediate*			resistant	non_resistant*		resistant			resistant		resistant		resistant		resistant			resistant			resistant												resistant*	resistant		resistant			resistant						resistant
470.742	Acinetobacter baumannii	susceptible			resistant	non_resistant*		resistant			resistant		resistant		resistant		resistant			resistant			resistant				susceptible								resistant	susceptible		resistant			susceptible						resistant
470.742	Acinetobacter baumannii	susceptible			resistant	resistant		resistant			resistant		resistant		resistant		resistant			resistant			resistant												resistant	susceptible		intermediate*			susceptible						resistant
470.742	Acinetobacter baumannii	susceptible			resistant	susceptible		resistant			resistant		intermediate		resistant		susceptible*			intermediate			resistant				susceptible								susceptible	susceptible		resistant			susceptible						resistant
470.742	Acinetobacter baumannii	resistant			resistant	resistant		resistant			resistant		resistant		resistant		resistant			resistant			resistant												resistant	resistant		intermediate			resistant						resistant
470.742	Acinetobacter baumannii	resistant			resistant	intermediate		resistant			resistant		resistant		resistant		resistant*			resistant			resistant												resistant	resistant		resistant*			resistant						resistant
470.743	Acinetobacter baumannii	resistant			resistant	intermediate*		resistant			resistant		resistant		resistant		resistant			resistant			resistant												resistant	resistant		resistant*			resistant						resistant
470.743	Acinetobacter baumannii	resistant			resistant	susceptible		resistant			resistant		resistant		resistant		resistant			resistant			resistant												resistant	susceptible		resistant			intermediate						resistant
470.743	Acinetobacter baumannii	susceptible			resistant	resistant		resistant			resistant		resistant		resistant		resistant			resistant			susceptible				susceptible								resistant	susceptible		susceptible			susceptible						resistant
470.743	Acinetobacter baumannii	susceptible			resistant	resistant		resistant			resistant		resistant		resistant		resistant			resistant			resistant				susceptible								resistant	susceptible		resistant			susceptible						resistant
470.743	Acinetobacter baumannii	susceptible			resistant	susceptible		resistant			resistant		resistant		resistant		susceptible			intermediate			susceptible												resistant	susceptible		susceptible			susceptible						resistant
470.743	Acinetobacter baumannii	resistant			resistant	non_resistant*		resistant			resistant		resistant		resistant		resistant			resistant			resistant				susceptible								resistant	susceptible		resistant			susceptible						resistant
470.741	Acinetobacter baumannii	susceptible				intermediate						resistant	resistant				resistant			resistant			resistant		susceptible		resistant								resistant	susceptible		intermediate			resistant*		susceptible
470.743	Acinetobacter baumannii	resistant			resistant	susceptible		resistant			resistant		resistant		resistant		resistant			resistant			resistant												resistant	resistant		resistant			resistant						resistant
470.741	Acinetobacter baumannii	resistant				resistant						resistant	resistant				resistant			resistant			resistant		susceptible		resistant								resistant	resistant		resistant			resistant		susceptible
470.741	Acinetobacter baumannii	resistant				resistant						resistant	resistant				resistant			resistant			resistant		resistant		resistant								resistant	resistant		resistant			resistant		resistant
470.739	Acinetobacter baumannii	resistant				resistant						resistant	resistant				resistant			resistant			resistant		susceptible		resistant								resistant	resistant		resistant			resistant		intermediate
470.739	Acinetobacter baumannii	resistant				resistant						resistant	resistant				resistant			resistant			resistant		susceptible		resistant								resistant	resistant		resistant			resistant		resistant
470.74	Acinetobacter baumannii	susceptible				resistant						resistant	resistant				resistant			resistant			resistant		susceptible		resistant								susceptible	resistant		resistant			resistant		resistant
470.74	Acinetobacter baumannii	resistant				resistant						resistant	resistant				resistant			resistant			resistant		susceptible		resistant								resistant	resistant		resistant			resistant		susceptible
470.74	Acinetobacter baumannii	intermediate				resistant						resistant	resistant				resistant			resistant			resistant		susceptible		resistant								resistant	resistant		resistant			resistant		resistant
470.74	Acinetobacter baumannii	resistant				resistant						resistant	resistant				resistant			resistant			resistant		susceptible		resistant								resistant	resistant		resistant			resistant		intermediate
470.74	Acinetobacter baumannii	resistant				resistant						resistant	resistant				resistant			resistant			resistant		susceptible		resistant								resistant	resistant		resistant			resistant		susceptible
470.74	Acinetobacter baumannii																								susceptible*
470.74	Acinetobacter baumannii	resistant				susceptible						intermediate	resistant				resistant			resistant			resistant		susceptible		susceptible								resistant	susceptible		resistant			susceptible		intermediate
470.74	Acinetobacter baumannii	resistant				resistant						resistant	resistant				resistant			resistant			resistant		susceptible		resistant								resistant*	resistant		resistant			resistant		resistant
470.74	Acinetobacter baumannii	resistant				resistant						resistant	resistant				resistant			resistant			resistant		susceptible		resistant								resistant	resistant		resistant			resistant		intermediate
470.74	Acinetobacter baumannii	resistant				resistant						resistant	resistant				resistant			resistant			resistant		resistant		resistant								resistant	resistant		resistant			resistant		intermediate
470.74	Acinetobacter baumannii	intermediate				resistant						resistant	resistant				resistant			resistant			resistant		resistant		resistant								resistant	resistant		resistant			resistant		resistant
470.74	Acinetobacter baumannii	intermediate				intermediate						resistant	resistant				resistant			resistant			resistant		susceptible		resistant								resistant	resistant		resistant			resistant		susceptible
470.741	Acinetobacter baumannii	resistant				resistant						resistant	resistant				resistant			resistant			resistant		susceptible		resistant								resistant	resistant		resistant			resistant		susceptible
470.741	Acinetobacter baumannii	resistant				intermediate						resistant	resistant				resistant			resistant			resistant		resistant		resistant								resistant	resistant		resistant			resistant		resistant
470.741	Acinetobacter baumannii	resistant				resistant						resistant	resistant				resistant			resistant			resistant		resistant		resistant								resistant	resistant		resistant			resistant		resistant
470.741	Acinetobacter baumannii	resistant				resistant						resistant	resistant				resistant			resistant			resistant		resistant		resistant								resistant	resistant		resistant			resistant		resistant
470.751	Acinetobacter baumannii	susceptible			resistant	resistant		resistant			resistant		resistant				resistant			resistant			resistant												resistant	susceptible		resistant			susceptible						resistant
470.377	Acinetobacter baumannii					susceptible*																			resistant*																		intermediate*
470.377	Acinetobacter baumannii																susceptible*								susceptible*
1.31076e+06	Acinetobacter baumannii																																			resistant
1.31076e+06	Acinetobacter baumannii																																			resistant
1.31076e+06	Acinetobacter baumannii																																			susceptible
1.31076e+06	Acinetobacter baumannii																																			resistant
1.31076e+06	Acinetobacter baumannii																																			susceptible
1.31076e+06	Acinetobacter baumannii																																			resistant
1.31077e+06	Acinetobacter baumannii																																			resistant
1.31076e+06	Acinetobacter baumannii																																			resistant
1.31077e+06	Acinetobacter baumannii																																			resistant
1.31077e+06	Acinetobacter baumannii																																			resistant
1.31077e+06	Acinetobacter baumannii																																			susceptible
1.31077e+06	Acinetobacter baumannii																																			resistant
1.31077e+06	Acinetobacter baumannii																																			resistant
1.31078e+06	Acinetobacter baumannii																																			resistant
1.31078e+06	Acinetobacter baumannii																																			resistant
1.31078e+06	Acinetobacter baumannii																																			resistant
1.31077e+06	Acinetobacter baumannii																																			resistant
1.31075e+06	Acinetobacter baumannii																																			resistant
1.31075e+06	Acinetobacter baumannii																																			resistant
1.31075e+06	Acinetobacter baumannii																																			susceptible
1.31074e+06	Acinetobacter baumannii																																			resistant
1.31074e+06	Acinetobacter baumannii																																			susceptible
1.31074e+06	Acinetobacter baumannii																																			resistant
1.31074e+06	Acinetobacter baumannii																																			resistant
1.31074e+06	Acinetobacter baumannii																																			resistant
1.31074e+06	Acinetobacter baumannii																																			resistant
1.31074e+06	Acinetobacter baumannii																																			resistant
1.31074e+06	Acinetobacter baumannii																																			resistant
1.31074e+06	Acinetobacter baumannii																																			resistant
1.31074e+06	Acinetobacter baumannii																																			resistant
1.31075e+06	Acinetobacter baumannii																																			resistant
1.31075e+06	Acinetobacter baumannii																																			resistant
1.31075e+06	Acinetobacter baumannii																																			resistant
1.31075e+06	Acinetobacter baumannii																																			susceptible
1.31075e+06	Acinetobacter baumannii																																			resistant
1.31075e+06	Acinetobacter baumannii																																			susceptible
1.31075e+06	Acinetobacter baumannii																																			resistant
1.31078e+06	Acinetobacter baumannii																																			susceptible
1.31078e+06	Acinetobacter baumannii																																			resistant
1.31078e+06	Acinetobacter baumannii																																			susceptible
1.31078e+06	Acinetobacter baumannii																																			resistant
1.31081e+06	Acinetobacter baumannii																																			resistant
1.31081e+06	Acinetobacter baumannii																																			resistant
1.31081e+06	Acinetobacter baumannii																																			susceptible
1.31081e+06	Acinetobacter baumannii																																			resistant
1.31082e+06	Acinetobacter baumannii																																			resistant
1.31082e+06	Acinetobacter baumannii																																			susceptible
1.31082e+06	Acinetobacter baumannii																																			susceptible
1.31082e+06	Acinetobacter baumannii																																			susceptible
1.31083e+06	Acinetobacter baumannii																																			resistant
1.31083e+06	Acinetobacter baumannii																																			resistant
1.31083e+06	Acinetobacter baumannii																																			susceptible
1.31083e+06	Acinetobacter baumannii																																			resistant
1.31083e+06	Acinetobacter baumannii																																			intermediate
1.31083e+06	Acinetobacter baumannii																																			susceptible
1.40992e+06	Acinetobacter baumannii	resistant						resistant				intermediate					resistant			resistant			resistant												resistant	resistant		resistant
1.40992e+06	Acinetobacter baumannii	resistant						resistant				intermediate					resistant			resistant			resistant												resistant	resistant		resistant
1.40992e+06	Acinetobacter baumannii	resistant						resistant				resistant					resistant			resistant			resistant												resistant	resistant		resistant
1.31081e+06	Acinetobacter baumannii																																			resistant
1.31073e+06	Acinetobacter baumannii																																			susceptible
1.31081e+06	Acinetobacter baumannii																																			resistant
1.31081e+06	Acinetobacter baumannii																																			resistant
1.31078e+06	Acinetobacter baumannii																																			resistant
1.31078e+06	Acinetobacter baumannii																																			susceptible
1.31079e+06	Acinetobacter baumannii																																			resistant
1.31079e+06	Acinetobacter baumannii																																			susceptible
1.31079e+06	Acinetobacter baumannii																																			susceptible
1.31079e+06	Acinetobacter baumannii																																			susceptible
1.31079e+06	Acinetobacter baumannii																																			resistant
1.31079e+06	Acinetobacter baumannii																																			susceptible
1.31079e+06	Acinetobacter baumannii																																			resistant
1.3108e+06	Acinetobacter baumannii																																			resistant
1.3108e+06	Acinetobacter baumannii																																			susceptible
1.3108e+06	Acinetobacter baumannii																																			resistant
1.3108e+06	Acinetobacter baumannii																																			resistant
1.3108e+06	Acinetobacter baumannii																																			susceptible
1.3108e+06	Acinetobacter baumannii																																			susceptible
1.3108e+06	Acinetobacter baumannii																																			intermediate
1.31081e+06	Acinetobacter baumannii																																			resistant
1.31081e+06	Acinetobacter baumannii																																			susceptible
1.40993e+06	Acinetobacter baumannii	resistant						resistant				resistant					resistant			resistant			resistant												resistant	resistant		resistant
1.31073e+06	Acinetobacter baumannii																																			resistant
1.31073e+06	Acinetobacter baumannii																																			resistant
1.31059e+06	Acinetobacter baumannii																																			resistant
1.31059e+06	Acinetobacter baumannii																																			intermediate
1.3106e+06	Acinetobacter baumannii																																			resistant
1.3106e+06	Acinetobacter baumannii																																			resistant
1.3106e+06	Acinetobacter baumannii																																			resistant
1.3106e+06	Acinetobacter baumannii																																			susceptible
1.3106e+06	Acinetobacter baumannii																																			resistant
1.31059e+06	Acinetobacter baumannii																																			resistant
1.31061e+06	Acinetobacter baumannii																																			susceptible
1.31061e+06	Acinetobacter baumannii																																			resistant
1.31061e+06	Acinetobacter baumannii																																			susceptible
1.31061e+06	Acinetobacter baumannii																																			susceptible
1.31062e+06	Acinetobacter baumannii																																			resistant
1.31062e+06	Acinetobacter baumannii																																			susceptible
1.31062e+06	Acinetobacter baumannii																																			resistant
1.31062e+06	Acinetobacter baumannii																																			susceptible
1.31061e+06	Acinetobacter baumannii																																			susceptible
1.31059e+06	Acinetobacter baumannii																																			resistant
1.31059e+06	Acinetobacter baumannii																																			susceptible
1.31059e+06	Acinetobacter baumannii																																			resistant
1.31056e+06	Acinetobacter baumannii																																			resistant
1.31056e+06	Acinetobacter baumannii																																			resistant
1.31056e+06	Acinetobacter baumannii																																			resistant
1.31056e+06	Acinetobacter baumannii																																			susceptible
1.31056e+06	Acinetobacter baumannii																																			resistant
1.31057e+06	Acinetobacter baumannii																																			resistant
1.31057e+06	Acinetobacter baumannii																																			resistant
1.31057e+06	Acinetobacter baumannii																																			resistant
1.31057e+06	Acinetobacter baumannii																																			resistant
1.31058e+06	Acinetobacter baumannii																																			resistant
1.31058e+06	Acinetobacter baumannii																																			resistant
1.31058e+06	Acinetobacter baumannii																																			resistant
1.31058e+06	Acinetobacter baumannii																																			resistant
1.31058e+06	Acinetobacter baumannii																																			susceptible
1.31058e+06	Acinetobacter baumannii																																			susceptible
1.31059e+06	Acinetobacter baumannii																																			resistant
1.31059e+06	Acinetobacter baumannii																																			resistant
1.31062e+06	Acinetobacter baumannii																																			susceptible
1.31062e+06	Acinetobacter baumannii																																			resistant
1.31064e+06	Acinetobacter baumannii																																			susceptible
1.31064e+06	Acinetobacter baumannii																																			susceptible
1.3107e+06	Acinetobacter baumannii																																			susceptible
1.3107e+06	Acinetobacter baumannii																																			susceptible
1.31071e+06	Acinetobacter baumannii																																			susceptible
1.31071e+06	Acinetobacter baumannii																																			susceptible
1.31071e+06	Acinetobacter baumannii																																			resistant
1.31071e+06	Acinetobacter baumannii																																			susceptible
1.31071e+06	Acinetobacter baumannii																																			resistant
1.31071e+06	Acinetobacter baumannii																																			resistant
1.31072e+06	Acinetobacter baumannii																																			resistant
1.31072e+06	Acinetobacter baumannii																																			resistant
1.31072e+06	Acinetobacter baumannii																																			resistant
1.31072e+06	Acinetobacter baumannii																																			susceptible
1.31072e+06	Acinetobacter baumannii																																			resistant
1.31072e+06	Acinetobacter baumannii																																			susceptible
1.31073e+06	Acinetobacter baumannii																																			resistant
1.31073e+06	Acinetobacter baumannii																																			resistant
1.31073e+06	Acinetobacter baumannii																																			resistant
1.3107e+06	Acinetobacter baumannii																																			susceptible
1.31073e+06	Acinetobacter baumannii																																			resistant
1.3107e+06	Acinetobacter baumannii																																			susceptible
1.31069e+06	Acinetobacter baumannii																																			susceptible
1.31064e+06	Acinetobacter baumannii																																			susceptible
1.31065e+06	Acinetobacter baumannii																																			susceptible
1.31065e+06	Acinetobacter baumannii																																			resistant
1.31065e+06	Acinetobacter baumannii																																			resistant
1.31065e+06	Acinetobacter baumannii																																			susceptible
1.31066e+06	Acinetobacter baumannii																																			susceptible
1.31067e+06	Acinetobacter baumannii																																			susceptible
1.31067e+06	Acinetobacter baumannii																																			resistant
1.31067e+06	Acinetobacter baumannii																																			susceptible
1.31068e+06	Acinetobacter baumannii																																			resistant
1.31068e+06	Acinetobacter baumannii																																			resistant
1.31068e+06	Acinetobacter baumannii																																			susceptible
1.31069e+06	Acinetobacter baumannii																																			resistant
1.31069e+06	Acinetobacter baumannii																																			susceptible
1.31069e+06	Acinetobacter baumannii																																			resistant
1.31069e+06	Acinetobacter baumannii																																			susceptible
1.31069e+06	Acinetobacter baumannii																																			susceptible
1.3107e+06	Acinetobacter baumannii																																			resistant
470.377	Acinetobacter baumannii	susceptible*				intermediate*																			susceptible*																		resistant*
1.40993e+06	Acinetobacter baumannii	susceptible										resistant					resistant			resistant			resistant												resistant			intermediate			resistant
1.40993e+06	Acinetobacter baumannii	resistant						resistant				resistant					resistant			resistant			resistant												resistant	resistant		resistant
470.156	Acinetobacter baumannii	susceptible			resistant	resistant		resistant			resistant		resistant				resistant			resistant			susceptible												resistant	susceptible		susceptible			susceptible						resistant
470.156	Acinetobacter baumannii	susceptible			resistant	resistant		resistant			resistant		resistant			resistant	resistant			resistant			susceptible												resistant	resistant		susceptible									resistant
470.156	Acinetobacter baumannii	resistant			resistant	intermediate*		resistant			resistant		resistant				resistant			resistant			resistant												resistant	resistant		resistant			resistant						resistant
470.156	Acinetobacter baumannii	resistant			resistant	susceptible		resistant			resistant		resistant			resistant	resistant			resistant			resistant		resistant										resistant	resistant		resistant			resistant						resistant
470.156	Acinetobacter baumannii	resistant*			resistant	susceptible		resistant			resistant		resistant			resistant	resistant			resistant			resistant		resistant										resistant	resistant		resistant			resistant						resistant
470.156	Acinetobacter baumannii	resistant			resistant	non_susceptible*		resistant			resistant		resistant			resistant	resistant			resistant			resistant		susceptible										resistant	resistant		resistant			resistant						resistant
470.156	Acinetobacter baumannii	resistant			resistant	susceptible		resistant			resistant		resistant			resistant	resistant			resistant			resistant		resistant										resistant	resistant		resistant			resistant						resistant
470.156	Acinetobacter baumannii	resistant			resistant	susceptible		resistant			resistant		resistant				susceptible			resistant			resistant												resistant	susceptible		resistant			susceptible						resistant
470.156	Acinetobacter baumannii	intermediate*			resistant	susceptible		resistant			resistant		resistant			resistant	resistant			resistant			resistant		susceptible										resistant	intermediate*		resistant			resistant						resistant
470.174	Acinetobacter baumannii				resistant																		resistant												resistant
470.174	Acinetobacter baumannii				resistant																		resistant												resistant
470.175	Acinetobacter baumannii	resistant			resistant								resistant				resistant						resistant												resistant	resistant					resistant
470.175	Acinetobacter baumannii				resistant																		resistant												resistant
470.175	Acinetobacter baumannii				resistant																		resistant												resistant
470.175	Acinetobacter baumannii	resistant			resistant								resistant				resistant						resistant												resistant	resistant					resistant
470.175	Acinetobacter baumannii				resistant																		resistant												resistant
470.174	Acinetobacter baumannii				resistant																		resistant												resistant
470.156	Acinetobacter baumannii	susceptible			resistant	intermediate*		resistant			resistant		resistant				resistant			resistant			resistant												resistant	susceptible		non_resistant*			susceptible						resistant
470.156	Acinetobacter baumannii				resistant	intermediate		resistant			resistant									resistant			susceptible												resistant	susceptible					susceptible						resistant
470.155	Acinetobacter baumannii	resistant			resistant	resistant		resistant			resistant		intermediate				susceptible			susceptible*			resistant												resistant	resistant		intermediate			resistant						resistant
470.132	Acinetobacter baumannii
470.132	Acinetobacter baumannii
470.133	Acinetobacter baumannii
470.133	Acinetobacter baumannii
470.133	Acinetobacter baumannii
470.133	Acinetobacter baumannii
470.133	Acinetobacter baumannii
470.133	Acinetobacter baumannii
470.134	Acinetobacter baumannii																								susceptible*
470.134	Acinetobacter baumannii																								susceptible*
470.136	Acinetobacter baumannii	intermediate*			resistant	susceptible		non_susceptible*			resistant		intermediate				susceptible			intermediate*			resistant												resistant*	susceptible		intermediate*			susceptible						resistant
470.155	Acinetobacter baumannii	susceptible			resistant	susceptible		intermediate			resistant		susceptible				susceptible			non_resistant*			resistant												susceptible*	susceptible		resistant			susceptible						resistant
470.155	Acinetobacter baumannii	intermediate			resistant	susceptible		resistant			resistant		intermediate				susceptible			intermediate*			resistant												resistant*	susceptible		resistant			susceptible						resistant
470.155	Acinetobacter baumannii	intermediate*			resistant	susceptible		non_susceptible*			resistant		susceptible				susceptible			intermediate			resistant												resistant	susceptible		resistant			susceptible						resistant
470.155	Acinetobacter baumannii	intermediate*			resistant	susceptible		non_susceptible*			resistant		intermediate				susceptible			intermediate*			resistant												resistant*	susceptible		intermediate*			susceptible						resistant
470.155	Acinetobacter baumannii	non_resistant*			resistant	susceptible		non_susceptible*			resistant		susceptible				susceptible			intermediate*			resistant												resistant*	susceptible		intermediate*			susceptible						resistant
470.155	Acinetobacter baumannii	intermediate*			resistant	resistant		resistant			resistant		susceptible				susceptible			intermediate			resistant												resistant	resistant		intermediate*			resistant						resistant
470.175	Acinetobacter baumannii				resistant																		resistant												resistant
470.175	Acinetobacter baumannii	resistant			resistant								resistant				resistant																		resistant	resistant					resistant
470.175	Acinetobacter baumannii				resistant								resistant				resistant						resistant												resistant
470.175	Acinetobacter baumannii																						resistant												resistant
470.243	Acinetobacter baumannii																resistant*								susceptible*											resistant*
470.243	Acinetobacter baumannii																resistant*								susceptible*											resistant*
470.243	Acinetobacter baumannii																resistant*								susceptible*											resistant*
470.243	Acinetobacter baumannii																resistant*								susceptible*											resistant*
470.244	Acinetobacter baumannii																resistant*								susceptible*											resistant*
470.244	Acinetobacter baumannii																resistant*								susceptible*											resistant*
470.284	Acinetobacter baumannii	intermediate			resistant*	intermediate						resistant	resistant				resistant			resistant			resistant		susceptible		resistant								intermediate	resistant		resistant			resistant
470.284	Acinetobacter baumannii	susceptible			resistant*	resistant						resistant	resistant				resistant			resistant			resistant		susceptible		resistant								resistant	resistant		resistant			resistant
470.284	Acinetobacter baumannii	susceptible			resistant*	resistant						resistant	resistant				resistant			resistant			resistant		susceptible		resistant								resistant	resistant		resistant			resistant
470.285	Acinetobacter baumannii	susceptible			resistant*	resistant						resistant	resistant				resistant			resistant			resistant		susceptible		resistant								resistant	resistant		resistant			resistant
470.285	Acinetobacter baumannii	susceptible			resistant*	resistant						resistant	susceptible				resistant			resistant			resistant		susceptible		resistant								resistant	resistant		resistant			resistant
470.291	Acinetobacter baumannii	resistant*										resistant*					resistant*																			resistant*		resistant*					resistant*
470.376	Acinetobacter baumannii					intermediate*						intermediate*													susceptible*																		intermediate*
470.377	Acinetobacter baumannii	susceptible*				susceptible*											susceptible*								susceptible*																susceptible*
470.377	Acinetobacter baumannii	susceptible*																							susceptible*																		intermediate*
470.377	Acinetobacter baumannii					intermediate*																			susceptible*
470.377	Acinetobacter baumannii	susceptible*				susceptible*						intermediate*													susceptible*
470.217	Acinetobacter baumannii																resistant*								susceptible*											resistant*
470.132	Acinetobacter baumannii
470.217	Acinetobacter baumannii																resistant*								susceptible*											resistant*					intermediate*
470.216	Acinetobacter baumannii																resistant*								susceptible*											resistant*
470.175	Acinetobacter baumannii				resistant																		resistant												resistant
470.176	Acinetobacter baumannii				resistant								resistant				resistant						resistant												resistant	resistant					resistant
470.176	Acinetobacter baumannii				resistant								resistant				resistant						resistant												resistant
470.176	Acinetobacter baumannii				resistant								resistant				resistant						resistant												resistant
470.176	Acinetobacter baumannii	resistant			resistant								resistant				resistant																		resistant
470.176	Acinetobacter baumannii				resistant
470.176	Acinetobacter baumannii				resistant																		resistant												resistant
470.176	Acinetobacter baumannii				resistant																		resistant												resistant
470.177	Acinetobacter baumannii
470.177	Acinetobacter baumannii
470.181	Acinetobacter baumannii
470.181	Acinetobacter baumannii
470.214	Acinetobacter baumannii																resistant*								susceptible*											resistant*
470.214	Acinetobacter baumannii																resistant*								susceptible*											resistant*
470.216	Acinetobacter baumannii																resistant*								susceptible*											resistant*
470.216	Acinetobacter baumannii																resistant*								susceptible*											resistant*
470.216	Acinetobacter baumannii																resistant*								susceptible*											resistant*
470.216	Acinetobacter baumannii																resistant*								susceptible*											resistant*
1.40993e+06	Acinetobacter baumannii	susceptible						resistant				resistant					resistant			resistant			resistant												resistant	resistant		resistant
470.132	Acinetobacter baumannii
470.131	Acinetobacter baumannii	resistant*										resistant*					resistant*																			resistant*		resistant*					resistant*
470.101	Acinetobacter baumannii																						susceptible*
470.101	Acinetobacter baumannii																						susceptible*
470.102	Acinetobacter baumannii																						susceptible*
470.102	Acinetobacter baumannii																						susceptible*
470.102	Acinetobacter baumannii																						susceptible*
470.102	Acinetobacter baumannii																						susceptible*
470.102	Acinetobacter baumannii																						susceptible*
470.101	Acinetobacter baumannii																						susceptible*
470.102	Acinetobacter baumannii																						susceptible*
470.102	Acinetobacter baumannii																						susceptible*
470.102	Acinetobacter baumannii																						susceptible*
470.102	Acinetobacter baumannii																						susceptible*
470.102	Acinetobacter baumannii																						susceptible*
470.102	Acinetobacter baumannii																						susceptible*
470.102	Acinetobacter baumannii																						susceptible*
470.102	Acinetobacter baumannii																						susceptible*
470.102	Acinetobacter baumannii																						susceptible*
470.101	Acinetobacter baumannii																						susceptible*
470.101	Acinetobacter baumannii																						susceptible*
470.101	Acinetobacter baumannii																						susceptible*
1.43932e+06	Acinetobacter baumannii											resistant*					resistant*								susceptible*
1.43932e+06	Acinetobacter baumannii											resistant*					intermediate*						intermediate*															susceptible*			susceptible*
886888	Acinetobacter baumannii																																			resistant
889738	Acinetobacter baumannii																																			resistant
405417	Acinetobacter baumannii	resistant			resistant			resistant				resistant					resistant						resistant												susceptible	resistant					resistant
470.1	Acinetobacter baumannii																						susceptible*
470.1	Acinetobacter baumannii																						susceptible*
470.1	Acinetobacter baumannii																						susceptible*
470.1	Acinetobacter baumannii																						susceptible*
470.1	Acinetobacter baumannii																						susceptible*
470.1	Acinetobacter baumannii																						susceptible*
470.1	Acinetobacter baumannii																						susceptible*
470.101	Acinetobacter baumannii																						susceptible*
470.101	Acinetobacter baumannii																						susceptible*
470.101	Acinetobacter baumannii																						susceptible*
470.101	Acinetobacter baumannii																						susceptible*
470.101	Acinetobacter baumannii																						susceptible*
470.103	Acinetobacter baumannii																						susceptible*
470.103	Acinetobacter baumannii																						susceptible*
470.103	Acinetobacter baumannii																						susceptible*
470.103	Acinetobacter baumannii																						susceptible*
470.104	Acinetobacter baumannii																						susceptible*
470.105	Acinetobacter baumannii																						susceptible*
470.105	Acinetobacter baumannii																						susceptible*
470.105	Acinetobacter baumannii																						susceptible*
470.105	Acinetobacter baumannii																						susceptible*
470.105	Acinetobacter baumannii																						susceptible*
470.105	Acinetobacter baumannii																						susceptible*
470.105	Acinetobacter baumannii																						susceptible*
470.105	Acinetobacter baumannii																						susceptible*
470.105	Acinetobacter baumannii																						susceptible*
470.105	Acinetobacter baumannii																						susceptible*
470.105	Acinetobacter baumannii																						susceptible*
470.13	Acinetobacter baumannii	resistant*										resistant*					resistant*																			resistant*		resistant*					resistant*
470.13	Acinetobacter baumannii	resistant*										resistant*					resistant*																			resistant*		resistant*					resistant*
470.131	Acinetobacter baumannii	resistant*										resistant*					resistant*																			resistant*		resistant*					intermediate*
470.131	Acinetobacter baumannii	susceptible*										resistant*					intermediate*																			resistant*		intermediate*					resistant*
470.131	Acinetobacter baumannii	resistant*										resistant*					resistant*																			resistant*		resistant*					resistant*
470.104	Acinetobacter baumannii																						intermediate*
470.132	Acinetobacter baumannii
470.104	Acinetobacter baumannii																						susceptible*
470.104	Acinetobacter baumannii																						susceptible*
470.103	Acinetobacter baumannii																						susceptible*
470.103	Acinetobacter baumannii																						susceptible*
470.103	Acinetobacter baumannii																						susceptible*
470.103	Acinetobacter baumannii																						susceptible*
470.103	Acinetobacter baumannii																						intermediate*
470.103	Acinetobacter baumannii																						susceptible*
470.103	Acinetobacter baumannii																						susceptible*
470.103	Acinetobacter baumannii																						susceptible*
470.103	Acinetobacter baumannii																						susceptible*
470.103	Acinetobacter baumannii																						susceptible*
470.103	Acinetobacter baumannii																						susceptible*
470.104	Acinetobacter baumannii																						susceptible*
470.104	Acinetobacter baumannii																						susceptible*
470.104	Acinetobacter baumannii																						susceptible*
470.104	Acinetobacter baumannii																						susceptible*
470.104	Acinetobacter baumannii																						susceptible*
470.104	Acinetobacter baumannii																						susceptible*
470.104	Acinetobacter baumannii																						susceptible*
470.752	Acinetobacter baumannii	susceptible*			resistant	intermediate*		resistant			resistant		resistant				susceptible*			resistant*			resistant												resistant*			susceptible*			resistant						resistant
470.737	Acinetobacter baumannii	resistant				resistant						resistant	resistant				resistant			resistant			resistant		susceptible		resistant								resistant	resistant		resistant			resistant		intermediate
470.752	Acinetobacter baumannii	susceptible			resistant	susceptible		resistant			resistant					resistant	susceptible			susceptible			susceptible												susceptible	susceptible		susceptible			susceptible						resistant
470.797	Acinetobacter baumannii	susceptible			resistant	resistant		resistant			resistant		resistant			resistant	resistant			resistant			resistant												resistant	susceptible		resistant									resistant
470.797	Acinetobacter baumannii	resistant			resistant	resistant		resistant			resistant		resistant			resistant	resistant			resistant			resistant												resistant	susceptible		susceptible									resistant
470.797	Acinetobacter baumannii	susceptible			resistant	resistant		resistant			resistant		resistant			resistant	resistant			resistant			resistant												resistant	susceptible		resistant									resistant
470.797	Acinetobacter baumannii	resistant			resistant	resistant		resistant			resistant		resistant			resistant	resistant			resistant			resistant												resistant	susceptible		resistant									resistant
470.797	Acinetobacter baumannii	resistant			resistant	resistant		resistant			resistant		resistant			resistant	resistant			resistant			resistant												resistant	susceptible		resistant									resistant
470.797	Acinetobacter baumannii	susceptible			resistant	resistant		resistant			resistant		resistant			resistant	resistant			resistant			resistant												resistant	susceptible		resistant									resistant
470.798	Acinetobacter baumannii	susceptible			resistant	susceptible		resistant			resistant		intermediate			resistant	susceptible			intermediate*			susceptible												susceptible	susceptible		susceptible			susceptible						resistant
470.797	Acinetobacter baumannii	susceptible			resistant	resistant		resistant			resistant		resistant			resistant	resistant			resistant			resistant												resistant	susceptible		resistant									resistant
470.798	Acinetobacter baumannii	susceptible			resistant	susceptible		resistant			resistant		susceptible			resistant	susceptible			intermediate			susceptible												susceptible	susceptible		susceptible									resistant
470.798	Acinetobacter baumannii	susceptible			resistant	susceptible		resistant			resistant		resistant			resistant	susceptible			resistant			resistant												resistant	susceptible		intermediate									resistant
470.798	Acinetobacter baumannii	susceptible			resistant	non_resistant*		resistant			resistant		resistant			resistant	intermediate*			resistant			resistant												resistant*	intermediate		intermediate			susceptible						resistant
470.798	Acinetobacter baumannii	susceptible			resistant	susceptible		resistant			resistant		resistant			resistant	intermediate			resistant			resistant												resistant	susceptible		intermediate									resistant
470.798	Acinetobacter baumannii	resistant			resistant	susceptible		resistant			resistant		resistant			resistant	resistant			resistant			resistant												resistant	susceptible		resistant									resistant
470.798	Acinetobacter baumannii	susceptible			resistant	resistant		resistant			resistant		resistant			resistant	resistant			resistant			resistant												resistant	resistant		resistant			resistant						resistant
470.798	Acinetobacter baumannii	resistant			resistant	resistant		resistant			resistant		resistant			resistant	resistant			resistant			resistant												resistant	susceptible		resistant									resistant
470.798	Acinetobacter baumannii	resistant			resistant	non_susceptible*		resistant			resistant		resistant			resistant	intermediate			resistant			resistant												resistant	resistant		resistant			resistant						resistant
470.798	Acinetobacter baumannii	susceptible			resistant	resistant		resistant			resistant		resistant			resistant	resistant			resistant			resistant												resistant	susceptible		resistant									resistant
470.797	Acinetobacter baumannii	resistant			resistant	susceptible		resistant			resistant		resistant			resistant	resistant			resistant			resistant												resistant	susceptible		resistant									resistant
470.797	Acinetobacter baumannii	resistant			resistant	resistant		resistant			resistant		resistant			resistant	resistant			resistant			resistant												resistant	susceptible		resistant									resistant
470.796	Acinetobacter baumannii	intermediate*			resistant	non_susceptible*		resistant			resistant		resistant			resistant				resistant			resistant												resistant	resistant		intermediate			resistant						resistant
470.795	Acinetobacter baumannii	susceptible			resistant	susceptible		resistant			resistant		resistant			resistant	resistant			resistant			resistant												resistant	susceptible		intermediate									resistant
470.795	Acinetobacter baumannii	susceptible			resistant	susceptible					resistant		resistant			resistant	intermediate			resistant			resistant												resistant	susceptible		intermediate			susceptible						resistant
470.795	Acinetobacter baumannii	susceptible			resistant	resistant		resistant			resistant		resistant			resistant	resistant			resistant			resistant												intermediate	susceptible		resistant									resistant
470.795	Acinetobacter baumannii	resistant			resistant	intermediate		resistant			resistant		resistant			resistant	intermediate			resistant			resistant												resistant	susceptible		susceptible									resistant
470.795	Acinetobacter baumannii	susceptible			resistant	resistant		resistant			resistant		resistant			resistant	resistant			resistant			resistant												resistant	susceptible		resistant									resistant
470.795	Acinetobacter baumannii	susceptible			resistant	susceptible		resistant			resistant		resistant			resistant	resistant			resistant			resistant												resistant	susceptible		resistant									resistant
470.795	Acinetobacter baumannii	intermediate*			resistant	intermediate		resistant			resistant		resistant			resistant	intermediate			resistant			resistant												resistant	resistant		intermediate			resistant						resistant
470.796	Acinetobacter baumannii	susceptible			resistant	susceptible		resistant			resistant		susceptible			resistant	susceptible			susceptible			susceptible												susceptible	susceptible		susceptible									resistant
470.796	Acinetobacter baumannii	susceptible			resistant	susceptible		resistant			resistant		resistant			resistant	resistant			resistant			resistant												resistant	susceptible		resistant									resistant
470.796	Acinetobacter baumannii	resistant			resistant	resistant		resistant			resistant		resistant			resistant	resistant			resistant			resistant												resistant	susceptible		susceptible									resistant
470.796	Acinetobacter baumannii	susceptible			resistant	resistant		resistant			resistant		resistant			resistant	resistant			resistant			resistant												resistant	susceptible		resistant									resistant
470.796	Acinetobacter baumannii	resistant			resistant	resistant		resistant			resistant		resistant			resistant	resistant			resistant			resistant												resistant	susceptible		resistant									resistant
470.796	Acinetobacter baumannii	susceptible			resistant	resistant		resistant			resistant		resistant			resistant	resistant			resistant			resistant												resistant	susceptible*		resistant			susceptible						resistant
470.796	Acinetobacter baumannii	resistant			resistant	resistant		resistant			resistant		resistant			resistant	resistant			resistant			resistant												resistant	susceptible		susceptible									resistant
470.796	Acinetobacter baumannii	intermediate*			resistant	non_resistant*		resistant			resistant		resistant			resistant	susceptible*			resistant*			resistant												resistant	resistant		intermediate			resistant						resistant
470.796	Acinetobacter baumannii	susceptible			resistant	susceptible		resistant			resistant		intermediate			resistant	susceptible			intermediate			susceptible												resistant	susceptible		susceptible									resistant
470.796	Acinetobacter baumannii	resistant			resistant	resistant		resistant			resistant		resistant			resistant	resistant			resistant			resistant												resistant	susceptible		resistant									resistant
470.798	Acinetobacter baumannii	resistant			resistant	resistant		resistant			resistant		resistant			resistant	resistant			resistant			resistant												resistant	susceptible		resistant									resistant
470.799	Acinetobacter baumannii	susceptible			resistant	susceptible		resistant			resistant		resistant			resistant	susceptible			resistant			resistant												resistant	susceptible		intermediate									resistant
470.799	Acinetobacter baumannii	resistant			resistant	susceptible		resistant			resistant		resistant			resistant	resistant			resistant			resistant												resistant	susceptible		resistant									resistant
470.799	Acinetobacter baumannii	resistant			resistant	susceptible		resistant			resistant		resistant			resistant	resistant			resistant			resistant												resistant	susceptible		resistant									resistant
470.801	Acinetobacter baumannii	resistant			resistant	resistant		resistant			resistant		resistant			resistant	resistant			resistant			resistant												resistant	susceptible		resistant									resistant
470.801	Acinetobacter baumannii	resistant			resistant	resistant		resistant			resistant		resistant			resistant	resistant			resistant			resistant												resistant	susceptible		resistant									resistant
470.801	Acinetobacter baumannii	susceptible			resistant	susceptible		resistant			resistant		resistant			resistant	resistant			resistant			resistant												resistant	susceptible		resistant									resistant
470.801	Acinetobacter baumannii	susceptible			resistant	susceptible		resistant			resistant		resistant			resistant	resistant			resistant			resistant												resistant	susceptible		resistant									resistant
470.801	Acinetobacter baumannii	susceptible			resistant	resistant		resistant			resistant		resistant			resistant	resistant			resistant			resistant												resistant	intermediate		resistant									resistant
470.802	Acinetobacter baumannii	susceptible			resistant	resistant		resistant			resistant		resistant			resistant	resistant			resistant			resistant												resistant	susceptible		resistant									resistant
470.802	Acinetobacter baumannii	susceptible			resistant	resistant		resistant			resistant		resistant			resistant	resistant			resistant			resistant												resistant	resistant		resistant			resistant						resistant
470.802	Acinetobacter baumannii	susceptible			resistant	susceptible		resistant			resistant		intermediate			resistant	susceptible			susceptible			resistant												susceptible	susceptible		intermediate									resistant
470.802	Acinetobacter baumannii	susceptible			resistant	resistant		resistant			resistant		resistant			resistant	resistant			resistant			resistant												resistant	susceptible		resistant									resistant
470.802	Acinetobacter baumannii	resistant			resistant	susceptible		resistant			resistant		resistant				resistant			resistant			resistant												resistant	susceptible		resistant			susceptible						resistant
470.802	Acinetobacter baumannii	susceptible			resistant	resistant		resistant			resistant		resistant			resistant	resistant			resistant			resistant												susceptible	susceptible		resistant									resistant
470.802	Acinetobacter baumannii	susceptible			resistant	intermediate		resistant			resistant		susceptible			resistant	susceptible			susceptible			resistant												susceptible	susceptible		susceptible									resistant
470.802	Acinetobacter baumannii	susceptible			resistant	resistant		resistant			resistant		resistant			resistant	resistant			resistant			resistant												resistant	susceptible		resistant									resistant
470.802	Acinetobacter baumannii	resistant			resistant	intermediate*		resistant			resistant		resistant		resistant		resistant			resistant			resistant												resistant	resistant		resistant			resistant						resistant
470.803	Acinetobacter baumannii	susceptible			resistant	susceptible		resistant			resistant		resistant		resistant		susceptible			susceptible			susceptible												susceptible	susceptible		susceptible									resistant
470.803	Acinetobacter baumannii	susceptible			resistant	susceptible		resistant			resistant		susceptible		resistant		susceptible			susceptible			susceptible												susceptible	susceptible		susceptible									resistant
470.803	Acinetobacter baumannii	susceptible			resistant	susceptible		resistant			resistant		resistant		resistant		susceptible			intermediate			susceptible												susceptible	susceptible		susceptible									resistant
470.801	Acinetobacter baumannii	susceptible			resistant	susceptible		resistant			resistant		susceptible			resistant	susceptible			susceptible			susceptible												susceptible	susceptible		susceptible									resistant
470.795	Acinetobacter baumannii	susceptible			resistant	susceptible		resistant			resistant		intermediate			resistant	susceptible			susceptible			susceptible												susceptible	susceptible		susceptible									resistant
470.801	Acinetobacter baumannii	susceptible			resistant	resistant		resistant			resistant		intermediate			resistant	resistant			resistant			resistant												resistant	resistant		resistant			resistant						resistant
470.801	Acinetobacter baumannii	susceptible			resistant	resistant		resistant			resistant		resistant			resistant	resistant			resistant			resistant												resistant	susceptible		resistant									resistant
470.799	Acinetobacter baumannii	resistant			resistant	susceptible		resistant			resistant		resistant			resistant	resistant			resistant			resistant												resistant	susceptible		resistant									resistant
470.799	Acinetobacter baumannii	susceptible			resistant	resistant		resistant			resistant		resistant			resistant	resistant			resistant			resistant												resistant	susceptible		resistant									resistant
470.799	Acinetobacter baumannii	resistant			resistant	non_susceptible*		resistant			resistant		resistant			resistant	susceptible*			resistant			resistant												resistant	resistant		intermediate*			resistant						resistant
470.799	Acinetobacter baumannii	resistant			resistant	susceptible		resistant			resistant		resistant			resistant	resistant			resistant			resistant												resistant	susceptible		resistant									resistant
470.799	Acinetobacter baumannii	susceptible			resistant	resistant		resistant			resistant		resistant			resistant	resistant			resistant			resistant												resistant	susceptible		resistant									resistant
470.799	Acinetobacter baumannii	susceptible			resistant	susceptible		resistant			resistant		resistant			resistant	resistant			resistant			resistant												resistant	susceptible		intermediate									resistant
470.8	Acinetobacter baumannii	resistant			resistant	susceptible		resistant			resistant		resistant			resistant	resistant			resistant			resistant												resistant	susceptible		resistant									resistant
470.8	Acinetobacter baumannii	resistant			resistant	susceptible		resistant			resistant		resistant			resistant	resistant			resistant			resistant												resistant	susceptible		resistant									resistant
470.8	Acinetobacter baumannii	susceptible			resistant	susceptible		resistant			resistant		resistant			resistant	resistant			resistant			resistant												resistant	susceptible		susceptible									resistant
470.8	Acinetobacter baumannii	susceptible			resistant	intermediate		resistant			resistant		resistant			resistant	resistant			resistant			intermediate												resistant	susceptible		susceptible									resistant
470.8	Acinetobacter baumannii	susceptible			resistant	resistant		resistant			resistant		resistant			resistant	resistant			resistant			resistant												resistant	susceptible		susceptible									resistant
470.8	Acinetobacter baumannii	susceptible			resistant	resistant		resistant			resistant		resistant			resistant	resistant			resistant			resistant												resistant	susceptible		resistant									resistant
470.8	Acinetobacter baumannii	susceptible			resistant	resistant		resistant			resistant		resistant			resistant	resistant			resistant			resistant												resistant	susceptible		resistant									resistant
470.8	Acinetobacter baumannii	susceptible			resistant	resistant		resistant			resistant		resistant			resistant	resistant			resistant			resistant												resistant	susceptible		resistant									resistant
470.752	Acinetobacter baumannii	susceptible			resistant	susceptible		non_susceptible*			resistant		susceptible				non_resistant*			intermediate*			intermediate*				susceptible								susceptible	susceptible		susceptible			susceptible						resistant
470.8	Acinetobacter baumannii	susceptible			resistant	resistant		resistant			resistant		resistant			resistant	resistant			resistant			resistant												resistant	susceptible		susceptible									resistant
470.8	Acinetobacter baumannii	susceptible			resistant	resistant		resistant			resistant		resistant			resistant	resistant			resistant			resistant												resistant	susceptible		resistant									resistant
470.801	Acinetobacter baumannii	intermediate*			resistant	non_susceptible*		resistant			resistant		resistant			resistant	intermediate*			resistant			resistant												susceptible	resistant		intermediate*			resistant						resistant
470.803	Acinetobacter baumannii	susceptible			resistant	susceptible		resistant			resistant		resistant		resistant		susceptible			resistant			resistant												resistant	susceptible		resistant									resistant
470.795	Acinetobacter baumannii	susceptible			resistant	non_resistant*		resistant			resistant		resistant			resistant	susceptible*			resistant			resistant												resistant*	resistant		intermediate			resistant						resistant
470.794	Acinetobacter baumannii	susceptible			resistant	resistant		resistant			resistant		resistant			resistant	resistant			resistant			resistant												resistant	susceptible		resistant									resistant
470.788	Acinetobacter baumannii	susceptible			resistant	susceptible		resistant			resistant		resistant			resistant	susceptible			resistant			susceptible												resistant	susceptible		susceptible									resistant
470.789	Acinetobacter baumannii	resistant			resistant	susceptible		resistant			resistant		resistant			resistant	resistant			resistant			resistant												resistant	susceptible		resistant									resistant
470.789	Acinetobacter baumannii	susceptible			resistant	susceptible		resistant			resistant		susceptible			resistant	susceptible			susceptible			susceptible												susceptible	susceptible		susceptible									resistant
470.789	Acinetobacter baumannii	susceptible			resistant	resistant		resistant			resistant		resistant			resistant	resistant			resistant			resistant												resistant	susceptible		resistant									resistant
470.789	Acinetobacter baumannii	susceptible			resistant	resistant		resistant			resistant		resistant			resistant	resistant			resistant			resistant												resistant	susceptible		resistant									resistant
470.789	Acinetobacter baumannii	resistant			resistant	resistant		resistant			resistant		resistant			resistant	resistant			resistant			resistant												resistant	susceptible		resistant									resistant
470.789	Acinetobacter baumannii	susceptible			resistant	resistant		resistant			resistant		resistant			resistant	resistant			resistant			resistant												resistant	susceptible		resistant									resistant
470.788	Acinetobacter baumannii	susceptible			resistant	intermediate		resistant			resistant		resistant			resistant	susceptible*			resistant			resistant												resistant*	resistant		intermediate			intermediate						resistant
470.789	Acinetobacter baumannii	susceptible			resistant	susceptible		resistant			resistant		resistant			resistant	intermediate			resistant			resistant												resistant	susceptible		intermediate									resistant
470.789	Acinetobacter baumannii	susceptible			resistant	resistant		resistant			resistant		resistant			resistant	resistant			resistant			resistant												resistant	susceptible		resistant									resistant
470.789	Acinetobacter baumannii	susceptible			resistant	resistant		resistant			resistant		resistant			resistant	resistant			resistant			resistant												resistant	susceptible		resistant									resistant
470.79	Acinetobacter baumannii	susceptible			resistant	susceptible		resistant			resistant		resistant			resistant	susceptible			resistant			resistant												resistant	susceptible		intermediate									resistant
470.79	Acinetobacter baumannii	susceptible			resistant	resistant		resistant			resistant		resistant			resistant	resistant			resistant			resistant												resistant	susceptible		resistant									resistant
470.79	Acinetobacter baumannii	susceptible			resistant	resistant		resistant			resistant		resistant			resistant	resistant			resistant			resistant												resistant	susceptible		resistant									resistant
470.79	Acinetobacter baumannii	resistant			resistant	resistant		resistant			resistant		resistant			resistant	resistant			resistant			resistant												resistant	susceptible		intermediate									resistant
470.79	Acinetobacter baumannii	resistant			resistant	susceptible		resistant			resistant		resistant			resistant	resistant			resistant			resistant												resistant	resistant		resistant			resistant						resistant
470.789	Acinetobacter baumannii	resistant			resistant	susceptible		resistant			resistant		resistant			resistant	resistant			resistant			resistant												resistant	susceptible		resistant									resistant
470.788	Acinetobacter baumannii	susceptible			resistant	resistant		resistant			resistant		resistant			resistant	resistant			resistant			resistant												resistant	resistant		resistant			resistant						resistant
470.788	Acinetobacter baumannii	susceptible			resistant	resistant		resistant			resistant		resistant			resistant	resistant			resistant			resistant												resistant	susceptible		resistant									resistant
470.788	Acinetobacter baumannii	susceptible			resistant	resistant		resistant			resistant		resistant			resistant	resistant			resistant			resistant												resistant	susceptible		resistant									resistant
470.786	Acinetobacter baumannii	susceptible			resistant	resistant		resistant			resistant		resistant			resistant	resistant			resistant			resistant												resistant	susceptible		resistant									resistant
470.786	Acinetobacter baumannii	susceptible			resistant	susceptible		resistant			resistant		intermediate			resistant	susceptible			susceptible			susceptible												susceptible	susceptible		susceptible									resistant
470.787	Acinetobacter baumannii	susceptible			resistant	resistant		resistant			resistant		intermediate			resistant	susceptible			intermediate*			resistant												resistant	susceptible		susceptible			susceptible						resistant
470.787	Acinetobacter baumannii	susceptible			resistant	susceptible*		resistant			resistant		intermediate			resistant	intermediate*			resistant*			resistant												susceptible*	resistant		intermediate*			susceptible						resistant
470.787	Acinetobacter baumannii	susceptible			resistant	resistant		resistant			resistant		resistant			resistant	intermediate			resistant			resistant												resistant	susceptible		resistant									resistant
470.787	Acinetobacter baumannii	susceptible			resistant	resistant		resistant			resistant		resistant			resistant	resistant			resistant			resistant												resistant	resistant		resistant			resistant						resistant
470.787	Acinetobacter baumannii	susceptible			resistant	susceptible		resistant			resistant		intermediate			resistant	susceptible			intermediate			resistant												resistant	susceptible		resistant									resistant
470.787	Acinetobacter baumannii	susceptible			resistant	non_resistant*		resistant			resistant		resistant			resistant	intermediate			resistant			resistant												susceptible*	intermediate		intermediate			resistant						resistant
470.787	Acinetobacter baumannii	susceptible			resistant	susceptible		resistant			resistant		intermediate			resistant	susceptible			intermediate			susceptible												resistant	susceptible		susceptible									resistant
470.787	Acinetobacter baumannii	susceptible			resistant	resistant		resistant			resistant		intermediate			resistant	susceptible			susceptible			resistant												resistant	susceptible		susceptible									resistant
470.787	Acinetobacter baumannii	resistant			resistant	resistant		resistant			resistant		resistant			resistant	resistant			resistant			resistant												resistant	susceptible		resistant									resistant
470.788	Acinetobacter baumannii	susceptible			resistant	resistant		resistant			resistant		resistant			resistant	intermediate*			resistant			resistant												resistant*	resistant		intermediate			resistant						resistant
470.788	Acinetobacter baumannii	susceptible			resistant	susceptible		resistant			resistant		intermediate			resistant	susceptible			susceptible			susceptible												susceptible	susceptible		susceptible									resistant
470.788	Acinetobacter baumannii	resistant			resistant	resistant		resistant			resistant		resistant			resistant	resistant			resistant			resistant												resistant	susceptible		resistant									resistant
470.788	Acinetobacter baumannii	resistant			resistant	resistant		resistant			resistant		resistant			resistant	resistant			resistant			resistant												resistant	susceptible		resistant									resistant
470.788	Acinetobacter baumannii	susceptible			resistant	resistant		resistant			resistant		resistant			resistant	resistant			resistant			resistant												resistant	susceptible		resistant									resistant
470.788	Acinetobacter baumannii	resistant			resistant	susceptible		resistant			resistant		resistant			resistant	resistant			resistant			resistant												resistant	susceptible		resistant									resistant
470.79	Acinetobacter baumannii	resistant			resistant	susceptible		resistant			resistant		resistant			resistant	resistant			resistant			resistant												resistant	susceptible		resistant									resistant
470.79	Acinetobacter baumannii	resistant			resistant	susceptible		resistant			resistant		resistant			resistant	resistant			resistant			resistant												resistant	susceptible		resistant									resistant
470.79	Acinetobacter baumannii	resistant			resistant	susceptible		resistant			resistant		resistant			resistant	resistant			resistant			resistant												resistant	susceptible		resistant									resistant
470.791	Acinetobacter baumannii	susceptible			resistant	resistant		resistant			resistant		intermediate			resistant	susceptible			susceptible			resistant												resistant	susceptible		susceptible									resistant
470.793	Acinetobacter baumannii	susceptible			resistant	resistant		resistant			resistant		resistant			resistant	resistant			resistant			resistant												resistant	susceptible		resistant									resistant
470.793	Acinetobacter baumannii	resistant			resistant	susceptible		resistant			resistant		resistant			resistant	resistant			resistant			resistant												resistant	susceptible		resistant			susceptible						resistant
470.793	Acinetobacter baumannii	susceptible			resistant	susceptible		resistant			resistant		resistant			resistant	resistant			resistant			resistant												resistant	susceptible		resistant									resistant
470.793	Acinetobacter baumannii	susceptible			resistant	susceptible		resistant			resistant		susceptible			resistant	susceptible			intermediate			susceptible												susceptible	susceptible		susceptible									resistant
470.793	Acinetobacter baumannii	susceptible			resistant	resistant		resistant			resistant		resistant			resistant	resistant			resistant			resistant												resistant	susceptible		resistant									resistant
470.793	Acinetobacter baumannii	susceptible			resistant	resistant		resistant			resistant		resistant			resistant	resistant			resistant			resistant												resistant	susceptible		resistant									resistant
470.793	Acinetobacter baumannii	intermediate*			resistant	susceptible		resistant			resistant		resistant			resistant	susceptible*			resistant*			resistant												resistant	resistant					resistant						resistant
470.793	Acinetobacter baumannii	resistant			resistant	susceptible		resistant			resistant		resistant			resistant	resistant			resistant			resistant												resistant	susceptible		resistant									resistant
470.793	Acinetobacter baumannii	susceptible			resistant	susceptible		resistant			resistant		resistant			resistant	susceptible			resistant			resistant												resistant	susceptible		intermediate									resistant
470.794	Acinetobacter baumannii	intermediate*			resistant	non_resistant*		resistant			resistant		resistant			resistant	intermediate*			resistant			resistant												resistant	resistant		intermediate			resistant						resistant
470.794	Acinetobacter baumannii	susceptible			resistant	susceptible		resistant			resistant		intermediate			resistant	susceptible			intermediate			intermediate												susceptible	susceptible		susceptible									resistant
470.794	Acinetobacter baumannii	susceptible			resistant	resistant		resistant			resistant		resistant			resistant	resistant			resistant			resistant												resistant	susceptible		resistant									resistant
470.794	Acinetobacter baumannii	resistant			resistant	intermediate		resistant			resistant		resistant			resistant	intermediate			resistant			resistant												resistant	susceptible		susceptible									resistant
470.794	Acinetobacter baumannii	susceptible			resistant	resistant		resistant			resistant		resistant			resistant	resistant			resistant			resistant												resistant	susceptible		resistant									resistant
470.794	Acinetobacter baumannii	susceptible			resistant	resistant		resistant			resistant		resistant			resistant	resistant			resistant			resistant												resistant	susceptible		resistant									resistant
470.794	Acinetobacter baumannii	susceptible			resistant	intermediate		resistant			resistant		resistant			resistant	resistant			resistant			resistant												resistant	susceptible		susceptible									resistant
470.794	Acinetobacter baumannii	susceptible			resistant	resistant		resistant			resistant		resistant			resistant	resistant			resistant			resistant												resistant	susceptible		resistant									resistant
470.793	Acinetobacter baumannii	susceptible			resistant	resistant		resistant			resistant		intermediate			resistant	susceptible			intermediate			resistant												resistant	susceptible		susceptible									resistant
470.795	Acinetobacter baumannii	susceptible			resistant	resistant		resistant			resistant		intermediate			resistant	susceptible			susceptible			resistant												resistant	susceptible		susceptible									resistant
470.793	Acinetobacter baumannii	susceptible			resistant	resistant		resistant			resistant		resistant			resistant	resistant			resistant			resistant												resistant	susceptible		resistant									resistant
470.792	Acinetobacter baumannii	susceptible			resistant	resistant		resistant			resistant		resistant			resistant	resistant			resistant			resistant												resistant	susceptible		resistant									resistant
470.791	Acinetobacter baumannii	resistant			resistant	resistant		resistant			resistant		resistant			resistant	resistant			resistant			resistant												resistant	susceptible		resistant									resistant
470.791	Acinetobacter baumannii	susceptible			resistant	resistant		resistant			resistant		resistant			resistant	resistant			resistant			resistant												resistant	susceptible		resistant									resistant
470.791	Acinetobacter baumannii	susceptible			resistant	resistant		resistant			resistant		resistant			resistant	resistant			resistant			resistant												resistant	susceptible		resistant									resistant
470.791	Acinetobacter baumannii	susceptible			resistant	resistant		resistant			resistant		resistant			resistant	resistant			resistant			resistant												resistant	susceptible		intermediate									resistant
470.791	Acinetobacter baumannii	susceptible			resistant	resistant		resistant			resistant		resistant			resistant	resistant			resistant			resistant												resistant	susceptible		resistant									resistant
470.791	Acinetobacter baumannii	resistant			resistant	susceptible		resistant			resistant		resistant			resistant	resistant			resistant			resistant												resistant	susceptible		resistant									resistant
470.791	Acinetobacter baumannii	susceptible			resistant	resistant		resistant			resistant		resistant			resistant	resistant			resistant			resistant												resistant	susceptible		resistant									resistant
470.791	Acinetobacter baumannii	susceptible			resistant	resistant		resistant			resistant		resistant			resistant	resistant			resistant			resistant												resistant	susceptible		resistant									resistant
470.791	Acinetobacter baumannii	susceptible			resistant	resistant		resistant			resistant		resistant			resistant	resistant			resistant			resistant												resistant	susceptible		resistant									resistant
470.791	Acinetobacter baumannii	resistant			resistant	resistant		resistant			resistant		resistant			resistant	resistant			resistant			resistant												resistant	susceptible		resistant									resistant
470.792	Acinetobacter baumannii	resistant			resistant	susceptible		resistant			resistant		resistant			resistant	resistant			resistant			resistant												resistant	susceptible		resistant									resistant
470.792	Acinetobacter baumannii	susceptible			resistant	resistant		resistant			resistant		resistant			resistant	resistant			resistant			resistant												intermediate	susceptible		resistant									resistant
470.792	Acinetobacter baumannii	resistant			resistant	susceptible					resistant		resistant			resistant	susceptible*			resistant*			resistant												resistant	resistant*		intermediate			resistant						resistant
470.792	Acinetobacter baumannii	susceptible			resistant	resistant		resistant			resistant		resistant			resistant	resistant			resistant			resistant												resistant	susceptible		resistant									resistant
470.792	Acinetobacter baumannii	susceptible			resistant	non_resistant*		resistant			resistant		resistant			resistant	susceptible*			resistant			resistant												resistant*	susceptible*		intermediate			intermediate						resistant
470.792	Acinetobacter baumannii	resistant			resistant	resistant		resistant			resistant		resistant			resistant	resistant			resistant			resistant												resistant	susceptible		susceptible									resistant
470.792	Acinetobacter baumannii	susceptible			resistant	susceptible		resistant			resistant		susceptible			resistant	susceptible			intermediate			susceptible												susceptible	susceptible		susceptible									resistant
470.792	Acinetobacter baumannii	susceptible			resistant	resistant		resistant			resistant		resistant			resistant	resistant			resistant			resistant												resistant	susceptible		resistant									resistant
470.786	Acinetobacter baumannii	resistant			resistant	susceptible		resistant			resistant		resistant			resistant	resistant			resistant			resistant												resistant	susceptible		resistant									resistant
470.803	Acinetobacter baumannii	resistant			resistant	susceptible		resistant			resistant		resistant		resistant		resistant			resistant			resistant												resistant	susceptible		resistant									resistant
470.803	Acinetobacter baumannii	resistant			resistant	intermediate		resistant			resistant		resistant		resistant		intermediate			resistant			resistant												resistant	resistant		intermediate*			resistant						resistant
903920	Acinetobacter baumannii	resistant			resistant			resistant			resistant	resistant					resistant			resistant			resistant						resistant						resistant	susceptible		resistant
903921	Acinetobacter baumannii	susceptible																					susceptible												susceptible			susceptible
903922	Acinetobacter baumannii	intermediate			resistant			resistant			resistant	resistant					resistant			resistant			resistant						resistant						resistant	susceptible		resistant
903923	Acinetobacter baumannii	susceptible			resistant			resistant			resistant	resistant					resistant			resistant			resistant						resistant						resistant	susceptible		resistant
470.81	Acinetobacter baumannii	susceptible*			resistant	susceptible		resistant			resistant					resistant	resistant			resistant			resistant												resistant	intermediate		resistant			resistant						resistant
470.81	Acinetobacter baumannii	susceptible*			resistant	susceptible		resistant			resistant					resistant	resistant			resistant			resistant												resistant	intermediate		resistant			resistant						resistant
470.81	Acinetobacter baumannii	non_resistant*			resistant	intermediate		resistant			resistant					resistant	non_resistant*			resistant			resistant												resistant	resistant		intermediate			resistant						resistant
903919	Acinetobacter baumannii	susceptible															susceptible						susceptible												susceptible	susceptible		susceptible
470.81	Acinetobacter baumannii	susceptible*			resistant	susceptible		resistant			resistant					resistant	resistant			resistant			resistant												resistant	non_resistant*		resistant			resistant						resistant
470.81	Acinetobacter baumannii	resistant			resistant	resistant		resistant			resistant					resistant	resistant			resistant			resistant												resistant	resistant		resistant			resistant						resistant
470.81	Acinetobacter baumannii	susceptible*			resistant	susceptible		resistant			resistant					resistant	resistant			resistant			resistant												resistant	intermediate		resistant			resistant						resistant
1.11623e+06	Acinetobacter baumannii	resistant			resistant								resistant				resistant						resistant												resistant	resistant					resistant
1.097e+06	Acinetobacter baumannii																																			resistant
1.097e+06	Acinetobacter baumannii																																			resistant
470.811	Acinetobacter baumannii	intermediate*			resistant	resistant		resistant			resistant					resistant	resistant			resistant			resistant												resistant	resistant		resistant			resistant						resistant
470.811	Acinetobacter baumannii	susceptible			resistant	intermediate		resistant			resistant					resistant	resistant			resistant			resistant												resistant	resistant		resistant			resistant						resistant
470.81	Acinetobacter baumannii	susceptible*			resistant	susceptible		resistant			resistant					resistant	resistant			resistant			resistant												resistant	intermediate		resistant			resistant						resistant
903913	Acinetobacter baumannii	susceptible															resistant						susceptible												resistant	susceptible		susceptible			susceptible
903909	Acinetobacter baumannii	resistant			resistant			resistant			resistant	resistant					resistant			resistant			resistant												resistant	resistant		resistant
903908	Acinetobacter baumannii	susceptible			resistant			resistant			resistant	susceptible					susceptible			susceptible			susceptible												susceptible	susceptible		susceptible
1.21764e+06	Acinetobacter baumannii																susceptible*																			susceptible*
1.21763e+06	Acinetobacter baumannii																intermediate*																			susceptible*
1.21763e+06	Acinetobacter baumannii																susceptible*																			susceptible*
1.21763e+06	Acinetobacter baumannii																resistant*																			susceptible*
1.21763e+06	Acinetobacter baumannii																susceptible*																			susceptible*
1.21763e+06	Acinetobacter baumannii																susceptible*																			susceptible*
1.21763e+06	Acinetobacter baumannii																susceptible*																			susceptible*
1.21763e+06	Acinetobacter baumannii																susceptible*																			susceptible*
903897	Acinetobacter baumannii	resistant			resistant			resistant			resistant	resistant					resistant			resistant			resistant						resistant						resistant	resistant		resistant
903898	Acinetobacter baumannii	resistant			resistant			resistant			resistant	susceptible					susceptible			intermediate			resistant												resistant	susceptible		resistant
903899	Acinetobacter baumannii	intermediate			resistant			resistant			resistant	susceptible					resistant			resistant			resistant						resistant						resistant	susceptible		resistant
903901	Acinetobacter baumannii	susceptible			resistant			resistant			resistant	resistant					resistant			resistant			resistant						resistant						susceptible	susceptible		intermediate
903902	Acinetobacter baumannii	susceptible			resistant			resistant			resistant	resistant					resistant			resistant			resistant						resistant						resistant	susceptible		intermediate
903903	Acinetobacter baumannii	resistant			resistant			resistant			resistant	resistant					resistant			resistant			resistant						resistant						resistant	susceptible		resistant
903904	Acinetobacter baumannii	resistant			resistant			resistant			resistant	resistant					resistant			resistant			resistant						resistant						resistant	susceptible		resistant
903905	Acinetobacter baumannii	resistant			resistant			resistant			resistant						resistant			resistant			resistant												resistant	intermediate		intermediate			resistant
903906	Acinetobacter baumannii	resistant						resistant									resistant			resistant			resistant												resistant	resistant		resistant			resistant
470.811	Acinetobacter baumannii	non_resistant*			resistant	resistant		resistant			resistant					resistant	resistant			resistant			resistant												resistant	resistant		resistant			resistant						resistant
470.811	Acinetobacter baumannii	non_resistant*										resistant*					resistant*																		resistant*						intermediate*
470.811	Acinetobacter baumannii	intermediate*										resistant*					resistant*																		resistant*						intermediate*
470.811	Acinetobacter baumannii	intermediate*										resistant*					resistant*																		resistant*						susceptible*
470.985	Acinetobacter baumannii																						susceptible*
470.988	Acinetobacter baumannii																						susceptible*
470.988	Acinetobacter baumannii																						susceptible*
470.994	Acinetobacter baumannii																						susceptible*
470.997	Acinetobacter baumannii																						susceptible*
470.997	Acinetobacter baumannii																						susceptible*
470.997	Acinetobacter baumannii																						susceptible*
470.998	Acinetobacter baumannii																						susceptible*
470.998	Acinetobacter baumannii																						intermediate*
470.998	Acinetobacter baumannii																						susceptible*
470.998	Acinetobacter baumannii																						susceptible*
470.998	Acinetobacter baumannii																						susceptible*
470.998	Acinetobacter baumannii																						susceptible*
470.999	Acinetobacter baumannii																						susceptible*
480120	Acinetobacter baumannii	susceptible			resistant			resistant			resistant	resistant	resistant				resistant			resistant			resistant												resistant	resistant					resistant
497978	Acinetobacter baumannii																																			resistant
509174	Acinetobacter baumannii	resistant			resistant			resistant				resistant	resistant				resistant						resistant												resistant	susceptible					susceptible
470.985	Acinetobacter baumannii																						intermediate*
1.21764e+06	Acinetobacter baumannii																susceptible*																			susceptible*
470.984	Acinetobacter baumannii																						susceptible*
470.813	Acinetobacter baumannii	susceptible*										resistant*					resistant*																		resistant*						susceptible*
470.812	Acinetobacter baumannii	susceptible*										resistant*					resistant*																		resistant*						susceptible*
470.812	Acinetobacter baumannii	susceptible*										resistant*					resistant*																		resistant*						susceptible*
903925	Acinetobacter baumannii	susceptible			resistant			resistant			resistant	intermediate					resistant			resistant			resistant						resistant						resistant	susceptible		resistant
903927	Acinetobacter baumannii	susceptible			resistant			resistant			resistant	resistant					resistant			resistant			susceptible						resistant						resistant	resistant		susceptible
903931	Acinetobacter baumannii	susceptible			resistant			resistant			resistant	resistant					resistant			resistant			susceptible						resistant						susceptible	resistant		susceptible
903936	Acinetobacter baumannii	resistant			resistant			resistant			resistant	intermediate					resistant			resistant			resistant												resistant	susceptible		resistant
470.812	Acinetobacter baumannii	non_resistant*										resistant*					resistant*																		resistant*						susceptible*
933263	Acinetobacter baumannii																																			resistant
933264	Acinetobacter baumannii																																			resistant
980514	Acinetobacter baumannii																																			resistant
470.812	Acinetobacter baumannii	susceptible*										resistant*					resistant*																		resistant*						susceptible*
470.812	Acinetobacter baumannii	intermediate*										resistant*					resistant*																		resistant*						susceptible*
470.812	Acinetobacter baumannii	resistant*										resistant*					resistant*																		resistant*						susceptible*
470.812	Acinetobacter baumannii	susceptible*										resistant*					resistant*																		resistant*						susceptible*
470.812	Acinetobacter baumannii	susceptible*										resistant*					resistant*																		resistant*						non_resistant*
470.812	Acinetobacter baumannii	susceptible*										resistant*					resistant*																		resistant*						susceptible*
470.813	Acinetobacter baumannii	resistant*										resistant*					resistant*																		resistant*						susceptible*
470.984	Acinetobacter baumannii																						susceptible*
470.803	Acinetobacter baumannii	susceptible			resistant	resistant		resistant			resistant		resistant		resistant		resistant			resistant			resistant												resistant	susceptible		resistant									resistant
1.21764e+06	Acinetobacter baumannii																susceptible*																			susceptible*
1.21764e+06	Acinetobacter baumannii																susceptible*																			susceptible*
470.805	Acinetobacter baumannii	susceptible			resistant	intermediate		resistant			resistant		resistant		resistant		resistant			resistant			resistant												resistant	susceptible		susceptible									resistant
470.805	Acinetobacter baumannii	susceptible			resistant	susceptible		resistant			resistant		resistant		resistant		resistant			resistant			resistant												resistant	susceptible		resistant									resistant
470.805	Acinetobacter baumannii	resistant			resistant	susceptible		resistant			resistant		resistant		resistant		resistant			resistant			resistant												resistant	susceptible		resistant									resistant
470.806	Acinetobacter baumannii	resistant			resistant	resistant		resistant			resistant		resistant		resistant		resistant			resistant			resistant				susceptible								resistant	susceptible		susceptible									resistant
470.806	Acinetobacter baumannii	resistant			resistant	susceptible		resistant			resistant		resistant		resistant		resistant			resistant			resistant												resistant	susceptible		resistant									resistant
470.806	Acinetobacter baumannii	susceptible			resistant	susceptible		resistant			resistant		resistant		resistant		resistant			resistant			resistant												resistant	susceptible		resistant									resistant
470.806	Acinetobacter baumannii	susceptible*			resistant	susceptible		resistant			resistant		resistant		resistant		intermediate			resistant			resistant												resistant*	susceptible		intermediate									resistant
470.805	Acinetobacter baumannii	susceptible			resistant	resistant		resistant			resistant		resistant		resistant		resistant			resistant			resistant												resistant	susceptible		resistant									resistant
470.806	Acinetobacter baumannii	susceptible			resistant	resistant		resistant			resistant		resistant		resistant		resistant			resistant			resistant				susceptible								resistant	susceptible		resistant									resistant
470.806	Acinetobacter baumannii	resistant			resistant	resistant		resistant			resistant		resistant				resistant			resistant			resistant				susceptible								resistant	susceptible		intermediate			susceptible						resistant
470.806	Acinetobacter baumannii	resistant			resistant	susceptible		resistant			resistant		resistant				resistant			resistant			resistant												resistant	susceptible		resistant			susceptible						resistant
470.806	Acinetobacter baumannii	susceptible			resistant	susceptible		resistant			resistant		resistant				resistant			resistant			resistant												resistant	susceptible		resistant			susceptible						resistant
470.807	Acinetobacter baumannii	susceptible			resistant	resistant		resistant			resistant		resistant				resistant			resistant			resistant												resistant	resistant		resistant			resistant						resistant
470.807	Acinetobacter baumannii	resistant			resistant	resistant		resistant			resistant		resistant				resistant			resistant			resistant				susceptible								resistant	susceptible		intermediate			susceptible						resistant
470.807	Acinetobacter baumannii	resistant			resistant	susceptible		resistant			resistant		resistant				resistant			resistant			susceptible				susceptible								resistant	susceptible		susceptible			susceptible						resistant
470.807	Acinetobacter baumannii	resistant			resistant	susceptible		resistant			resistant		resistant				resistant			resistant			susceptible				susceptible								resistant	susceptible		susceptible			intermediate						resistant
470.806	Acinetobacter baumannii	susceptible			resistant	resistant		resistant			resistant		resistant				resistant			resistant			resistant				susceptible								resistant	susceptible		resistant			susceptible						resistant
470.805	Acinetobacter baumannii	resistant			resistant	susceptible		resistant			resistant		resistant		resistant		resistant			resistant			resistant												resistant	susceptible		resistant									resistant
470.805	Acinetobacter baumannii	susceptible			resistant	susceptible		resistant			resistant		resistant		resistant		resistant			resistant			resistant												resistant	susceptible		resistant									resistant
470.805	Acinetobacter baumannii	resistant			resistant	susceptible		resistant			resistant		resistant		resistant		resistant			resistant			resistant												resistant	susceptible		resistant									resistant
470.803	Acinetobacter baumannii	susceptible			resistant	susceptible		resistant			resistant		resistant		resistant		resistant			resistant			resistant												susceptible	susceptible		intermediate									resistant
470.803	Acinetobacter baumannii	susceptible			resistant	resistant		resistant			resistant		resistant		resistant		resistant			resistant			resistant												resistant	susceptible		resistant									resistant
470.803	Acinetobacter baumannii	susceptible			resistant	resistant		resistant			resistant		resistant		resistant		resistant			resistant			resistant												resistant	susceptible		resistant									resistant
470.803	Acinetobacter baumannii	resistant			resistant	susceptible		resistant			resistant		resistant		resistant		resistant			resistant			resistant												resistant	susceptible		resistant									resistant
470.804	Acinetobacter baumannii	susceptible			resistant	resistant		resistant			resistant		resistant		resistant		resistant			resistant			resistant				susceptible								resistant	susceptible		resistant									resistant
470.804	Acinetobacter baumannii	resistant			resistant	resistant		resistant			resistant		resistant		resistant		resistant			resistant			resistant				susceptible								resistant	susceptible		susceptible									resistant
470.804	Acinetobacter baumannii	susceptible			resistant	resistant		resistant			resistant		resistant		resistant		resistant			resistant			resistant												resistant	susceptible		resistant									resistant
470.804	Acinetobacter baumannii	susceptible			resistant	intermediate		resistant			resistant		resistant		resistant		resistant			resistant			resistant				susceptible								resistant	susceptible		resistant									resistant
470.804	Acinetobacter baumannii	resistant			resistant	susceptible		resistant			resistant		resistant		resistant		resistant			resistant			resistant												resistant	susceptible		resistant									resistant
470.804	Acinetobacter baumannii	resistant			resistant	intermediate*		resistant			resistant		resistant		resistant		resistant			resistant			resistant												resistant	resistant		resistant			resistant						resistant
470.804	Acinetobacter baumannii	susceptible			resistant	resistant		resistant			resistant		resistant		resistant		resistant			resistant			resistant												resistant	resistant		resistant									resistant
470.804	Acinetobacter baumannii	resistant			resistant	resistant		resistant			resistant		resistant		resistant		resistant			resistant			resistant												resistant	susceptible		susceptible									resistant
470.804	Acinetobacter baumannii	resistant			resistant	susceptible		resistant			resistant		resistant		resistant		resistant			resistant			resistant												resistant	susceptible		resistant									resistant
470.805	Acinetobacter baumannii	susceptible			resistant	susceptible		resistant			resistant		intermediate		resistant		intermediate			intermediate			susceptible												susceptible	susceptible		susceptible									resistant
470.805	Acinetobacter baumannii	susceptible			resistant	resistant		resistant			resistant		resistant		resistant		resistant			resistant			resistant												resistant	susceptible		resistant									resistant
470.805	Acinetobacter baumannii	susceptible			resistant	resistant		resistant			resistant		resistant		resistant		resistant			resistant			resistant												resistant	resistant		resistant			resistant						resistant
470.805	Acinetobacter baumannii	resistant			resistant	susceptible		resistant			resistant		resistant		resistant		resistant			resistant			resistant												resistant	susceptible		resistant									resistant
470.807	Acinetobacter baumannii	susceptible			resistant	resistant		resistant			resistant		resistant				resistant			resistant			resistant				susceptible								resistant	susceptible		resistant			susceptible						resistant
470.807	Acinetobacter baumannii	susceptible			resistant	resistant		resistant			resistant		resistant				resistant			resistant			resistant				susceptible								resistant	susceptible		resistant			susceptible						resistant
470.807	Acinetobacter baumannii	intermediate*			resistant	non_resistant*		intermediate*			resistant		resistant				non_resistant*			resistant*			resistant						resistant						resistant	resistant		intermediate*			resistant						resistant
470.807	Acinetobacter baumannii	resistant			resistant	non_resistant*		resistant			resistant		resistant			resistant	resistant			resistant			resistant												resistant	resistant		resistant			resistant						resistant
470.81	Acinetobacter baumannii	susceptible			resistant	susceptible		resistant			resistant					resistant	resistant			resistant			resistant												non_resistant*	resistant		resistant			resistant						resistant
470.81	Acinetobacter baumannii	susceptible*			resistant	susceptible		resistant			resistant					resistant	resistant			resistant			resistant												resistant	intermediate		resistant			resistant						resistant
470.81	Acinetobacter baumannii	non_resistant*			resistant	susceptible		resistant			resistant					resistant	resistant			resistant			resistant												resistant	non_resistant*		resistant			resistant						resistant
470.81	Acinetobacter baumannii	resistant			resistant	susceptible		resistant			resistant					resistant	resistant			resistant			resistant												resistant	intermediate		resistant			resistant						resistant
903889	Acinetobacter baumannii	resistant			resistant			resistant			resistant	resistant					resistant			resistant			resistant						resistant						resistant	susceptible		resistant
903893	Acinetobacter baumannii	susceptible			resistant			resistant			resistant	resistant					resistant			resistant			resistant						resistant						resistant	susceptible		susceptible
903894	Acinetobacter baumannii	intermediate			resistant			resistant			resistant	intermediate					resistant			resistant			resistant						resistant						resistant	susceptible		resistant
903895	Acinetobacter baumannii	intermediate			resistant			resistant			resistant	resistant					resistant			resistant			resistant						resistant						resistant	resistant		resistant
903896	Acinetobacter baumannii	susceptible			resistant			resistant			resistant	resistant					resistant			resistant			resistant						resistant						resistant	susceptible		resistant
1.21765e+06	Acinetobacter baumannii																susceptible*																			susceptible*
1.21765e+06	Acinetobacter baumannii																susceptible*																			susceptible*
1.21765e+06	Acinetobacter baumannii																resistant*																			susceptible*
1.21764e+06	Acinetobacter baumannii																susceptible*																			resistant*
1.21764e+06	Acinetobacter baumannii																resistant*																			susceptible*
1.21764e+06	Acinetobacter baumannii																resistant*																			resistant*
1.21764e+06	Acinetobacter baumannii																susceptible*																			susceptible*
1.21764e+06	Acinetobacter baumannii																susceptible*																			susceptible*
470.809	Acinetobacter baumannii	susceptible			resistant	susceptible		resistant			resistant					resistant	resistant			resistant			resistant												resistant	non_resistant*		resistant			intermediate						resistant
1.21764e+06	Acinetobacter baumannii																resistant*																			resistant*
470.809	Acinetobacter baumannii	susceptible*			resistant	resistant		resistant			resistant					resistant	resistant			resistant			resistant												resistant	resistant		resistant			resistant						resistant
470.809	Acinetobacter baumannii	resistant			resistant	susceptible		resistant			resistant					resistant	resistant			resistant			resistant												resistant	intermediate		resistant			resistant						resistant
470.807	Acinetobacter baumannii	resistant			resistant	susceptible		non_susceptible*			resistant		resistant			resistant	resistant			resistant			resistant												resistant	resistant		resistant			resistant						resistant
470.808	Acinetobacter baumannii	intermediate			resistant	susceptible		resistant			resistant					resistant	resistant			resistant			resistant												resistant	resistant		resistant			resistant						resistant
470.808	Acinetobacter baumannii	non_resistant*			resistant	resistant		resistant			resistant					resistant	non_susceptible*			resistant			resistant												resistant	resistant		intermediate			resistant						resistant
470.808	Acinetobacter baumannii	susceptible			resistant	susceptible		resistant			resistant		resistant			resistant	resistant			resistant			resistant												resistant	resistant		resistant			resistant						resistant
470.808	Acinetobacter baumannii	susceptible			resistant	susceptible		resistant			resistant					resistant	resistant			resistant			resistant												resistant	resistant		resistant			intermediate						resistant
470.808	Acinetobacter baumannii	susceptible			resistant	resistant		resistant			resistant					resistant	resistant			resistant			resistant												resistant	susceptible		resistant			susceptible						resistant
470.808	Acinetobacter baumannii	resistant			resistant	susceptible		resistant			resistant		resistant			resistant	resistant			resistant			resistant												resistant	resistant		resistant			resistant						resistant
470.808	Acinetobacter baumannii	resistant			resistant	resistant		resistant			resistant		resistant		resistant		resistant			resistant			resistant												resistant	susceptible		resistant			susceptible						resistant
470.808	Acinetobacter baumannii	resistant			resistant	intermediate		resistant			resistant		resistant			resistant	resistant			resistant			resistant												resistant	resistant		resistant*			resistant						resistant
470.808	Acinetobacter baumannii	susceptible*			resistant	susceptible		resistant			resistant					resistant	resistant			resistant			resistant												resistant	resistant		resistant			resistant						resistant
470.808	Acinetobacter baumannii	resistant			resistant	susceptible		resistant			resistant		resistant		resistant		resistant			resistant			resistant												resistant	susceptible		resistant			susceptible						resistant
470.808	Acinetobacter baumannii	susceptible			resistant	susceptible		resistant			resistant		resistant		resistant		resistant			resistant			resistant												resistant	susceptible		resistant			susceptible						resistant
470.809	Acinetobacter baumannii	resistant			resistant	susceptible		resistant			resistant		resistant		resistant		resistant			resistant			resistant												resistant	susceptible		resistant			susceptible						resistant
470.809	Acinetobacter baumannii	resistant			resistant	resistant		resistant			resistant		resistant		resistant		resistant			resistant			resistant												resistant	resistant		resistant			resistant						resistant
470.809	Acinetobacter baumannii	resistant			resistant	susceptible		resistant			resistant					resistant	resistant			resistant			resistant												resistant	intermediate		resistant			resistant						resistant
470.809	Acinetobacter baumannii	resistant			resistant	susceptible		resistant			resistant					resistant	resistant			resistant			resistant												resistant	resistant		resistant			resistant						resistant
470.809	Acinetobacter baumannii	resistant			resistant	resistant		resistant			resistant					resistant	resistant			resistant			resistant												resistant	resistant		resistant			resistant						resistant
470.809	Acinetobacter baumannii	resistant			resistant	non_resistant*		resistant			resistant		resistant			resistant	resistant			resistant			resistant												resistant	intermediate*		resistant			resistant						resistant
470.786	Acinetobacter baumannii	resistant			resistant	non_susceptible*		resistant			resistant		resistant			resistant	resistant			resistant			resistant*												resistant	susceptible		susceptible			susceptible						resistant
470.8	Acinetobacter baumannii	resistant			resistant	susceptible		resistant			resistant		resistant			resistant	resistant			resistant			resistant												resistant	susceptible		intermediate									resistant
470.786	Acinetobacter baumannii	susceptible			resistant	non_resistant*		resistant			resistant		resistant			resistant	intermediate			resistant			resistant												resistant*	resistant		intermediate			intermediate						resistant
470.763	Acinetobacter baumannii	resistant			resistant	resistant		resistant			resistant		resistant			resistant	resistant			resistant			resistant				susceptible								resistant	susceptible		resistant									resistant
470.763	Acinetobacter baumannii	susceptible			resistant	susceptible		resistant			resistant		resistant			resistant	intermediate			resistant			resistant				susceptible								resistant*	susceptible*		susceptible*									resistant
470.763	Acinetobacter baumannii	susceptible			resistant	susceptible		resistant			resistant		intermediate			resistant	susceptible			intermediate			susceptible				susceptible								resistant	susceptible		susceptible									resistant
470.763	Acinetobacter baumannii	susceptible			resistant	intermediate		resistant			resistant		resistant			resistant	intermediate			resistant			resistant												resistant*	resistant		susceptible*									resistant
470.764	Acinetobacter baumannii	susceptible			resistant	susceptible		resistant			resistant		intermediate			resistant	susceptible			intermediate			susceptible				susceptible								susceptible	susceptible		susceptible									resistant
470.764	Acinetobacter baumannii	susceptible			resistant	susceptible		resistant			resistant		resistant			resistant	susceptible			intermediate			susceptible				susceptible								susceptible	susceptible		susceptible									resistant
470.764	Acinetobacter baumannii	resistant			resistant	resistant		resistant			resistant		resistant			resistant	intermediate*			resistant			resistant				susceptible								resistant	susceptible		resistant									resistant
470.764	Acinetobacter baumannii	resistant			resistant	susceptible		resistant			resistant		resistant			resistant	resistant			resistant			resistant												resistant	susceptible		resistant									resistant
470.764	Acinetobacter baumannii	resistant			resistant	resistant		resistant			resistant		resistant			resistant	resistant			resistant			resistant				susceptible								resistant	susceptible		intermediate									resistant
470.764	Acinetobacter baumannii	resistant			resistant	susceptible		resistant			resistant		resistant			resistant	resistant			resistant			resistant												resistant	susceptible		resistant									resistant
470.764	Acinetobacter baumannii	susceptible			resistant	resistant		resistant			resistant		resistant			resistant	resistant			resistant			resistant				susceptible								resistant	susceptible		resistant									resistant
470.764	Acinetobacter baumannii	resistant			resistant	susceptible		resistant			resistant		resistant			resistant	resistant			resistant			resistant												resistant	susceptible		resistant									resistant
470.764	Acinetobacter baumannii	susceptible			resistant	intermediate		resistant			resistant		resistant			resistant	intermediate*			resistant			resistant												resistant*	resistant		intermediate									resistant
470.764	Acinetobacter baumannii	resistant			resistant	susceptible		resistant			resistant		resistant			resistant	resistant			resistant			resistant												resistant	susceptible		resistant									resistant
470.764	Acinetobacter baumannii	resistant			resistant	susceptible		resistant			resistant		resistant			resistant	resistant			resistant			resistant												resistant	susceptible		resistant									resistant
470.765	Acinetobacter baumannii	resistant			resistant	susceptible		resistant			resistant		resistant			resistant	resistant			resistant			resistant												resistant	susceptible		resistant									resistant
470.765	Acinetobacter baumannii	resistant			resistant	susceptible		resistant			resistant		resistant			resistant	resistant			resistant			resistant												resistant	susceptible		resistant									resistant
470.763	Acinetobacter baumannii	resistant			resistant	susceptible		resistant			resistant		resistant			resistant	resistant			resistant			resistant												resistant	susceptible		resistant									resistant
470.765	Acinetobacter baumannii	resistant			resistant	susceptible		resistant			resistant		resistant			resistant	resistant			resistant			resistant												resistant	susceptible		resistant									resistant
470.763	Acinetobacter baumannii	susceptible			resistant	susceptible		resistant			resistant		resistant			resistant	resistant			resistant			resistant												resistant	susceptible		susceptible									resistant
470.763	Acinetobacter baumannii	resistant			resistant	susceptible		resistant			resistant		resistant			resistant	resistant			resistant			resistant												resistant	susceptible		resistant									resistant
470.761	Acinetobacter baumannii	susceptible			resistant	susceptible		resistant			resistant		resistant			resistant	resistant			resistant			resistant												resistant	susceptible		resistant									resistant
470.761	Acinetobacter baumannii	resistant			resistant	resistant		resistant			resistant		resistant			resistant	resistant			resistant			resistant				susceptible								resistant	susceptible		resistant									resistant
470.761	Acinetobacter baumannii	resistant			resistant	susceptible		resistant			resistant		resistant			resistant	resistant			resistant			resistant				susceptible								resistant	susceptible		intermediate									resistant
470.761	Acinetobacter baumannii	susceptible			resistant	susceptible		resistant			resistant		resistant			resistant	resistant			resistant			resistant												resistant	susceptible		resistant									resistant
470.761	Acinetobacter baumannii	susceptible			resistant	susceptible		resistant			resistant		resistant			resistant	intermediate			resistant			susceptible				susceptible								resistant	susceptible		susceptible									resistant
470.761	Acinetobacter baumannii	resistant			resistant	susceptible		resistant			resistant		resistant			resistant	resistant			resistant			resistant												resistant	susceptible		resistant									resistant
470.762	Acinetobacter baumannii	susceptible			resistant	susceptible		resistant			resistant		resistant			resistant	intermediate			resistant			susceptible												resistant	susceptible		susceptible									resistant
470.762	Acinetobacter baumannii	susceptible			resistant	susceptible		resistant			resistant		susceptible			resistant	susceptible			susceptible			susceptible				susceptible								susceptible	susceptible		susceptible									resistant
470.762	Acinetobacter baumannii	resistant			resistant	non_resistant*		resistant			resistant		resistant			resistant	resistant			resistant			resistant												resistant	susceptible		resistant									resistant
470.762	Acinetobacter baumannii	resistant			resistant	susceptible		resistant			resistant		resistant			resistant	resistant			resistant			resistant												resistant	susceptible		resistant									resistant
470.762	Acinetobacter baumannii	susceptible			resistant	susceptible		resistant			resistant		resistant			resistant	resistant			resistant			resistant												resistant	susceptible		intermediate									resistant
470.762	Acinetobacter baumannii	resistant			resistant	susceptible		resistant			resistant		resistant			resistant	resistant			resistant			resistant												resistant	susceptible		resistant									resistant
470.762	Acinetobacter baumannii	susceptible			resistant	susceptible		resistant			resistant		resistant			resistant	resistant			resistant			resistant												resistant	susceptible		intermediate									resistant
470.762	Acinetobacter baumannii	resistant			resistant	susceptible		resistant			resistant		resistant			resistant	resistant			resistant			resistant												resistant	susceptible		resistant									resistant
470.762	Acinetobacter baumannii	susceptible			resistant	susceptible		resistant			resistant		resistant			resistant	resistant			resistant			intermediate												resistant	susceptible		susceptible									resistant
470.762	Acinetobacter baumannii	resistant			resistant	susceptible		resistant			resistant		resistant			resistant	resistant			resistant			resistant												resistant	susceptible		resistant									resistant
470.763	Acinetobacter baumannii	resistant			resistant	resistant		resistant			resistant		resistant			resistant	resistant			resistant			resistant				susceptible								resistant	susceptible		intermediate									resistant
470.763	Acinetobacter baumannii	resistant			resistant	resistant		resistant			resistant		resistant			resistant	resistant			resistant			resistant				susceptible								resistant	susceptible		resistant									resistant
470.765	Acinetobacter baumannii	resistant			resistant	susceptible		resistant			resistant		resistant			resistant	resistant			resistant			resistant												resistant	susceptible		resistant									resistant
470.765	Acinetobacter baumannii	resistant			resistant	resistant		resistant			resistant		resistant			resistant	resistant			resistant			resistant				susceptible		intermediate						resistant	susceptible		resistant									resistant
470.765	Acinetobacter baumannii	resistant			resistant	susceptible		resistant			resistant		resistant			resistant	resistant			resistant			resistant												resistant	susceptible		resistant									resistant
470.768	Acinetobacter baumannii	susceptible			resistant	resistant		resistant			resistant		resistant			resistant	resistant			resistant			resistant				susceptible								resistant	susceptible		susceptible*									resistant
470.768	Acinetobacter baumannii	susceptible			resistant	resistant		resistant			resistant		resistant			resistant	resistant			resistant			resistant				susceptible								resistant	susceptible		susceptible									resistant
470.768	Acinetobacter baumannii	non_resistant*			resistant	resistant		resistant			resistant		resistant			resistant	resistant			resistant			resistant												resistant	resistant		resistant									resistant
470.768	Acinetobacter baumannii	susceptible			resistant	non_resistant*		resistant			resistant		intermediate			resistant	susceptible			intermediate*			susceptible*												resistant*	resistant		susceptible									resistant
470.768	Acinetobacter baumannii	susceptible			resistant	susceptible		resistant			resistant		resistant			resistant	resistant			resistant			resistant												resistant	susceptible		intermediate									resistant
470.768	Acinetobacter baumannii	susceptible			resistant	susceptible		resistant			resistant		resistant			resistant	resistant			resistant			resistant												resistant	susceptible		resistant									resistant
470.768	Acinetobacter baumannii	susceptible			resistant	resistant		resistant			resistant		resistant			resistant	intermediate			resistant			susceptible				susceptible								susceptible	susceptible		susceptible									resistant
470.769	Acinetobacter baumannii	susceptible			resistant	resistant		resistant			resistant		resistant			resistant	resistant			resistant			resistant				susceptible								resistant	susceptible		resistant									resistant
470.769	Acinetobacter baumannii	resistant			resistant	resistant		resistant			resistant		resistant			resistant	resistant			resistant			resistant				susceptible								resistant	susceptible		intermediate									resistant
470.769	Acinetobacter baumannii	susceptible			resistant	susceptible		resistant			resistant		resistant			resistant	intermediate			resistant			resistant				susceptible								resistant	susceptible		susceptible									resistant
470.769	Acinetobacter baumannii	susceptible			resistant	resistant		resistant			resistant		resistant			resistant	resistant			resistant			resistant												resistant	resistant		resistant									resistant
470.769	Acinetobacter baumannii	susceptible			resistant	resistant		resistant			resistant		resistant			resistant	resistant			resistant			resistant												resistant	resistant		resistant									resistant
470.769	Acinetobacter baumannii	susceptible			resistant	resistant		resistant			resistant		resistant			resistant	resistant			resistant			resistant												resistant	resistant		resistant									resistant
470.769	Acinetobacter baumannii	susceptible			resistant	resistant		resistant			resistant		resistant			resistant	resistant			resistant			resistant												resistant	resistant		resistant									resistant
470.769	Acinetobacter baumannii	susceptible			resistant	intermediate		resistant			resistant		resistant			resistant	resistant			resistant			resistant												resistant	susceptible		resistant									resistant
470.769	Acinetobacter baumannii	susceptible			resistant	resistant		resistant			resistant		resistant			resistant	resistant			resistant			resistant				susceptible								resistant	susceptible		intermediate*									resistant
470.769	Acinetobacter baumannii	susceptible			resistant	resistant		resistant			resistant		resistant			resistant	resistant			resistant			resistant				susceptible								resistant	susceptible		resistant									resistant
470.768	Acinetobacter baumannii	susceptible			resistant	resistant		resistant			resistant		resistant			resistant	resistant			resistant			resistant				susceptible								resistant	susceptible		resistant									resistant
470.767	Acinetobacter baumannii	susceptible*			resistant	non_resistant*		resistant			resistant		resistant			resistant	intermediate			resistant			susceptible												resistant*	intermediate*		susceptible									resistant
470.767	Acinetobacter baumannii	susceptible			resistant	susceptible		resistant			resistant		resistant			resistant	resistant			resistant			susceptible				susceptible								resistant	susceptible		susceptible									resistant
470.767	Acinetobacter baumannii	resistant			resistant	susceptible		resistant			resistant		resistant			resistant	susceptible			resistant			resistant				susceptible								resistant	susceptible		resistant									resistant
470.765	Acinetobacter baumannii	susceptible*			resistant	susceptible		resistant			resistant		resistant			resistant	intermediate*			resistant			resistant				susceptible								susceptible*	susceptible		intermediate									resistant
470.765	Acinetobacter baumannii	resistant			resistant	resistant		resistant			resistant		resistant			resistant	resistant			resistant			resistant				susceptible								resistant	susceptible		resistant									resistant
470.765	Acinetobacter baumannii	resistant			resistant	susceptible		resistant			resistant		resistant			resistant	resistant			resistant			resistant												resistant	susceptible		resistant									resistant
470.766	Acinetobacter baumannii	resistant			resistant	susceptible		resistant			resistant		resistant			resistant	resistant			resistant			resistant												resistant	susceptible		resistant									resistant
470.766	Acinetobacter baumannii	resistant			resistant	susceptible		resistant			resistant		resistant			resistant	resistant			resistant			resistant												resistant	susceptible		resistant									resistant
470.766	Acinetobacter baumannii	susceptible			resistant	resistant		resistant			resistant		resistant			resistant	resistant			resistant			resistant				susceptible								resistant	susceptible		resistant									resistant
470.766	Acinetobacter baumannii	resistant			resistant	resistant		resistant			resistant		resistant			resistant	resistant			resistant			resistant				susceptible								resistant	susceptible		resistant									resistant
470.766	Acinetobacter baumannii	susceptible			resistant	susceptible*		resistant			resistant		resistant			resistant	resistant			resistant			susceptible				susceptible								resistant	susceptible		susceptible									resistant
470.761	Acinetobacter baumannii	resistant			resistant	resistant		resistant			resistant		resistant			resistant	resistant			resistant			resistant				susceptible								resistant	susceptible		intermediate									resistant
470.766	Acinetobacter baumannii	susceptible			resistant	susceptible		resistant			resistant		resistant			resistant	resistant			resistant			susceptible				susceptible								resistant	susceptible		susceptible									resistant
470.766	Acinetobacter baumannii	resistant			resistant	susceptible		resistant			resistant		resistant			resistant	resistant			resistant			resistant												resistant	susceptible		resistant									resistant
470.767	Acinetobacter baumannii	susceptible			resistant	susceptible		resistant			resistant		resistant			resistant	resistant			resistant			resistant												resistant	susceptible		intermediate									resistant
470.767	Acinetobacter baumannii	susceptible			resistant	susceptible		resistant			resistant		intermediate			resistant	susceptible*			intermediate			susceptible				susceptible								resistant	susceptible		susceptible									resistant
470.767	Acinetobacter baumannii	susceptible			resistant	susceptible		resistant			resistant		resistant			resistant	intermediate			resistant			resistant				susceptible								resistant	susceptible		susceptible									resistant
470.767	Acinetobacter baumannii	susceptible			resistant	susceptible		resistant			resistant		resistant			resistant	resistant			resistant			resistant												resistant	susceptible		resistant									resistant
470.767	Acinetobacter baumannii	resistant			resistant	resistant		resistant			resistant		resistant			resistant	resistant			resistant			resistant												resistant	susceptible		resistant									resistant
470.767	Acinetobacter baumannii	resistant			resistant	susceptible		resistant			resistant		resistant			resistant	resistant			resistant			resistant												resistant	susceptible		resistant									resistant
470.767	Acinetobacter baumannii	susceptible			resistant	susceptible		resistant			resistant		resistant			resistant	resistant			resistant			resistant				susceptible								resistant	susceptible		resistant									resistant
470.766	Acinetobacter baumannii	resistant			resistant	susceptible		resistant			resistant		resistant			resistant	resistant			resistant			resistant												resistant	susceptible		resistant									resistant
470.761	Acinetobacter baumannii	susceptible			resistant	susceptible		resistant			resistant		resistant			resistant	resistant			resistant			resistant												resistant	susceptible		resistant									resistant
470.76	Acinetobacter baumannii	resistant			resistant	susceptible		resistant			resistant		resistant			resistant	resistant			resistant			resistant												resistant	susceptible		resistant									resistant
470.76	Acinetobacter baumannii	susceptible			resistant	resistant		resistant			resistant		resistant			resistant	resistant			resistant			resistant												resistant	resistant		resistant									resistant
470.754	Acinetobacter baumannii	susceptible			resistant	susceptible		resistant			resistant		resistant				susceptible			resistant			susceptible												resistant	susceptible		susceptible			susceptible						resistant
470.754	Acinetobacter baumannii	resistant			resistant	resistant		resistant			resistant		resistant				resistant			resistant			resistant				susceptible								resistant	susceptible		resistant			susceptible						resistant
470.754	Acinetobacter baumannii	susceptible			resistant	intermediate*		non_susceptible*			resistant		intermediate				susceptible			intermediate*			susceptible				susceptible								susceptible*	susceptible		susceptible			susceptible						resistant
470.754	Acinetobacter baumannii	resistant			resistant	resistant		resistant			resistant		resistant				resistant			resistant			resistant				susceptible								resistant	susceptible		resistant			susceptible						resistant
470.754	Acinetobacter baumannii	resistant			resistant	resistant		resistant			resistant		resistant				resistant			resistant			resistant				susceptible								resistant	susceptible		resistant			susceptible						resistant
470.755	Acinetobacter baumannii	susceptible			resistant	intermediate		resistant			resistant		resistant				resistant			resistant			resistant												resistant	susceptible		susceptible			susceptible						resistant
470.755	Acinetobacter baumannii	susceptible			resistant	susceptible		resistant			resistant		susceptible				susceptible			intermediate			susceptible				susceptible								susceptible	susceptible		susceptible			susceptible						resistant
470.755	Acinetobacter baumannii	susceptible			resistant	susceptible		resistant			resistant		resistant				susceptible			intermediate			susceptible				susceptible								susceptible	susceptible		susceptible			susceptible						resistant
470.755	Acinetobacter baumannii	resistant			resistant	resistant		resistant			resistant		resistant				resistant			resistant			resistant				susceptible								resistant	susceptible		resistant			susceptible						resistant
470.755	Acinetobacter baumannii	resistant			resistant	susceptible*		resistant			resistant		resistant				resistant			resistant			resistant												resistant	susceptible		resistant			susceptible						resistant
470.755	Acinetobacter baumannii	resistant			resistant	resistant		resistant			resistant		resistant				resistant			resistant			resistant				susceptible								resistant	susceptible		resistant			susceptible						resistant
470.755	Acinetobacter baumannii	non_resistant*			resistant	resistant		resistant			resistant		resistant				resistant			resistant			resistant												resistant	resistant		resistant			resistant						resistant
470.755	Acinetobacter baumannii	susceptible			resistant	susceptible		resistant			resistant		intermediate				susceptible			intermediate			susceptible				susceptible								susceptible	susceptible		susceptible			susceptible						resistant
470.755	Acinetobacter baumannii	susceptible			resistant	susceptible		resistant			resistant		resistant				susceptible			resistant			susceptible				susceptible								resistant	susceptible		susceptible			susceptible						resistant
470.755	Acinetobacter baumannii	resistant			resistant	susceptible		resistant			resistant		resistant				susceptible			resistant			resistant				susceptible								resistant	susceptible		resistant			susceptible						resistant
470.755	Acinetobacter baumannii	susceptible*			resistant	resistant		resistant			resistant		resistant				resistant			resistant			resistant												resistant	resistant		resistant			resistant						resistant
470.756	Acinetobacter baumannii	resistant			resistant	susceptible		non_susceptible*			resistant		resistant				susceptible			resistant			susceptible*				susceptible								resistant	susceptible		susceptible			susceptible						resistant
470.754	Acinetobacter baumannii	resistant			resistant	intermediate*		resistant			resistant		resistant				resistant			resistant			resistant												resistant	susceptible		resistant			susceptible						resistant
470.754	Acinetobacter baumannii	susceptible			resistant	susceptible*		resistant			resistant		resistant				resistant			resistant			resistant												resistant	susceptible		resistant			susceptible						resistant
470.754	Acinetobacter baumannii	resistant			resistant	susceptible		resistant			resistant		resistant				resistant			resistant			resistant												resistant	susceptible		resistant			susceptible						resistant
470.754	Acinetobacter baumannii	susceptible			resistant	resistant		resistant			resistant		resistant				resistant			resistant			resistant												resistant	resistant		resistant			resistant						resistant
470.752	Acinetobacter baumannii	susceptible			resistant	resistant		resistant			resistant					resistant	resistant			resistant			resistant												resistant	resistant		intermediate*			resistant						resistant
470.752	Acinetobacter baumannii	susceptible			resistant	susceptible		resistant			resistant		intermediate			resistant	susceptible			intermediate			susceptible				susceptible								susceptible	susceptible		susceptible			susceptible						resistant
470.752	Acinetobacter baumannii	resistant			resistant	susceptible		resistant			resistant					resistant	resistant			resistant			resistant												resistant	resistant		resistant			resistant						resistant
470.752	Acinetobacter baumannii	susceptible			resistant	resistant		resistant			resistant					resistant	resistant			resistant			resistant												resistant	susceptible		resistant			susceptible						resistant
470.752	Acinetobacter baumannii	susceptible			resistant	susceptible		resistant			resistant					resistant	susceptible			non_resistant*			susceptible												susceptible	susceptible		susceptible			susceptible						resistant
470.752	Acinetobacter baumannii	susceptible			resistant	susceptible		resistant			resistant					resistant	non_resistant*			intermediate*			non_resistant*												susceptible	susceptible		susceptible			susceptible						resistant
470.752	Acinetobacter baumannii	susceptible			resistant	susceptible		resistant			resistant					resistant	susceptible*			intermediate*			susceptible												susceptible	susceptible		susceptible			susceptible						resistant
470.752	Acinetobacter baumannii	resistant			resistant	susceptible		resistant			resistant					resistant	resistant			resistant			resistant												resistant	resistant		resistant			resistant						resistant
470.756	Acinetobacter baumannii	susceptible			resistant	susceptible		resistant			resistant		intermediate				susceptible			intermediate			susceptible				susceptible								susceptible	susceptible		susceptible			susceptible						resistant
470.753	Acinetobacter baumannii	resistant			resistant	susceptible		resistant			resistant					resistant	resistant			resistant			resistant												resistant	resistant		resistant			resistant						resistant
470.753	Acinetobacter baumannii	susceptible			resistant	intermediate		resistant			resistant		resistant				resistant			resistant			susceptible												resistant	susceptible		susceptible			susceptible						resistant
470.753	Acinetobacter baumannii	resistant			resistant	resistant		resistant			resistant		resistant				resistant			resistant			resistant				susceptible								resistant	susceptible		resistant			susceptible						resistant
470.753	Acinetobacter baumannii	susceptible			resistant	non_resistant*		resistant			resistant		resistant				intermediate*			resistant			susceptible*												resistant*	intermediate*		susceptible			susceptible						resistant
470.753	Acinetobacter baumannii	susceptible			resistant	resistant		resistant			resistant		resistant				intermediate			resistant			resistant				susceptible								resistant	susceptible		susceptible			susceptible						resistant
470.753	Acinetobacter baumannii	susceptible			resistant	resistant		resistant			resistant		resistant				resistant			resistant			resistant				susceptible								resistant	susceptible		resistant			susceptible						resistant
470.753	Acinetobacter baumannii	susceptible			resistant	susceptible		resistant			resistant		intermediate				susceptible			intermediate*			susceptible				susceptible								susceptible	susceptible		susceptible			susceptible						resistant
470.753	Acinetobacter baumannii	susceptible			resistant	susceptible		non_susceptible*			resistant		susceptible				susceptible			susceptible			resistant				susceptible								intermediate*	susceptible		susceptible			susceptible						resistant
470.753	Acinetobacter baumannii	susceptible			resistant	susceptible		resistant			resistant		resistant				resistant			resistant			resistant												resistant	susceptible		resistant			susceptible						resistant
470.753	Acinetobacter baumannii	resistant			resistant	susceptible		resistant			resistant		resistant				resistant			resistant			resistant												resistant	susceptible		intermediate			susceptible						resistant
470.769	Acinetobacter baumannii	resistant			resistant	resistant		resistant			resistant		resistant			resistant	resistant			resistant			resistant				susceptible								resistant	susceptible		resistant									resistant
470.756	Acinetobacter baumannii	susceptible			resistant	susceptible		resistant			resistant					resistant	susceptible			intermediate			intermediate												susceptible	susceptible		susceptible			susceptible						resistant
470.756	Acinetobacter baumannii	susceptible			resistant	susceptible		resistant			resistant					resistant	susceptible			non_resistant*			susceptible												susceptible	susceptible		susceptible			susceptible						resistant
470.759	Acinetobacter baumannii	resistant			resistant	resistant		resistant			resistant					resistant	resistant			resistant			resistant												resistant	intermediate*		resistant									resistant
470.759	Acinetobacter baumannii	susceptible			resistant	resistant		resistant			resistant		resistant			resistant	resistant			resistant			resistant				susceptible								resistant	susceptible		resistant									resistant
470.759	Acinetobacter baumannii	susceptible			resistant			resistant			resistant		resistant			resistant	susceptible*			intermediate*			resistant				susceptible								susceptible*	susceptible		resistant									resistant
470.759	Acinetobacter baumannii	resistant			resistant	resistant		resistant			resistant		resistant			resistant	resistant			resistant			resistant				susceptible								resistant	susceptible		resistant									resistant
470.759	Acinetobacter baumannii	resistant			resistant	resistant		resistant			resistant		resistant			resistant	resistant			resistant			resistant				susceptible								resistant	susceptible		resistant									resistant
470.759	Acinetobacter baumannii	susceptible			resistant	susceptible		resistant			resistant		resistant			resistant	resistant			resistant			resistant												resistant	susceptible		susceptible									resistant
470.759	Acinetobacter baumannii	resistant			resistant	resistant		resistant			resistant		resistant			resistant	resistant			resistant			resistant				susceptible								resistant	susceptible		resistant									resistant
470.759	Acinetobacter baumannii	susceptible			resistant	susceptible		resistant			resistant		resistant			resistant	susceptible			resistant			susceptible				susceptible								resistant	susceptible		susceptible									resistant
470.759	Acinetobacter baumannii	resistant			resistant	susceptible		resistant			resistant		resistant		resistant	resistant	resistant			resistant			resistant												resistant	susceptible		resistant									resistant
470.759	Acinetobacter baumannii	susceptible			resistant	susceptible		resistant			resistant		intermediate			resistant	susceptible			resistant			susceptible				susceptible								resistant	susceptible		susceptible									resistant
470.76	Acinetobacter baumannii	susceptible			resistant	susceptible		resistant			resistant		resistant			resistant	resistant			resistant			resistant												resistant	susceptible		intermediate*									resistant
470.76	Acinetobacter baumannii	resistant			resistant	resistant		resistant			resistant		resistant			resistant	resistant			resistant			resistant				susceptible								resistant	susceptible		resistant									resistant
470.76	Acinetobacter baumannii	susceptible			resistant	susceptible		resistant			resistant		intermediate			resistant	susceptible			intermediate			susceptible				susceptible								resistant	susceptible		susceptible									resistant
470.76	Acinetobacter baumannii	intermediate			resistant	resistant		resistant			resistant		resistant			resistant	resistant			resistant			resistant												resistant	susceptible		resistant									resistant
470.76	Acinetobacter baumannii	susceptible			resistant	susceptible		resistant			resistant		resistant			resistant	intermediate			resistant			susceptible												resistant	intermediate		susceptible									resistant
470.76	Acinetobacter baumannii	susceptible			resistant	susceptible		resistant			resistant		resistant		resistant	resistant	intermediate			resistant			resistant				susceptible		resistant						resistant	susceptible		resistant									resistant
470.76	Acinetobacter baumannii	susceptible			resistant	susceptible		resistant			resistant		resistant			resistant	resistant			resistant			resistant												resistant	susceptible		resistant									resistant
470.758	Acinetobacter baumannii	intermediate*			resistant	resistant		resistant			resistant					resistant	resistant			resistant			resistant												resistant	resistant		resistant			resistant						resistant
470.758	Acinetobacter baumannii	susceptible			resistant	susceptible		resistant			resistant					resistant	susceptible			intermediate			susceptible												susceptible	susceptible		susceptible			susceptible						resistant
470.758	Acinetobacter baumannii	intermediate*			resistant	resistant		resistant			resistant					resistant	resistant			resistant			resistant												resistant	intermediate*		intermediate*			resistant						resistant
470.758	Acinetobacter baumannii	resistant			resistant	intermediate		resistant			resistant					resistant	resistant			resistant			resistant												resistant	resistant		resistant			resistant						resistant
470.756	Acinetobacter baumannii	resistant			resistant	resistant		resistant			resistant					resistant	resistant			resistant			resistant												resistant	resistant		resistant			resistant						resistant
470.756	Acinetobacter baumannii	resistant			resistant	susceptible		resistant			resistant					resistant	resistant			resistant			resistant												resistant	susceptible		resistant			susceptible						resistant
470.757	Acinetobacter baumannii	susceptible			resistant	resistant		resistant			resistant					resistant	resistant			resistant			susceptible												resistant	susceptible		susceptible			susceptible						resistant
470.757	Acinetobacter baumannii	susceptible			resistant	susceptible		resistant			resistant					resistant	intermediate			resistant			resistant												intermediate*	susceptible		intermediate			susceptible						resistant
470.757	Acinetobacter baumannii	resistant			resistant	susceptible		resistant			resistant					resistant	resistant			resistant			resistant												resistant	susceptible		resistant			susceptible						resistant
470.757	Acinetobacter baumannii	susceptible			resistant	susceptible		resistant			resistant					resistant	resistant			resistant			resistant												resistant	susceptible		resistant			susceptible						resistant
470.757	Acinetobacter baumannii	susceptible			resistant	susceptible		resistant			resistant					resistant	resistant			resistant			resistant												resistant	susceptible		resistant			susceptible						resistant
470.757	Acinetobacter baumannii	intermediate*			resistant	susceptible		resistant			resistant					resistant	resistant			resistant			resistant												resistant	non_resistant*		resistant			intermediate						resistant
470.756	Acinetobacter baumannii	susceptible			resistant	susceptible		resistant			resistant		susceptible				susceptible			intermediate			susceptible				susceptible								susceptible	susceptible		susceptible			susceptible						resistant
470.757	Acinetobacter baumannii	susceptible			resistant	susceptible		resistant			resistant					resistant	non_resistant*			non_resistant*			susceptible												susceptible	susceptible		susceptible			susceptible						resistant
470.757	Acinetobacter baumannii	resistant			resistant	intermediate		resistant			resistant					resistant	resistant			resistant			resistant												resistant	resistant		resistant			resistant						resistant
470.757	Acinetobacter baumannii	resistant			resistant	susceptible		resistant			resistant		resistant			resistant	resistant			resistant			resistant												resistant*	resistant		resistant									resistant
470.757	Acinetobacter baumannii	resistant			resistant	susceptible		resistant			resistant		resistant			resistant	resistant			resistant			resistant												resistant*	resistant		resistant			resistant						resistant
470.758	Acinetobacter baumannii	susceptible			resistant	susceptible		resistant			resistant		susceptible			resistant	susceptible			susceptible*			susceptible												susceptible	susceptible		susceptible			susceptible						resistant
470.758	Acinetobacter baumannii	susceptible			resistant	susceptible		resistant			resistant		susceptible			resistant	susceptible			susceptible			susceptible												susceptible	susceptible		susceptible			susceptible						resistant
470.758	Acinetobacter baumannii	resistant			resistant	resistant		resistant			resistant		resistant			resistant	resistant			resistant			resistant												resistant	resistant		resistant			resistant						resistant
470.758	Acinetobacter baumannii	resistant			resistant	resistant		resistant			resistant		resistant			resistant	resistant			resistant			resistant												resistant*	susceptible		resistant									resistant
470.758	Acinetobacter baumannii	susceptible			resistant	susceptible		resistant			resistant					resistant	susceptible			non_resistant*			resistant												intermediate*	resistant		resistant			susceptible						resistant
470.757	Acinetobacter baumannii	susceptible*			resistant	susceptible		resistant			resistant					resistant	resistant			resistant			resistant												resistant	susceptible		resistant			susceptible						resistant
470.786	Acinetobacter baumannii	resistant			resistant	resistant		resistant			resistant		resistant			resistant	resistant			resistant			resistant												resistant	susceptible		resistant			susceptible						resistant
696749	Acinetobacter baumannii																																			resistant
470.775	Acinetobacter baumannii	susceptible			resistant	resistant		resistant			resistant		resistant			resistant	resistant			resistant			resistant				susceptible								resistant	susceptible		susceptible									resistant
470.776	Acinetobacter baumannii	resistant			resistant	susceptible		resistant			resistant		resistant			resistant	resistant			resistant			resistant												resistant	susceptible		resistant									resistant
470.776	Acinetobacter baumannii	susceptible			resistant	susceptible		resistant			resistant		resistant			resistant	resistant			resistant			resistant				susceptible								resistant	susceptible		intermediate									resistant
470.775	Acinetobacter baumannii	resistant			resistant	susceptible		resistant			resistant		resistant			resistant	resistant			resistant			resistant												resistant	susceptible		resistant									resistant
470.775	Acinetobacter baumannii	resistant			resistant	resistant		resistant			resistant		resistant			resistant	intermediate			resistant			resistant												resistant	susceptible		resistant									resistant
470.775	Acinetobacter baumannii	resistant			resistant	susceptible		resistant			resistant		resistant			resistant	resistant			resistant			resistant												resistant	susceptible		resistant									resistant
470.775	Acinetobacter baumannii	susceptible			resistant	non_resistant*		resistant			resistant		resistant			resistant	intermediate			resistant			resistant												resistant*	intermediate*		intermediate									resistant
470.775	Acinetobacter baumannii				resistant
470.776	Acinetobacter baumannii	susceptible			resistant	non_resistant*		resistant			resistant		resistant			resistant	intermediate*			resistant			resistant												resistant*	intermediate*		intermediate									resistant
470.775	Acinetobacter baumannii	resistant			resistant	resistant		resistant			resistant		resistant			resistant	resistant			resistant			resistant				susceptible								resistant	susceptible		resistant									resistant
470.775	Acinetobacter baumannii	susceptible			resistant	susceptible		resistant			resistant		resistant			resistant	resistant			resistant			resistant												resistant	susceptible		resistant									resistant
470.774	Acinetobacter baumannii	susceptible			resistant	intermediate		resistant			resistant		resistant			resistant	intermediate			resistant			resistant												resistant*	resistant		intermediate									resistant
470.774	Acinetobacter baumannii	susceptible			resistant	susceptible		resistant			resistant		resistant			resistant	intermediate			resistant			resistant												resistant*	susceptible		intermediate									resistant
470.774	Acinetobacter baumannii	susceptible			resistant	non_resistant*		resistant			resistant		resistant			resistant	intermediate			resistant			resistant												resistant*	intermediate*		intermediate									resistant
470.774	Acinetobacter baumannii	susceptible			resistant	susceptible		resistant			resistant		resistant			resistant	intermediate			resistant			resistant				susceptible								resistant	susceptible		intermediate									resistant
470.774	Acinetobacter baumannii	susceptible			resistant	susceptible		resistant			resistant		susceptible			resistant	susceptible			susceptible			susceptible				susceptible								susceptible	susceptible		susceptible									resistant
470.774	Acinetobacter baumannii	susceptible			resistant	susceptible		resistant			resistant		resistant			resistant	intermediate			resistant			resistant				susceptible								resistant	susceptible		intermediate									resistant
470.775	Acinetobacter baumannii	susceptible			resistant	non_resistant*		resistant			resistant		resistant			resistant	intermediate			resistant			resistant												resistant*	intermediate*		intermediate									resistant
470.774	Acinetobacter baumannii	resistant			resistant	resistant		resistant			resistant		resistant			resistant	resistant			resistant			resistant				susceptible								resistant	susceptible		resistant									resistant
470.776	Acinetobacter baumannii	susceptible			resistant	susceptible		resistant			resistant		intermediate			resistant	susceptible			intermediate			susceptible				susceptible								susceptible	susceptible		susceptible									resistant
470.776	Acinetobacter baumannii	resistant			resistant	resistant		resistant			resistant		resistant			resistant	resistant			resistant			resistant				susceptible								resistant	susceptible		intermediate									resistant
470.778	Acinetobacter baumannii	resistant			resistant	resistant		resistant			resistant		resistant			resistant	resistant			resistant			resistant												resistant	susceptible		resistant									resistant
470.777	Acinetobacter baumannii	resistant			resistant	susceptible		resistant			resistant		resistant			resistant	resistant			resistant			resistant												resistant	susceptible		resistant									resistant
470.777	Acinetobacter baumannii	susceptible			resistant	non_resistant*		resistant			resistant		resistant			resistant	intermediate			resistant			resistant												resistant*	non_resistant*		intermediate			intermediate						resistant
470.777	Acinetobacter baumannii	resistant			resistant	resistant		resistant			resistant		resistant			resistant	resistant			resistant			resistant												resistant	susceptible		resistant*			susceptible						resistant
470.777	Acinetobacter baumannii	susceptible			resistant	susceptible		resistant			resistant		intermediate			resistant	susceptible			intermediate			susceptible				susceptible								susceptible	susceptible		susceptible									resistant
470.777	Acinetobacter baumannii	susceptible			resistant	susceptible		resistant			resistant		intermediate			resistant	susceptible			intermediate*			susceptible												susceptible	susceptible		susceptible			susceptible						resistant
470.777	Acinetobacter baumannii	susceptible			resistant	susceptible		resistant			resistant		intermediate			resistant	susceptible			susceptible			susceptible												susceptible	susceptible		susceptible									resistant
470.776	Acinetobacter baumannii	resistant			resistant	susceptible		resistant			resistant		resistant			resistant	resistant			resistant			resistant												resistant	susceptible		resistant									resistant
470.777	Acinetobacter baumannii	susceptible			resistant	susceptible		resistant			resistant		susceptible			resistant	susceptible			susceptible*			susceptible				susceptible								susceptible	susceptible		susceptible									resistant
470.777	Acinetobacter baumannii	resistant			resistant	susceptible		resistant			resistant		resistant			resistant	resistant			resistant			resistant												resistant	susceptible		resistant									resistant
470.777	Acinetobacter baumannii	resistant			resistant	resistant		resistant			resistant		resistant			resistant	resistant			resistant			resistant				susceptible								resistant	susceptible		resistant									resistant
470.776	Acinetobacter baumannii	resistant			resistant	resistant		resistant			resistant		resistant			resistant	resistant			resistant			resistant				susceptible								resistant	susceptible		resistant									resistant
470.776	Acinetobacter baumannii	resistant			resistant	susceptible		resistant			resistant		resistant			resistant	resistant			resistant			resistant						resistant						resistant	susceptible		resistant									resistant
470.776	Acinetobacter baumannii	resistant			resistant	resistant		resistant			resistant		resistant			resistant	resistant			resistant			resistant												resistant	susceptible		resistant									resistant
470.776	Acinetobacter baumannii	susceptible			resistant	susceptible		resistant			resistant		resistant			resistant	intermediate*			resistant			resistant												resistant*	susceptible		intermediate									resistant
470.776	Acinetobacter baumannii	susceptible			resistant	susceptible		resistant			resistant		resistant			resistant	intermediate			resistant			resistant				susceptible								resistant*	susceptible		intermediate									resistant
470.777	Acinetobacter baumannii	susceptible			resistant	resistant		resistant			resistant		resistant			resistant	resistant			resistant			resistant												resistant	susceptible		resistant			susceptible						resistant
470.774	Acinetobacter baumannii	susceptible			resistant	susceptible		resistant			resistant		resistant			resistant	resistant			resistant			resistant												resistant	susceptible		resistant									resistant
470.774	Acinetobacter baumannii	intermediate			resistant	resistant		resistant			resistant		resistant			resistant	resistant			resistant			resistant												resistant	susceptible		resistant									resistant
470.774	Acinetobacter baumannii	susceptible			resistant	susceptible		resistant			resistant		susceptible			resistant	susceptible			susceptible			susceptible				susceptible								susceptible	susceptible		susceptible									resistant
470.771	Acinetobacter baumannii	resistant			resistant	susceptible		resistant			resistant		resistant			resistant	resistant			resistant			resistant												resistant	susceptible		resistant									resistant
470.771	Acinetobacter baumannii	resistant			resistant	resistant		resistant			resistant		resistant			resistant	resistant			resistant			resistant												resistant	susceptible		resistant									resistant
470.771	Acinetobacter baumannii	resistant			resistant	susceptible		resistant			resistant		resistant			resistant	resistant			resistant			resistant												resistant	susceptible		resistant									resistant
470.771	Acinetobacter baumannii	resistant			resistant	susceptible		resistant			resistant		resistant			resistant	resistant			resistant			resistant												resistant	susceptible		resistant									resistant
470.771	Acinetobacter baumannii	resistant			resistant	susceptible		resistant			resistant		resistant			resistant	resistant			resistant			resistant												resistant	susceptible		resistant									resistant
470.771	Acinetobacter baumannii	susceptible			resistant	intermediate		resistant			resistant		resistant			resistant	intermediate*			resistant			resistant												resistant*	resistant		intermediate									resistant
470.771	Acinetobacter baumannii	susceptible			resistant	resistant		resistant			resistant		resistant			resistant	resistant			resistant			resistant												resistant	susceptible		resistant									resistant
470.772	Acinetobacter baumannii	resistant			resistant	susceptible		resistant			resistant		resistant			resistant	resistant			resistant			resistant												resistant	susceptible		resistant									resistant
470.771	Acinetobacter baumannii	resistant			resistant	susceptible		resistant			resistant		resistant			resistant	resistant			resistant			resistant												resistant	susceptible		resistant									resistant
470.77	Acinetobacter baumannii	resistant			resistant	susceptible		resistant			resistant		resistant			resistant	resistant			resistant			resistant												resistant	susceptible		resistant									resistant
470.77	Acinetobacter baumannii	susceptible			resistant	resistant		resistant			resistant		resistant			resistant	resistant			resistant			resistant				susceptible								resistant	susceptible		susceptible									resistant
470.77	Acinetobacter baumannii	resistant			resistant	susceptible		resistant			resistant		resistant			resistant	resistant			resistant			resistant												resistant	susceptible		resistant									resistant
470.77	Acinetobacter baumannii	susceptible			resistant	susceptible		resistant			resistant		resistant			resistant	resistant			resistant			resistant												resistant	susceptible		susceptible									resistant
470.77	Acinetobacter baumannii	resistant			resistant	susceptible		resistant			resistant		resistant			resistant	resistant			resistant			resistant												resistant	susceptible		resistant									resistant
470.77	Acinetobacter baumannii	resistant			resistant	susceptible		resistant			resistant		resistant			resistant	resistant			resistant			resistant												resistant	susceptible		resistant									resistant
470.77	Acinetobacter baumannii	resistant			resistant	susceptible		resistant			resistant		resistant			resistant	resistant			resistant			resistant												resistant	susceptible		resistant									resistant
470.771	Acinetobacter baumannii	resistant			resistant	susceptible		resistant			resistant		resistant			resistant	resistant			resistant			resistant												resistant	susceptible		resistant									resistant
470.772	Acinetobacter baumannii	resistant			resistant	susceptible		resistant			resistant		intermediate			resistant	susceptible			intermediate			resistant												resistant	susceptible		resistant									resistant
470.772	Acinetobacter baumannii	resistant			resistant	susceptible		resistant			resistant		resistant			resistant	resistant			resistant			resistant												resistant	susceptible		resistant									resistant
470.772	Acinetobacter baumannii	resistant			resistant	susceptible		resistant			resistant		resistant			resistant	resistant			resistant			resistant												resistant	susceptible		resistant									resistant
470.774	Acinetobacter baumannii	susceptible			resistant	susceptible		resistant			resistant		resistant			resistant	resistant			resistant			resistant												resistant	susceptible		resistant									resistant
470.773	Acinetobacter baumannii	resistant			resistant	resistant		resistant			resistant		resistant			resistant	resistant			resistant			resistant				susceptible								resistant	susceptible		resistant									resistant
470.773	Acinetobacter baumannii	resistant			resistant	resistant		resistant			resistant		resistant			resistant	intermediate			resistant			resistant												resistant	susceptible		resistant									resistant
470.773	Acinetobacter baumannii	susceptible			resistant	susceptible		resistant			resistant		resistant			resistant	resistant			resistant			resistant												resistant	susceptible		resistant									resistant
470.773	Acinetobacter baumannii	resistant			resistant	resistant		resistant			resistant		resistant			resistant	resistant			resistant			resistant												resistant	susceptible		resistant									resistant
470.773	Acinetobacter baumannii	susceptible			resistant	resistant		resistant			resistant		resistant			resistant	intermediate			resistant			resistant				susceptible								resistant	susceptible		resistant									resistant
470.773	Acinetobacter baumannii	resistant			resistant	susceptible		resistant			resistant		resistant			resistant	resistant			resistant			resistant												resistant	susceptible		resistant									resistant
470.773	Acinetobacter baumannii	susceptible			resistant	intermediate		resistant			resistant		resistant			resistant	resistant			resistant			resistant												resistant*	resistant		intermediate									resistant
470.773	Acinetobacter baumannii	susceptible			resistant	resistant		resistant			resistant		resistant			resistant	resistant			resistant			resistant				susceptible								resistant	susceptible		resistant									resistant
470.773	Acinetobacter baumannii	susceptible			resistant	intermediate		resistant			resistant		resistant			resistant	resistant			resistant			resistant												resistant*	non_resistant*		susceptible*									resistant
470.772	Acinetobacter baumannii	resistant			resistant	susceptible		resistant			resistant		resistant			resistant	resistant			resistant			resistant												resistant	susceptible		resistant									resistant
470.77	Acinetobacter baumannii	resistant			resistant	resistant		resistant			resistant		resistant			resistant	resistant			resistant			resistant				susceptible								resistant	susceptible		intermediate									resistant
470.772	Acinetobacter baumannii	resistant			resistant	resistant		resistant			resistant		resistant			resistant	resistant			resistant			resistant				susceptible								resistant	susceptible		resistant*									resistant
470.772	Acinetobacter baumannii	resistant			resistant	resistant		resistant			resistant		resistant			resistant	intermediate			resistant			resistant												resistant	susceptible		resistant									resistant
470.772	Acinetobacter baumannii	resistant			resistant	susceptible		resistant			resistant		intermediate			resistant	susceptible			intermediate			resistant												resistant	susceptible		resistant									resistant
470.772	Acinetobacter baumannii	resistant			resistant	susceptible		resistant			resistant		resistant			resistant	resistant			resistant			resistant												resistant	susceptible		resistant									resistant
470.772	Acinetobacter baumannii	susceptible			resistant	non_resistant*		resistant			resistant		resistant			resistant	intermediate			resistant			resistant												resistant*	non_resistant*		intermediate									resistant
470.778	Acinetobacter baumannii	susceptible			resistant	susceptible		resistant			resistant		intermediate			resistant	susceptible			intermediate			susceptible												resistant	susceptible		susceptible									resistant
470.778	Acinetobacter baumannii	susceptible			resistant	susceptible		resistant			resistant		resistant			resistant	intermediate			resistant			resistant												resistant*	non_resistant*		intermediate			susceptible						resistant
470.77	Acinetobacter baumannii	susceptible			resistant	resistant		resistant			resistant		resistant			resistant	resistant			resistant			resistant				susceptible								resistant	susceptible		resistant									resistant
470.778	Acinetobacter baumannii	susceptible			resistant	resistant		resistant			resistant		resistant			resistant	resistant			resistant			resistant												resistant	susceptible		resistant									resistant
470.784	Acinetobacter baumannii	susceptible			resistant	susceptible		resistant			resistant		resistant			resistant	intermediate			resistant			resistant												resistant*	resistant		resistant			intermediate						resistant
470.784	Acinetobacter baumannii	susceptible			resistant	non_resistant*		resistant			resistant		resistant			resistant	intermediate			resistant			resistant												resistant*	intermediate		intermediate			intermediate						resistant
470.784	Acinetobacter baumannii	resistant			resistant	resistant		resistant			resistant		resistant			resistant	resistant			resistant			resistant												resistant	susceptible		resistant									resistant
470.783	Acinetobacter baumannii	susceptible			resistant	susceptible		resistant			resistant		resistant			resistant	intermediate*			resistant			resistant												resistant	non_resistant*		intermediate			intermediate						resistant
470.783	Acinetobacter baumannii	susceptible			resistant	non_resistant*		resistant			resistant		resistant			resistant	intermediate			resistant			resistant												resistant*	resistant		resistant			intermediate						resistant
470.783	Acinetobacter baumannii	susceptible			resistant	resistant		resistant			resistant		resistant			resistant	resistant			resistant			resistant												resistant	resistant		resistant			resistant						resistant
470.783	Acinetobacter baumannii	susceptible			resistant	susceptible		resistant			resistant		resistant			resistant	intermediate*			resistant			resistant												resistant*	resistant		intermediate			intermediate						resistant
470.784	Acinetobacter baumannii	resistant			resistant	resistant		resistant			resistant		resistant			resistant	resistant			resistant			resistant												resistant	susceptible		resistant									resistant
470.783	Acinetobacter baumannii	resistant			resistant	susceptible		resistant			resistant		resistant			resistant	resistant			resistant			resistant												resistant	susceptible		resistant									resistant
470.783	Acinetobacter baumannii	susceptible			resistant	intermediate		resistant			resistant		resistant			resistant	intermediate			resistant			resistant												resistant*	resistant		intermediate			intermediate						resistant
470.783	Acinetobacter baumannii	resistant			resistant	susceptible		resistant			resistant		resistant			resistant	resistant			resistant			resistant												resistant	susceptible		resistant									resistant
470.783	Acinetobacter baumannii	susceptible			resistant	non_resistant*		resistant			resistant		resistant			resistant	intermediate			resistant			resistant												susceptible	resistant*		intermediate			intermediate						resistant
470.783	Acinetobacter baumannii	resistant			resistant	resistant		resistant			resistant		resistant			resistant	resistant			resistant			resistant												resistant	susceptible		resistant									resistant
470.782	Acinetobacter baumannii	susceptible			resistant	susceptible		resistant			resistant		resistant			resistant	intermediate			resistant			resistant												resistant*	resistant		intermediate			susceptible						resistant
470.782	Acinetobacter baumannii	susceptible			resistant	susceptible		resistant			resistant		resistant			resistant	intermediate			resistant			resistant												resistant*	resistant		resistant			intermediate						resistant
470.782	Acinetobacter baumannii	susceptible*			resistant	intermediate*		resistant			resistant		resistant			resistant	intermediate*			resistant			resistant												resistant*	resistant		intermediate			intermediate						resistant
470.783	Acinetobacter baumannii	susceptible			resistant	non_resistant*		resistant			resistant		resistant			resistant	intermediate			resistant			resistant												resistant*	resistant		intermediate			intermediate						resistant
470.784	Acinetobacter baumannii	susceptible			resistant	susceptible		resistant			resistant		intermediate			resistant	susceptible			intermediate			susceptible												susceptible	susceptible		susceptible									resistant
470.784	Acinetobacter baumannii	resistant			resistant	resistant		resistant			resistant		resistant			resistant	resistant			resistant			resistant												resistant	susceptible		resistant									resistant
470.784	Acinetobacter baumannii	resistant			resistant	resistant		resistant			resistant		resistant			resistant	resistant			resistant			resistant												resistant	susceptible		resistant									resistant
470.786	Acinetobacter baumannii	susceptible			resistant	susceptible		resistant			resistant		resistant			resistant	resistant			resistant			susceptible												resistant	susceptible		susceptible									resistant
470.786	Acinetobacter baumannii	susceptible			resistant	susceptible		resistant			resistant		susceptible			resistant	susceptible			susceptible			resistant												susceptible	susceptible		intermediate									resistant
470.786	Acinetobacter baumannii	susceptible			resistant	intermediate		resistant			resistant		resistant			resistant	intermediate			resistant			resistant												resistant*	resistant		intermediate*			intermediate						resistant
470.786	Acinetobacter baumannii	susceptible			resistant	non_resistant*		resistant			resistant		resistant			resistant	intermediate			resistant			resistant												resistant*	resistant		intermediate*			intermediate						resistant
470.786	Acinetobacter baumannii	susceptible			resistant	susceptible		resistant			resistant		resistant			resistant	intermediate			resistant			resistant												resistant*	non_resistant*		intermediate			susceptible						resistant
470.785	Acinetobacter baumannii	susceptible			resistant	susceptible		resistant			resistant		intermediate			resistant	susceptible			susceptible*			susceptible												susceptible	susceptible		susceptible			susceptible						resistant
470.785	Acinetobacter baumannii	resistant			resistant	resistant		resistant			resistant		resistant			resistant	resistant			resistant			resistant												resistant	susceptible		susceptible									resistant
470.785	Acinetobacter baumannii	susceptible			resistant	non_resistant*		resistant			resistant		resistant			resistant	intermediate			resistant			resistant												resistant*	intermediate*		intermediate			intermediate						resistant
470.785	Acinetobacter baumannii	resistant			resistant	resistant		resistant			resistant		resistant			resistant	resistant			resistant			resistant												resistant	susceptible		resistant									resistant
470.778	Acinetobacter baumannii	susceptible			resistant	susceptible*		resistant			resistant		resistant			resistant	intermediate			resistant			resistant												resistant*	intermediate*		intermediate			resistant						resistant
470.785	Acinetobacter baumannii	susceptible			resistant	non_resistant*		resistant			resistant		resistant			resistant	susceptible*			resistant			resistant												resistant	resistant		intermediate			resistant						resistant
470.785	Acinetobacter baumannii	resistant			resistant	susceptible		resistant			resistant		resistant			resistant	resistant			resistant			resistant												resistant	susceptible		resistant			susceptible						resistant
470.785	Acinetobacter baumannii	resistant			resistant	intermediate*		resistant			resistant		resistant			resistant	resistant			resistant			resistant												resistant	resistant		resistant			intermediate						resistant
470.785	Acinetobacter baumannii	susceptible			resistant	susceptible		resistant			resistant		intermediate			resistant	susceptible			susceptible			susceptible												susceptible	susceptible		susceptible									resistant
470.784	Acinetobacter baumannii	susceptible			resistant	resistant		resistant			resistant		resistant			resistant	resistant			resistant			resistant												resistant	susceptible		susceptible			susceptible						resistant
470.784	Acinetobacter baumannii	susceptible			resistant	resistant		resistant			resistant		resistant			resistant	resistant			resistant			resistant												resistant	susceptible		susceptible									resistant
470.784	Acinetobacter baumannii	susceptible			resistant	non_resistant*		resistant			resistant		resistant			resistant	intermediate*			resistant			resistant												susceptible	resistant		intermediate			intermediate						resistant
470.782	Acinetobacter baumannii	resistant			resistant	resistant		resistant			resistant		resistant			resistant	resistant			resistant			resistant												resistant	susceptible		resistant									resistant
470.782	Acinetobacter baumannii	resistant			resistant	non_susceptible*		resistant			resistant		resistant			resistant	resistant			resistant			resistant												resistant*	susceptible		intermediate*			susceptible						resistant
470.785	Acinetobacter baumannii	susceptible			resistant	non_resistant*		resistant			resistant		resistant			resistant	intermediate*			resistant			resistant												resistant*	intermediate		intermediate			intermediate						resistant
470.782	Acinetobacter baumannii	susceptible			resistant	non_resistant*		resistant			resistant		resistant			resistant	intermediate			resistant			resistant												resistant*	resistant		intermediate			intermediate						resistant
470.78	Acinetobacter baumannii	susceptible			resistant	intermediate*		resistant			resistant		resistant			resistant	intermediate			resistant			resistant												resistant*	resistant		intermediate			resistant						resistant
470.78	Acinetobacter baumannii	resistant			resistant	susceptible		resistant			resistant		resistant			resistant	resistant			resistant			resistant												resistant	susceptible		resistant									resistant
470.779	Acinetobacter baumannii	susceptible			resistant	non_resistant*		resistant			resistant		resistant			resistant	intermediate			resistant			resistant												resistant*	resistant		intermediate			resistant						resistant
470.779	Acinetobacter baumannii	susceptible			resistant	non_resistant*		resistant			resistant		resistant			resistant	intermediate			resistant			resistant												resistant*	intermediate*		intermediate			intermediate						resistant
470.779	Acinetobacter baumannii	susceptible			resistant	susceptible		resistant			resistant		resistant			resistant	intermediate			resistant			resistant												resistant*	susceptible		intermediate			susceptible						resistant
470.779	Acinetobacter baumannii	susceptible			resistant	non_susceptible*		resistant			resistant		resistant			resistant	intermediate			resistant			resistant												resistant*	resistant		susceptible*			resistant						resistant
470.779	Acinetobacter baumannii	susceptible			resistant	susceptible		resistant			resistant		intermediate			resistant	susceptible			susceptible			susceptible												susceptible	susceptible		susceptible									resistant
470.779	Acinetobacter baumannii	resistant			resistant	susceptible		resistant			resistant		resistant			resistant	resistant			resistant			resistant												resistant	susceptible		resistant									resistant
470.779	Acinetobacter baumannii	susceptible			resistant	non_resistant*		resistant			resistant		resistant			resistant	intermediate			resistant			resistant												resistant*	intermediate*		intermediate			intermediate						resistant
470.779	Acinetobacter baumannii	resistant			resistant	resistant		resistant			resistant		resistant			resistant	resistant			resistant			resistant												resistant	susceptible		resistant*			susceptible						resistant
470.779	Acinetobacter baumannii	resistant			resistant	susceptible		resistant			resistant		resistant			resistant	resistant			resistant			resistant												resistant	susceptible		resistant									resistant
470.779	Acinetobacter baumannii	resistant			resistant	susceptible		resistant			resistant		resistant			resistant	resistant			resistant			resistant												resistant	susceptible		resistant									resistant
470.778	Acinetobacter baumannii	susceptible			resistant	non_resistant*		resistant			resistant		resistant			resistant	intermediate			resistant			resistant												resistant*	intermediate*		intermediate			intermediate						resistant
470.778	Acinetobacter baumannii	resistant			resistant	resistant		resistant			resistant		resistant			resistant	resistant			resistant			resistant												resistant	susceptible		resistant									resistant
470.778	Acinetobacter baumannii	susceptible			resistant	intermediate		resistant			resistant		resistant			resistant	intermediate			resistant			resistant												resistant*	resistant		intermediate			resistant						resistant
470.778	Acinetobacter baumannii	susceptible			resistant	intermediate*		resistant			resistant		resistant			resistant	intermediate			resistant			resistant												resistant*	intermediate*		intermediate			resistant						resistant
470.782	Acinetobacter baumannii	susceptible			resistant	susceptible		resistant			resistant		resistant			resistant	susceptible*			resistant*			resistant												resistant	susceptible		intermediate			susceptible						resistant
470.78	Acinetobacter baumannii	susceptible			resistant	intermediate		resistant			resistant		resistant			resistant	intermediate			resistant			resistant												resistant*	resistant		intermediate*			intermediate						resistant
470.78	Acinetobacter baumannii	susceptible			resistant	susceptible		resistant			resistant		resistant			resistant	intermediate			resistant			resistant												resistant*	non_resistant*		intermediate			susceptible						resistant
470.779	Acinetobacter baumannii	susceptible			resistant	non_resistant*		resistant			resistant		resistant			resistant	intermediate			resistant			resistant												resistant*	intermediate*		intermediate			intermediate						resistant
470.78	Acinetobacter baumannii	resistant			resistant	resistant		resistant			resistant		resistant			resistant	resistant			resistant			resistant												resistant	susceptible		resistant									resistant
470.782	Acinetobacter baumannii	susceptible			resistant	non_resistant*		resistant			resistant		resistant			resistant	intermediate*			resistant			resistant												resistant*	resistant		intermediate			intermediate						resistant
470.78	Acinetobacter baumannii	susceptible			resistant	non_resistant*		resistant			resistant		resistant			resistant	intermediate			resistant			resistant												resistant*	resistant		intermediate			resistant						resistant
470.782	Acinetobacter baumannii	susceptible			resistant	non_resistant*		resistant			resistant		resistant			resistant	susceptible*			resistant			resistant												resistant	resistant		resistant			resistant						resistant
470.781	Acinetobacter baumannii	susceptible			resistant	resistant		resistant			resistant		resistant			resistant	resistant			resistant			resistant												resistant	susceptible		resistant									resistant
470.781	Acinetobacter baumannii	susceptible			resistant	susceptible		resistant			resistant		resistant			resistant	intermediate			resistant			resistant												resistant*	resistant		intermediate			susceptible						resistant
470.781	Acinetobacter baumannii	resistant			resistant	susceptible		resistant			resistant		resistant			resistant	resistant			resistant			resistant												resistant	susceptible		resistant									resistant
470.781	Acinetobacter baumannii	susceptible			resistant	intermediate		resistant			resistant		resistant			resistant	intermediate*			resistant			resistant												resistant*	intermediate*		intermediate			intermediate						resistant
470.781	Acinetobacter baumannii	susceptible			resistant	intermediate		resistant			resistant		resistant			resistant	susceptible*			resistant*			resistant												resistant*	intermediate*		intermediate			intermediate						resistant
470.781	Acinetobacter baumannii	resistant			resistant	resistant		resistant			resistant		resistant			resistant	resistant			resistant			resistant												resistant	susceptible		resistant									resistant
470.781	Acinetobacter baumannii	susceptible			resistant	non_susceptible*		resistant			resistant		resistant			resistant	intermediate*			resistant			resistant												resistant	resistant		intermediate*			resistant						resistant
470.78	Acinetobacter baumannii	resistant			resistant	resistant		resistant			resistant		resistant			resistant	resistant			resistant			resistant												resistant	susceptible		resistant									resistant
470.781	Acinetobacter baumannii	susceptible			resistant	non_resistant*		resistant			resistant		resistant			resistant	intermediate*			resistant			resistant												resistant*	susceptible*		intermediate			resistant						resistant
470.781	Acinetobacter baumannii	susceptible			resistant	non_resistant*		resistant			resistant		resistant			resistant	intermediate*			resistant			resistant												resistant*	resistant		intermediate			resistant						resistant
470.781	Acinetobacter baumannii	susceptible			resistant	non_resistant*		resistant			resistant		resistant			resistant	intermediate			resistant			resistant												resistant*	non_resistant*		intermediate			intermediate						resistant
470.78	Acinetobacter baumannii	resistant			resistant	resistant		resistant			resistant		resistant			resistant	resistant			resistant			resistant												resistant	susceptible		resistant									resistant
470.781	Acinetobacter baumannii	susceptible			resistant	non_resistant*		resistant			resistant		resistant			resistant	intermediate			resistant			resistant												resistant*	resistant		intermediate*			intermediate						resistant
470.78	Acinetobacter baumannii	resistant			resistant	resistant		resistant			resistant		resistant			resistant	resistant			resistant			resistant												resistant	susceptible		resistant									resistant
195.205	Campylobacter coli						susceptible																resistant	susceptible						susceptible	susceptible				susceptible										resistant
195.206	Campylobacter coli						susceptible																resistant	susceptible						susceptible	susceptible				susceptible										resistant
195.206	Campylobacter coli						susceptible																susceptible	susceptible						susceptible	susceptible				susceptible										susceptible
195.206	Campylobacter coli						susceptible																susceptible	susceptible						susceptible	susceptible				susceptible										susceptible
195.206	Campylobacter coli						susceptible																susceptible	susceptible						susceptible	susceptible				susceptible										susceptible
195.205	Campylobacter coli						susceptible																resistant	resistant						susceptible	susceptible				susceptible										resistant
195.205	Campylobacter coli						resistant																susceptible	resistant						resistant	susceptible				susceptible										susceptible
195.205	Campylobacter coli						susceptible																susceptible	susceptible						susceptible	susceptible				susceptible										susceptible
195.205	Campylobacter coli						susceptible																susceptible	susceptible						susceptible	susceptible				susceptible										susceptible
195.206	Campylobacter coli						susceptible																susceptible	susceptible						susceptible	susceptible				susceptible										susceptible
195.205	Campylobacter coli						susceptible																susceptible	susceptible						susceptible	susceptible				susceptible										susceptible
195.205	Campylobacter coli						susceptible																resistant	susceptible						susceptible	susceptible				resistant										resistant
195.206	Campylobacter coli						susceptible																susceptible	susceptible						susceptible	susceptible				susceptible										susceptible
195.207	Campylobacter coli						susceptible																resistant	susceptible						susceptible	susceptible				susceptible										resistant
195.206	Campylobacter coli						susceptible																susceptible	susceptible						susceptible	susceptible				susceptible										susceptible
195.206	Campylobacter coli						susceptible																susceptible	susceptible						susceptible	susceptible				susceptible										susceptible
195.207	Campylobacter coli						susceptible																susceptible	susceptible						susceptible	susceptible				susceptible										susceptible
195.207	Campylobacter coli						susceptible																susceptible	susceptible						susceptible	susceptible				susceptible										susceptible
195.207	Campylobacter coli						resistant																susceptible	resistant						resistant	susceptible				susceptible										susceptible
195.207	Campylobacter coli						susceptible																susceptible	susceptible						susceptible	susceptible				susceptible										susceptible
195.207	Campylobacter coli						susceptible																resistant	susceptible						susceptible	susceptible				susceptible										resistant
195.207	Campylobacter coli						susceptible																susceptible	susceptible						susceptible	susceptible				susceptible										resistant
195.207	Campylobacter coli						susceptible																resistant	susceptible						susceptible	susceptible				susceptible										resistant
195.208	Campylobacter coli						resistant																susceptible	resistant						resistant	susceptible				susceptible										susceptible
195.208	Campylobacter coli						susceptible																susceptible	susceptible						susceptible	susceptible				susceptible										susceptible
195.205	Campylobacter coli						susceptible																susceptible	susceptible						susceptible	susceptible				susceptible										susceptible
195.208	Campylobacter coli						susceptible																susceptible	susceptible						susceptible	susceptible				susceptible										susceptible
195.206	Campylobacter coli						susceptible																susceptible	susceptible						susceptible	susceptible				susceptible										susceptible
195.204	Campylobacter coli						susceptible																susceptible	susceptible						susceptible	susceptible				susceptible										susceptible
195.202	Campylobacter coli						susceptible																susceptible	susceptible						susceptible	susceptible				susceptible										susceptible
195.204	Campylobacter coli						susceptible																resistant	susceptible						susceptible	susceptible				susceptible										resistant
195.208	Campylobacter coli						susceptible																susceptible	susceptible						susceptible	susceptible				susceptible										susceptible
195.268	Campylobacter coli						susceptible*																resistant*	resistant*						susceptible*					susceptible*										resistant*
195.268	Campylobacter coli						susceptible*																resistant*	resistant*						susceptible*					susceptible*										resistant*
195.267	Campylobacter coli						susceptible*																resistant*	resistant*						susceptible*					susceptible*										resistant*
195.267	Campylobacter coli						susceptible*																resistant*	resistant*						susceptible*					susceptible*										resistant*
195.267	Campylobacter coli						susceptible*																resistant*	resistant*						susceptible*					susceptible*										resistant*
195.267	Campylobacter coli						susceptible*																resistant*	resistant*						susceptible*					susceptible*										resistant*
195.267	Campylobacter coli						susceptible*																resistant*	resistant*						susceptible*					susceptible*										resistant*
195.267	Campylobacter coli						susceptible*																resistant*	resistant*						susceptible*					susceptible*										resistant*
195.267	Campylobacter coli						susceptible*																resistant*	resistant*						susceptible*					susceptible*										resistant*
195.202	Campylobacter coli						susceptible																resistant	susceptible						susceptible	susceptible				susceptible										resistant
195.203	Campylobacter coli						susceptible																susceptible	susceptible						susceptible	susceptible				susceptible										susceptible
195.203	Campylobacter coli						susceptible																resistant	susceptible						susceptible	susceptible				susceptible										resistant
195.204	Campylobacter coli						susceptible																susceptible	susceptible						susceptible	susceptible				susceptible										susceptible
195.203	Campylobacter coli						susceptible																resistant	susceptible						susceptible	susceptible				susceptible										resistant
195.203	Campylobacter coli						susceptible																resistant	susceptible						susceptible	susceptible				susceptible										resistant
195.203	Campylobacter coli						susceptible																susceptible	resistant						susceptible	susceptible				susceptible										susceptible
195.203	Campylobacter coli						susceptible																resistant	susceptible						susceptible	susceptible				susceptible										resistant
195.203	Campylobacter coli						resistant																susceptible	resistant						resistant	susceptible				susceptible										susceptible
195.203	Campylobacter coli						susceptible																susceptible	susceptible						susceptible	susceptible				susceptible										susceptible
195.203	Campylobacter coli						susceptible																resistant	susceptible						susceptible	susceptible				susceptible										resistant
195.204	Campylobacter coli						susceptible																susceptible	susceptible						susceptible	susceptible				susceptible										susceptible
195.204	Campylobacter coli						susceptible																resistant	susceptible						susceptible	susceptible				susceptible										resistant
195.204	Campylobacter coli						susceptible																susceptible	susceptible						susceptible	susceptible				susceptible										susceptible
195.204	Campylobacter coli						susceptible																susceptible	susceptible						susceptible	susceptible				susceptible										susceptible
195.204	Campylobacter coli						susceptible																resistant	susceptible						susceptible	susceptible				susceptible										resistant
195.204	Campylobacter coli						susceptible																resistant	susceptible						susceptible	susceptible				susceptible										resistant
195.204	Campylobacter coli						susceptible																susceptible	susceptible						susceptible	susceptible				susceptible										susceptible
195.203	Campylobacter coli						susceptible																susceptible	resistant						susceptible	susceptible				susceptible										susceptible
195.267	Campylobacter coli						susceptible*																resistant*	resistant*						susceptible*					susceptible*										resistant*
195.208	Campylobacter coli						susceptible																susceptible	susceptible						susceptible	susceptible				susceptible										susceptible
195.209	Campylobacter coli						susceptible																susceptible	susceptible						susceptible	susceptible				susceptible										susceptible
195.224	Campylobacter coli						susceptible																susceptible	susceptible						susceptible	susceptible				susceptible										susceptible
195.224	Campylobacter coli						susceptible																susceptible	susceptible						susceptible	susceptible				susceptible										susceptible
195.224	Campylobacter coli						resistant																susceptible	resistant						resistant	susceptible				susceptible										susceptible
195.224	Campylobacter coli						susceptible																susceptible	susceptible						susceptible	susceptible				susceptible										susceptible
195.224	Campylobacter coli						susceptible																susceptible	susceptible						susceptible	susceptible				susceptible										susceptible
195.225	Campylobacter coli						susceptible																susceptible	susceptible						susceptible	susceptible				susceptible										susceptible
195.225	Campylobacter coli						susceptible																resistant	susceptible						susceptible	susceptible				susceptible										resistant
195.225	Campylobacter coli						resistant																susceptible	resistant						resistant	susceptible				susceptible										susceptible
195.225	Campylobacter coli						susceptible																resistant	susceptible						susceptible	susceptible				susceptible										resistant
195.225	Campylobacter coli						susceptible																susceptible	susceptible						susceptible	susceptible				susceptible										susceptible
195.225	Campylobacter coli						susceptible																resistant	susceptible						susceptible	susceptible				susceptible										resistant
195.225	Campylobacter coli						susceptible																resistant	susceptible						susceptible	susceptible				susceptible										resistant
195.225	Campylobacter coli						susceptible																resistant	susceptible						susceptible	susceptible				susceptible										resistant
195.225	Campylobacter coli						resistant																susceptible	resistant						resistant	susceptible				susceptible										susceptible
195.225	Campylobacter coli						susceptible																susceptible	susceptible						susceptible	susceptible				susceptible										susceptible
195.226	Campylobacter coli						susceptible																susceptible	susceptible						susceptible	susceptible				susceptible										susceptible
195.226	Campylobacter coli						susceptible																resistant	susceptible						susceptible	susceptible				susceptible										resistant
195.226	Campylobacter coli						susceptible																resistant	susceptible						susceptible	susceptible				susceptible										resistant
195.226	Campylobacter coli						susceptible																resistant	susceptible						susceptible	susceptible				susceptible										resistant
195.226	Campylobacter coli						susceptible																susceptible	susceptible						susceptible	susceptible				susceptible										susceptible
195.226	Campylobacter coli						susceptible																susceptible	susceptible						susceptible	susceptible				susceptible										susceptible
195.226	Campylobacter coli						susceptible																resistant	susceptible						susceptible	susceptible				susceptible										resistant
195.226	Campylobacter coli						susceptible																susceptible	susceptible						susceptible	susceptible				susceptible										susceptible
195.224	Campylobacter coli						resistant																susceptible	resistant						resistant	susceptible				susceptible										susceptible
195.224	Campylobacter coli						susceptible																susceptible	resistant						susceptible	susceptible				susceptible										susceptible
195.224	Campylobacter coli						susceptible																susceptible	resistant						susceptible	susceptible				susceptible										susceptible
195.224	Campylobacter coli						susceptible																susceptible	susceptible						susceptible	susceptible				susceptible										susceptible
195.221	Campylobacter coli						susceptible																susceptible	susceptible						susceptible	susceptible				susceptible										susceptible
195.221	Campylobacter coli						susceptible																resistant	susceptible						susceptible	susceptible				susceptible										resistant
195.221	Campylobacter coli						susceptible																resistant	susceptible						susceptible	susceptible				susceptible										resistant
195.221	Campylobacter coli						susceptible																susceptible	susceptible						susceptible	susceptible				susceptible										susceptible
195.222	Campylobacter coli						susceptible																susceptible	resistant						susceptible	susceptible				susceptible										susceptible
195.222	Campylobacter coli						susceptible																resistant	susceptible						susceptible	susceptible				susceptible										resistant
195.222	Campylobacter coli						resistant																susceptible	resistant						resistant	susceptible				susceptible										susceptible
195.222	Campylobacter coli						susceptible																susceptible	susceptible						susceptible	susceptible				susceptible										susceptible
195.222	Campylobacter coli						resistant																susceptible	resistant						resistant	susceptible				susceptible										susceptible
195.222	Campylobacter coli						susceptible																resistant	susceptible						susceptible	susceptible				susceptible										resistant
195.222	Campylobacter coli						susceptible																susceptible	susceptible						susceptible	susceptible				susceptible										susceptible
195.226	Campylobacter coli						susceptible																resistant	susceptible						susceptible	susceptible				susceptible										resistant
195.222	Campylobacter coli						susceptible																susceptible	susceptible						susceptible	susceptible				susceptible										susceptible
195.222	Campylobacter coli						susceptible																susceptible	susceptible						susceptible	susceptible				susceptible										susceptible
195.223	Campylobacter coli						susceptible																susceptible	susceptible						susceptible	susceptible				susceptible										susceptible
195.223	Campylobacter coli						susceptible																susceptible	susceptible						susceptible	susceptible				susceptible										susceptible
195.223	Campylobacter coli						susceptible																susceptible	susceptible						susceptible	susceptible				susceptible										susceptible
195.223	Campylobacter coli						susceptible																resistant	susceptible						susceptible	susceptible				susceptible										resistant
195.223	Campylobacter coli						susceptible																susceptible	susceptible						susceptible	susceptible				susceptible										susceptible
195.223	Campylobacter coli						resistant																susceptible	resistant						resistant	susceptible				susceptible										susceptible
195.223	Campylobacter coli						susceptible																susceptible	susceptible						susceptible	susceptible				susceptible										susceptible
195.223	Campylobacter coli						susceptible																susceptible	susceptible						susceptible	susceptible				susceptible										susceptible
195.223	Campylobacter coli						susceptible																resistant	resistant						susceptible	susceptible				susceptible										resistant
195.224	Campylobacter coli						susceptible																susceptible	susceptible						susceptible	susceptible				susceptible										susceptible
195.222	Campylobacter coli						susceptible																susceptible	susceptible						susceptible	susceptible				susceptible										susceptible
195.221	Campylobacter coli						susceptible																susceptible	susceptible						susceptible	susceptible				susceptible										susceptible
195.226	Campylobacter coli						resistant																susceptible	resistant						resistant	susceptible				susceptible										susceptible
195.227	Campylobacter coli						susceptible																resistant	susceptible						susceptible	susceptible				susceptible										resistant
195.23	Campylobacter coli						susceptible																susceptible	susceptible						susceptible	susceptible				susceptible										susceptible
195.23	Campylobacter coli						susceptible																susceptible	susceptible						susceptible	susceptible				susceptible										susceptible
195.23	Campylobacter coli						susceptible																resistant	susceptible						susceptible	susceptible				susceptible										resistant
195.23	Campylobacter coli						susceptible																susceptible	susceptible						susceptible	susceptible				susceptible										susceptible
195.23	Campylobacter coli						susceptible																resistant	susceptible						susceptible	susceptible				susceptible										resistant
195.23	Campylobacter coli						susceptible																susceptible	susceptible						susceptible	susceptible				susceptible										susceptible
195.23	Campylobacter coli						susceptible																resistant	susceptible						susceptible	susceptible				resistant										resistant
195.231	Campylobacter coli						susceptible																resistant	susceptible						susceptible	susceptible				susceptible										resistant
195.231	Campylobacter coli						susceptible																resistant	susceptible						susceptible	susceptible				susceptible										resistant
195.231	Campylobacter coli						susceptible																resistant	susceptible						susceptible	susceptible				susceptible										resistant
195.231	Campylobacter coli						resistant																susceptible	resistant						resistant	susceptible				susceptible										susceptible
195.231	Campylobacter coli						susceptible																susceptible	susceptible						susceptible	susceptible				susceptible										susceptible
195.231	Campylobacter coli						susceptible																resistant	susceptible						susceptible	susceptible				susceptible										resistant
195.231	Campylobacter coli						susceptible																resistant	susceptible						susceptible	susceptible				susceptible										resistant
195.231	Campylobacter coli						susceptible																susceptible	susceptible						susceptible	susceptible				susceptible										susceptible
195.231	Campylobacter coli						susceptible																susceptible	susceptible						susceptible	susceptible				susceptible										susceptible
195.231	Campylobacter coli						susceptible																susceptible	susceptible						susceptible	susceptible				susceptible										susceptible
195.232	Campylobacter coli						susceptible																susceptible	susceptible						susceptible	susceptible				susceptible										susceptible
195.232	Campylobacter coli						resistant																susceptible	resistant						resistant	susceptible				susceptible										susceptible
195.232	Campylobacter coli						susceptible																susceptible	susceptible						susceptible	susceptible				susceptible										susceptible
195.266	Campylobacter coli						susceptible*																resistant*	resistant*						susceptible*					susceptible*										resistant*
195.266	Campylobacter coli						susceptible*																resistant*	resistant*						susceptible*					susceptible*										resistant*
195.267	Campylobacter coli						susceptible*																resistant*	resistant*						susceptible*					susceptible*										resistant*
195.23	Campylobacter coli						susceptible																susceptible	susceptible						susceptible	susceptible				susceptible										susceptible
195.23	Campylobacter coli						susceptible																susceptible	susceptible						susceptible	susceptible				susceptible										susceptible
195.229	Campylobacter coli						susceptible																susceptible	susceptible						susceptible	susceptible				susceptible										susceptible
195.229	Campylobacter coli						susceptible																susceptible	susceptible						susceptible	susceptible				susceptible										susceptible
195.227	Campylobacter coli						resistant																susceptible	resistant						resistant	susceptible				susceptible										susceptible
195.227	Campylobacter coli						susceptible																resistant	susceptible						susceptible	susceptible				susceptible										resistant
195.227	Campylobacter coli						susceptible																susceptible	susceptible						susceptible	susceptible				susceptible										susceptible
195.227	Campylobacter coli						susceptible																susceptible	susceptible						susceptible	susceptible				susceptible										susceptible
195.227	Campylobacter coli						susceptible																susceptible	susceptible						susceptible	susceptible				susceptible										susceptible
195.227	Campylobacter coli						susceptible																susceptible	susceptible						susceptible	susceptible				susceptible										susceptible
195.227	Campylobacter coli						susceptible																susceptible	susceptible						susceptible	susceptible				susceptible										susceptible
195.228	Campylobacter coli						susceptible																susceptible	susceptible						susceptible	susceptible				susceptible										susceptible
195.228	Campylobacter coli						susceptible																susceptible	susceptible						susceptible	susceptible				susceptible										susceptible
195.228	Campylobacter coli						susceptible																resistant	susceptible						susceptible	susceptible				susceptible										resistant
195.228	Campylobacter coli						susceptible																susceptible	susceptible						susceptible	susceptible				susceptible										susceptible
195.226	Campylobacter coli						susceptible																susceptible	susceptible						susceptible	susceptible				susceptible										susceptible
195.228	Campylobacter coli						susceptible																susceptible	susceptible						susceptible	susceptible				susceptible										susceptible
195.228	Campylobacter coli						susceptible																resistant	susceptible						susceptible	susceptible				susceptible										resistant
195.228	Campylobacter coli						susceptible																resistant	resistant						susceptible	susceptible				susceptible										resistant
195.228	Campylobacter coli						susceptible																susceptible	susceptible						susceptible	susceptible				susceptible										susceptible
195.228	Campylobacter coli						susceptible																susceptible	susceptible						susceptible	susceptible				susceptible										susceptible
195.229	Campylobacter coli						susceptible																susceptible	susceptible						susceptible	susceptible				susceptible										susceptible
195.229	Campylobacter coli						susceptible																susceptible	susceptible						susceptible	susceptible				susceptible										susceptible
195.229	Campylobacter coli						susceptible																susceptible	susceptible						susceptible	susceptible				susceptible										susceptible
195.229	Campylobacter coli						susceptible																resistant	susceptible						susceptible	susceptible				susceptible										resistant
195.229	Campylobacter coli						resistant																susceptible	resistant						resistant	susceptible				susceptible										susceptible
195.229	Campylobacter coli						susceptible																susceptible	susceptible						susceptible	susceptible				susceptible										susceptible
195.229	Campylobacter coli						susceptible																susceptible	susceptible						susceptible	susceptible				susceptible										susceptible
195.228	Campylobacter coli						susceptible																resistant	susceptible						susceptible	susceptible				susceptible										resistant
195.221	Campylobacter coli						susceptible																susceptible	susceptible						susceptible	susceptible				susceptible										susceptible
195.221	Campylobacter coli						susceptible																resistant	susceptible						susceptible	susceptible				susceptible										resistant
195.221	Campylobacter coli						susceptible																susceptible	susceptible						susceptible	susceptible				susceptible										susceptible
195.212	Campylobacter coli						susceptible																resistant	susceptible						susceptible	susceptible				resistant										resistant
195.212	Campylobacter coli						resistant																susceptible	resistant						resistant	susceptible				susceptible										susceptible
195.212	Campylobacter coli						resistant																susceptible	resistant						resistant	susceptible				susceptible										susceptible
195.212	Campylobacter coli						susceptible																susceptible	susceptible						susceptible	susceptible				susceptible										susceptible
195.212	Campylobacter coli						susceptible																susceptible	susceptible						susceptible	susceptible				susceptible										susceptible
195.212	Campylobacter coli						susceptible																resistant	susceptible						susceptible	susceptible				susceptible										resistant
195.213	Campylobacter coli						susceptible																susceptible	susceptible						susceptible	susceptible				susceptible										susceptible
195.213	Campylobacter coli						susceptible																resistant	susceptible						susceptible	susceptible				susceptible										resistant
195.213	Campylobacter coli						susceptible																resistant	susceptible						susceptible	susceptible				resistant										resistant
195.213	Campylobacter coli						susceptible																susceptible	susceptible						susceptible	susceptible				susceptible										susceptible
195.213	Campylobacter coli						susceptible																susceptible	susceptible						susceptible	susceptible				susceptible										susceptible
195.213	Campylobacter coli						susceptible																susceptible	susceptible						susceptible	susceptible				susceptible										susceptible
195.213	Campylobacter coli						susceptible																resistant	susceptible						susceptible	susceptible				susceptible										resistant
195.213	Campylobacter coli						susceptible																susceptible	susceptible						susceptible	susceptible				susceptible										susceptible
195.213	Campylobacter coli						resistant																susceptible	resistant						resistant	susceptible				susceptible										susceptible
195.213	Campylobacter coli						susceptible																susceptible	susceptible						susceptible	susceptible				susceptible										susceptible
195.214	Campylobacter coli						susceptible																susceptible	susceptible						susceptible	susceptible				susceptible										susceptible
195.214	Campylobacter coli						susceptible																resistant	susceptible						susceptible	susceptible				susceptible										resistant
195.214	Campylobacter coli						susceptible																resistant	susceptible						susceptible	susceptible				susceptible										resistant
195.214	Campylobacter coli						susceptible																susceptible	susceptible						susceptible	susceptible				susceptible										susceptible
195.214	Campylobacter coli						susceptible																resistant	susceptible						susceptible	susceptible				susceptible										resistant
195.214	Campylobacter coli						susceptible																susceptible	susceptible						susceptible	susceptible				susceptible										susceptible
195.214	Campylobacter coli						susceptible																susceptible	susceptible						susceptible	susceptible				susceptible										susceptible
195.212	Campylobacter coli						susceptible																susceptible	susceptible						susceptible	susceptible				susceptible										susceptible
195.212	Campylobacter coli						susceptible																susceptible	susceptible						susceptible	susceptible				susceptible										susceptible
195.212	Campylobacter coli						susceptible																resistant	susceptible						susceptible	susceptible				susceptible										resistant
195.212	Campylobacter coli						susceptible																resistant	susceptible						susceptible	susceptible				susceptible										resistant
195.209	Campylobacter coli						susceptible																susceptible	susceptible						susceptible	susceptible				susceptible										resistant
195.209	Campylobacter coli						susceptible																resistant	susceptible						susceptible	susceptible				susceptible										resistant
195.209	Campylobacter coli						susceptible																susceptible	susceptible						susceptible	susceptible				susceptible										susceptible
195.209	Campylobacter coli						susceptible																susceptible	susceptible						susceptible	susceptible				susceptible										susceptible
195.209	Campylobacter coli						susceptible																resistant	susceptible						susceptible	susceptible				susceptible										resistant
195.209	Campylobacter coli						susceptible																susceptible	susceptible						susceptible	susceptible				susceptible										susceptible
195.21	Campylobacter coli						susceptible																susceptible	resistant						susceptible	susceptible				susceptible										susceptible
195.21	Campylobacter coli						susceptible																susceptible	susceptible						susceptible	susceptible				resistant										susceptible
195.21	Campylobacter coli						susceptible																susceptible	resistant						susceptible	susceptible				susceptible										susceptible
195.21	Campylobacter coli						susceptible																resistant	susceptible						susceptible	susceptible				susceptible										resistant
195.21	Campylobacter coli						susceptible																resistant	susceptible						susceptible	susceptible				susceptible										resistant
195.214	Campylobacter coli						susceptible																resistant	susceptible						susceptible	susceptible				susceptible										resistant
195.21	Campylobacter coli						susceptible																resistant	susceptible						susceptible	susceptible				resistant										resistant
195.21	Campylobacter coli						susceptible																susceptible	susceptible						susceptible	susceptible				susceptible										susceptible
195.21	Campylobacter coli						susceptible																resistant	susceptible						susceptible	susceptible				susceptible										resistant
195.211	Campylobacter coli						susceptible																susceptible	susceptible						susceptible	susceptible				susceptible										susceptible
195.211	Campylobacter coli						susceptible																resistant	susceptible						susceptible	susceptible				susceptible										resistant
195.211	Campylobacter coli						susceptible																susceptible	susceptible						susceptible	susceptible				susceptible										susceptible
195.211	Campylobacter coli						susceptible																susceptible	susceptible						susceptible	susceptible				susceptible										susceptible
195.211	Campylobacter coli						susceptible																resistant	susceptible						susceptible	susceptible				susceptible										resistant
195.211	Campylobacter coli						susceptible																susceptible	resistant						susceptible	susceptible				susceptible										susceptible
195.211	Campylobacter coli						susceptible																resistant	susceptible						susceptible	susceptible				susceptible										resistant
195.211	Campylobacter coli						susceptible																susceptible	susceptible						susceptible	susceptible				susceptible										susceptible
195.211	Campylobacter coli						susceptible																susceptible	susceptible						susceptible	susceptible				susceptible										susceptible
195.21	Campylobacter coli						resistant																susceptible	resistant						resistant	susceptible				susceptible										susceptible
195.214	Campylobacter coli						susceptible																susceptible	susceptible						susceptible	susceptible				susceptible										susceptible
195.214	Campylobacter coli						susceptible																susceptible	susceptible						susceptible	susceptible				susceptible										susceptible
195.214	Campylobacter coli						resistant																susceptible	resistant						resistant	susceptible				susceptible										susceptible
195.218	Campylobacter coli						susceptible																susceptible	susceptible						susceptible	susceptible				susceptible										susceptible
195.218	Campylobacter coli						susceptible																susceptible	susceptible						susceptible	susceptible				susceptible										susceptible
195.218	Campylobacter coli						susceptible																susceptible	susceptible						susceptible	susceptible				susceptible										susceptible
195.218	Campylobacter coli						susceptible																susceptible	susceptible						susceptible	susceptible				susceptible										susceptible
195.219	Campylobacter coli						susceptible																susceptible	susceptible						susceptible	susceptible				susceptible										susceptible
195.219	Campylobacter coli						resistant																susceptible	resistant						resistant	susceptible				susceptible										susceptible
195.219	Campylobacter coli						susceptible																susceptible	susceptible						susceptible	susceptible				susceptible										susceptible
195.219	Campylobacter coli						susceptible																susceptible	susceptible						susceptible	susceptible				susceptible										susceptible
195.219	Campylobacter coli						susceptible																resistant	susceptible						susceptible	susceptible				susceptible										resistant
195.219	Campylobacter coli						susceptible																susceptible	susceptible						susceptible	susceptible				susceptible										susceptible
195.219	Campylobacter coli						susceptible																resistant	susceptible						susceptible	susceptible				susceptible										resistant
195.218	Campylobacter coli						susceptible																susceptible	susceptible						susceptible	susceptible				susceptible										susceptible
195.219	Campylobacter coli						susceptible																susceptible	susceptible						susceptible	susceptible				susceptible										susceptible
195.22	Campylobacter coli						susceptible																susceptible	susceptible						susceptible	susceptible				susceptible										susceptible
195.22	Campylobacter coli						susceptible																susceptible	susceptible						susceptible	susceptible				susceptible										susceptible
195.22	Campylobacter coli						susceptible																susceptible	resistant						susceptible	susceptible				susceptible										susceptible
195.22	Campylobacter coli						susceptible																susceptible	susceptible						susceptible	susceptible				susceptible										susceptible
195.22	Campylobacter coli						susceptible																susceptible	susceptible						susceptible	susceptible				susceptible										susceptible
195.22	Campylobacter coli						susceptible																susceptible	susceptible						susceptible	susceptible				susceptible										susceptible
195.22	Campylobacter coli						susceptible																susceptible	susceptible						susceptible	susceptible				susceptible										susceptible
195.22	Campylobacter coli						susceptible																susceptible	susceptible						susceptible	susceptible				susceptible										susceptible
195.22	Campylobacter coli						susceptible																susceptible	susceptible						susceptible	susceptible				susceptible										susceptible
195.22	Campylobacter coli						resistant																susceptible	resistant						resistant	susceptible				susceptible										susceptible
195.221	Campylobacter coli						resistant																susceptible	resistant						resistant	susceptible				susceptible										susceptible
195.22	Campylobacter coli						susceptible																resistant	susceptible						susceptible	susceptible				susceptible										resistant
195.209	Campylobacter coli						susceptible																susceptible	susceptible						susceptible	susceptible				susceptible										susceptible
195.218	Campylobacter coli						susceptible																susceptible	susceptible						susceptible	susceptible				susceptible										susceptible
195.217	Campylobacter coli						susceptible																susceptible	susceptible						susceptible	susceptible				susceptible										susceptible
195.215	Campylobacter coli						susceptible																resistant	susceptible						susceptible	susceptible				susceptible										resistant
195.215	Campylobacter coli						susceptible																resistant	susceptible						susceptible	susceptible				susceptible										resistant
195.215	Campylobacter coli						susceptible																susceptible	resistant						susceptible	susceptible				susceptible										susceptible
195.215	Campylobacter coli						susceptible																susceptible	susceptible						susceptible	susceptible				susceptible										susceptible
195.215	Campylobacter coli						susceptible																susceptible	susceptible						susceptible	susceptible				susceptible										susceptible
195.215	Campylobacter coli						susceptible																resistant	susceptible						susceptible	susceptible				susceptible										resistant
195.215	Campylobacter coli						susceptible																susceptible	resistant						susceptible	susceptible				susceptible										susceptible
195.215	Campylobacter coli						susceptible																susceptible	susceptible						susceptible	susceptible				susceptible										susceptible
195.215	Campylobacter coli						susceptible																susceptible	resistant						susceptible	susceptible				susceptible										susceptible
195.216	Campylobacter coli						susceptible																susceptible	susceptible						susceptible	susceptible				susceptible										susceptible
195.216	Campylobacter coli						susceptible																susceptible	susceptible						susceptible	susceptible				susceptible										susceptible
195.217	Campylobacter coli						resistant																susceptible	resistant						resistant	susceptible				susceptible										susceptible
195.216	Campylobacter coli						susceptible																resistant	susceptible						susceptible	susceptible				susceptible										resistant
195.216	Campylobacter coli						susceptible																resistant	susceptible						susceptible	susceptible				susceptible										resistant
195.216	Campylobacter coli						susceptible																susceptible	susceptible						susceptible	susceptible				susceptible										susceptible
195.216	Campylobacter coli						resistant																susceptible	resistant						resistant	susceptible				susceptible										susceptible
195.216	Campylobacter coli						susceptible																resistant	susceptible						susceptible	susceptible				susceptible										resistant
195.216	Campylobacter coli						susceptible																resistant	susceptible						susceptible	susceptible				susceptible										resistant
195.216	Campylobacter coli						susceptible																susceptible	susceptible						susceptible	susceptible				susceptible										susceptible
195.217	Campylobacter coli						susceptible																susceptible	resistant						susceptible	susceptible				susceptible										susceptible
195.217	Campylobacter coli						susceptible																resistant	susceptible						susceptible	susceptible				susceptible										resistant
195.217	Campylobacter coli						susceptible																susceptible	susceptible						susceptible	susceptible				susceptible										susceptible
195.217	Campylobacter coli						susceptible																susceptible	susceptible						susceptible	susceptible				susceptible										susceptible
195.217	Campylobacter coli						susceptible																resistant	susceptible						susceptible	susceptible				susceptible										resistant
195.216	Campylobacter coli						susceptible																resistant	susceptible						susceptible	susceptible				susceptible										resistant
195.218	Campylobacter coli						susceptible																susceptible	susceptible						susceptible	susceptible				susceptible										susceptible
195.23	Campylobacter coli						susceptible																resistant	susceptible						susceptible	susceptible				susceptible										resistant
197.162	Campylobacter jejuni						susceptible																resistant	susceptible						susceptible	susceptible				susceptible										resistant
197.162	Campylobacter jejuni						susceptible																resistant	susceptible						susceptible	susceptible				susceptible										resistant
197.162	Campylobacter jejuni						susceptible																susceptible	susceptible						susceptible	susceptible				susceptible										susceptible
197.162	Campylobacter jejuni						susceptible																susceptible	susceptible						susceptible	susceptible				susceptible										susceptible
197.162	Campylobacter jejuni						susceptible																susceptible	susceptible						susceptible	susceptible				susceptible										susceptible
197.162	Campylobacter jejuni						susceptible																susceptible	susceptible						susceptible	susceptible				susceptible										susceptible
197.162	Campylobacter jejuni						susceptible																susceptible	susceptible						susceptible	susceptible				susceptible										susceptible
197.162	Campylobacter jejuni						susceptible																resistant	susceptible						susceptible	susceptible				susceptible										resistant
197.162	Campylobacter jejuni						susceptible																susceptible	susceptible						susceptible	susceptible				susceptible										susceptible
197.162	Campylobacter jejuni						susceptible																susceptible	susceptible						susceptible	susceptible				susceptible										susceptible
197.162	Campylobacter jejuni						susceptible																susceptible	susceptible						susceptible	susceptible				susceptible										susceptible
197.162	Campylobacter jejuni						susceptible																susceptible	susceptible						susceptible	susceptible				susceptible										susceptible
197.162	Campylobacter jejuni						susceptible																susceptible	susceptible						susceptible	susceptible				susceptible										susceptible
197.162	Campylobacter jejuni						susceptible																susceptible	susceptible						susceptible	susceptible				susceptible										susceptible
197.162	Campylobacter jejuni						susceptible																susceptible	susceptible						susceptible	susceptible				susceptible										susceptible
197.162	Campylobacter jejuni						susceptible																susceptible	susceptible						susceptible	susceptible				susceptible										susceptible
197.162	Campylobacter jejuni						susceptible																susceptible	susceptible						susceptible	susceptible				susceptible										susceptible
197.162	Campylobacter jejuni						susceptible																resistant	susceptible						susceptible	susceptible				susceptible										resistant
197.162	Campylobacter jejuni						susceptible																susceptible	susceptible						susceptible	susceptible				susceptible										susceptible
197.162	Campylobacter jejuni						susceptible																susceptible	susceptible						susceptible	susceptible				susceptible										susceptible
197.162	Campylobacter jejuni						susceptible																susceptible	susceptible						susceptible	susceptible				susceptible										susceptible
197.162	Campylobacter jejuni						susceptible																susceptible	susceptible						susceptible	susceptible				susceptible										susceptible
197.162	Campylobacter jejuni						susceptible																susceptible	susceptible						susceptible	susceptible				susceptible										susceptible
197.162	Campylobacter jejuni						susceptible																susceptible	susceptible						susceptible	susceptible				susceptible										susceptible
197.162	Campylobacter jejuni						susceptible																resistant	susceptible						susceptible	susceptible				susceptible										resistant
197.162	Campylobacter jejuni						susceptible																resistant	susceptible						susceptible	susceptible				susceptible										resistant
197.162	Campylobacter jejuni						susceptible																susceptible	susceptible						susceptible	susceptible				susceptible										susceptible
197.162	Campylobacter jejuni						susceptible																susceptible	susceptible						susceptible	susceptible				susceptible										susceptible
197.162	Campylobacter jejuni						susceptible																susceptible	susceptible						susceptible	susceptible				susceptible										susceptible
197.162	Campylobacter jejuni						susceptible																resistant	susceptible						susceptible	susceptible				susceptible										resistant
197.162	Campylobacter jejuni						susceptible																susceptible	susceptible						susceptible	susceptible				susceptible										susceptible
197.162	Campylobacter jejuni						susceptible																susceptible	susceptible						susceptible	susceptible				susceptible										susceptible
197.162	Campylobacter jejuni						susceptible																susceptible	susceptible						susceptible	susceptible				susceptible										susceptible
197.162	Campylobacter jejuni						susceptible																susceptible	susceptible						susceptible	susceptible				susceptible										susceptible
197.162	Campylobacter jejuni						susceptible																susceptible	susceptible						susceptible	susceptible				susceptible										susceptible
197.162	Campylobacter jejuni						susceptible																resistant	susceptible						susceptible	susceptible				susceptible										resistant
197.162	Campylobacter jejuni						susceptible																susceptible	susceptible						susceptible	susceptible				susceptible										susceptible
197.162	Campylobacter jejuni						susceptible																susceptible	susceptible						susceptible	susceptible				susceptible										susceptible
197.162	Campylobacter jejuni						susceptible																susceptible	susceptible						susceptible	susceptible				susceptible										susceptible
197.162	Campylobacter jejuni						susceptible																susceptible	susceptible						susceptible	susceptible				susceptible										susceptible
197.162	Campylobacter jejuni						susceptible																resistant	susceptible						susceptible	susceptible				susceptible										resistant
197.162	Campylobacter jejuni						susceptible																susceptible	susceptible						susceptible	susceptible				susceptible										susceptible
197.162	Campylobacter jejuni						susceptible																susceptible	susceptible						susceptible	susceptible				susceptible										susceptible
197.162	Campylobacter jejuni						susceptible																susceptible	susceptible						susceptible	susceptible				susceptible										susceptible
197.162	Campylobacter jejuni						susceptible																susceptible	resistant						susceptible	susceptible				susceptible										susceptible
197.162	Campylobacter jejuni						susceptible																resistant	susceptible						susceptible	susceptible				susceptible										resistant
197.162	Campylobacter jejuni						susceptible																susceptible	susceptible						susceptible	susceptible				susceptible										susceptible
197.162	Campylobacter jejuni						susceptible																susceptible	susceptible						susceptible	susceptible				susceptible										susceptible
197.162	Campylobacter jejuni						susceptible																susceptible	susceptible						susceptible	susceptible				susceptible										susceptible
197.162	Campylobacter jejuni						susceptible																susceptible	susceptible						susceptible	susceptible				susceptible										susceptible
197.162	Campylobacter jejuni						susceptible																resistant	susceptible						susceptible	susceptible				susceptible										resistant
197.162	Campylobacter jejuni						susceptible																susceptible	susceptible						susceptible	susceptible				susceptible										susceptible
197.162	Campylobacter jejuni						susceptible																susceptible	susceptible						susceptible	susceptible				susceptible										susceptible
197.162	Campylobacter jejuni						susceptible																susceptible	susceptible						susceptible	susceptible				susceptible										susceptible
197.162	Campylobacter jejuni						susceptible																susceptible	susceptible						susceptible	susceptible				susceptible										susceptible
197.162	Campylobacter jejuni						susceptible																susceptible	susceptible						susceptible	susceptible				susceptible										susceptible
197.162	Campylobacter jejuni						susceptible																resistant	susceptible						susceptible	susceptible				susceptible										resistant
197.162	Campylobacter jejuni						susceptible																susceptible	susceptible						susceptible	susceptible				susceptible										susceptible
197.162	Campylobacter jejuni						susceptible																susceptible	susceptible						susceptible	susceptible				susceptible										susceptible
197.161	Campylobacter jejuni						susceptible																susceptible	susceptible						susceptible	susceptible				susceptible										susceptible
197.161	Campylobacter jejuni						susceptible																susceptible	susceptible						susceptible	susceptible				susceptible										susceptible
197.161	Campylobacter jejuni						susceptible																susceptible	susceptible						susceptible	susceptible				susceptible										susceptible
197.161	Campylobacter jejuni						susceptible																resistant	susceptible						susceptible	susceptible				susceptible										resistant
197.161	Campylobacter jejuni						susceptible																susceptible	susceptible						susceptible	susceptible				susceptible										susceptible
197.161	Campylobacter jejuni						susceptible																susceptible	susceptible						susceptible	susceptible				susceptible										susceptible
197.161	Campylobacter jejuni						susceptible																susceptible	susceptible						susceptible	susceptible				susceptible										susceptible
197.161	Campylobacter jejuni						susceptible																susceptible	susceptible						susceptible	susceptible				susceptible										susceptible
197.161	Campylobacter jejuni						susceptible																susceptible	susceptible						susceptible	susceptible				susceptible										susceptible
197.161	Campylobacter jejuni						susceptible																susceptible	susceptible						susceptible	susceptible				susceptible										susceptible
197.162	Campylobacter jejuni						susceptible																susceptible	susceptible						susceptible	susceptible				susceptible										susceptible
197.161	Campylobacter jejuni						susceptible																susceptible	susceptible						susceptible	susceptible				susceptible										susceptible
197.161	Campylobacter jejuni						susceptible																susceptible	susceptible						susceptible	susceptible				susceptible										susceptible
197.161	Campylobacter jejuni						susceptible																susceptible	susceptible						susceptible	susceptible				susceptible										susceptible
197.161	Campylobacter jejuni						susceptible																resistant	susceptible						susceptible	susceptible				susceptible										resistant
197.161	Campylobacter jejuni						susceptible																susceptible	susceptible						susceptible	susceptible				susceptible										susceptible
197.161	Campylobacter jejuni						susceptible																susceptible	susceptible						susceptible	susceptible				susceptible										susceptible
197.161	Campylobacter jejuni						susceptible																susceptible	susceptible						susceptible	susceptible				susceptible										susceptible
197.161	Campylobacter jejuni						susceptible																susceptible	susceptible						susceptible	susceptible				susceptible										susceptible
197.161	Campylobacter jejuni						susceptible																susceptible	susceptible						susceptible	susceptible				susceptible										susceptible
197.161	Campylobacter jejuni						susceptible																susceptible	susceptible						susceptible	susceptible				susceptible										susceptible
197.161	Campylobacter jejuni						susceptible																susceptible	susceptible						susceptible	susceptible				susceptible										susceptible
197.161	Campylobacter jejuni						susceptible																susceptible	susceptible						susceptible	susceptible				susceptible										susceptible
197.161	Campylobacter jejuni						susceptible																susceptible	susceptible						susceptible	susceptible				susceptible										susceptible
197.162	Campylobacter jejuni						susceptible																susceptible	susceptible						susceptible	susceptible				susceptible										susceptible
197.162	Campylobacter jejuni						susceptible																susceptible	susceptible						susceptible	susceptible				susceptible										susceptible
197.162	Campylobacter jejuni						susceptible																susceptible	susceptible						susceptible	susceptible				susceptible										susceptible
197.162	Campylobacter jejuni						susceptible																susceptible	susceptible						susceptible	susceptible				susceptible										susceptible
197.162	Campylobacter jejuni						susceptible																resistant	susceptible						susceptible	susceptible				susceptible										resistant
197.162	Campylobacter jejuni						susceptible																susceptible	susceptible						susceptible	susceptible				susceptible										susceptible
197.162	Campylobacter jejuni						susceptible																susceptible	susceptible						susceptible	susceptible				susceptible										susceptible
197.162	Campylobacter jejuni						susceptible																susceptible	susceptible						susceptible	susceptible				susceptible										susceptible
197.162	Campylobacter jejuni						susceptible																susceptible	susceptible						susceptible	susceptible				susceptible										susceptible
197.162	Campylobacter jejuni						susceptible																susceptible	susceptible						susceptible	susceptible				susceptible										susceptible
197.162	Campylobacter jejuni						susceptible																susceptible	susceptible						susceptible	susceptible				susceptible										susceptible
197.162	Campylobacter jejuni						susceptible																susceptible	susceptible						susceptible	susceptible				susceptible										susceptible
197.162	Campylobacter jejuni						susceptible																susceptible	susceptible						susceptible	susceptible				susceptible										susceptible
197.162	Campylobacter jejuni						susceptible																susceptible	susceptible						susceptible	susceptible				susceptible										susceptible
197.162	Campylobacter jejuni						susceptible																susceptible	susceptible						susceptible	susceptible				susceptible										susceptible
197.162	Campylobacter jejuni						susceptible																susceptible	susceptible						susceptible	susceptible				susceptible										susceptible
197.162	Campylobacter jejuni						susceptible																resistant	susceptible						susceptible	susceptible				susceptible										resistant
197.162	Campylobacter jejuni						susceptible																resistant	susceptible						susceptible	susceptible				susceptible										resistant
197.162	Campylobacter jejuni						susceptible																susceptible	susceptible						susceptible	susceptible				susceptible										susceptible
197.162	Campylobacter jejuni						susceptible																susceptible	susceptible						susceptible	susceptible				susceptible										susceptible
197.162	Campylobacter jejuni						susceptible																susceptible	susceptible						susceptible	susceptible				susceptible										susceptible
197.162	Campylobacter jejuni						susceptible																resistant	susceptible						susceptible	susceptible				susceptible										resistant
197.162	Campylobacter jejuni						susceptible																susceptible	susceptible						susceptible	susceptible				susceptible										susceptible
197.162	Campylobacter jejuni						susceptible																susceptible	susceptible						susceptible	susceptible				susceptible										susceptible
197.162	Campylobacter jejuni						susceptible																resistant	susceptible						susceptible	susceptible				susceptible										resistant
197.162	Campylobacter jejuni						susceptible																susceptible	susceptible						susceptible	susceptible				susceptible										susceptible
197.162	Campylobacter jejuni						susceptible																resistant	susceptible						susceptible	susceptible				susceptible										resistant
197.162	Campylobacter jejuni						susceptible																susceptible	susceptible						susceptible	susceptible				susceptible										susceptible
197.162	Campylobacter jejuni						susceptible																susceptible	susceptible						susceptible	susceptible				susceptible										susceptible
197.162	Campylobacter jejuni						susceptible																susceptible	susceptible						susceptible	susceptible				susceptible										susceptible
197.163	Campylobacter jejuni						susceptible																susceptible	susceptible						susceptible	susceptible				susceptible										susceptible
197.163	Campylobacter jejuni						susceptible																susceptible	susceptible						susceptible	susceptible				susceptible										susceptible
197.164	Campylobacter jejuni						susceptible																susceptible	resistant						susceptible	susceptible				susceptible										susceptible
197.164	Campylobacter jejuni						susceptible																susceptible	susceptible						susceptible	susceptible				susceptible										susceptible
197.164	Campylobacter jejuni						susceptible																susceptible	susceptible						susceptible	susceptible				susceptible										susceptible
197.164	Campylobacter jejuni						susceptible																susceptible	susceptible						susceptible	susceptible				susceptible										susceptible
197.163	Campylobacter jejuni						susceptible																susceptible	susceptible						susceptible	susceptible				susceptible										susceptible
197.163	Campylobacter jejuni						susceptible																susceptible	susceptible						susceptible	susceptible				susceptible										susceptible
197.163	Campylobacter jejuni						susceptible																susceptible	susceptible						susceptible	susceptible				susceptible										susceptible
197.163	Campylobacter jejuni						susceptible																susceptible	susceptible						susceptible	susceptible				susceptible										susceptible
197.163	Campylobacter jejuni						susceptible																susceptible	susceptible						susceptible	susceptible				susceptible										susceptible
197.163	Campylobacter jejuni						susceptible																susceptible	susceptible						susceptible	susceptible				susceptible										susceptible
197.163	Campylobacter jejuni						susceptible																susceptible	susceptible						susceptible	susceptible				susceptible										susceptible
197.164	Campylobacter jejuni						susceptible																susceptible	susceptible						susceptible	susceptible				susceptible										susceptible
197.163	Campylobacter jejuni						susceptible																susceptible	susceptible						susceptible	susceptible				susceptible										susceptible
197.163	Campylobacter jejuni						susceptible																susceptible	susceptible						susceptible	susceptible				susceptible										susceptible
197.163	Campylobacter jejuni						susceptible																susceptible	susceptible						susceptible	susceptible				susceptible										susceptible
197.163	Campylobacter jejuni						susceptible																susceptible	susceptible						susceptible	susceptible				susceptible										susceptible
197.163	Campylobacter jejuni						susceptible																resistant	susceptible						susceptible	susceptible				susceptible										resistant
197.163	Campylobacter jejuni						susceptible																susceptible	susceptible						susceptible	susceptible				susceptible										susceptible
197.163	Campylobacter jejuni						susceptible																susceptible	susceptible						susceptible	susceptible				susceptible										susceptible
197.163	Campylobacter jejuni						susceptible																susceptible	susceptible						susceptible	susceptible				susceptible										susceptible
197.163	Campylobacter jejuni						susceptible																susceptible	susceptible						susceptible	susceptible				susceptible										susceptible
197.163	Campylobacter jejuni						susceptible																susceptible	susceptible						susceptible	susceptible				susceptible										susceptible
197.163	Campylobacter jejuni						susceptible																resistant	susceptible						susceptible	susceptible				susceptible										resistant
197.163	Campylobacter jejuni						susceptible																susceptible	susceptible						susceptible	susceptible				susceptible										susceptible
197.163	Campylobacter jejuni						susceptible																susceptible	susceptible						susceptible	susceptible				susceptible										susceptible
197.164	Campylobacter jejuni						susceptible																susceptible	susceptible						susceptible	susceptible				susceptible										susceptible
197.164	Campylobacter jejuni						susceptible																susceptible	susceptible						susceptible	susceptible				susceptible										susceptible
197.164	Campylobacter jejuni						susceptible																resistant	susceptible						susceptible	susceptible				resistant										resistant
197.163	Campylobacter jejuni						susceptible																susceptible	susceptible						susceptible	susceptible				susceptible										susceptible
197.163	Campylobacter jejuni						susceptible																susceptible	susceptible						susceptible	susceptible				susceptible										susceptible
197.163	Campylobacter jejuni						susceptible																susceptible	susceptible						susceptible	susceptible				susceptible										susceptible
197.163	Campylobacter jejuni						susceptible																susceptible	susceptible						susceptible	susceptible				susceptible										susceptible
197.163	Campylobacter jejuni						susceptible																resistant	susceptible						susceptible	susceptible				susceptible										resistant
197.163	Campylobacter jejuni						susceptible																susceptible	susceptible						susceptible	susceptible				susceptible										susceptible
197.163	Campylobacter jejuni						susceptible																susceptible	susceptible						susceptible	susceptible				susceptible										susceptible
197.163	Campylobacter jejuni						susceptible																susceptible	susceptible						susceptible	susceptible				susceptible										susceptible
197.163	Campylobacter jejuni						susceptible																susceptible	susceptible						susceptible	susceptible				susceptible										susceptible
197.163	Campylobacter jejuni						susceptible																susceptible	susceptible						susceptible	susceptible				susceptible										susceptible
197.163	Campylobacter jejuni						susceptible																susceptible	susceptible						susceptible	susceptible				susceptible										susceptible
197.163	Campylobacter jejuni						susceptible																susceptible	susceptible						susceptible	susceptible				susceptible										susceptible
197.163	Campylobacter jejuni						susceptible																susceptible	susceptible						susceptible	susceptible				susceptible										susceptible
197.163	Campylobacter jejuni						susceptible																susceptible	susceptible						susceptible	susceptible				susceptible										susceptible
197.163	Campylobacter jejuni						susceptible																susceptible	susceptible						susceptible	susceptible				susceptible										susceptible
197.163	Campylobacter jejuni						susceptible																susceptible	susceptible						susceptible	susceptible				susceptible										susceptible
197.163	Campylobacter jejuni						susceptible																susceptible	susceptible						susceptible	susceptible				susceptible										susceptible
197.163	Campylobacter jejuni						susceptible																resistant	susceptible						susceptible	susceptible				susceptible										resistant
197.163	Campylobacter jejuni						susceptible																susceptible	susceptible						susceptible	susceptible				susceptible										susceptible
197.163	Campylobacter jejuni						susceptible																susceptible	susceptible						susceptible	susceptible				susceptible										susceptible
197.164	Campylobacter jejuni						susceptible																resistant	resistant						susceptible	susceptible				susceptible										resistant
197.164	Campylobacter jejuni						susceptible																susceptible	susceptible						susceptible	susceptible				susceptible										susceptible
197.164	Campylobacter jejuni						susceptible																susceptible	susceptible						susceptible	susceptible				susceptible										susceptible
197.164	Campylobacter jejuni						susceptible																resistant	susceptible						susceptible	susceptible				susceptible										resistant
197.164	Campylobacter jejuni						susceptible																susceptible	susceptible						susceptible	susceptible				susceptible										susceptible
197.163	Campylobacter jejuni						susceptible																susceptible	susceptible						susceptible	susceptible				susceptible										susceptible
197.163	Campylobacter jejuni						susceptible																susceptible	susceptible						susceptible	susceptible				susceptible										susceptible
197.163	Campylobacter jejuni						susceptible																susceptible	susceptible						susceptible	susceptible				susceptible										susceptible
197.163	Campylobacter jejuni						susceptible																susceptible	susceptible						susceptible	susceptible				susceptible										susceptible
197.163	Campylobacter jejuni						susceptible																susceptible	susceptible						susceptible	susceptible				susceptible										susceptible
197.163	Campylobacter jejuni						susceptible																susceptible	susceptible						susceptible	susceptible				susceptible										susceptible
197.163	Campylobacter jejuni						susceptible																susceptible	susceptible						susceptible	susceptible				susceptible										susceptible
197.163	Campylobacter jejuni						susceptible																susceptible	susceptible						susceptible	susceptible				susceptible										susceptible
197.163	Campylobacter jejuni						susceptible																susceptible	susceptible						susceptible	susceptible				susceptible										susceptible
197.163	Campylobacter jejuni						susceptible																susceptible	susceptible						susceptible	susceptible				susceptible										susceptible
197.163	Campylobacter jejuni						susceptible																susceptible	susceptible						susceptible	susceptible				susceptible										susceptible
197.163	Campylobacter jejuni						susceptible																susceptible	susceptible						susceptible	susceptible				susceptible										susceptible
197.163	Campylobacter jejuni						susceptible																resistant	susceptible						susceptible	susceptible				susceptible										resistant
197.163	Campylobacter jejuni						susceptible																susceptible	susceptible						susceptible	susceptible				susceptible										susceptible
197.163	Campylobacter jejuni						susceptible																susceptible	susceptible						susceptible	susceptible				susceptible										susceptible
197.163	Campylobacter jejuni						susceptible																susceptible	susceptible						susceptible	susceptible				susceptible										susceptible
197.163	Campylobacter jejuni						susceptible																resistant	susceptible						susceptible	susceptible				susceptible										resistant
197.163	Campylobacter jejuni						susceptible																resistant	susceptible						susceptible	susceptible				susceptible										resistant
197.163	Campylobacter jejuni						susceptible																susceptible	susceptible						susceptible	susceptible				susceptible										susceptible
197.163	Campylobacter jejuni						susceptible																resistant	susceptible						susceptible	susceptible				susceptible										resistant
197.163	Campylobacter jejuni						susceptible																susceptible	susceptible						susceptible	susceptible				susceptible										susceptible
197.163	Campylobacter jejuni						susceptible																susceptible	susceptible						susceptible	susceptible				susceptible										susceptible
197.163	Campylobacter jejuni						susceptible																susceptible	susceptible						susceptible	susceptible				susceptible										susceptible
197.163	Campylobacter jejuni						susceptible																susceptible	susceptible						susceptible	susceptible				susceptible										susceptible
197.163	Campylobacter jejuni						susceptible																susceptible	susceptible						susceptible	susceptible				susceptible										susceptible
197.163	Campylobacter jejuni						susceptible																resistant	susceptible						susceptible	susceptible				susceptible										resistant
197.163	Campylobacter jejuni						susceptible																resistant	susceptible						susceptible	susceptible				susceptible										resistant
197.163	Campylobacter jejuni						susceptible																resistant	susceptible						susceptible	susceptible				susceptible										resistant
197.163	Campylobacter jejuni						susceptible																susceptible	susceptible						susceptible	susceptible				susceptible										susceptible
197.163	Campylobacter jejuni						susceptible																susceptible	susceptible						susceptible	susceptible				susceptible										susceptible
197.161	Campylobacter jejuni						susceptible																susceptible	susceptible						susceptible	susceptible				susceptible										susceptible
197.163	Campylobacter jejuni						susceptible																susceptible	susceptible						susceptible	susceptible				susceptible										susceptible
197.163	Campylobacter jejuni						susceptible																susceptible	susceptible						susceptible	susceptible				susceptible										susceptible
197.163	Campylobacter jejuni						susceptible																susceptible	susceptible						susceptible	susceptible				susceptible										susceptible
197.163	Campylobacter jejuni						susceptible																susceptible	susceptible						susceptible	susceptible				susceptible										susceptible
197.163	Campylobacter jejuni						susceptible																susceptible	susceptible						susceptible	susceptible				susceptible										susceptible
197.163	Campylobacter jejuni						susceptible																susceptible	susceptible						susceptible	susceptible				susceptible										susceptible
197.163	Campylobacter jejuni						susceptible																susceptible	susceptible						susceptible	susceptible				susceptible										susceptible
197.163	Campylobacter jejuni						susceptible																resistant	susceptible						susceptible	susceptible				susceptible										resistant
197.163	Campylobacter jejuni						susceptible																susceptible	susceptible						susceptible	susceptible				susceptible										susceptible
197.163	Campylobacter jejuni						susceptible																resistant	resistant						susceptible	susceptible				susceptible										resistant
197.163	Campylobacter jejuni						susceptible																resistant	susceptible						susceptible	susceptible				susceptible										resistant
197.163	Campylobacter jejuni						susceptible																susceptible	susceptible						susceptible	susceptible				susceptible										susceptible
197.163	Campylobacter jejuni						susceptible																susceptible	susceptible						susceptible	susceptible				susceptible										susceptible
197.163	Campylobacter jejuni						susceptible																susceptible	susceptible						susceptible	susceptible				susceptible										susceptible
197.163	Campylobacter jejuni						susceptible																susceptible	susceptible						susceptible	susceptible				susceptible										susceptible
197.163	Campylobacter jejuni						susceptible																susceptible	susceptible						susceptible	susceptible				susceptible										susceptible
197.163	Campylobacter jejuni						susceptible																susceptible	susceptible						susceptible	susceptible				susceptible										susceptible
197.163	Campylobacter jejuni						susceptible																susceptible	susceptible						susceptible	susceptible				susceptible										susceptible
197.163	Campylobacter jejuni						susceptible																susceptible	susceptible						susceptible	susceptible				susceptible										susceptible
197.163	Campylobacter jejuni						susceptible																susceptible	susceptible						susceptible	susceptible				susceptible										susceptible
197.163	Campylobacter jejuni						susceptible																susceptible	susceptible						susceptible	susceptible				susceptible										susceptible
197.163	Campylobacter jejuni						susceptible																susceptible	susceptible						susceptible	susceptible				susceptible										susceptible
197.163	Campylobacter jejuni						susceptible																susceptible	susceptible						susceptible	susceptible				susceptible										susceptible
197.163	Campylobacter jejuni						susceptible																susceptible	susceptible						susceptible	susceptible				susceptible										susceptible
197.163	Campylobacter jejuni						susceptible																susceptible	susceptible						susceptible	susceptible				susceptible										susceptible
197.163	Campylobacter jejuni						susceptible																resistant	susceptible						susceptible	susceptible				susceptible										resistant
197.163	Campylobacter jejuni						susceptible																susceptible	susceptible						susceptible	susceptible				susceptible										susceptible
197.163	Campylobacter jejuni						susceptible																susceptible	susceptible						susceptible	susceptible				susceptible										susceptible
197.161	Campylobacter jejuni						susceptible																resistant	susceptible						susceptible	susceptible				susceptible										resistant
197.161	Campylobacter jejuni						susceptible																susceptible	susceptible						susceptible	susceptible				susceptible										susceptible
197.161	Campylobacter jejuni						susceptible																susceptible	susceptible						susceptible	susceptible				susceptible										susceptible
197.16	Campylobacter jejuni						susceptible																susceptible	susceptible						susceptible	susceptible				susceptible										susceptible
197.16	Campylobacter jejuni						susceptible																susceptible	susceptible						susceptible	susceptible				susceptible										susceptible
197.16	Campylobacter jejuni						susceptible																susceptible	susceptible						susceptible	susceptible				susceptible										susceptible
197.16	Campylobacter jejuni						susceptible																susceptible	susceptible						susceptible	susceptible				susceptible										susceptible
197.16	Campylobacter jejuni						susceptible																susceptible	susceptible						susceptible	susceptible				susceptible										susceptible
197.16	Campylobacter jejuni						susceptible																susceptible	susceptible						susceptible	susceptible				susceptible										susceptible
197.16	Campylobacter jejuni						susceptible																susceptible	susceptible						susceptible	susceptible				susceptible										susceptible
197.16	Campylobacter jejuni						susceptible																susceptible	susceptible						susceptible	susceptible				susceptible										susceptible
197.16	Campylobacter jejuni						susceptible																susceptible	susceptible						susceptible	susceptible				susceptible										susceptible
197.16	Campylobacter jejuni						susceptible																susceptible	susceptible						susceptible	susceptible				susceptible										susceptible
197.16	Campylobacter jejuni						susceptible																susceptible	susceptible						susceptible	susceptible				susceptible										susceptible
197.16	Campylobacter jejuni						susceptible																resistant	susceptible						susceptible	susceptible				susceptible										resistant
197.16	Campylobacter jejuni						susceptible																susceptible	susceptible						susceptible	susceptible				susceptible										susceptible
197.16	Campylobacter jejuni						susceptible																susceptible	susceptible						susceptible	susceptible				susceptible										susceptible
197.16	Campylobacter jejuni						susceptible																resistant	susceptible						susceptible	susceptible				susceptible										resistant
197.16	Campylobacter jejuni						susceptible																susceptible	susceptible						susceptible	susceptible				susceptible										susceptible
197.16	Campylobacter jejuni						susceptible																resistant	susceptible						susceptible	susceptible				susceptible										resistant
197.16	Campylobacter jejuni						susceptible																resistant	susceptible						susceptible	susceptible				susceptible										resistant
197.16	Campylobacter jejuni						susceptible																susceptible	susceptible						susceptible	susceptible				susceptible										susceptible
197.159	Campylobacter jejuni						susceptible																susceptible	susceptible						susceptible	susceptible				susceptible										susceptible
197.159	Campylobacter jejuni						susceptible																susceptible	susceptible						susceptible	susceptible				susceptible										susceptible
197.159	Campylobacter jejuni						susceptible																susceptible	susceptible						susceptible	susceptible				susceptible										susceptible
197.159	Campylobacter jejuni						susceptible																resistant	susceptible						susceptible	susceptible				susceptible										resistant
197.159	Campylobacter jejuni						susceptible																susceptible	susceptible						susceptible	susceptible				susceptible										susceptible
197.16	Campylobacter jejuni						susceptible																susceptible	susceptible						susceptible	susceptible				susceptible										susceptible
197.159	Campylobacter jejuni						susceptible																susceptible	susceptible						susceptible	susceptible				susceptible										susceptible
197.16	Campylobacter jejuni						susceptible																susceptible	susceptible						susceptible	susceptible				susceptible										susceptible
197.16	Campylobacter jejuni						susceptible																susceptible	susceptible						susceptible	susceptible				susceptible										susceptible
197.16	Campylobacter jejuni						susceptible																susceptible	susceptible						susceptible	susceptible				susceptible										susceptible
197.16	Campylobacter jejuni						susceptible																susceptible	susceptible						susceptible	susceptible				susceptible										susceptible
197.16	Campylobacter jejuni						susceptible																susceptible	susceptible						susceptible	susceptible				susceptible										susceptible
197.16	Campylobacter jejuni						susceptible																susceptible	susceptible						susceptible	susceptible				susceptible										susceptible
197.16	Campylobacter jejuni						susceptible																susceptible	susceptible						susceptible	susceptible				susceptible										susceptible
197.16	Campylobacter jejuni						susceptible																susceptible	susceptible						susceptible	susceptible				susceptible										susceptible
197.16	Campylobacter jejuni						susceptible																susceptible	susceptible						susceptible	susceptible				susceptible										susceptible
197.16	Campylobacter jejuni						susceptible																susceptible	susceptible						susceptible	susceptible				susceptible										susceptible
197.16	Campylobacter jejuni						susceptible																resistant	susceptible						susceptible	susceptible				susceptible										resistant
197.16	Campylobacter jejuni						susceptible																resistant	resistant						susceptible	susceptible				susceptible										resistant
197.16	Campylobacter jejuni						susceptible																susceptible	susceptible						susceptible	susceptible				susceptible										susceptible
197.16	Campylobacter jejuni						susceptible																resistant	susceptible						susceptible	susceptible				susceptible										resistant
197.16	Campylobacter jejuni						susceptible																resistant	susceptible						susceptible	susceptible				susceptible										resistant
197.16	Campylobacter jejuni						susceptible																susceptible	susceptible						susceptible	susceptible				susceptible										susceptible
197.16	Campylobacter jejuni						susceptible																susceptible	susceptible						susceptible	susceptible				susceptible										susceptible
197.16	Campylobacter jejuni						susceptible																resistant	susceptible						susceptible	susceptible				susceptible										resistant
197.16	Campylobacter jejuni						susceptible																susceptible	susceptible						susceptible	susceptible				susceptible										susceptible
197.16	Campylobacter jejuni						susceptible																susceptible	susceptible						susceptible	susceptible				susceptible										susceptible
197.16	Campylobacter jejuni						susceptible																susceptible	susceptible						susceptible	susceptible				susceptible										susceptible
197.16	Campylobacter jejuni						susceptible																susceptible	susceptible						susceptible	susceptible				susceptible										susceptible
197.16	Campylobacter jejuni						susceptible																resistant	susceptible						susceptible	susceptible				susceptible										resistant
197.16	Campylobacter jejuni						susceptible																susceptible	susceptible						susceptible	susceptible				susceptible										susceptible
197.16	Campylobacter jejuni						susceptible																susceptible	susceptible						susceptible	susceptible				susceptible										susceptible
197.16	Campylobacter jejuni						susceptible																susceptible	susceptible						susceptible	susceptible				susceptible										susceptible
197.161	Campylobacter jejuni						susceptible																susceptible	susceptible						susceptible	susceptible				susceptible										susceptible
197.159	Campylobacter jejuni						susceptible																susceptible	susceptible						susceptible	susceptible				susceptible										susceptible
197.159	Campylobacter jejuni						susceptible																susceptible	susceptible						susceptible	susceptible				susceptible										susceptible
197.159	Campylobacter jejuni						susceptible																susceptible	susceptible						susceptible	susceptible				susceptible										susceptible
197.164	Campylobacter jejuni						susceptible																susceptible	susceptible						susceptible	susceptible				susceptible										susceptible
197.164	Campylobacter jejuni						susceptible																susceptible	susceptible						susceptible	susceptible				susceptible										susceptible
197.164	Campylobacter jejuni						susceptible																susceptible	susceptible						susceptible	susceptible				susceptible										susceptible
197.164	Campylobacter jejuni						susceptible																susceptible	susceptible						susceptible	susceptible				susceptible										susceptible
197.164	Campylobacter jejuni						susceptible																susceptible	susceptible						susceptible	susceptible				susceptible										susceptible
197.164	Campylobacter jejuni						susceptible																resistant	susceptible						susceptible	susceptible				susceptible										resistant
197.164	Campylobacter jejuni						susceptible																susceptible	susceptible						susceptible	susceptible				susceptible										susceptible
197.164	Campylobacter jejuni						susceptible																susceptible	susceptible						susceptible	susceptible				susceptible										susceptible
197.164	Campylobacter jejuni						susceptible																susceptible	susceptible						susceptible	susceptible				susceptible										susceptible
197.164	Campylobacter jejuni						susceptible																susceptible	susceptible						susceptible	susceptible				susceptible										susceptible
197.164	Campylobacter jejuni						susceptible																susceptible	susceptible						susceptible	susceptible				susceptible										susceptible
197.164	Campylobacter jejuni						susceptible																susceptible	susceptible						susceptible	susceptible				susceptible										susceptible
197.164	Campylobacter jejuni						susceptible																resistant	susceptible						susceptible	susceptible				susceptible										resistant
197.164	Campylobacter jejuni						susceptible																resistant	susceptible						susceptible	susceptible				susceptible										resistant
197.164	Campylobacter jejuni						susceptible																susceptible	susceptible						susceptible	susceptible				susceptible										susceptible
197.164	Campylobacter jejuni						susceptible																susceptible	susceptible						susceptible	susceptible				susceptible										susceptible
197.164	Campylobacter jejuni						susceptible																susceptible	susceptible						susceptible	susceptible				susceptible										susceptible
197.164	Campylobacter jejuni						susceptible																susceptible	susceptible						susceptible	susceptible				susceptible										susceptible
197.164	Campylobacter jejuni						susceptible																resistant	susceptible						susceptible	susceptible				susceptible										resistant
197.164	Campylobacter jejuni						susceptible																susceptible	susceptible						susceptible	susceptible				susceptible										susceptible
197.164	Campylobacter jejuni						susceptible																susceptible	susceptible						susceptible	susceptible				susceptible										susceptible
197.164	Campylobacter jejuni						susceptible																susceptible	susceptible						susceptible	susceptible				susceptible										susceptible
197.164	Campylobacter jejuni						susceptible																susceptible	susceptible						susceptible	susceptible				susceptible										susceptible
197.164	Campylobacter jejuni						susceptible																resistant	susceptible						susceptible	susceptible				susceptible										resistant
197.164	Campylobacter jejuni						susceptible																susceptible	susceptible						susceptible	susceptible				susceptible										susceptible
197.164	Campylobacter jejuni						susceptible																susceptible	susceptible						susceptible	susceptible				susceptible										susceptible
197.164	Campylobacter jejuni						susceptible																susceptible	susceptible						susceptible	susceptible				susceptible										susceptible
197.164	Campylobacter jejuni						susceptible																susceptible	susceptible						susceptible	susceptible				susceptible										susceptible
197.159	Campylobacter jejuni						susceptible																susceptible	susceptible						susceptible	susceptible				susceptible										susceptible
197.159	Campylobacter jejuni						susceptible																susceptible	susceptible						susceptible	susceptible				susceptible										susceptible
197.159	Campylobacter jejuni						susceptible																susceptible	susceptible						susceptible	susceptible				susceptible										susceptible
197.159	Campylobacter jejuni						susceptible																susceptible	susceptible						susceptible	susceptible				susceptible										susceptible
197.159	Campylobacter jejuni						susceptible																susceptible	susceptible						susceptible	susceptible				susceptible										susceptible
197.159	Campylobacter jejuni						susceptible																susceptible	susceptible						susceptible	susceptible				susceptible										susceptible
197.159	Campylobacter jejuni						susceptible																susceptible	susceptible						susceptible	susceptible				susceptible										susceptible
197.159	Campylobacter jejuni						susceptible																susceptible	susceptible						susceptible	susceptible				susceptible										susceptible
197.159	Campylobacter jejuni						susceptible																susceptible	susceptible						susceptible	susceptible				susceptible										susceptible
197.159	Campylobacter jejuni						susceptible																resistant	susceptible						susceptible	susceptible				susceptible										resistant
197.159	Campylobacter jejuni						susceptible																resistant	resistant						susceptible	susceptible				susceptible										resistant
197.159	Campylobacter jejuni						susceptible																susceptible	susceptible						susceptible	susceptible				susceptible										susceptible
197.159	Campylobacter jejuni						susceptible																susceptible	susceptible						susceptible	susceptible				susceptible										susceptible
197.159	Campylobacter jejuni						susceptible																susceptible	susceptible						susceptible	susceptible				susceptible										susceptible
197.159	Campylobacter jejuni						susceptible																susceptible	susceptible						susceptible	susceptible				susceptible										susceptible
197.159	Campylobacter jejuni						susceptible																susceptible	susceptible						susceptible	susceptible				susceptible										susceptible
197.159	Campylobacter jejuni						susceptible																susceptible	susceptible						susceptible	susceptible				susceptible										susceptible
197.159	Campylobacter jejuni						susceptible																susceptible	susceptible						susceptible	susceptible				susceptible										susceptible
197.159	Campylobacter jejuni						susceptible																susceptible	susceptible						susceptible	susceptible				susceptible										susceptible
197.164	Campylobacter jejuni						susceptible																susceptible	susceptible						susceptible	susceptible				susceptible										susceptible
197.164	Campylobacter jejuni						susceptible																susceptible	susceptible						susceptible	susceptible				susceptible										susceptible
197.164	Campylobacter jejuni						susceptible																susceptible	susceptible						susceptible	susceptible				susceptible										susceptible
197.164	Campylobacter jejuni						susceptible																susceptible	susceptible						susceptible	susceptible				susceptible										susceptible
197.164	Campylobacter jejuni						susceptible																susceptible	susceptible						susceptible	susceptible				susceptible										susceptible
197.164	Campylobacter jejuni						susceptible																susceptible	susceptible						susceptible	susceptible				susceptible										susceptible
197.16	Campylobacter jejuni						susceptible																susceptible	susceptible						susceptible	susceptible				susceptible										susceptible
197.16	Campylobacter jejuni						susceptible																susceptible	susceptible						susceptible	susceptible				susceptible										susceptible
197.16	Campylobacter jejuni						susceptible																susceptible	susceptible						susceptible	susceptible				susceptible										susceptible
197.16	Campylobacter jejuni						susceptible																resistant	susceptible						susceptible	susceptible				susceptible										resistant
197.161	Campylobacter jejuni						susceptible																susceptible	susceptible						susceptible	susceptible				susceptible										susceptible
197.161	Campylobacter jejuni						susceptible																susceptible	susceptible						susceptible	susceptible				susceptible										susceptible
197.161	Campylobacter jejuni						susceptible																susceptible	susceptible						susceptible	susceptible				susceptible										susceptible
197.161	Campylobacter jejuni						susceptible																susceptible	susceptible						susceptible	susceptible				susceptible										susceptible
197.161	Campylobacter jejuni						susceptible																resistant	susceptible						susceptible	susceptible				susceptible										resistant
197.161	Campylobacter jejuni						susceptible																susceptible	susceptible						susceptible	susceptible				susceptible										susceptible
197.161	Campylobacter jejuni						susceptible																resistant	susceptible						susceptible	susceptible				susceptible										resistant
197.161	Campylobacter jejuni						susceptible																susceptible	susceptible						susceptible	susceptible				susceptible										susceptible
197.161	Campylobacter jejuni						susceptible																resistant	susceptible						susceptible	susceptible				susceptible										resistant
197.16	Campylobacter jejuni						susceptible																susceptible	susceptible						susceptible	susceptible				susceptible										susceptible
197.161	Campylobacter jejuni						susceptible																susceptible	susceptible						susceptible	susceptible				susceptible										susceptible
197.161	Campylobacter jejuni						susceptible																susceptible	susceptible						susceptible	susceptible				susceptible										susceptible
197.161	Campylobacter jejuni						susceptible																susceptible	susceptible						susceptible	susceptible				susceptible										susceptible
197.161	Campylobacter jejuni						susceptible																susceptible	susceptible						susceptible	susceptible				susceptible										susceptible
197.161	Campylobacter jejuni						susceptible																susceptible	susceptible						susceptible	susceptible				susceptible										susceptible
197.161	Campylobacter jejuni						susceptible																susceptible	susceptible						susceptible	susceptible				susceptible										susceptible
197.161	Campylobacter jejuni						susceptible																resistant	susceptible						susceptible	susceptible				susceptible										susceptible
197.161	Campylobacter jejuni						susceptible																resistant	susceptible						susceptible	susceptible				susceptible										resistant
197.161	Campylobacter jejuni						susceptible																susceptible	susceptible						susceptible	susceptible				susceptible										susceptible
197.161	Campylobacter jejuni						susceptible																susceptible	susceptible						susceptible	susceptible				susceptible										susceptible
197.161	Campylobacter jejuni						susceptible																susceptible	susceptible						susceptible	susceptible				susceptible										susceptible
197.161	Campylobacter jejuni						susceptible																susceptible	susceptible						susceptible	susceptible				susceptible										susceptible
197.161	Campylobacter jejuni						susceptible																susceptible	susceptible						susceptible	susceptible				susceptible										susceptible
197.161	Campylobacter jejuni						susceptible																susceptible	susceptible						susceptible	susceptible				susceptible										susceptible
197.161	Campylobacter jejuni						susceptible																susceptible	susceptible						susceptible	susceptible				susceptible										susceptible
197.161	Campylobacter jejuni						susceptible																resistant	susceptible						susceptible	susceptible				susceptible										resistant
197.161	Campylobacter jejuni						susceptible																susceptible	susceptible						susceptible	susceptible				susceptible										susceptible
197.161	Campylobacter jejuni						susceptible																susceptible	susceptible						susceptible	susceptible				susceptible										susceptible
197.161	Campylobacter jejuni						susceptible																susceptible	susceptible						susceptible	susceptible				susceptible										susceptible
197.161	Campylobacter jejuni						susceptible																susceptible	susceptible						susceptible	susceptible				susceptible										susceptible
197.161	Campylobacter jejuni						susceptible																susceptible	susceptible						susceptible	susceptible				susceptible										susceptible
197.161	Campylobacter jejuni						susceptible																susceptible	susceptible						susceptible	susceptible				susceptible										susceptible
197.161	Campylobacter jejuni						susceptible																susceptible	susceptible						susceptible	susceptible				susceptible										susceptible
197.161	Campylobacter jejuni						susceptible																susceptible	susceptible						susceptible	susceptible				susceptible										susceptible
197.161	Campylobacter jejuni						susceptible																susceptible	susceptible						susceptible	susceptible				susceptible										susceptible
197.161	Campylobacter jejuni						susceptible																susceptible	susceptible						susceptible	susceptible				susceptible										susceptible
197.161	Campylobacter jejuni						susceptible																susceptible	susceptible						susceptible	susceptible				susceptible										susceptible
197.161	Campylobacter jejuni						susceptible																susceptible	susceptible						susceptible	susceptible				susceptible										susceptible
197.161	Campylobacter jejuni						susceptible																resistant	susceptible						susceptible	susceptible				susceptible										resistant
197.161	Campylobacter jejuni						susceptible																susceptible	susceptible						susceptible	susceptible				susceptible										susceptible
197.161	Campylobacter jejuni						susceptible																susceptible	susceptible						susceptible	susceptible				susceptible										susceptible
197.161	Campylobacter jejuni						susceptible																susceptible	susceptible						susceptible	susceptible				susceptible										susceptible
197.161	Campylobacter jejuni						susceptible																susceptible	susceptible						susceptible	susceptible				susceptible										susceptible
197.161	Campylobacter jejuni						susceptible																susceptible	susceptible						susceptible	susceptible				susceptible										susceptible
197.161	Campylobacter jejuni						susceptible																resistant	susceptible						susceptible	susceptible				susceptible										resistant
[truncated: 22,679 more rows]
[truncated: 20 more columns]

## Sheet: SIR_Stnds
species|drug	most_common_standard
Acinetobacter baumannii|amikacin	clsi
Acinetobacter baumannii|ampicillin	clsi
Acinetobacter baumannii|ampicillin_sulbactam	clsi
Acinetobacter baumannii|aztreonam	clsi
Acinetobacter baumannii|carbapenems
Acinetobacter baumannii|cefazolin	clsi
Acinetobacter baumannii|cefepime	clsi
Acinetobacter baumannii|cefotaxime	clsi
Acinetobacter baumannii|cefotetan	clsi
Acinetobacter baumannii|cefoxitin	clsi
Acinetobacter baumannii|ceftazidime	clsi
Acinetobacter baumannii|ceftriaxone	clsi
Acinetobacter baumannii|ciprofloxacin	clsi
Acinetobacter baumannii|colistin	clsi
Acinetobacter baumannii|doripenem	clsi
Acinetobacter baumannii|ertapenem	clsi
Acinetobacter baumannii|gentamicin	clsi
Acinetobacter baumannii|imipenem	clsi
Acinetobacter baumannii|levofloxacin	clsi
Acinetobacter baumannii|meropenem	clsi
Acinetobacter baumannii|minocycline	clsi
Acinetobacter baumannii|nitrofurantoin	clsi
Acinetobacter baumannii|piperacillin_tazobactam	clsi
Acinetobacter baumannii|polymyxin_b	clsi
Acinetobacter baumannii|tetracycline	clsi
Acinetobacter baumannii|ticarcillin_clavulanic_acid	clsi
Acinetobacter baumannii|tigecycline	clsi
Acinetobacter baumannii|tobramycin	clsi
Acinetobacter baumannii|trimethoprim_sulphamethoxazole	clsi
Campylobacter coli|azithromycin	narms
Campylobacter coli|ciprofloxacin	clsi
Campylobacter coli|clindamycin	narms
Campylobacter coli|erythromycin	clsi
Campylobacter coli|florfenicol	narms
Campylobacter coli|gentamicin	narms
Campylobacter coli|nalidixic_acid	narms
Campylobacter coli|telithromycin	narms
Campylobacter coli|tetracycline	clsi
Campylobacter jejuni|azithromycin	narms
Campylobacter jejuni|ciprofloxacin	clsi
Campylobacter jejuni|clindamycin	narms
Campylobacter jejuni|erythromycin	clsi
Campylobacter jejuni|florfenicol	narms
Campylobacter jejuni|gentamicin	narms
Campylobacter jejuni|nalidixic_acid	narms
Campylobacter jejuni|telithromycin	narms
Campylobacter jejuni|tetracycline	clsi
Enterobacter cloacae|amikacin	clsi
Enterobacter cloacae|amoxicillin	eucast
Enterobacter cloacae|amoxicillin_clavulanic_acid	eucast
Enterobacter cloacae|ampicillin	clsi
Enterobacter cloacae|ampicillin_sulbactam	clsi
Enterobacter cloacae|aztreonam	clsi
Enterobacter cloacae|cefazolin	clsi
Enterobacter cloacae|cefepime	clsi
Enterobacter cloacae|cefotaxime	eucast
Enterobacter cloacae|cefotaxime_clavulanic_acid	clsi
Enterobacter cloacae|cefoxitin	eucast
Enterobacter cloacae|ceftazidime	eucast
Enterobacter cloacae|ceftazidime_clavulanic_acid	clsi
Enterobacter cloacae|ceftriaxone	clsi
Enterobacter cloacae|cefuroxime	eucast
Enterobacter cloacae|ciprofloxacin	eucast
Enterobacter cloacae|colistin	clsi
Enterobacter cloacae|doripenem	clsi
Enterobacter cloacae|ertapenem	clsi
Enterobacter cloacae|gentamicin	eucast
Enterobacter cloacae|imipenem	eucast
Enterobacter cloacae|levofloxacin	clsi
Enterobacter cloacae|meropenem	clsi
Enterobacter cloacae|minocycline	eucast
Enterobacter cloacae|nitrofurantoin	clsi
Enterobacter cloacae|piperacillin_tazobactam	eucast
Enterobacter cloacae|polymyxin_b	clsi
Enterobacter cloacae|tetracycline	eucast
Enterobacter cloacae|tigecycline	eucast
Enterobacter cloacae|tobramycin	clsi
Enterobacter cloacae|trimethoprim_sulphamethoxazole	clsi
Enterococcus faecium|ampicillin	eucast
Enterococcus faecium|chloramphenicol	clsi
Enterococcus faecium|daptomycin	clsi
Enterococcus faecium|gentamicin	eucast
Enterococcus faecium|linezolid	eucast
Enterococcus faecium|nitrofurantoin	clsi
Enterococcus faecium|quinupristin_dalfopristin	eucast
Enterococcus faecium|streptomycin	eucast
Enterococcus faecium|teicoplanin	eucast
Enterococcus faecium|tetracycline	clsi
Enterococcus faecium|tigecycline	eucast
Enterococcus faecium|vancomycin	eucast
Escherichia coli|amikacin	eucast
Escherichia coli|amoxicillin	eucast
Escherichia coli|amoxicillin_clavulanic_acid	eucast
Escherichia coli|ampicillin	eucast
Escherichia coli|ampicillin_sulbactam	clsi
Escherichia coli|azithromycin	eucast
Escherichia coli|aztreonam	eucast
Escherichia coli|cefalothin	eucast
Escherichia coli|cefazolin	clsi
Escherichia coli|cefepime	eucast
Escherichia coli|cefotaxime	eucast
Escherichia coli|cefotetan	clsi
Escherichia coli|cefoxitin	eucast
Escherichia coli|ceftazidime	eucast
Escherichia coli|ceftazidime_avibactam	clsi
Escherichia coli|ceftiofur	clsi
Escherichia coli|ceftriaxone	clsi
Escherichia coli|cefuroxime	eucast
Escherichia coli|chloramphenicol	clsi
Escherichia coli|ciprofloxacin	eucast
Escherichia coli|colistin	eucast
Escherichia coli|doripenem	clsi
Escherichia coli|doxycycline	clsi
Escherichia coli|ertapenem	eucast
Escherichia coli|fosfomycin	clsi
Escherichia coli|gentamicin	eucast
Escherichia coli|imipenem	eucast
Escherichia coli|kanamycin	clsi
Escherichia coli|levofloxacin	clsi
Escherichia coli|lincomycin	clsi
Escherichia coli|meropenem	eucast
Escherichia coli|minocycline	clsi
Escherichia coli|nalidixic_acid	clsi
Escherichia coli|nitrofurantoin	clsi
Escherichia coli|norfloxacin	eucast
Escherichia coli|oxytetracycline	clsi
Escherichia coli|piperacillin_tazobactam	eucast
Escherichia coli|streptomycin	eucast
Escherichia coli|sulfamethoxazole	eucast
Escherichia coli|sulfisoxazole	clsi
Escherichia coli|tetracycline	clsi
Escherichia coli|tigecycline	eucast
Escherichia coli|tobramycin	eucast
Escherichia coli|trimethoprim	eucast
Escherichia coli|trimethoprim_sulphamethoxazole	clsi
Klebsiella pneumoniae|amikacin	clsi
Klebsiella pneumoniae|amoxicillin	eucast
Klebsiella pneumoniae|amoxicillin_clavulanic_acid	eucast
Klebsiella pneumoniae|ampicillin	clsi
Klebsiella pneumoniae|ampicillin_sulbactam	clsi
Klebsiella pneumoniae|aztreonam	clsi
Klebsiella pneumoniae|cefalothin	eucast
Klebsiella pneumoniae|cefazolin	clsi
Klebsiella pneumoniae|cefepime	clsi
Klebsiella pneumoniae|cefotaxime	eucast
Klebsiella pneumoniae|cefotaxime_clavulanic_acid	clsi
Klebsiella pneumoniae|cefoxitin	clsi
Klebsiella pneumoniae|ceftazidime	clsi
Klebsiella pneumoniae|ceftazidime_clavulanic_acid	clsi
Klebsiella pneumoniae|ceftriaxone	clsi
Klebsiella pneumoniae|cefuroxime	clsi
Klebsiella pneumoniae|chloramphenicol	clsi
Klebsiella pneumoniae|ciprofloxacin	clsi
Klebsiella pneumoniae|colistin	clsi
Klebsiella pneumoniae|doripenem	clsi
Klebsiella pneumoniae|doxycycline	clsi
Klebsiella pneumoniae|ertapenem	clsi
Klebsiella pneumoniae|fosfomycin	clsi
Klebsiella pneumoniae|gentamicin	clsi
Klebsiella pneumoniae|imipenem	clsi
Klebsiella pneumoniae|levofloxacin	clsi
Klebsiella pneumoniae|meropenem	clsi
Klebsiella pneumoniae|minocycline	eucast
Klebsiella pneumoniae|nitrofurantoin	clsi
Klebsiella pneumoniae|norfloxacin	clsi
Klebsiella pneumoniae|piperacillin_tazobactam	clsi
Klebsiella pneumoniae|polymyxin_b	clsi
Klebsiella pneumoniae|tetracycline	clsi
Klebsiella pneumoniae|ticarcillin_clavulanic_acid	clsi
Klebsiella pneumoniae|tigecycline	eucast
Klebsiella pneumoniae|tobramycin	clsi
Klebsiella pneumoniae|trimethoprim	clsi
Klebsiella pneumoniae|trimethoprim_sulphamethoxazole	clsi
Neisseria gonorrhoeae|azithromycin	eucast
Neisseria gonorrhoeae|cefixime	eucast
Neisseria gonorrhoeae|cefpodoxime	cdc_gisp_protocol
Neisseria gonorrhoeae|cefpodoxime_proxetil	cdc_gisp_protocol
Neisseria gonorrhoeae|ceftriaxone	eucast
Neisseria gonorrhoeae|ciprofloxacin	eucast
Neisseria gonorrhoeae|erythromycin	clsi
Neisseria gonorrhoeae|penicillin	eucast
Neisseria gonorrhoeae|spectinomycin	cdc_gisp_protocol
Neisseria gonorrhoeae|tetracycline	eucast
Pseudomonas aeruginosa|amikacin	clsi
Pseudomonas aeruginosa|aztreonam	clsi
Pseudomonas aeruginosa|cefepime	clsi
Pseudomonas aeruginosa|ceftazidime	clsi
Pseudomonas aeruginosa|ciprofloxacin	clsi
Pseudomonas aeruginosa|colistin	clsi
Pseudomonas aeruginosa|gentamicin	clsi
Pseudomonas aeruginosa|imipenem	clsi
Pseudomonas aeruginosa|levofloxacin	clsi
Pseudomonas aeruginosa|meropenem	clsi
Pseudomonas aeruginosa|piperacillin	clsi
Pseudomonas aeruginosa|piperacillin_tazobactam	clsi
Pseudomonas aeruginosa|tobramycin	clsi
Salmonella enterica|amikacin	eucast
Salmonella enterica|amoxicillin_clavulanic_acid	clsi
Salmonella enterica|ampicillin	clsi
Salmonella enterica|azithromycin	clsi
Salmonella enterica|cefotaxime	eucast
Salmonella enterica|cefoxitin	clsi
Salmonella enterica|ceftazidime	eucast
Salmonella enterica|ceftiofur	clsi
Salmonella enterica|ceftriaxone	clsi
Salmonella enterica|cephalosporins	clsi
Salmonella enterica|chloramphenicol	clsi
Salmonella enterica|ciprofloxacin	clsi
Salmonella enterica|colistin	used_breakpoint_concentrations_set_in_this_publication
Salmonella enterica|furazolidone	clsi
Salmonella enterica|gentamicin	clsi
Salmonella enterica|imipenem	eucast
Salmonella enterica|kanamycin	clsi
Salmonella enterica|nalidixic_acid	clsi
Salmonella enterica|netilmicin	clsi
Salmonella enterica|spectinomycin	clsi
Salmonella enterica|streptomycin	clsi
Salmonella enterica|sulfamethoxazole	clsi
Salmonella enterica|sulfisoxazole	clsi
Salmonella enterica|sulfonamides	eucast
Salmonella enterica|tetracycline	clsi
Salmonella enterica|tobramycin	eucast
Salmonella enterica|trimethoprim	clsi
Salmonella enterica|trimethoprim_sulphamethoxazole	clsi
Staphylococcus aureus|benzylpenicillin	eucast
Staphylococcus aureus|cefoxitin	eucast
Staphylococcus aureus|chloramphenicol	eucast
Staphylococcus aureus|ciprofloxacin	eucast
Staphylococcus aureus|clindamycin	eucast
Staphylococcus aureus|daptomycin	eucast
Staphylococcus aureus|erythromycin	eucast
Staphylococcus aureus|fosfomycin	eucast
Staphylococcus aureus|fusidic_acid	eucast
Staphylococcus aureus|gentamicin	eucast
Staphylococcus aureus|kanamycin	eucast
Staphylococcus aureus|levofloxacin	eucast
Staphylococcus aureus|linezolid	eucast
Staphylococcus aureus|methicillin	eucast
Staphylococcus aureus|mupirocin	eucast
Staphylococcus aureus|oxacillin	eucast
Staphylococcus aureus|penicillin	eucast
Staphylococcus aureus|rifampicin	eucast
Staphylococcus aureus|teicoplanin	eucast
Staphylococcus aureus|tetracycline	eucast
Staphylococcus aureus|tobramycin	eucast
Staphylococcus aureus|trimethoprim	eucast
Staphylococcus aureus|trimethoprim_sulphamethoxazole	eucast
Staphylococcus aureus|vancomycin	eucast
Streptococcus pneumoniae|amoxicillin	clsi
Streptococcus pneumoniae|benzylpenicillin
Streptococcus pneumoniae|beta_lactams	clsi
Streptococcus pneumoniae|cefepime
Streptococcus pneumoniae|cefotaxime	clsi
Streptococcus pneumoniae|ceftriaxone	clsi
Streptococcus pneumoniae|cefuroxime	clsi
Streptococcus pneumoniae|chloramphenicol	clsi
Streptococcus pneumoniae|ciprofloxacin	clsi
Streptococcus pneumoniae|clindamycin	clsi
Streptococcus pneumoniae|erythromycin	clsi
Streptococcus pneumoniae|levofloxacin	clsi
Streptococcus pneumoniae|linezolid	clsi
Streptococcus pneumoniae|meropenem	clsi
Streptococcus pneumoniae|penicillin	clsi
Streptococcus pneumoniae|quinupristin_dalfopristin	clsi
Streptococcus pneumoniae|rifampicin	clsi
Streptococcus pneumoniae|tetracycline	clsi
Streptococcus pneumoniae|trimethoprim
Streptococcus pneumoniae|trimethoprim_sulphamethoxazole	clsi
Streptococcus pneumoniae|vancomycin	clsi

## Sheet: BioProject_to_Stnd
Bioproject	Genomes	Standard	Collection	Main Publication
PRJEB3084	2635	Computational*	Sanger S. pneumoniae (GPS project)	https://doi.org/10.1016/S1473-3099(19)30297-X
PRJEB4681	1504	EUCAST	BSAC E. coli collection	https://doi.org/10.1101/gr.216606.116
PRJNA540750	924	Both**	UK E. coli bloodstream infections	https://doi.org/10.1128/AAC.02026-19
PRJEB5261	867	EUCAST	Oxford S. aureus AMR evolved collection	https://doi.org/10.1128/JCM.03117-13
PRJNA292661	560	NARMS	NARMS Salmonella collection	NARMS release
PRJEB2479	539	CLSI	Sanger Maela refugee S. pneumoniae collection	https://doi.org/10.1038/ng.2895
PRJEB2393	536	CLSI	Sanger Maela refugee S. pneumoniae collection	https://doi.org/10.1038/ng.2895
PRJEB2395	532	CLSI	Sanger Maela refugee S. pneumoniae collection	https://doi.org/10.1038/ng.2895
PRJEB2397	515	CLSI	Sanger Maela refugee S. pneumoniae collection	https://doi.org/10.1038/ng.2895
PRJEB2357	501	CLSI	Sanger Maela refugee S. pneumoniae collection	https://doi.org/10.1038/ng.2895
PRJEB2480	276	CLSI	Sanger Maela refugee S. pneumoniae collection	https://doi.org/10.1038/ng.2895
PRJEB2189	260	CLSI	Sanger Salmonella DT104 collection	https://doi.org/10.1126/science.1240578
PRJEB2255	259	Ambiguous	S. pneumoniae PMEN isolates	https://doi.org/10.1186/1741-7007-12-49
PRJEB9575	250	EUCAST	Sanger S. aureus Thailand collection	https://doi.org/10.1016/j.cmi.2016.01.008
PRJNA298332	212	CLSI	Canada N. gonorrhoeae (AZM-res)	https://doi.org/10.1128/JCM.03195-15
PRJEB2632	184	Ambiguous	Sanger S. pneumoniae collection	https://doi.org/10.1038/ng.2625
PRJNA262565	119	Ambiguous	JCVI A. baumanii over time within patient(s)	https://doi.org/10.1186/s13073-016-0279-y
PRJEB8624	116	Ambiguous	Wellcome Trust Australian E. faecium collection	https://doi.org/10.1099/mgen.0.000048
PRJNA389557	109	CLSI	JCVI Gram-negative Thailand collection	https://doi.org/10.1186/s12879-021-05790-9
*Reported SIRs are computational, excluded from analysis
**SIRs generated using both CLSI and EUCAST, ambiguous which ones are available on PATRIC, excluded

## Sheet: Final_MIC_to_SIR
species	drug	standard	susceptible	intermediate	resistant
Acinetobacter baumannii	ampicillin	clsi			16
Acinetobacter baumannii	ampicillin_sulbactam	clsi	4/2;8/4	16/8	32/16
Acinetobacter baumannii	cefepime	clsi		16	32
Acinetobacter baumannii	cefotaxime	clsi	8	16.0;32.0
Acinetobacter baumannii	ceftazidime	clsi	4.0;8.0	16	32.0;64.0;128.0
Acinetobacter baumannii	ceftriaxone	clsi	4.0;8.0	16.0;32.0
Acinetobacter baumannii	ciprofloxacin	clsi	1	2	64
Acinetobacter baumannii	colistin	clsi	0.5;1.0;2.0		4.0;8.0
Acinetobacter baumannii	doripenem	clsi	1
Acinetobacter baumannii	gentamicin	clsi	2.0;4.0	8	16
Acinetobacter baumannii	imipenem	clsi	0.5;1.0;2.0;4.0	8	16.0;32.0;64.0
Acinetobacter baumannii	levofloxacin	clsi	0.5;1.0;2.0	4	8
Acinetobacter baumannii	meropenem	clsi	0.5;1.0;2.0;4.0	8
Acinetobacter baumannii	minocycline	clsi		8	16
Acinetobacter baumannii	nitrofurantoin	clsi			256
Acinetobacter baumannii	polymyxin_b	clsi	0.5;1.0;2.0		4
Acinetobacter baumannii	tetracycline	clsi	4	8	32
Acinetobacter baumannii	tigecycline	clsi	1.0;2.0	4
Acinetobacter baumannii	tobramycin	clsi	1.0;2.0;4.0	8	16
Acinetobacter baumannii	trimethoprim_sulphamethoxazole	clsi	2/38		4/76;8/152
Campylobacter coli	azithromycin	narms	0.03;0.06;0.12;0.25
Campylobacter coli	ciprofloxacin	clsi	0.06;0.12;0.25		4.0;8.0;16.0;32.0
Campylobacter coli	clindamycin	narms	0.12;0.25;0.5;1.0		2.0;4.0;8.0;16.0
Campylobacter coli	erythromycin	clsi	0.25;0.5;1.0;2.0;4.0		64
Campylobacter coli	florfenicol	narms	0.25;0.5;1.0;2.0
Campylobacter coli	gentamicin	narms	0.5;1.0
Campylobacter coli	nalidixic_acid	narms	8.0;16.0		64
Campylobacter coli	telithromycin	narms	0.25;0.5;1.0;2.0;4.0		8
Campylobacter coli	tetracycline	clsi	0.25;0.5;1.0		16.0;32.0;64.0
Campylobacter jejuni	azithromycin	narms	0.03;0.06;0.12;0.25
Campylobacter jejuni	ciprofloxacin	clsi	0.03;0.06;0.12;0.25		2.0;4.0;8.0;16.0
Campylobacter jejuni	clindamycin	narms	0.06;0.12;0.25;0.5		1
Campylobacter jejuni	erythromycin	clsi	0.12;0.25;0.5;1.0
Campylobacter jejuni	florfenicol	narms	0.06;0.25;0.5;1.0;2.0
Campylobacter jejuni	gentamicin	narms	0.25;0.5;1.0
Campylobacter jejuni	nalidixic_acid	narms	8.0;16.0		64
Campylobacter jejuni	telithromycin	narms	0.25;0.5;1.0;2.0
Campylobacter jejuni	tetracycline	clsi	0.12;0.25;0.5;1.0		32.0;64.0
Enterobacter cloacae	amikacin	clsi	2.0;16.0
Enterobacter cloacae	cefepime	clsi	2.0;4.0;8.0		16
Enterobacter cloacae	doripenem	clsi		2	4
Enterobacter cloacae	ertapenem	clsi		1
Enterobacter cloacae	levofloxacin	clsi	0.25;0.5	4
Enterobacter cloacae	meropenem	clsi			4.0;8.0
Enterobacter cloacae	tobramycin	clsi		8	16
Escherichia coli	amoxicillin_clavulanic_acid	eucast	4/2;8/4
Escherichia coli	ampicillin	eucast	4.0;8.0		64.0;128.0
Escherichia coli	ampicillin_sulbactam	clsi	4/2;8/4	16/8
Escherichia coli	cefazolin	clsi	2	4
Escherichia coli	cefotaxime	eucast	0.25		4.0;8.0
Escherichia coli	ceftazidime	eucast	0.5		1.0;2.0;4.0;8.0
Escherichia coli	ceftriaxone	clsi	4		8.0;16.0;32.0
Escherichia coli	cefuroxime	eucast	2.0;4.0;8.0
Escherichia coli	ciprofloxacin	eucast	0.015	1	4.0;8.0;16.0
Escherichia coli	colistin	eucast			4.0;8.0
Escherichia coli	doripenem	clsi		2	4
Escherichia coli	gentamicin	eucast	0.5;1.0		32.0;64.0
Escherichia coli	levofloxacin	clsi	1
Escherichia coli	meropenem	eucast	0.03
Escherichia coli	nitrofurantoin	clsi	32	64
Escherichia coli	norfloxacin	eucast		1
Escherichia coli	sulfamethoxazole	eucast	8		1024.0;2048.0
Escherichia coli	tetracycline	clsi	2.0;4.0
Escherichia coli	tigecycline	eucast	0.25
Escherichia coli	tobramycin	eucast		4
Escherichia coli	trimethoprim	eucast	0.25		32.0;64.0
Klebsiella pneumoniae	amikacin	clsi	2.0;4.0;8.0;16.0	32	64
Klebsiella pneumoniae	ampicillin	clsi		16
Klebsiella pneumoniae	ampicillin_sulbactam	clsi	4/2;8/4	16/8
Klebsiella pneumoniae	aztreonam	clsi	4	8	16.0;64.0
Klebsiella pneumoniae	cefazolin	clsi	4.0;8.0;16.0
Klebsiella pneumoniae	cefoxitin	clsi	8	16	32.0;64.0
Klebsiella pneumoniae	ceftazidime	clsi	1.0;2.0;4.0	8	16.0;32.0;128.0
Klebsiella pneumoniae	ceftriaxone	clsi			4.0;8.0;16.0;32.0
Klebsiella pneumoniae	cefuroxime	clsi	8	16
Klebsiella pneumoniae	ciprofloxacin	clsi	0.5;1.0	2
Klebsiella pneumoniae	colistin	clsi	0.256		16.0;64.0;128.0
Klebsiella pneumoniae	doripenem	clsi	1	2	4.0;8.0
Klebsiella pneumoniae	ertapenem	clsi			2.0;4.0;8.0
Klebsiella pneumoniae	gentamicin	clsi	0.5;1.0;2.0;4.0	8	16
Klebsiella pneumoniae	imipenem	clsi	0.5;1.0	2	4.0;8.0;16.0;32.0;64.0
Klebsiella pneumoniae	levofloxacin	clsi	1.0;2.0	4	8
Klebsiella pneumoniae	meropenem	clsi	1	2	4.0;8.0;16.0
Klebsiella pneumoniae	nitrofurantoin	clsi	32	64	128.0;256.0
Klebsiella pneumoniae	piperacillin_tazobactam	clsi	16/4;4/4;8/4	32/4;64/4
Klebsiella pneumoniae	polymyxin_b	clsi			64
Klebsiella pneumoniae	tetracycline	clsi	4	8	16
Klebsiella pneumoniae	tobramycin	clsi	1.0;4.0	8	16
Klebsiella pneumoniae	trimethoprim_sulphamethoxazole	clsi	0.5/9.5;1/19;2/38		4/76
Neisseria gonorrhoeae	azithromycin	eucast	0.12;0.25
Neisseria gonorrhoeae	ceftriaxone	eucast			0.5
Pseudomonas aeruginosa	aztreonam	clsi	4.0;8.0	16	32
Pseudomonas aeruginosa	ceftazidime	clsi	4.0;8.0	16	32.0;64.0;128.0
Pseudomonas aeruginosa	ciprofloxacin	clsi	1	2	4.0;8.0
Pseudomonas aeruginosa	colistin	clsi	0.5;1.0;2.0;4.0
Pseudomonas aeruginosa	gentamicin	clsi	1.0;2.0;4.0	8	16
Pseudomonas aeruginosa	imipenem	clsi	1.0;2.0	4	8.0;16.0;32.0;64.0
Pseudomonas aeruginosa	levofloxacin	clsi	0.015;0.03;0.06;0.12;0.25;0.5;1.0;2.0	4	8.0;16.0;32.0
Pseudomonas aeruginosa	meropenem	clsi	0.03;0.06;0.12;0.125;0.25;0.5;1.0;2.0	4	8.0;16.0;32.0
Pseudomonas aeruginosa	piperacillin_tazobactam	clsi	16/4;4/4;8/4	32/4;64/4	128/4
Pseudomonas aeruginosa	tobramycin	clsi	1.0;2.0;4.0		16
Salmonella enterica	ampicillin	clsi	2.0;4.0		32
Salmonella enterica	azithromycin	clsi	1.0;2.0;4.0;8.0
Salmonella enterica	ceftiofur	clsi	0.5;1.0;2.0;4.0		8
Salmonella enterica	ceftriaxone	clsi	0.5		4.0;8.0;16.0;32.0;64.0
Salmonella enterica	kanamycin	clsi	16
Salmonella enterica	nalidixic_acid	clsi	1.0;2.0;4.0;8.0;16.0		32
Salmonella enterica	streptomycin	clsi	4.0;8.0;16.0;32.0		64
Salmonella enterica	sulfamethoxazole	clsi	128.0;256.0		512
Salmonella enterica	sulfisoxazole	clsi	32.0;64.0;128.0
Salmonella enterica	tetracycline	clsi		8	16.0;32.0
Staphylococcus aureus	benzylpenicillin	eucast	0.12
Staphylococcus aureus	chloramphenicol	eucast	8
Staphylococcus aureus	daptomycin	eucast	0.25;0.5;1.0
Staphylococcus aureus	erythromycin	eucast	0.5;1.0
Staphylococcus aureus	fusidic_acid	eucast			4.0;8.0;16.0
Staphylococcus aureus	linezolid	eucast	2.0;4.0
Staphylococcus aureus	oxacillin	eucast	0.5
Staphylococcus aureus	trimethoprim	eucast	1
Staphylococcus aureus	vancomycin	eucast	1
Streptococcus pneumoniae	amoxicillin	clsi	0.06;0.12;0.5;2.0	4	8
Streptococcus pneumoniae	cefotaxime	clsi	0.12;0.25;0.5;1.0	2
Streptococcus pneumoniae	ceftriaxone	clsi	0.06;0.12;0.25;0.5;1.0
Streptococcus pneumoniae	chloramphenicol	clsi	4
Streptococcus pneumoniae	clindamycin	clsi	0.06;0.12
Streptococcus pneumoniae	erythromycin	clsi	0.06		2.0;4.0;8.0;16.0
Streptococcus pneumoniae	levofloxacin	clsi	1
Streptococcus pneumoniae	meropenem	clsi	0.12;0.25	0.5	1
Streptococcus pneumoniae	penicillin	clsi	0.06;0.12;0.25;0.5;1.0;2.0	4
Streptococcus pneumoniae	tetracycline	clsi	0.5
Streptococcus pneumoniae	trimethoprim_sulphamethoxazole	clsi	0.25/4.8;0.5/9.5	1.0/19.0;2.0/38.0	4.0/76.0
Streptococcus pneumoniae	vancomycin	clsi	0.25;0.5

## Sheet: Obs_MIC_to_SIR
species	drug	standard	MIC	calls	comments
Acinetobacter baumannii	ampicillin	clsi	16	resistant=55
Acinetobacter baumannii	ampicillin_sulbactam	clsi	16/8	intermediate=140	combination_therapy
Acinetobacter baumannii	ampicillin_sulbactam	clsi	32/16	resistant=11	combination_therapy
Acinetobacter baumannii	ampicillin_sulbactam	clsi	4/2	susceptible=204	combination_therapy
Acinetobacter baumannii	ampicillin_sulbactam	clsi	8/4	susceptible=85	combination_therapy
Acinetobacter baumannii	aztreonam	clsi	16	intermediate=18;resistant=49	overlapping_I_and_R;multiple_sirs_to_mic
Acinetobacter baumannii	aztreonam	clsi	32	resistant=11	overlapping_I_and_R
Acinetobacter baumannii	aztreonam	clsi	4	resistant=5	overlapping_I_and_R
Acinetobacter baumannii	aztreonam	clsi	8	resistant=8	overlapping_I_and_R
Acinetobacter baumannii	cefepime	clsi	16	intermediate=3
Acinetobacter baumannii	cefepime	clsi	32	resistant=25
Acinetobacter baumannii	cefotaxime	clsi	16	intermediate=33
Acinetobacter baumannii	cefotaxime	clsi	32	intermediate=19
Acinetobacter baumannii	cefotaxime	clsi	8	susceptible=29
Acinetobacter baumannii	ceftazidime	clsi	128	resistant=18
Acinetobacter baumannii	ceftazidime	clsi	16	intermediate=257
Acinetobacter baumannii	ceftazidime	clsi	32	resistant=5
Acinetobacter baumannii	ceftazidime	clsi	4	susceptible=94
Acinetobacter baumannii	ceftazidime	clsi	64	resistant=8
Acinetobacter baumannii	ceftazidime	clsi	8	susceptible=77
Acinetobacter baumannii	ceftriaxone	clsi	16	intermediate=60
Acinetobacter baumannii	ceftriaxone	clsi	32	intermediate=42
Acinetobacter baumannii	ceftriaxone	clsi	4	susceptible=8
Acinetobacter baumannii	ceftriaxone	clsi	8	susceptible=37
Acinetobacter baumannii	ciprofloxacin	clsi	1	susceptible=31
Acinetobacter baumannii	ciprofloxacin	clsi	2	intermediate=14
Acinetobacter baumannii	ciprofloxacin	clsi	64	resistant=4
Acinetobacter baumannii	colistin	clsi	0.5	susceptible=12
Acinetobacter baumannii	colistin	clsi	1	susceptible=52
Acinetobacter baumannii	colistin	clsi	2	susceptible=3
Acinetobacter baumannii	colistin	clsi	4	resistant=3
Acinetobacter baumannii	colistin	clsi	8	resistant=3
Acinetobacter baumannii	doripenem	clsi	1	susceptible=103
Acinetobacter baumannii	gentamicin	clsi	16	resistant=5
Acinetobacter baumannii	gentamicin	clsi	2	susceptible=24
Acinetobacter baumannii	gentamicin	clsi	4	susceptible=16
Acinetobacter baumannii	gentamicin	clsi	8	intermediate=86
Acinetobacter baumannii	imipenem	clsi	0.5	susceptible=5
Acinetobacter baumannii	imipenem	clsi	1	susceptible=14
Acinetobacter baumannii	imipenem	clsi	16	resistant=3
Acinetobacter baumannii	imipenem	clsi	2	susceptible=187
Acinetobacter baumannii	imipenem	clsi	32	resistant=6
Acinetobacter baumannii	imipenem	clsi	4	susceptible=62
Acinetobacter baumannii	imipenem	clsi	64	resistant=24
Acinetobacter baumannii	imipenem	clsi	8	intermediate=64
Acinetobacter baumannii	levofloxacin	clsi	0.5	susceptible=3
Acinetobacter baumannii	levofloxacin	clsi	1	susceptible=3
Acinetobacter baumannii	levofloxacin	clsi	2	susceptible=27
Acinetobacter baumannii	levofloxacin	clsi	4	intermediate=312
Acinetobacter baumannii	levofloxacin	clsi	8	resistant=24
Acinetobacter baumannii	meropenem	clsi	0.5	susceptible=21
Acinetobacter baumannii	meropenem	clsi	1	susceptible=66
Acinetobacter baumannii	meropenem	clsi	2	susceptible=24
Acinetobacter baumannii	meropenem	clsi	4	susceptible=6
Acinetobacter baumannii	meropenem	clsi	8	intermediate=39
Acinetobacter baumannii	minocycline	clsi	16	resistant=11
Acinetobacter baumannii	minocycline	clsi	8	intermediate=15
Acinetobacter baumannii	nitrofurantoin	clsi	256	resistant=12
Acinetobacter baumannii	polymyxin_b	clsi	0.5	susceptible=6
Acinetobacter baumannii	polymyxin_b	clsi	1	susceptible=57
Acinetobacter baumannii	polymyxin_b	clsi	2	susceptible=6
Acinetobacter baumannii	polymyxin_b	clsi	4	resistant=4
Acinetobacter baumannii	tetracycline	clsi	32	resistant=4
Acinetobacter baumannii	tetracycline	clsi	4	susceptible=113
Acinetobacter baumannii	tetracycline	clsi	8	intermediate=41
Acinetobacter baumannii	tigecycline	clsi	1	susceptible=44
Acinetobacter baumannii	tigecycline	clsi	2	susceptible=96
Acinetobacter baumannii	tigecycline	clsi	4	intermediate=24
Acinetobacter baumannii	tobramycin	clsi	1	susceptible=3
Acinetobacter baumannii	tobramycin	clsi	16	resistant=8
Acinetobacter baumannii	tobramycin	clsi	2	susceptible=175
Acinetobacter baumannii	tobramycin	clsi	4	susceptible=95
Acinetobacter baumannii	tobramycin	clsi	8	intermediate=98
Acinetobacter baumannii	trimethoprim_sulphamethoxazole	clsi	2/38	susceptible=32	combination_therapy
Acinetobacter baumannii	trimethoprim_sulphamethoxazole	clsi	4/76	resistant=48	combination_therapy
Acinetobacter baumannii	trimethoprim_sulphamethoxazole	clsi	8/152	resistant=124	combination_therapy
Campylobacter coli	azithromycin	narms	0.03	susceptible=5
Campylobacter coli	azithromycin	narms	0.06	susceptible=34
Campylobacter coli	azithromycin	narms	0.12	susceptible=135
Campylobacter coli	azithromycin	narms	0.25	susceptible=69
Campylobacter coli	ciprofloxacin	clsi	0.06	susceptible=54
Campylobacter coli	ciprofloxacin	clsi	0.12	susceptible=107
Campylobacter coli	ciprofloxacin	clsi	0.25	susceptible=24
Campylobacter coli	ciprofloxacin	clsi	16	resistant=18
Campylobacter coli	ciprofloxacin	clsi	32	resistant=3
Campylobacter coli	ciprofloxacin	clsi	4	resistant=3
Campylobacter coli	ciprofloxacin	clsi	8	resistant=59
Campylobacter coli	clindamycin	narms	0.12	susceptible=5
Campylobacter coli	clindamycin	narms	0.25	susceptible=51
Campylobacter coli	clindamycin	narms	0.5	susceptible=83
Campylobacter coli	clindamycin	narms	1	susceptible=88
Campylobacter coli	clindamycin	narms	16	resistant=10
Campylobacter coli	clindamycin	narms	2	resistant=9
Campylobacter coli	clindamycin	narms	4	resistant=9
Campylobacter coli	clindamycin	narms	8	resistant=10
Campylobacter coli	erythromycin	clsi	0.25	susceptible=11
Campylobacter coli	erythromycin	clsi	0.5	susceptible=49
Campylobacter coli	erythromycin	clsi	1	susceptible=115
Campylobacter coli	erythromycin	clsi	2	susceptible=60
Campylobacter coli	erythromycin	clsi	4	susceptible=8
Campylobacter coli	erythromycin	clsi	64	resistant=3
Campylobacter coli	florfenicol	narms	0.25	susceptible=5
Campylobacter coli	florfenicol	narms	0.5	susceptible=22
Campylobacter coli	florfenicol	narms	1	susceptible=153
Campylobacter coli	florfenicol	narms	2	susceptible=90
Campylobacter coli	gentamicin	narms	0.5	susceptible=154
Campylobacter coli	gentamicin	narms	1	susceptible=107
Campylobacter coli	nalidixic_acid	narms	16	susceptible=42
Campylobacter coli	nalidixic_acid	narms	64	resistant=8
Campylobacter coli	nalidixic_acid	narms	8	susceptible=94
Campylobacter coli	telithromycin	narms	0.25	susceptible=11
Campylobacter coli	telithromycin	narms	0.5	susceptible=23
Campylobacter coli	telithromycin	narms	1	susceptible=75
Campylobacter coli	telithromycin	narms	2	susceptible=118
Campylobacter coli	telithromycin	narms	4	susceptible=25
Campylobacter coli	telithromycin	narms	8	resistant=5
Campylobacter coli	tetracycline	clsi	0.25	susceptible=18
Campylobacter coli	tetracycline	clsi	0.5	susceptible=20
Campylobacter coli	tetracycline	clsi	1	susceptible=35
Campylobacter coli	tetracycline	clsi	16	resistant=11
Campylobacter coli	tetracycline	clsi	32	resistant=9
Campylobacter coli	tetracycline	clsi	64	resistant=19
Campylobacter jejuni	azithromycin	narms	0.03	susceptible=156
Campylobacter jejuni	azithromycin	narms	0.06	susceptible=228
Campylobacter jejuni	azithromycin	narms	0.12	susceptible=27
Campylobacter jejuni	azithromycin	narms	0.25	susceptible=3
Campylobacter jejuni	ciprofloxacin	clsi	0.03	susceptible=37
Campylobacter jejuni	ciprofloxacin	clsi	0.06	susceptible=237
Campylobacter jejuni	ciprofloxacin	clsi	0.12	susceptible=81
Campylobacter jejuni	ciprofloxacin	clsi	0.25	susceptible=11
Campylobacter jejuni	ciprofloxacin	clsi	16	resistant=6
Campylobacter jejuni	ciprofloxacin	clsi	2	resistant=4
Campylobacter jejuni	ciprofloxacin	clsi	4	resistant=31
Campylobacter jejuni	ciprofloxacin	clsi	8	resistant=39
Campylobacter jejuni	clindamycin	narms	0.06	susceptible=136
Campylobacter jejuni	clindamycin	narms	0.12	susceptible=200
Campylobacter jejuni	clindamycin	narms	0.25	susceptible=74
Campylobacter jejuni	clindamycin	narms	0.5	susceptible=11
Campylobacter jejuni	clindamycin	narms	1	resistant=5
Campylobacter jejuni	erythromycin	clsi	0.12	susceptible=26
Campylobacter jejuni	erythromycin	clsi	0.25	susceptible=261
Campylobacter jejuni	erythromycin	clsi	0.5	susceptible=148
Campylobacter jejuni	erythromycin	clsi	1	susceptible=14
Campylobacter jejuni	florfenicol	narms	0.06	susceptible=3
Campylobacter jejuni	florfenicol	narms	0.25	susceptible=8
Campylobacter jejuni	florfenicol	narms	0.5	susceptible=188
Campylobacter jejuni	florfenicol	narms	1	susceptible=231
Campylobacter jejuni	florfenicol	narms	2	susceptible=20
Campylobacter jejuni	gentamicin	narms	0.25	susceptible=184
Campylobacter jejuni	gentamicin	narms	0.5	susceptible=214
Campylobacter jejuni	gentamicin	narms	1	susceptible=18
Campylobacter jejuni	nalidixic_acid	narms	16	susceptible=4
Campylobacter jejuni	nalidixic_acid	narms	64	resistant=7
Campylobacter jejuni	nalidixic_acid	narms	8	susceptible=71
Campylobacter jejuni	telithromycin	narms	0.25	susceptible=41
Campylobacter jejuni	telithromycin	narms	0.5	susceptible=228
Campylobacter jejuni	telithromycin	narms	1	susceptible=153
Campylobacter jejuni	telithromycin	narms	2	susceptible=23
Campylobacter jejuni	tetracycline	clsi	0.12	susceptible=54
Campylobacter jejuni	tetracycline	clsi	0.25	susceptible=36
Campylobacter jejuni	tetracycline	clsi	0.5	susceptible=9
Campylobacter jejuni	tetracycline	clsi	1	susceptible=5
Campylobacter jejuni	tetracycline	clsi	32	resistant=20
Campylobacter jejuni	tetracycline	clsi	64	resistant=119
Enterobacter cloacae	amikacin	clsi	16	susceptible=3
Enterobacter cloacae	amikacin	clsi	2	susceptible=4
Enterobacter cloacae	cefepime	clsi	16	resistant=4
Enterobacter cloacae	cefepime	clsi	2	susceptible=4
Enterobacter cloacae	cefepime	clsi	4	susceptible=4
Enterobacter cloacae	cefepime	clsi	8	susceptible=5
Enterobacter cloacae	doripenem	clsi	2	intermediate=7
Enterobacter cloacae	doripenem	clsi	4	resistant=3
Enterobacter cloacae	ertapenem	clsi	1	intermediate=7
Enterobacter cloacae	levofloxacin	clsi	0.25	susceptible=3
Enterobacter cloacae	levofloxacin	clsi	0.5	susceptible=3
Enterobacter cloacae	levofloxacin	clsi	4	intermediate=3
Enterobacter cloacae	meropenem	clsi	4	resistant=4
Enterobacter cloacae	meropenem	clsi	8	resistant=4
Enterobacter cloacae	tobramycin	clsi	16	resistant=3
Enterobacter cloacae	tobramycin	clsi	8	intermediate=5
Escherichia coli	amoxicillin_clavulanic_acid	eucast	4/2	susceptible=7	combination_therapy
Escherichia coli	amoxicillin_clavulanic_acid	eucast	8/4	susceptible=10	combination_therapy
Escherichia coli	ampicillin	eucast	128	resistant=21
Escherichia coli	ampicillin	eucast	4	susceptible=8
Escherichia coli	ampicillin	eucast	64	resistant=10
Escherichia coli	ampicillin	eucast	8	susceptible=5
Escherichia coli	ampicillin_sulbactam	clsi	16/8	intermediate=5	combination_therapy
Escherichia coli	ampicillin_sulbactam	clsi	4/2	susceptible=3	combination_therapy
Escherichia coli	ampicillin_sulbactam	clsi	8/4	susceptible=4	combination_therapy
Escherichia coli	cefazolin	clsi	2	susceptible=4
Escherichia coli	cefazolin	clsi	4	intermediate=3
Escherichia coli	cefotaxime	eucast	0.25	susceptible=14
Escherichia coli	cefotaxime	eucast	4	resistant=4
Escherichia coli	cefotaxime	eucast	8	resistant=8
Escherichia coli	ceftazidime	eucast	0.5	susceptible=15
Escherichia coli	ceftazidime	eucast	1	resistant=4
Escherichia coli	ceftazidime	eucast	2	resistant=3
Escherichia coli	ceftazidime	eucast	4	resistant=3
Escherichia coli	ceftazidime	eucast	8	resistant=5
Escherichia coli	ceftriaxone	clsi	16	resistant=20
Escherichia coli	ceftriaxone	clsi	32	resistant=7
Escherichia coli	ceftriaxone	clsi	4	susceptible=3
Escherichia coli	ceftriaxone	clsi	8	resistant=6
Escherichia coli	cefuroxime	eucast	2	susceptible=3
Escherichia coli	cefuroxime	eucast	4	susceptible=6
Escherichia coli	cefuroxime	eucast	8	susceptible=9
Escherichia coli	ciprofloxacin	eucast	0.015	susceptible=4
Escherichia coli	ciprofloxacin	eucast	1	intermediate=3
Escherichia coli	ciprofloxacin	eucast	16	resistant=5
Escherichia coli	ciprofloxacin	eucast	4	resistant=4
Escherichia coli	ciprofloxacin	eucast	8	resistant=10
Escherichia coli	colistin	eucast	4	resistant=18
Escherichia coli	colistin	eucast	8	resistant=14
Escherichia coli	doripenem	clsi	2	intermediate=8
Escherichia coli	doripenem	clsi	4	resistant=3
Escherichia coli	gentamicin	eucast	0.5	susceptible=14
Escherichia coli	gentamicin	eucast	1	susceptible=4
Escherichia coli	gentamicin	eucast	32	resistant=6
Escherichia coli	gentamicin	eucast	64	resistant=5
Escherichia coli	levofloxacin	clsi	1	susceptible=16
Escherichia coli	meropenem	eucast	0.03	susceptible=33
Escherichia coli	nitrofurantoin	clsi	32	susceptible=3
Escherichia coli	nitrofurantoin	clsi	64	intermediate=4
Escherichia coli	norfloxacin	eucast	1	intermediate=4
Escherichia coli	sulfamethoxazole	eucast	1024	resistant=7
Escherichia coli	sulfamethoxazole	eucast	2048	resistant=18
Escherichia coli	sulfamethoxazole	eucast	8	susceptible=3
Escherichia coli	tetracycline	clsi	2	susceptible=14
Escherichia coli	tetracycline	clsi	4	susceptible=6
Escherichia coli	tigecycline	eucast	0.25	susceptible=31
Escherichia coli	tobramycin	eucast	4	intermediate=6
Escherichia coli	trimethoprim	eucast	0.25	susceptible=4
Escherichia coli	trimethoprim	eucast	32	resistant=5
Escherichia coli	trimethoprim	eucast	64	resistant=19
Klebsiella pneumoniae	amikacin	clsi	16	susceptible=123
Klebsiella pneumoniae	amikacin	clsi	2	susceptible=3
Klebsiella pneumoniae	amikacin	clsi	32	intermediate=265
Klebsiella pneumoniae	amikacin	clsi	4	susceptible=9
Klebsiella pneumoniae	amikacin	clsi	64	resistant=4
Klebsiella pneumoniae	amikacin	clsi	8	susceptible=11
Klebsiella pneumoniae	ampicillin	clsi	16	intermediate=6
Klebsiella pneumoniae	ampicillin_sulbactam	clsi	16/8	intermediate=97	combination_therapy
Klebsiella pneumoniae	ampicillin_sulbactam	clsi	4/2	susceptible=3	combination_therapy
Klebsiella pneumoniae	ampicillin_sulbactam	clsi	8/4	susceptible=19	combination_therapy
Klebsiella pneumoniae	aztreonam	clsi	16	resistant=81
Klebsiella pneumoniae	aztreonam	clsi	4	susceptible=36
Klebsiella pneumoniae	aztreonam	clsi	64	resistant=3
Klebsiella pneumoniae	aztreonam	clsi	8	intermediate=20
Klebsiella pneumoniae	cefazolin	clsi	16	susceptible=8
Klebsiella pneumoniae	cefazolin	clsi	4	susceptible=8
Klebsiella pneumoniae	cefazolin	clsi	8	susceptible=5
Klebsiella pneumoniae	cefepime	clsi	16	resistant=159	overlapping_S_and_I
Klebsiella pneumoniae	cefepime	clsi	2	susceptible=40	overlapping_S_and_I
Klebsiella pneumoniae	cefepime	clsi	32	resistant=7	overlapping_S_and_I
Klebsiella pneumoniae	cefepime	clsi	4	intermediate=114	overlapping_S_and_I
Klebsiella pneumoniae	cefepime	clsi	8	intermediate=67;susceptible=7	overlapping_S_and_I;multiple_sirs_to_mic
Klebsiella pneumoniae	cefoxitin	clsi	16	intermediate=144
Klebsiella pneumoniae	cefoxitin	clsi	32	resistant=5
Klebsiella pneumoniae	cefoxitin	clsi	64	resistant=6
Klebsiella pneumoniae	cefoxitin	clsi	8	susceptible=224
Klebsiella pneumoniae	ceftazidime	clsi	1	susceptible=24
Klebsiella pneumoniae	ceftazidime	clsi	128	resistant=6
Klebsiella pneumoniae	ceftazidime	clsi	16	resistant=104
Klebsiella pneumoniae	ceftazidime	clsi	2	susceptible=9
Klebsiella pneumoniae	ceftazidime	clsi	32	resistant=6
Klebsiella pneumoniae	ceftazidime	clsi	4	susceptible=12
Klebsiella pneumoniae	ceftazidime	clsi	8	intermediate=39
Klebsiella pneumoniae	ceftriaxone	clsi	16	resistant=31
Klebsiella pneumoniae	ceftriaxone	clsi	32	resistant=55
Klebsiella pneumoniae	ceftriaxone	clsi	4	resistant=5
Klebsiella pneumoniae	ceftriaxone	clsi	8	resistant=8
Klebsiella pneumoniae	cefuroxime	clsi	16	intermediate=13
Klebsiella pneumoniae	cefuroxime	clsi	8	susceptible=7
Klebsiella pneumoniae	ciprofloxacin	clsi	0.5	susceptible=4
Klebsiella pneumoniae	ciprofloxacin	clsi	1	susceptible=41
Klebsiella pneumoniae	ciprofloxacin	clsi	2	intermediate=37
Klebsiella pneumoniae	colistin	clsi	0.256	susceptible=3
Klebsiella pneumoniae	colistin	clsi	128	resistant=4
Klebsiella pneumoniae	colistin	clsi	16	resistant=4
Klebsiella pneumoniae	colistin	clsi	64	resistant=7
Klebsiella pneumoniae	doripenem	clsi	1	susceptible=3
Klebsiella pneumoniae	doripenem	clsi	2	intermediate=13
Klebsiella pneumoniae	doripenem	clsi	4	resistant=11
Klebsiella pneumoniae	doripenem	clsi	8	resistant=11
Klebsiella pneumoniae	ertapenem	clsi	2	resistant=3
Klebsiella pneumoniae	ertapenem	clsi	4	resistant=7
Klebsiella pneumoniae	ertapenem	clsi	8	resistant=4
Klebsiella pneumoniae	gentamicin	clsi	0.5	susceptible=4
Klebsiella pneumoniae	gentamicin	clsi	1	susceptible=20
Klebsiella pneumoniae	gentamicin	clsi	16	resistant=4
Klebsiella pneumoniae	gentamicin	clsi	2	susceptible=7
Klebsiella pneumoniae	gentamicin	clsi	4	susceptible=170
Klebsiella pneumoniae	gentamicin	clsi	8	intermediate=58
Klebsiella pneumoniae	imipenem	clsi	0.5	susceptible=4
Klebsiella pneumoniae	imipenem	clsi	1	susceptible=4
Klebsiella pneumoniae	imipenem	clsi	16	resistant=17
Klebsiella pneumoniae	imipenem	clsi	2	intermediate=36
Klebsiella pneumoniae	imipenem	clsi	32	resistant=8
Klebsiella pneumoniae	imipenem	clsi	4	resistant=53
Klebsiella pneumoniae	imipenem	clsi	64	resistant=7
Klebsiella pneumoniae	imipenem	clsi	8	resistant=116
Klebsiella pneumoniae	levofloxacin	clsi	1	susceptible=11
Klebsiella pneumoniae	levofloxacin	clsi	2	susceptible=17
Klebsiella pneumoniae	levofloxacin	clsi	4	intermediate=33
Klebsiella pneumoniae	levofloxacin	clsi	8	resistant=7
Klebsiella pneumoniae	meropenem	clsi	1	susceptible=3
Klebsiella pneumoniae	meropenem	clsi	16	resistant=3
Klebsiella pneumoniae	meropenem	clsi	2	intermediate=60
Klebsiella pneumoniae	meropenem	clsi	4	resistant=78
Klebsiella pneumoniae	meropenem	clsi	8	resistant=54
Klebsiella pneumoniae	nitrofurantoin	clsi	128	resistant=6
Klebsiella pneumoniae	nitrofurantoin	clsi	256	resistant=6
Klebsiella pneumoniae	nitrofurantoin	clsi	32	susceptible=26
Klebsiella pneumoniae	nitrofurantoin	clsi	64	intermediate=95
Klebsiella pneumoniae	piperacillin_tazobactam	clsi	16/4	susceptible=144	combination_therapy
Klebsiella pneumoniae	piperacillin_tazobactam	clsi	32/4	intermediate=102	combination_therapy
Klebsiella pneumoniae	piperacillin_tazobactam	clsi	4/4	susceptible=74	combination_therapy
Klebsiella pneumoniae	piperacillin_tazobactam	clsi	64/4	intermediate=74	combination_therapy
Klebsiella pneumoniae	piperacillin_tazobactam	clsi	8/4	susceptible=98	combination_therapy
Klebsiella pneumoniae	polymyxin_b	clsi	64	resistant=4
Klebsiella pneumoniae	tetracycline	clsi	16	resistant=14
Klebsiella pneumoniae	tetracycline	clsi	4	susceptible=467
Klebsiella pneumoniae	tetracycline	clsi	8	intermediate=175
Klebsiella pneumoniae	tobramycin	clsi	1	susceptible=11
Klebsiella pneumoniae	tobramycin	clsi	16	resistant=13
Klebsiella pneumoniae	tobramycin	clsi	4	susceptible=23
Klebsiella pneumoniae	tobramycin	clsi	8	intermediate=338
Klebsiella pneumoniae	trimethoprim_sulphamethoxazole	clsi	0.5/9.5	susceptible=6	combination_therapy
Klebsiella pneumoniae	trimethoprim_sulphamethoxazole	clsi	1/19	susceptible=53	combination_therapy
Klebsiella pneumoniae	trimethoprim_sulphamethoxazole	clsi	2/38	susceptible=45	combination_therapy
Klebsiella pneumoniae	trimethoprim_sulphamethoxazole	clsi	4/76	resistant=4	combination_therapy
Neisseria gonorrhoeae	azithromycin	eucast	0.12	susceptible=4
Neisseria gonorrhoeae	azithromycin	eucast	0.25	susceptible=8
Neisseria gonorrhoeae	ceftriaxone	eucast	0.5	resistant=4
Neisseria gonorrhoeae	erythromycin	clsi	0.063	susceptible=6	overlapping_S_and_R
Neisseria gonorrhoeae	erythromycin	clsi	0.125	susceptible=8	overlapping_S_and_R
Neisseria gonorrhoeae	erythromycin	clsi	0.25	susceptible=6	overlapping_S_and_R
Neisseria gonorrhoeae	erythromycin	clsi	0.5	susceptible=30	overlapping_S_and_R
Neisseria gonorrhoeae	erythromycin	clsi	1	susceptible=25	overlapping_S_and_R
Neisseria gonorrhoeae	erythromycin	clsi	2	resistant=72;susceptible=4	overlapping_S_and_R;multiple_sirs_to_mic
Neisseria gonorrhoeae	erythromycin	clsi	4	resistant=16	overlapping_S_and_R
Neisseria gonorrhoeae	erythromycin	clsi	8	resistant=5	overlapping_S_and_R
Pseudomonas aeruginosa	amikacin	clsi	0.12	susceptible=3	overlapping_I_and_R
Pseudomonas aeruginosa	amikacin	clsi	0.25	susceptible=7	overlapping_I_and_R
Pseudomonas aeruginosa	amikacin	clsi	0.5	susceptible=9	overlapping_I_and_R
Pseudomonas aeruginosa	amikacin	clsi	1	susceptible=44	overlapping_I_and_R
Pseudomonas aeruginosa	amikacin	clsi	128	resistant=14	overlapping_I_and_R
Pseudomonas aeruginosa	amikacin	clsi	16	intermediate=21;susceptible=11	overlapping_I_and_R;multiple_sirs_to_mic
Pseudomonas aeruginosa	amikacin	clsi	2	susceptible=110	overlapping_I_and_R
Pseudomonas aeruginosa	amikacin	clsi	32	intermediate=11;resistant=23	overlapping_I_and_R;multiple_sirs_to_mic
Pseudomonas aeruginosa	amikacin	clsi	4	susceptible=88	overlapping_I_and_R
Pseudomonas aeruginosa	amikacin	clsi	64	resistant=28	overlapping_I_and_R
Pseudomonas aeruginosa	amikacin	clsi	8	susceptible=43	overlapping_I_and_R
Pseudomonas aeruginosa	aztreonam	clsi	16	intermediate=18
Pseudomonas aeruginosa	aztreonam	clsi	32	resistant=15
Pseudomonas aeruginosa	aztreonam	clsi	4	susceptible=17
Pseudomonas aeruginosa	aztreonam	clsi	8	susceptible=39
Pseudomonas aeruginosa	cefepime	clsi	16	intermediate=8;resistant=18	overlapping_I_and_R;multiple_sirs_to_mic
Pseudomonas aeruginosa	cefepime	clsi	2	susceptible=21	overlapping_I_and_R
Pseudomonas aeruginosa	cefepime	clsi	32	resistant=14	overlapping_I_and_R
Pseudomonas aeruginosa	cefepime	clsi	4	susceptible=18	overlapping_I_and_R
Pseudomonas aeruginosa	cefepime	clsi	8	susceptible=20	overlapping_I_and_R
Pseudomonas aeruginosa	ceftazidime	clsi	128	resistant=5
Pseudomonas aeruginosa	ceftazidime	clsi	16	intermediate=12
Pseudomonas aeruginosa	ceftazidime	clsi	32	resistant=9
Pseudomonas aeruginosa	ceftazidime	clsi	4	susceptible=22
Pseudomonas aeruginosa	ceftazidime	clsi	64	resistant=17
Pseudomonas aeruginosa	ceftazidime	clsi	8	susceptible=12
Pseudomonas aeruginosa	ciprofloxacin	clsi	1	susceptible=16
Pseudomonas aeruginosa	ciprofloxacin	clsi	2	intermediate=9
Pseudomonas aeruginosa	ciprofloxacin	clsi	4	resistant=6
Pseudomonas aeruginosa	ciprofloxacin	clsi	8	resistant=7
Pseudomonas aeruginosa	colistin	clsi	0.5	susceptible=65
Pseudomonas aeruginosa	colistin	clsi	1	susceptible=322
Pseudomonas aeruginosa	colistin	clsi	2	susceptible=23
Pseudomonas aeruginosa	colistin	clsi	4	susceptible=5
Pseudomonas aeruginosa	gentamicin	clsi	1	susceptible=6
Pseudomonas aeruginosa	gentamicin	clsi	16	resistant=3
Pseudomonas aeruginosa	gentamicin	clsi	2	susceptible=8
Pseudomonas aeruginosa	gentamicin	clsi	4	susceptible=7
Pseudomonas aeruginosa	gentamicin	clsi	8	intermediate=11
Pseudomonas aeruginosa	imipenem	clsi	1	susceptible=8
Pseudomonas aeruginosa	imipenem	clsi	16	resistant=17
Pseudomonas aeruginosa	imipenem	clsi	2	susceptible=28
Pseudomonas aeruginosa	imipenem	clsi	32	resistant=12
Pseudomonas aeruginosa	imipenem	clsi	4	intermediate=8
Pseudomonas aeruginosa	imipenem	clsi	64	resistant=3
Pseudomonas aeruginosa	imipenem	clsi	8	resistant=9
Pseudomonas aeruginosa	levofloxacin	clsi	0.015	susceptible=3
Pseudomonas aeruginosa	levofloxacin	clsi	0.03	susceptible=3
Pseudomonas aeruginosa	levofloxacin	clsi	0.06	susceptible=3
Pseudomonas aeruginosa	levofloxacin	clsi	0.12	susceptible=10
Pseudomonas aeruginosa	levofloxacin	clsi	0.25	susceptible=54
Pseudomonas aeruginosa	levofloxacin	clsi	0.5	susceptible=66
Pseudomonas aeruginosa	levofloxacin	clsi	1	susceptible=25
Pseudomonas aeruginosa	levofloxacin	clsi	16	resistant=20
Pseudomonas aeruginosa	levofloxacin	clsi	2	susceptible=48
Pseudomonas aeruginosa	levofloxacin	clsi	32	resistant=37
Pseudomonas aeruginosa	levofloxacin	clsi	4	intermediate=40
Pseudomonas aeruginosa	levofloxacin	clsi	8	resistant=34
Pseudomonas aeruginosa	meropenem	clsi	0.03	susceptible=5
Pseudomonas aeruginosa	meropenem	clsi	0.06	susceptible=28
Pseudomonas aeruginosa	meropenem	clsi	0.12	susceptible=37
Pseudomonas aeruginosa	meropenem	clsi	0.125	susceptible=5
Pseudomonas aeruginosa	meropenem	clsi	0.25	susceptible=44
Pseudomonas aeruginosa	meropenem	clsi	0.5	susceptible=43
Pseudomonas aeruginosa	meropenem	clsi	1	susceptible=38
Pseudomonas aeruginosa	meropenem	clsi	16	resistant=43
Pseudomonas aeruginosa	meropenem	clsi	2	susceptible=44
Pseudomonas aeruginosa	meropenem	clsi	32	resistant=26
Pseudomonas aeruginosa	meropenem	clsi	4	intermediate=34
Pseudomonas aeruginosa	meropenem	clsi	8	resistant=52
Pseudomonas aeruginosa	piperacillin_tazobactam	clsi	128/4	resistant=11	combination_therapy
Pseudomonas aeruginosa	piperacillin_tazobactam	clsi	16/4	susceptible=11	combination_therapy
Pseudomonas aeruginosa	piperacillin_tazobactam	clsi	32/4	intermediate=14	combination_therapy
Pseudomonas aeruginosa	piperacillin_tazobactam	clsi	4/4	susceptible=15	combination_therapy
Pseudomonas aeruginosa	piperacillin_tazobactam	clsi	64/4	intermediate=9	combination_therapy
Pseudomonas aeruginosa	piperacillin_tazobactam	clsi	8/4	susceptible=28	combination_therapy
Pseudomonas aeruginosa	tobramycin	clsi	1	susceptible=8
Pseudomonas aeruginosa	tobramycin	clsi	16	resistant=5
Pseudomonas aeruginosa	tobramycin	clsi	2	susceptible=6
Pseudomonas aeruginosa	tobramycin	clsi	4	susceptible=4
Salmonella enterica	amoxicillin_clavulanic_acid	clsi	1/0.56	intermediate=22	combination_therapy
Salmonella enterica	amoxicillin_clavulanic_acid	clsi	16	susceptible=30	combination_therapy
Salmonella enterica	amoxicillin_clavulanic_acid	clsi	16/8	intermediate=41	combination_therapy
Salmonella enterica	amoxicillin_clavulanic_acid	clsi	2	susceptible=11	combination_therapy
Salmonella enterica	amoxicillin_clavulanic_acid	clsi	2/1	susceptible=41	combination_therapy
Salmonella enterica	amoxicillin_clavulanic_acid	clsi	32	resistant=23	combination_therapy
Salmonella enterica	amoxicillin_clavulanic_acid	clsi	32/16	resistant=35	combination_therapy
Salmonella enterica	amoxicillin_clavulanic_acid	clsi	4	susceptible=11	combination_therapy
Salmonella enterica	amoxicillin_clavulanic_acid	clsi	4/2	susceptible=19	combination_therapy
Salmonella enterica	amoxicillin_clavulanic_acid	clsi	8	susceptible=82	combination_therapy
Salmonella enterica	amoxicillin_clavulanic_acid	clsi	8/4	susceptible=99	combination_therapy
Salmonella enterica	ampicillin	clsi	2	susceptible=151
Salmonella enterica	ampicillin	clsi	32	resistant=5
Salmonella enterica	ampicillin	clsi	4	susceptible=7
Salmonella enterica	azithromycin	clsi	1	susceptible=3
Salmonella enterica	azithromycin	clsi	2	susceptible=90
Salmonella enterica	azithromycin	clsi	4	susceptible=479
Salmonella enterica	azithromycin	clsi	8	susceptible=38
Salmonella enterica	cefoxitin	clsi	1	susceptible=80	overlapping_S_and_I
Salmonella enterica	cefoxitin	clsi	16	intermediate=33;susceptible=20	overlapping_S_and_I;multiple_sirs_to_mic
Salmonella enterica	cefoxitin	clsi	2	susceptible=846	overlapping_S_and_I
Salmonella enterica	cefoxitin	clsi	32	resistant=110	overlapping_S_and_I
Salmonella enterica	cefoxitin	clsi	4	susceptible=378	overlapping_S_and_I
Salmonella enterica	cefoxitin	clsi	8	susceptible=47	overlapping_S_and_I
Salmonella enterica	ceftiofur	clsi	0.5	susceptible=370
Salmonella enterica	ceftiofur	clsi	1	susceptible=930
Salmonella enterica	ceftiofur	clsi	2	susceptible=47
Salmonella enterica	ceftiofur	clsi	4	susceptible=4
Salmonella enterica	ceftiofur	clsi	8	resistant=83
Salmonella enterica	ceftriaxone	clsi	0.5	susceptible=3
Salmonella enterica	ceftriaxone	clsi	16	resistant=106
Salmonella enterica	ceftriaxone	clsi	32	resistant=53
Salmonella enterica	ceftriaxone	clsi	4	resistant=11
Salmonella enterica	ceftriaxone	clsi	64	resistant=19
Salmonella enterica	ceftriaxone	clsi	8	resistant=91
Salmonella enterica	chloramphenicol	clsi	16	intermediate=7;susceptible=5	overlapping_S_and_I;multiple_sirs_to_mic
Salmonella enterica	chloramphenicol	clsi	32	resistant=3	overlapping_S_and_I
Salmonella enterica	chloramphenicol	clsi	4	susceptible=721	overlapping_S_and_I
Salmonella enterica	chloramphenicol	clsi	8	susceptible=775	overlapping_S_and_I
Salmonella enterica	ciprofloxacin	clsi	0.016	susceptible=17	overlapping_S_and_I
Salmonella enterica	ciprofloxacin	clsi	0.03	susceptible=267	overlapping_S_and_I
Salmonella enterica	ciprofloxacin	clsi	0.06	susceptible=8	overlapping_S_and_I
Salmonella enterica	ciprofloxacin	clsi	0.12	intermediate=25;susceptible=6	overlapping_S_and_I;multiple_sirs_to_mic
Salmonella enterica	ciprofloxacin	clsi	0.125	intermediate=6	overlapping_S_and_I
Salmonella enterica	ciprofloxacin	clsi	0.19	intermediate=16	overlapping_S_and_I
Salmonella enterica	ciprofloxacin	clsi	0.25	intermediate=44;susceptible=7	overlapping_S_and_I;multiple_sirs_to_mic
Salmonella enterica	ciprofloxacin	clsi	0.38	intermediate=24	overlapping_S_and_I
Salmonella enterica	ciprofloxacin	clsi	0.5	intermediate=12;susceptible=5	overlapping_S_and_I;multiple_sirs_to_mic
Salmonella enterica	ciprofloxacin	clsi	1	resistant=5	overlapping_S_and_I
Salmonella enterica	ciprofloxacin	clsi	24	resistant=3	overlapping_S_and_I
Salmonella enterica	ciprofloxacin	clsi	32	resistant=32	overlapping_S_and_I
Salmonella enterica	ciprofloxacin	clsi	8	resistant=3	overlapping_S_and_I
Salmonella enterica	gentamicin	clsi	0.5	susceptible=951	overlapping_S_and_I
Salmonella enterica	gentamicin	clsi	1	susceptible=150	overlapping_S_and_I
Salmonella enterica	gentamicin	clsi	16	resistant=34	overlapping_S_and_I
Salmonella enterica	gentamicin	clsi	2	susceptible=13	overlapping_S_and_I
Salmonella enterica	gentamicin	clsi	8	intermediate=13;susceptible=3	overlapping_S_and_I;multiple_sirs_to_mic
Salmonella enterica	kanamycin	clsi	16	susceptible=7
Salmonella enterica	nalidixic_acid	clsi	1	susceptible=4
Salmonella enterica	nalidixic_acid	clsi	16	susceptible=6
Salmonella enterica	nalidixic_acid	clsi	2	susceptible=543
Salmonella enterica	nalidixic_acid	clsi	32	resistant=7
Salmonella enterica	nalidixic_acid	clsi	4	susceptible=994
Salmonella enterica	nalidixic_acid	clsi	8	susceptible=24
Salmonella enterica	streptomycin	clsi	16	susceptible=24
Salmonella enterica	streptomycin	clsi	32	susceptible=5
Salmonella enterica	streptomycin	clsi	4	susceptible=6
Salmonella enterica	streptomycin	clsi	64	resistant=105
Salmonella enterica	streptomycin	clsi	8	susceptible=17
Salmonella enterica	sulfamethoxazole	clsi	128	susceptible=3
Salmonella enterica	sulfamethoxazole	clsi	256	susceptible=8
Salmonella enterica	sulfamethoxazole	clsi	512	resistant=3
Salmonella enterica	sulfisoxazole	clsi	128	susceptible=7
Salmonella enterica	sulfisoxazole	clsi	32	susceptible=465
Salmonella enterica	sulfisoxazole	clsi	64	susceptible=254
Salmonella enterica	tetracycline	clsi	16	resistant=10
Salmonella enterica	tetracycline	clsi	32	resistant=32
Salmonella enterica	tetracycline	clsi	8	intermediate=3
Salmonella enterica	trimethoprim_sulphamethoxazole	clsi	0.25	susceptible=21	combination_therapy
Salmonella enterica	trimethoprim_sulphamethoxazole	clsi	0.25/4.75	susceptible=44	combination_therapy
Salmonella enterica	trimethoprim_sulphamethoxazole	clsi	0.5/9.5	susceptible=4	combination_therapy
Salmonella enterica	trimethoprim_sulphamethoxazole	clsi	4	resistant=4	combination_therapy
Staphylococcus aureus	benzylpenicillin	eucast	0.12	susceptible=4
Staphylococcus aureus	chloramphenicol	eucast	8	susceptible=80
Staphylococcus aureus	clindamycin	eucast	0.25	resistant=5;susceptible=82	overlapping_S_and_R;multiple_sirs_to_mic
Staphylococcus aureus	daptomycin	eucast	0.25	susceptible=54
Staphylococcus aureus	daptomycin	eucast	0.5	susceptible=34
Staphylococcus aureus	daptomycin	eucast	1	susceptible=6
Staphylococcus aureus	erythromycin	eucast	0.5	susceptible=46
Staphylococcus aureus	erythromycin	eucast	1	susceptible=34
Staphylococcus aureus	fusidic_acid	eucast	16	resistant=15
Staphylococcus aureus	fusidic_acid	eucast	4	resistant=3
Staphylococcus aureus	fusidic_acid	eucast	8	resistant=4
Staphylococcus aureus	linezolid	eucast	2	susceptible=89
Staphylococcus aureus	linezolid	eucast	4	susceptible=3
Staphylococcus aureus	oxacillin	eucast	0.5	susceptible=38
Staphylococcus aureus	trimethoprim	eucast	1	susceptible=31
Staphylococcus aureus	vancomycin	eucast	1	susceptible=89
Streptococcus pneumoniae	amoxicillin	clsi	0.06	susceptible=15
Streptococcus pneumoniae	amoxicillin	clsi	0.12	susceptible=5
Streptococcus pneumoniae	amoxicillin	clsi	0.5	susceptible=6
Streptococcus pneumoniae	amoxicillin	clsi	2	susceptible=4
Streptococcus pneumoniae	amoxicillin	clsi	4	intermediate=9
Streptococcus pneumoniae	amoxicillin	clsi	8	resistant=3
Streptococcus pneumoniae	cefotaxime	clsi	0.12	susceptible=14
Streptococcus pneumoniae	cefotaxime	clsi	0.25	susceptible=4
Streptococcus pneumoniae	cefotaxime	clsi	0.5	susceptible=3
Streptococcus pneumoniae	cefotaxime	clsi	1	susceptible=11
Streptococcus pneumoniae	cefotaxime	clsi	2	intermediate=3
Streptococcus pneumoniae	ceftriaxone	clsi	0.06	susceptible=8
Streptococcus pneumoniae	ceftriaxone	clsi	0.12	susceptible=16
Streptococcus pneumoniae	ceftriaxone	clsi	0.25	susceptible=4
Streptococcus pneumoniae	ceftriaxone	clsi	0.5	susceptible=4
Streptococcus pneumoniae	ceftriaxone	clsi	1	susceptible=12
Streptococcus pneumoniae	chloramphenicol	clsi	4	susceptible=118
Streptococcus pneumoniae	clindamycin	clsi	0.06	susceptible=108
Streptococcus pneumoniae	clindamycin	clsi	0.12	susceptible=31
Streptococcus pneumoniae	erythromycin	clsi	0.06	susceptible=69
Streptococcus pneumoniae	erythromycin	clsi	16	resistant=6
Streptococcus pneumoniae	erythromycin	clsi	2	resistant=3
Streptococcus pneumoniae	erythromycin	clsi	4	resistant=15
Streptococcus pneumoniae	erythromycin	clsi	8	resistant=24
Streptococcus pneumoniae	levofloxacin	clsi	1	susceptible=134
Streptococcus pneumoniae	meropenem	clsi	0.12	susceptible=3
Streptococcus pneumoniae	meropenem	clsi	0.25	susceptible=6
Streptococcus pneumoniae	meropenem	clsi	0.5	intermediate=7
Streptococcus pneumoniae	meropenem	clsi	1	resistant=10
Streptococcus pneumoniae	penicillin	clsi	0.06	susceptible=5
Streptococcus pneumoniae	penicillin	clsi	0.12	susceptible=6
Streptococcus pneumoniae	penicillin	clsi	0.25	susceptible=10
Streptococcus pneumoniae	penicillin	clsi	0.5	susceptible=6
Streptococcus pneumoniae	penicillin	clsi	1	susceptible=3
Streptococcus pneumoniae	penicillin	clsi	2	susceptible=11
Streptococcus pneumoniae	penicillin	clsi	4	intermediate=4
Streptococcus pneumoniae	tetracycline	clsi	0.5	susceptible=54
Streptococcus pneumoniae	trimethoprim_sulphamethoxazole	clsi	0.25/4.8	susceptible=90	combination_therapy
Streptococcus pneumoniae	trimethoprim_sulphamethoxazole	clsi	0.5/9.5	susceptible=10	combination_therapy
Streptococcus pneumoniae	trimethoprim_sulphamethoxazole	clsi	1.0/19.0	intermediate=16	combination_therapy
Streptococcus pneumoniae	trimethoprim_sulphamethoxazole	clsi	2.0/38.0	intermediate=22	combination_therapy
Streptococcus pneumoniae	trimethoprim_sulphamethoxazole	clsi	4.0/76.0	resistant=7	combination_therapy
Streptococcus pneumoniae	vancomycin	clsi	0.25	susceptible=53
Streptococcus pneumoniae	vancomycin	clsi	0.5	susceptible=115

## Sheet: Processed_MICs
genome_id	species	amikacin	amoxicillin	amoxicillin_clavulanic_acid	ampicillin	ampicillin_sulbactam	azithromycin	aztreonam	benzylpenicillin	cefalexin	cefalothin	cefazolin	cefepime	cefixime	cefoperazone_sulbactam	cefotaxime	cefotaxime_clavulanic_acid	cefotetan	cefoxitin	cefpodoxime	cefpodoxime_proxetil	cefquinome	ceftaroline	ceftazidime	ceftazidime_avibactam	ceftazidime_clavulanic_acid	ceftiofur	ceftolozane_tazobactam	ceftriaxone	cefuroxime	chloramphenicol	chlortetracycline	ciprofloxacin	clarithromycin	clindamycin	colistin	dalbavancin	danofloxacin	daptomycin	doripenem	doxycycline	enrofloxacin	ertapenem	erythromycin	florfenicol	fosfomycin	fusidic_acid	gemifloxacin	gentamicin
470.76	Acinetobacter baumannii	8-16			32	16/8-32/16		16				64				32			64										32-64				2-4																8-16
470.767	Acinetobacter baumannii				32			16				64				32			64					16					32-64				1																8
470.767	Acinetobacter baumannii	8			32	4/2		16				64				32			64					16					32				1							1									8
470.767	Acinetobacter baumannii	32			32	4/2		16				64				32			64					8					32				2							1									8
470.767	Acinetobacter baumannii	8			32	2/1		16				64				32			64					16					32				2							1									8
470.767	Acinetobacter baumannii	32			32	4/2		16				64				32			64					16					32				2																8
470.767	Acinetobacter baumannii	32			32	32/16		16				64				32			64					16					32				2																8
470.767	Acinetobacter baumannii	8			32	4/2		16				64				32			64					16					32				2																8
470.767	Acinetobacter baumannii	8			32	4/2		16				64				32			64					16					32				2							0.5									8
470.767	Acinetobacter baumannii	8-16			32	4/2-8/4		16				64				32			64										16-32				1							0.5									8-16
470.767	Acinetobacter baumannii	8			32	4/2		16				64				32			64					16					32				2																8
470.766	Acinetobacter baumannii	32			32	4/2		16				64				32			64					16					32				2																8
470.766	Acinetobacter baumannii	32			32	4/2		16				64				32			64					16					32				2																8
470.766	Acinetobacter baumannii	8			32	2/1		16				64				32			64					16					32				1							1									8
470.766	Acinetobacter baumannii	8-16			32			16				64				32			64										32-64											1									8-16
470.766	Acinetobacter baumannii	32			32	32/16		16				64				32			64					16					32				2							1									8
470.766	Acinetobacter baumannii	8			32	32/16		16				64				32			64					16					32				2							1									8
470.766	Acinetobacter baumannii	32			32	4/2		16				64				32			64					16					32				2																8
470.766	Acinetobacter baumannii	32			32	4/2-8/4		16				64				32			64										32-64				2-4																8-16
470.765	Acinetobacter baumannii	32			32	8/4		16				64				32			64					16					32				2																8
470.765	Acinetobacter baumannii	32			32	32/16		16				64				32			64					16					32				2							1									8
470.765	Acinetobacter baumannii				32	4/2-8/4		16				64				32			64					16					32-64				2-4							1
470.768	Acinetobacter baumannii	8			32	32/16		16				64				32			64					16					32				2							1									8
470.768	Acinetobacter baumannii	8-16			32	16/8-32/16		16				64				32			64										32-64				2-4							1									8-16
470.768	Acinetobacter baumannii	8			32	32/16		16				64				32			64					16					32				2							1									8
470.768	Acinetobacter baumannii	16-32			32	16/8-32/16		16				64				32			64										32-64				2-4																8-16
470.77	Acinetobacter baumannii	32			32	4/2		16				64				32			64					16					32				2																8
470.77	Acinetobacter baumannii	8			32	4/2		16				64				32			64					16					32				2																8
470.77	Acinetobacter baumannii	32			32	8/4		16				64				32			64					16					32				2																8
470.77	Acinetobacter baumannii	32			32	8/4		16				64				32			64					16					32				2																8
470.77	Acinetobacter baumannii	32			32	4/2		16				64				32			64					16					32				2																8
470.77	Acinetobacter baumannii	32			32	32/16		16				64				32			64					16					32				2							1									8
470.77	Acinetobacter baumannii	8			32	32/16		16				64				32			64					16					32				2							1									8
470.769	Acinetobacter baumannii	32			32	32/16		16				64				32			64					16					32				2							1									8
470.769	Acinetobacter baumannii	8			32	32/16		16				64				32			64					16					32				2							1									8
470.769	Acinetobacter baumannii	8-16			32	16/8-32/16		16				64				32			64										32-64				2-4							1									8-16
470.765	Acinetobacter baumannii	32			32	4/2		16				64				32			64					16					32				2																8
470.769	Acinetobacter baumannii	8			32	16/8		16				64				32			64					16					32				2																8
470.769	Acinetobacter baumannii	8-16			32	16/8-32/16		16				64				32			64										32-64				2-4																8-16
470.769	Acinetobacter baumannii	8-16			32	16/8-32/16		16				64				32			64										32-64				2-4																8-16
470.769	Acinetobacter baumannii	8-16			32	16/8-32/16		16				64				32			64										32-64				2-4																8-16
470.769	Acinetobacter baumannii	8			32	4/2		16				64				32			64					16					32				2							0.5									8
470.769	Acinetobacter baumannii	32			32	32/16		16				64				32			64					16					32				2							1									8
470.769	Acinetobacter baumannii	8			32	32/16		16				64				32			64					16					32				2							1									8
470.768	Acinetobacter baumannii	8			32	32/16		16				64				32			64					16					32				1							1									4
470.768	Acinetobacter baumannii	8			32	4/2		16				64				32			64					16					32				2																8
470.768	Acinetobacter baumannii	8			32	4/2		16				64				32			64					16					32				2																8
470.768	Acinetobacter baumannii	8-16			32			16				64				32			64					4-8					16-32				1-2																8
470.769	Acinetobacter baumannii	8-16			32	16/8-32/16		16				64				32			64										32-64				2-4																8-16
470.765	Acinetobacter baumannii	32		16/8	32	32/16		16				64				32			64					16					32	16			2							1			4						8
575584	Acinetobacter baumannii										128								256					8																			16
470.995	Acinetobacter baumannii
470.998	Acinetobacter baumannii
470.998	Acinetobacter baumannii
470.998	Acinetobacter baumannii
470.998	Acinetobacter baumannii
470.999	Acinetobacter baumannii
470.999	Acinetobacter baumannii
470.999	Acinetobacter baumannii
470.999	Acinetobacter baumannii
470.999	Acinetobacter baumannii
470.999	Acinetobacter baumannii
470.998	Acinetobacter baumannii
470.999	Acinetobacter baumannii
470.999	Acinetobacter baumannii
471	Acinetobacter baumannii
471	Acinetobacter baumannii
471	Acinetobacter baumannii
471	Acinetobacter baumannii
471	Acinetobacter baumannii
470.765	Acinetobacter baumannii	32			32	4/2		16				64				32			64					16					32				2																8
470.765	Acinetobacter baumannii	32			32	4/2		16				64				32			64					16					32				2																8
470.765	Acinetobacter baumannii	32			32	4/2		16				64				32			64					16					32				2																8
470.765	Acinetobacter baumannii	32			32	4/2		16				64				32			64					16					32				2																8
470.999	Acinetobacter baumannii
470.77	Acinetobacter baumannii	8			32	32/16		16				64				32			64					16					32				2							0.5									8
470.998	Acinetobacter baumannii
470.998	Acinetobacter baumannii																																2
470.996	Acinetobacter baumannii
470.996	Acinetobacter baumannii
470.996	Acinetobacter baumannii
470.996	Acinetobacter baumannii
470.996	Acinetobacter baumannii
470.996	Acinetobacter baumannii
470.996	Acinetobacter baumannii
470.996	Acinetobacter baumannii
470.996	Acinetobacter baumannii
470.997	Acinetobacter baumannii
470.998	Acinetobacter baumannii
470.997	Acinetobacter baumannii
470.997	Acinetobacter baumannii
470.997	Acinetobacter baumannii
470.997	Acinetobacter baumannii
470.997	Acinetobacter baumannii
470.997	Acinetobacter baumannii
470.997	Acinetobacter baumannii
470.997	Acinetobacter baumannii
470.998	Acinetobacter baumannii
470.998	Acinetobacter baumannii
470.998	Acinetobacter baumannii
470.997	Acinetobacter baumannii
470.764	Acinetobacter baumannii	32			32	4/2		16				64				32			64					16					32				2																8
470.77	Acinetobacter baumannii	32			32	4/2		16				64				32			64					16					32				2																8
470.771	Acinetobacter baumannii	32			32	4/2		16				64				32			64					16					32				2																8
470.778	Acinetobacter baumannii	4-8			32	16/8		16				64				32			64					16					32-64				2-4																8
470.778	Acinetobacter baumannii	4-8			32	16/8		16				64				32			64					16					32-64				2-4																8
470.778	Acinetobacter baumannii	8			32	32/16		16				64				32			64					16					32				2																8
470.778	Acinetobacter baumannii	4-8			32	8/4-16/8		16				64				32			64					16					32-64				2-4																8
470.778	Acinetobacter baumannii	4-8			32	4/2-8/4		16				64				32			64					16					32-64				2-4																8
470.778	Acinetobacter baumannii	8			32	2/1		16				64				32			64					8					16				0.5																8
470.778	Acinetobacter baumannii	32			32	32/16		16				64				32			64					16					32				2																8
470.777	Acinetobacter baumannii	32			32	4/2		16				64				32			64					16					32				2																8
470.777	Acinetobacter baumannii	4-8			32			16				64				32			64					16					32-64				2-4																8
470.777	Acinetobacter baumannii	32			32	16/8-32/16		16				64				32			64										32-64				2-4																8-16
470.777	Acinetobacter baumannii	8			16	2/1		16				64				16			64					4					16				0.5							0.5									1
470.777	Acinetobacter baumannii	4-8			16			16				64				16			64										16-32																				1
470.777	Acinetobacter baumannii	8			16	2/1		16				64				16			64					4					8				0.5																1
470.777	Acinetobacter baumannii	8-16			16			16				64				8			64					4																0.5
470.777	Acinetobacter baumannii	4-8			32	16/8-32/16		16				64				32			64										32-64				2-4																8-16
470.777	Acinetobacter baumannii	32			32	4/2		16				64				32			64					16					32				2																8
470.777	Acinetobacter baumannii	32			32	32/16		16				64				32			64					16					32				2							1									8
470.776	Acinetobacter baumannii	32			32	32/16		16				64				32			64					16					32				2							1									8
470.776	Acinetobacter baumannii	32		16/8	32	8/4		16				64				32			64					16					32				2										4						8
470.776	Acinetobacter baumannii	32			32	32/16		16				64				32			64					16					32				2																8
470.776	Acinetobacter baumannii	8-16			32	4/2-8/4		16				64				32			64					16					32-64				2-4																8
470.778	Acinetobacter baumannii	32			32	32/16		16				64				32			64					16					32				2																8
470.778	Acinetobacter baumannii	8			32	8/4-16/8		16				64				32			64					16					32-64				2-4																8
470.779	Acinetobacter baumannii	32			32	8/4		16				64				32			64					16					32				2																8
470.779	Acinetobacter baumannii	4-8			32			16				64				32			64					16					32-64				2-4																8
470.781	Acinetobacter baumannii	4-8			32	16/8-32/16		16				64				32			64										32-64				2-4																8-16
470.781	Acinetobacter baumannii	4-8			32	8/4-16/8		16				64				32			64					16					32-64				2-4																8
470.781	Acinetobacter baumannii	4-8			32	8/4-16/8		16				64				32			64					16					32-64				2-4																8
470.781	Acinetobacter baumannii	4-8			32			16				64				32			64					16					32-64				2-4																8
470.78	Acinetobacter baumannii	32			32	32/16		16				64				32			64					16					32				2																8
470.78	Acinetobacter baumannii	32			32	32/16		16				64				32			64					16					32				2																8
470.78	Acinetobacter baumannii	32			32	32/16		16				64				32			64					16					32				2																8
470.78	Acinetobacter baumannii	32			32	32/16		16				64				32			64					16					32				2																8
470.78	Acinetobacter baumannii	4-8			32			16				64				32			64					16					32-64				2-4																8
470.78	Acinetobacter baumannii	4-8			32	4/2-8/4		16				64				32			64					16					32-64				2-4																8
470.776	Acinetobacter baumannii	8-16			32	4/2-8/4		16				64				32			64					16					32-64				2-4							1									8
470.78	Acinetobacter baumannii	4-8			32	16/8		16				64				32			64					16					32-64				2-4																8
470.78	Acinetobacter baumannii	32			32	4/2		16				64				32			64					16					32				2																8
470.779	Acinetobacter baumannii	4-8			32			16				64				32			64					16					32-64				2-4																8
470.779	Acinetobacter baumannii	4-8			32	8/4-16/8		16				64				32			64					16					32-64				2-4																8
470.779	Acinetobacter baumannii	4-8			32	4/2-8/4		16				64				32			64					16					32-64				2-4																8
470.779	Acinetobacter baumannii	4-8			32	16/8-32/16		16				64				32			64					16					32-64				2-4																8
470.779	Acinetobacter baumannii	8			32	2/1		16				64				16			64					4					8				0.5																1
470.779	Acinetobacter baumannii	32			32	4/2		16				64				32			64					16					32				2																8
470.779	Acinetobacter baumannii	4-8			32			16				64				32			64					16					32-64				2-4																8
470.779	Acinetobacter baumannii	32			32	16/8-32/16		16				64				32			64										32-64				2-4																8-16
470.779	Acinetobacter baumannii	32			32	4/2		16				64				32			64					16					32				2																8
470.78	Acinetobacter baumannii	4-8			32	16/8		16				64				32			64					16					32-64				2-4																8
470.776	Acinetobacter baumannii	32			32	32/16		16				64				32			64					16					32				2							1									8
470.776	Acinetobacter baumannii	32			32	4/2		16				64				32			64					16					32				2																8
470.776	Acinetobacter baumannii	8			32	2/1		16				64				32			64					4					16				0.5							0.5									1
470.773	Acinetobacter baumannii	8			32	32/16		16				64				32			64					16					32				2							1									8
470.773	Acinetobacter baumannii	32			32	4/2		16				64				32			64					16					32				2																8
470.773	Acinetobacter baumannii	8-16			32	16/8		16				64				32			64										32-64				2-4																8
470.773	Acinetobacter baumannii	8			32	32/16		16				64				32			64					16					32				2							1									8
470.773	Acinetobacter baumannii	8-16			32	16/8		16				64				32			64										32-64				2-4																8
470.772	Acinetobacter baumannii	32			32	4/2		16				64				32			64					16					32				2																8
470.772	Acinetobacter baumannii	32			32	16/8-32/16		16				64				32			64										32-64				2-4							1									8-16
470.772	Acinetobacter baumannii	32			32	32/16		16				64				32			64					16					32				2																8
470.772	Acinetobacter baumannii	32			32	2/1		16				64				32			64					8					32				2																8
470.772	Acinetobacter baumannii	32			32	4/2		16				64				32			64					16					32				2																8
470.773	Acinetobacter baumannii	32			32	32/16		16				64				32			64					16					32				2																8
470.772	Acinetobacter baumannii	8-16			32			16				64				32			64					16					32-64				2-4																8
470.772	Acinetobacter baumannii	32			32	4/2		16				64				32			64					16					32				2																8
470.772	Acinetobacter baumannii	32			32	2/1		16				64				32			64					8					32				2																8
470.772	Acinetobacter baumannii	32			32	4/2		16				64				32			64					16					32				2																8
470.771	Acinetobacter baumannii	32			32	4/2		16				64				32			64					16					32				2																8
470.771	Acinetobacter baumannii	32			32	32/16		16				64				32			64					16					32				2																8
470.771	Acinetobacter baumannii	32			32	4/2		16				64				32			64					16					32				2																8
470.771	Acinetobacter baumannii	32			32	4/2		16				64				32			64					16					32				2																8
470.771	Acinetobacter baumannii	32			32	4/2		16				64				32			64					16					32				2																8
470.771	Acinetobacter baumannii	8-16			32	16/8		16				64				32			64					16					32-64				2-4																8
470.771	Acinetobacter baumannii	8			32	32/16		16				64				32			64					16					32				2																8
470.772	Acinetobacter baumannii	32			32	4/2		16				64				32			64					16					32				2																8
470.771	Acinetobacter baumannii	32			32	4/2		16				64				32			64					16					32				2																8
470.773	Acinetobacter baumannii	8			32	4/2		16				64				32			64					16					32				2																8
470.773	Acinetobacter baumannii	32			32	32/16		16				64				32			64					16					32				2							1									8
470.776	Acinetobacter baumannii	8-16			32			16				64				32			64					16					32-64				2-4																8
470.776	Acinetobacter baumannii	32			32	4/2		16				64				32			64					16					32				2																8
470.776	Acinetobacter baumannii	8			32	4/2		16				64				32			64					16					32				2							1									8
470.775	Acinetobacter baumannii	32			32	8/4		16				64				32			64					16					32				2																8
470.775	Acinetobacter baumannii	32			32	32/16		16				64				32			64					16					32				2																8
470.775	Acinetobacter baumannii	32			32	8/4		16				64				32			64					16					32				2																8
470.775	Acinetobacter baumannii	8-16			32	8/4-16/8		16				64				32			64					16					32-64				2-4																8
[truncated: 19,342 more rows]
[truncated: 42 more columns]

## Sheet: MLST_distr
PATRIC_species	mlst_species	mlst	n_genomes
[truncated: 2,732 more rows]

[truncated: 1 more sheets: BioProject_distr]
