# Supplementary material for: Global pathogenomic analysis identifies known and candidate genetic antimicrobial resistance determinants in twelve species
Source: Nat Commun. 2023 Nov 24;14:7690. doi: 10.1038/s41467-023-43549-9 (PMC10673929; doi:10.1038/s41467-023-43549-9)
Supplement: Supplementary file 6 — Supplementary Data 3 [file 41467_2023_43549_MOESM6_ESM.xlsx]

## Sheet: Legend
AMR_Gene_Drug_Mapping_Counts
	Total AMR genes annotated at each drug x species locus. Includes counts from RGI, PATRIC text annotations, and in total.
	Total mappings will exceed total unique genes, as most AMR genes confer resistance to multiple drugs.
	Also includes drug class assignments for each drug.
AMR_Annot_Curation
	Manually curated PATRIC text annotations, mapped to specific drugs and AROs in the CARD ontology.
	Annotations may also be mapped to specific drug-related terms (i.e. “beta-lactam”) instead of AROs.
AMR_Cross_Species
	Cross-species analysis of AMR genes
		cross_species_id: Internal ID for cross-species AMR gene sequence cluster
		plasflow_chromosome: Fraction of occurrences of the gene predicted to be chromosomally-encoded by PlasFlow
		plasflow_plasmid: Fraction of occurrences of the gene predicted to be plasmid-encoded by PlasFlow
		plasflow_unclassified: Fraction of occurrences of the gene with unclassified localization by PlasFlow
		localization: Overall gene localization inferred from PlasFlow predictions of individual occurrences
		n_instances: Number of occurrences of any variant of the gene across all species
		n_species: Number of unique species within which the gene has been observed
		species: List of species within which the gene has been observed
		amr_gene_class: Functional category of the AMR gene cluster
		patric_annots: PATRIC annotations for sequences associated with the AMR gene cluster
		rgi_annots: RGI annotations (ARO IDs) for sequences associated with the AMR gene cluster
		rgi_annots_extended: RGI annotations (full descriptions of AROs) associated with the AMR gene cluster
		grouped_gene_ids: List of internal species-specific gene IDs included in the cross-species AMR gene sequence cluster
AMR_Gene_Counts
	Total unique AMR genes annotated for each species.
AMR_Category_Abbreviations
	Abbreviations for AMR gene functional categories in Figure 2b
AMR_Cross_Species_Alleles
	Cross-species analysis of unique AMR alleles
	Column definitions are the same as AMR_Cross_Species
	Column “amr_cluster” maps each allele to the cross-species AMR gene in AMR_Cross_Species

## Sheet: AMR_Gene_Drug_Mapping_Counts
Drug Classification			Total AMR genes (RGI + PATRIC)												RGI-annotated AMR genes													Additional PATRIC-annotated genes
drug	drug_class	drug_subclass	A. baumannii	C. coli	C. jejuni	E. cloacae	E. faecium	E. coli	K. pneumoniae	N. gonorrhoeae	P. aeruginosa	S. enterica	S. aureus	S. pneumoniae	A. baumannii	C. coli	C. jejuni	E. cloacae	E. faecium	E. coli	K. pneumoniae	N. gonorrhoeae	P. aeruginosa	S. enterica	S. aureus	S. pneumoniae		A. baumannii	C. coli	C. jejuni	E. cloacae	E. faecium	E. coli	K. pneumoniae	N. gonorrhoeae	P. aeruginosa	S. enterica	S. aureus	S. pneumoniae
amikacin	aminoglycoside	aminoglycoside	150	18	33	112	132	263	257	3	194	165	63	26	93	7	2	75	113	204	177	0	123	110	25	4		57	11	31	37	19	59	80	3	71	55	38	22
amoxicillin	beta-lactam	penicillin	101	10	16	113	77	274	285	28	317	151	123	54	39	3	8	45	18	171	136	21	194	66	47	17		62	7	8	68	59	103	149	7	123	85	76	37
amoxicillin_clavulanic_acid	beta-lactam/inhibitor	penicillin/BLA-inhibitor	101	10	16	120	77	280	291	28	325	153	123	54	39	3	8	47	18	174	139	21	196	67	47	17		62	7	8	73	59	106	152	7	129	86	76	37
ampicillin	beta-lactam	penicillin	107	10	16	137	81	327	329	28	328	197	123	54	40	3	8	53	22	216	155	21	197	86	47	17		67	7	8	84	59	111	174	7	131	111	76	37
ampicillin_sulbactam	beta-lactam/inhibitor	penicillin/BLA-inhibitor	107	10	16	137	81	327	329	28	328	197	123	54	40	3	8	53	22	216	155	21	197	86	47	17		67	7	8	84	59	111	174	7	131	111	76	37
azithromycin	MLSB	macrolide	71	2	3	41	82	119	102	33	246	53	36	22	33	0	0	14	65	51	47	30	163	19	33	19		38	2	3	27	17	68	55	3	83	34	3	3
aztreonam	beta-lactam	monobactam	36	1	1	30	34	86	107	18	167	54	66	12	4	1	1	11	11	50	45	14	117	40	7	4		32	0	0	19	23	36	62	4	50	14	59	8
benzylpenicillin	beta-lactam	penicillin	101	10	16	113	77	274	285	28	317	151	123	54	39	3	8	45	18	171	136	21	194	66	47	17		62	7	8	68	59	103	149	7	123	85	76	37
cefalexin	beta-lactam	cephalosporin	151	9	16	126	71	291	327	30	327	153	77	51	82	2	8	53	18	195	166	21	200	71	9	15		69	7	8	73	53	96	161	9	127	82	68	36
cefalothin	beta-lactam	cephalosporin	156	9	16	142	76	339	365	30	330	197	77	51	82	2	8	58	23	238	182	21	201	90	9	15		74	7	8	84	53	101	183	9	129	107	68	36
cefazolin	beta-lactam	cephalosporin	151	9	16	133	71	295	331	30	333	155	77	51	82	2	8	55	18	196	167	21	200	72	9	15		69	7	8	78	53	99	164	9	133	83	68	36
cefepime	beta-lactam	cephalosporin	151	9	16	126	72	291	333	30	327	153	77	51	82	2	8	53	19	195	172	21	200	71	9	15		69	7	8	73	53	96	161	9	127	82	68	36
cefixime	beta-lactam	cephalosporin	151	9	16	126	71	292	328	30	327	154	77	51	82	2	8	53	18	196	167	21	200	72	9	15		69	7	8	73	53	96	161	9	127	82	68	36
cefoperazone_sulbactam	beta-lactam/inhibitor	cephalosporin/BLA-inhibitor	151	9	16	126	71	291	327	30	327	153	77	51	82	2	8	53	18	195	166	21	200	71	9	15		69	7	8	73	53	96	161	9	127	82	68	36
cefotaxime	beta-lactam	cephalosporin	151	17	25	127	72	295	333	30	337	156	81	51	82	8	17	54	19	199	172	21	201	74	13	15		69	9	8	73	53	96	161	9	136	82	68	36
cefotaxime_clavulanic_acid	beta-lactam/inhibitor	cephalosporin/BLA-inhibitor	151	17	25	127	72	295	333	30	328	156	81	51	82	8	17	54	19	199	172	21	201	74	13	15		69	9	8	73	53	96	161	9	127	82	68	36
cefotetan	beta-lactam	cephamycin	66	8	9	80	58	191	169	15	224	123	68	45	4	1	1	20	5	97	32	8	141	49	0	9		62	7	8	60	53	94	137	7	83	74	68	36
cefoxitin	beta-lactam	cephamycin	66	8	9	88	58	195	174	15	239	124	68	45	4	1	1	23	5	98	34	8	143	49	0	9		62	7	8	65	53	97	140	7	96	75	68	36
cefpodoxime	beta-lactam	cephalosporin	151	9	16	126	71	291	327	30	327	153	77	51	82	2	8	53	18	195	166	21	200	71	9	15		69	7	8	73	53	96	161	9	127	82	68	36
cefpodoxime_proxetil	beta-lactam	cephalosporin	151	9	16	126	71	291	327	30	327	153	77	51	82	2	8	53	18	195	166	21	200	71	9	15		69	7	8	73	53	96	161	9	127	82	68	36
cefquinome	beta-lactam	cephalosporin	151	9	16	126	71	291	327	30	327	153	77	51	82	2	8	53	18	195	166	21	200	71	9	15		69	7	8	73	53	96	161	9	127	82	68	36
ceftaroline	beta-lactam	cephalosporin	151	9	16	126	71	291	327	30	327	153	77	51	82	2	8	53	18	195	166	21	200	71	9	15		69	7	8	73	53	96	161	9	127	82	68	36
ceftazidime	beta-lactam	cephalosporin	151	9	16	126	72	292	329	30	327	154	77	51	82	2	8	53	19	196	168	21	200	72	9	15		69	7	8	73	53	96	161	9	127	82	68	36
ceftazidime_avibactam	beta-lactam/inhibitor	cephalosporin/BLA-inhibitor	151	9	16	126	72	292	329	30	327	154	77	51	82	2	8	53	19	196	168	21	200	72	9	15		69	7	8	73	53	96	161	9	127	82	68	36
ceftazidime_clavulanic_acid	beta-lactam/inhibitor	cephalosporin/BLA-inhibitor	151	9	16	126	72	292	329	30	327	154	77	51	82	2	8	53	19	196	168	21	200	72	9	15		69	7	8	73	53	96	161	9	127	82	68	36
ceftiofur	beta-lactam	cephalosporin	151	9	16	126	71	291	327	30	327	153	77	51	82	2	8	53	18	195	166	21	200	71	9	15		69	7	8	73	53	96	161	9	127	82	68	36
ceftolozane_tazobactam	beta-lactam/inhibitor	cephalosporin/BLA-inhibitor	151	9	16	126	71	292	327	30	327	154	77	51	82	2	8	53	18	196	166	21	200	72	9	15		69	7	8	73	53	96	161	9	127	82	68	36
ceftriaxone	beta-lactam	cephalosporin	151	9	16	126	71	292	328	30	327	154	77	51	82	2	8	53	18	196	167	21	200	72	9	15		69	7	8	73	53	96	161	9	127	82	68	36
cefuroxime	beta-lactam	cephalosporin	151	9	16	126	72	292	328	30	327	154	77	51	82	2	8	53	19	196	167	21	200	72	9	15		69	7	8	73	53	96	161	9	127	82	68	36
chloramphenicol	phenicol	phenicol	57	1	2	59	53	165	142	7	342	116	21	15	37	1	2	28	45	123	58	7	272	67	19	12		20	0	0	31	8	42	84	0	70	49	2	3
chlortetracycline	tetracycline	tetracycline	13	12	5	14	116	40	27	4	16	19	12	16	6	12	5	9	85	21	14	4	7	8	9	15		7	0	0	5	31	19	13	0	9	11	3	1
ciprofloxacin	quinolone	fluoroquinolone	121	12	14	99	62	232	227	28	319	136	42	77	82	8	12	35	28	156	98	9	236	51	21	51		39	4	2	64	34	76	129	19	83	85	21	26
clarithromycin	MLSB	macrolide	52	2	3	29	80	105	72	7	221	45	36	22	33	0	0	13	63	41	38	6	163	17	33	19		19	2	3	16	17	64	34	1	58	28	3	3
clindamycin	MLSB	lincosamide	36	2	0	9	95	33	31	5	9	16	37	18	30	2	0	7	70	19	23	5	7	9	31	17		6	0	0	2	25	14	8	0	2	7	6	1
colistin	polymyxin	polymyxin	99	4	7	22	38	124	70	16	61	74	6	36	5	0	1	9	2	47	29	1	24	15	4	1		94	4	6	13	36	77	41	15	37	59	2	35
dalbavancin	lipoglycopeptide	glycopeptide	28	0	1	26	151	61	46	25	29	54	4	13	2	0	0	3	92	13	7	0	5	7	0	1		26	0	1	23	59	48	39	25	24	47	4	12
danofloxacin	quinolone	fluoroquinolone	114	12	14	87	48	225	197	25	294	130	26	30	82	8	12	33	17	151	86	8	234	49	5	5		32	4	2	54	31	74	111	17	60	81	21	25
daptomycin	lipopeptide	lipopeptide	99	4	7	23	46	116	73	16	55	71	18	55	5	0	1	10	2	49	33	1	25	17	8	1		94	4	6	13	44	67	40	15	30	54	10	54
doripenem	beta-lactam	carbapenem	75	3	11	63	29	88	180	17	136	62	61	14	36	2	8	39	5	53	117	4	50	44	2	7		39	1	3	24	24	35	63	13	86	18	59	7
doxycycline	tetracycline	tetracycline	13	12	5	14	116	40	27	4	16	19	12	16	6	12	5	9	85	21	14	4	7	8	9	15		7	0	0	5	31	19	13	0	9	11	3	1
enrofloxacin	quinolone	fluoroquinolone	114	12	14	87	48	225	197	25	294	130	26	30	82	8	12	33	17	151	86	8	234	49	5	5		32	4	2	54	31	74	111	17	60	81	21	25
ertapenem	beta-lactam	carbapenem	94	3	11	75	29	104	212	19	161	70	61	14	36	2	8	40	5	65	128	4	50	46	2	7		58	1	3	35	24	39	84	15	111	24	59	7
erythromycin	MLSB	macrolide	86	10	12	64	100	307	182	50	344	91	44	22	42	6	9	21	81	178	66	47	225	25	41	19		44	4	3	43	19	129	116	3	119	66	3	3
florfenicol	phenicol	phenicol	11	0	0	19	45	49	40	3	25	12	21	13	9	0	0	16	37	34	36	3	16	12	19	11		2	0	0	3	8	15	4	0	9	0	2	2
fosfomycin	other	other	23	2	3	29	20	94	56	3	47	37	23	41	6	0	0	5	0	28	11	1	4	9	9	0		17	2	3	24	20	66	45	2	43	28	14	41
furazolidone	nitrofuran	nitrofuran	0	0	0	0	0	1	0	0	0	0	0	0	0	0	0	0	0	1	0	0	0	0	0	0		0	0	0	0	0	0	0	0	0	0	0	0
fusidic_acid	other	other	5	12	14	5	8	6	11	2	10	2	4	4	0	6	9	0	0	1	1	0	0	0	4	0		5	6	5	5	8	5	10	2	10	2	0	4
gemifloxacin	quinolone	fluoroquinolone	114	12	14	87	48	225	197	25	294	130	26	30	82	8	12	33	17	151	86	8	234	49	5	5		32	4	2	54	31	74	111	17	60	81	21	25
gentamicin	aminoglycoside	aminoglycoside	150	18	33	115	133	263	261	4	238	165	63	26	93	7	2	75	114	204	177	1	146	110	25	4		57	11	31	40	19	59	84	3	92	55	38	22
imipenem	beta-lactam	carbapenem	120	3	11	78	30	104	215	19	196	71	61	14	61	2	8	40	6	65	126	4	73	45	2	7		59	1	3	38	24	39	89	15	123	26	59	7
kanamycin	aminoglycoside	aminoglycoside	150	18	33	112	132	263	258	4	194	165	71	26	93	7	2	75	113	204	178	1	123	110	33	4		57	11	31	37	19	59	80	3	71	55	38	22
levofloxacin	quinolone	fluoroquinolone	114	12	14	87	48	225	197	25	294	130	26	30	82	8	12	33	17	151	86	8	234	49	5	5		32	4	2	54	31	74	111	17	60	81	21	25
lincomycin	MLSB	lincosamide	36	2	0	10	95	49	51	5	9	27	37	18	30	2	0	7	70	30	23	5	7	10	31	17		6	0	0	3	25	19	28	0	2	17	6	1
linezolid	oxazolidinone	oxazolidinone	5	0	0	6	33	6	10	2	5	2	15	3	5	0	0	6	27	6	10	2	5	2	13	3		0	0	0	0	6	0	0	0	0	0	2	0
meropenem	beta-lactam	carbapenem	75	3	11	64	29	98	185	18	279	63	61	16	36	2	8	39	5	53	120	5	170	44	2	8		39	1	3	25	24	45	65	13	109	19	59	8
methicillin	beta-lactam	penicillin	101	10	16	114	77	287	290	28	318	153	202	54	39	3	8	46	18	173	140	21	195	68	51	17		62	7	8	68	59	114	150	7	123	85	151	37
metronidazole	nitroimidazole	nitroimidazole	12	0	0	2	2	1	2	3	2	5	0	0	0	0	0	2	0	1	1	0	0	4	0	0		12	0	0	0	2	0	1	3	2	1	0	0
minocycline	tetracycline	tetracycline	13	12	5	14	116	40	27	4	16	19	12	16	6	12	5	9	85	21	14	4	7	8	9	15		7	0	0	5	31	19	13	0	9	11	3	1
moxifloxacin	quinolone	fluoroquinolone	114	12	14	87	48	225	197	25	295	131	30	30	82	8	12	33	17	151	86	8	235	50	9	5		32	4	2	54	31	74	111	17	60	81	21	25
mupirocin	other	other	2	1	2	1	10	5	7	3	4	8	12	3	0	0	0	0	1	1	1	0	2	0	5	0		2	1	2	1	9	4	6	3	2	8	7	3
nalidixic_acid	quinolone	fluoroquinolone	121	12	14	103	48	255	223	27	317	139	26	30	82	8	12	37	17	178	93	8	234	54	5	5		39	4	2	66	31	77	130	19	83	85	21	25
neomycin	aminoglycoside	aminoglycoside	150	18	33	112	132	263	257	3	199	165	63	26	93	7	2	75	113	204	177	0	128	110	25	4		57	11	31	37	19	59	80	3	71	55	38	22
netilmicin	aminoglycoside	aminoglycoside	150	18	33	112	132	263	257	3	194	165	63	26	93	7	2	75	113	204	177	0	123	110	25	4		57	11	31	37	19	59	80	3	71	55	38	22
nitrofurantoin	nitrofuran	nitrofuran	2	0	0	2	0	6	24	0	0	2	0	0	2	0	0	2	0	6	24	0	0	2	0	0		0	0	0	0	0	0	0	0	0	0	0	0
norfloxacin	quinolone	fluoroquinolone	127	12	14	103	62	383	279	28	366	156	42	77	83	8	12	35	28	282	99	9	257	57	21	51		44	4	2	68	34	101	180	19	109	99	21	26
ofloxacin	quinolone	fluoroquinolone	114	12	14	87	49	225	199	25	295	130	28	30	82	8	12	33	18	151	88	8	235	49	7	5		32	4	2	54	31	74	111	17	60	81	21	25
oxacillin	beta-lactam	penicillin	106	10	16	115	78	397	310	28	339	154	123	54	39	3	8	46	19	274	138	21	195	69	47	17		67	7	8	69	59	123	172	7	144	85	76	37
oxytetracycline	tetracycline	tetracycline	13	12	5	14	116	40	27	4	16	19	12	16	6	12	5	9	85	21	14	4	7	8	9	15		7	0	0	5	31	19	13	0	9	11	3	1
penicillin	beta-lactam	penicillin	101	10	16	113	79	275	285	44	317	152	123	54	39	3	8	45	20	172	136	37	194	67	47	17		62	7	8	68	59	103	149	7	123	85	76	37
piperacillin	beta-lactam	penicillin	108	10	16	124	77	281	312	30	340	155	123	54	39	3	8	46	18	176	145	21	194	66	47	17		69	7	8	78	59	105	167	9	146	89	76	37
piperacillin_tazobactam	beta-lactam/inhibitor	penicillin/BLA-inhibitor	108	10	16	124	77	283	313	30	341	155	123	54	39	3	8	46	18	178	146	21	195	66	47	17		69	7	8	78	59	105	167	9	146	89	76	37
polymyxin_b	polymyxin	polymyxin	99	4	7	22	38	124	70	16	61	74	6	36	5	0	1	9	2	47	29	1	24	15	4	1		94	4	6	13	36	77	41	15	37	59	2	35
quinupristin_dalfopristin	streptogramin	streptogramin	5	0	0	7	68	13	22	4	7	7	31	10	5	0	0	6	57	11	21	4	6	7	28	10		0	0	0	1	11	2	1	0	1	0	3	0
rifampicin	rifamycin	rifamycin	53	6	13	40	38	119	95	12	13	74	1	2	27	1	1	17	6	86	40	0	6	31	1	0		26	5	12	23	32	33	55	12	7	43	0	2
spectinomycin	aminoglycoside	aminoglycoside	150	18	33	112	132	263	257	3	194	165	63	26	93	7	2	75	113	204	177	0	123	110	25	4		57	11	31	37	19	59	80	3	71	55	38	22
streptomycin	aminoglycoside	aminoglycoside	150	18	33	115	132	269	263	4	194	169	71	26	93	7	2	78	113	210	183	1	123	112	33	4		57	11	31	37	19	59	80	3	71	57	38	22
sulfadimethoxine	sulfonamide	sulfonamide	18	0	0	12	4	48	38	4	100	24	1	5	12	0	0	9	0	29	31	1	96	19	0	1		6	0	0	3	4	19	7	3	4	5	1	4
sulfamethoxazole	sulfonamide	sulfonamide	18	0	0	12	4	48	38	4	100	24	1	5	12	0	0	9	0	29	31	1	96	19	0	1		6	0	0	3	4	19	7	3	4	5	1	4
sulfisoxazole	sulfonamide	sulfonamide	18	0	0	12	4	48	38	4	100	24	1	5	12	0	0	9	0	29	31	1	96	19	0	1		6	0	0	3	4	19	7	3	4	5	1	4
tedizolid	oxazolidinone	oxazolidinone	5	0	0	6	33	6	9	1	5	2	7	3	5	0	0	6	27	6	9	1	5	2	5	3		0	0	0	0	6	0	0	0	0	0	2	0
teicoplanin	glycopeptide	glycopeptide	28	0	1	26	151	62	46	25	29	54	28	13	2	0	0	3	92	13	7	0	5	7	0	1		26	0	1	23	59	49	39	25	24	47	28	12
telithromycin	MLSB	macrolide	52	2	3	29	80	105	72	7	221	45	36	22	33	0	0	13	63	41	38	6	163	17	33	19		19	2	3	16	17	64	34	1	58	28	3	3
tetracycline	tetracycline	tetracycline	151	13	7	96	185	320	207	11	342	124	37	19	119	13	7	40	154	238	78	11	262	52	34	17		32	0	0	56	31	82	129	0	80	72	3	2
tiamulin	other	other	5	0	0	6	33	6	9	1	5	2	7	3	5	0	0	6	27	6	9	1	5	2	5	3		0	0	0	0	6	0	0	0	0	0	2	0
ticarcillin	beta-lactam	penicillin	78	1	1	45	43	103	145	20	200	70	75	17	27	1	1	10	11	53	56	14	106	43	7	5		51	0	0	35	32	50	89	6	94	27	68	12
ticarcillin_clavulanic_acid	beta-lactam/inhibitor	penicillin/BLA-inhibitor	78	1	1	45	43	103	145	20	200	70	75	17	27	1	1	10	11	53	56	14	106	43	7	5		51	0	0	35	32	50	89	6	94	27	68	12
tigecycline	other	other	73	13	6	45	120	125	119	4	21	81	24	16	49	13	6	20	89	94	57	4	8	34	21	15		24	0	0	25	31	31	62	0	13	47	3	1
tilmicosin	MLSB	macrolide	52	2	3	29	80	105	72	7	221	45	36	22	33	0	0	13	63	41	38	6	163	17	33	19		19	2	3	16	17	64	34	1	58	28	3	3
tobramycin	aminoglycoside	aminoglycoside	150	18	33	112	132	263	257	3	194	165	63	26	93	7	2	75	113	204	177	0	123	110	25	4		57	11	31	37	19	59	80	3	71	55	38	22
trimethoprim	diaminopyrimidine	diaminopyrimidine	47	0	1	32	24	67	74	7	225	22	13	7	42	0	1	23	17	49	61	7	180	18	13	6		5	0	0	9	7	18	13	0	45	4	0	1
trimethoprim_sulphamethoxazole	diaminopyrimidine/sulfonamide	diaminopyrimidine/sulfonamide	65	0	1	43	28	105	109	10	240	45	14	10	54	0	1	32	17	78	91	7	194	37	13	6		11	0	0	11	11	27	18	3	46	8	1	4
tulathromycin	MLSB	macrolide	52	2	3	29	80	105	72	7	221	45	36	22	33	0	0	13	63	41	38	6	163	17	33	19		19	2	3	16	17	64	34	1	58	28	3	3
tylosin	MLSB	macrolide	52	2	3	29	80	105	72	7	221	45	36	22	33	0	0	13	63	41	38	6	163	17	33	19		19	2	3	16	17	64	34	1	58	28	3	3
vancomycin	glycopeptide	glycopeptide	28	0	1	26	151	61	46	25	29	54	4	13	2	0	0	3	92	13	7	0	5	7	0	1		26	0	1	23	59	48	39	25	24	47	4	12

## Sheet: AMR_Annot_Curation
patric_annotation	drugs	matched_AROs_and_terms	true_ARO
16S rRNA (guanine(1405)-N(7))-methyltransferase (EC 2.1.1.179)	amikacin;gentamicin;kanamycin;neomycin;netilmicin;spectinomycin;streptomycin;tobramycin	3002667;3004677	-
16S rRNA methyltransferase	amikacin;gentamicin;kanamycin;neomycin;netilmicin;spectinomycin;streptomycin;tobramycin	3002666	-
23S rRNA (adenine(2058)-N(6))-dimethyltransferase (EC 2.1.1.184) => Erm(42)	azithromycin;clarithromycin;clindamycin;erythromycin;lincomycin;quinupristin_dalfopristin;telithromycin;tilmicosin;tulathromycin;tylosin	3003106	3003106
23S rRNA (adenine(2058)-N(6))-dimethyltransferase (EC 2.1.1.184) => Erm(A)	azithromycin;clarithromycin;clindamycin;erythromycin;lincomycin;quinupristin_dalfopristin;telithromycin;tilmicosin;tulathromycin;tylosin	3000347;3000347;3000599	3000347
23S rRNA (adenine(2058)-N(6))-dimethyltransferase (EC 2.1.1.184) => Erm(B)	azithromycin;clarithromycin;clindamycin;erythromycin;lincomycin;quinupristin_dalfopristin;telithromycin;tilmicosin;tulathromycin;tylosin	3000375	3000375
23S rRNA (adenine(2058)-N(6))-dimethyltransferase (EC 2.1.1.184) => Erm(C)	azithromycin;clarithromycin;clindamycin;erythromycin;lincomycin;quinupristin_dalfopristin;telithromycin;tilmicosin;tulathromycin;tylosin	3000250;3000250;3000599	3000250
23S rRNA (adenine(2058)-N(6))-dimethyltransferase (EC 2.1.1.184) => Erm(T)	azithromycin;clarithromycin;clindamycin;erythromycin;lincomycin;quinupristin_dalfopristin;telithromycin;tilmicosin;tulathromycin;tylosin	3000595	3000595
23S rRNA (adenine(2085)-N(6))-dimethyltransferase (EC 2.1.1.184)	azithromycin;clarithromycin;clindamycin;erythromycin;lincomycin;quinupristin_dalfopristin;telithromycin;tilmicosin;tulathromycin;tylosin	3000375	-
23S rRNA (adenine(2503)-C(8))-methyltransferase (EC 2.1.1.224) => Cfr, multiple antibiotic resistance	chloramphenicol;clindamycin;florfenicol;lincomycin;linezolid;quinupristin_dalfopristin;tedizolid;tiamulin	3003441	3003441
23S rRNA (guanine(745)-N(1))-methyltransferase (EC 2.1.1.187)	azithromycin;clarithromycin;clindamycin;erythromycin;lincomycin;telithromycin;tilmicosin;tulathromycin;tylosin	3001301	-
23S rRNA (guanine(748)-N(1))-methyltransferase (EC 2.1.1.188)	azithromycin;clarithromycin;clindamycin;erythromycin;lincomycin;telithromycin;tilmicosin;tulathromycin;tylosin	3001301	-
6'-N-acetyltransferase	amikacin;gentamicin;kanamycin;neomycin;netilmicin;spectinomycin;streptomycin;tobramycin	3005117	-
AAC(6')-Ib family aminoglycoside 6'-N-acetyltransferase	amikacin;gentamicin;kanamycin;neomycin;netilmicin;spectinomycin;streptomycin;tobramycin	3002598;aminoglycoside	Many
ABC-F type ribosomal protection protein => Lsa(A)	azithromycin;chloramphenicol;chlortetracycline;clarithromycin;clindamycin;doxycycline;erythromycin;florfenicol;lincomycin;linezolid;minocycline;oxytetracycline;quinupristin_dalfopristin;tedizolid;telithromycin;tetracycline;tiamulin;tigecycline;tilmicosin;tulathromycin;tylosin	3003761;3000300	3000300
ABC-F type ribosomal protection protein => Msr(A)	azithromycin;chloramphenicol;chlortetracycline;clarithromycin;clindamycin;doxycycline;erythromycin;florfenicol;lincomycin;linezolid;minocycline;oxytetracycline;quinupristin_dalfopristin;tedizolid;telithromycin;tetracycline;tiamulin;tigecycline;tilmicosin;tulathromycin;tylosin	3000251	3000251
ABC-F type ribosomal protection protein => Msr(C)	azithromycin;chloramphenicol;chlortetracycline;clarithromycin;clindamycin;doxycycline;erythromycin;florfenicol;lincomycin;linezolid;minocycline;oxytetracycline;quinupristin_dalfopristin;tedizolid;telithromycin;tetracycline;tiamulin;tigecycline;tilmicosin;tulathromycin;tylosin	3002819	3002819
ABC-F type ribosomal protection protein => Msr(E)	azithromycin;chloramphenicol;chlortetracycline;clarithromycin;clindamycin;doxycycline;erythromycin;florfenicol;lincomycin;linezolid;minocycline;oxytetracycline;quinupristin_dalfopristin;tedizolid;telithromycin;tetracycline;tiamulin;tigecycline;tilmicosin;tulathromycin;tylosin	3003109	3003109
ABC-F type ribosomal protection protein => OptrA	azithromycin;chloramphenicol;chlortetracycline;clarithromycin;clindamycin;doxycycline;erythromycin;florfenicol;lincomycin;linezolid;minocycline;oxytetracycline;quinupristin_dalfopristin;tedizolid;telithromycin;tetracycline;tiamulin;tigecycline;tilmicosin;tulathromycin;tylosin	3003746	3003746
Acriflavine resistance protein B (AcrB)	ampicillin;ampicillin_sulbactam;cefalothin;chloramphenicol;ciprofloxacin;danofloxacin;enrofloxacin;gemifloxacin;levofloxacin;moxifloxacin;nalidixic_acid;norfloxacin;ofloxacin;rifampicin;tetracycline;tigecycline	3000216	3000216
Adenylate cyclase (EC 4.6.1.1)	fosfomycin	3003900	3003900
Aminoglycoside 2''-nucleotidyltransferase (EC 2.7.7.46) => ANT(2'')-Ia (AadB family)	amikacin;gentamicin;kanamycin;neomycin;netilmicin;spectinomycin;streptomycin;tobramycin	3000230;aminoglycoside	3000230
Aminoglycoside 2''-nucleotidyltransferase (EC 2.7.7.46) => APH(2'')-Ia (AadB family)	amikacin;gentamicin;kanamycin;neomycin;netilmicin;spectinomycin;streptomycin;tobramycin	3000230;aminoglycoside	3002597
Aminoglycoside 2''-phosphotransferase (EC 2.7.1.190) => APH(2'')	amikacin;gentamicin;kanamycin;neomycin;netilmicin;spectinomycin;streptomycin;tobramycin	3002634;3002637;3002635;3002636;3002669;aminoglycoside	Many
Aminoglycoside 2'-N-acetyltransferase (EC 2.3.1.59) => AAC(2')-I	amikacin;gentamicin;kanamycin;neomycin;netilmicin;spectinomycin;streptomycin;tobramycin	aminoglycoside	Many
Aminoglycoside 3''-nucleotidyltransferase (EC 2.7.7.-) => ANT(3'')-Ia (AadA family)	amikacin;gentamicin;kanamycin;neomycin;netilmicin;spectinomycin;streptomycin;tobramycin	3002613;3004089;3002602;3002603;3002604;3002616;3002606;3002607;3002620;3002611;3004692;3003197;3002615;3002613;3004089;3002602;3002618;3002604;3002605;3002578;3002612;3002608;3002621;3002620;3004704;3002607;3002530;3002603;3003197;3002615;3002601;3002617;3002619;3002616;3002613;3004089;3002611;3002603;3002617;3002616;3002578;3002601;3002608;3002621;3002620;3004704;3002602;3002530;3002618;3003197…	Many
Aminoglycoside 3''-nucleotidyltransferase (EC 2.7.7.-) => ANT(3'')-Ia (AadA family) @ Aminoglycoside 9-nucleotidyltransferase (EC 2.7.7.-) => ANT(9)-I	amikacin;gentamicin;kanamycin;neomycin;netilmicin;spectinomycin;streptomycin;tobramycin	aminoglycoside	Many
Aminoglycoside 3''-nucleotidyltransferase (EC 2.7.7.-) => APH(3'')-Ia (AadA family)	amikacin;gentamicin;kanamycin;neomycin;netilmicin;spectinomycin;streptomycin;tobramycin	3002620;3004089;3002620;aminoglycoside	3002638
Aminoglycoside 3''-nucleotidyltransferase, putative	amikacin;gentamicin;kanamycin;neomycin;netilmicin;spectinomycin;streptomycin;tobramycin	3004091;aminoglycoside	-
Aminoglycoside 3''-phosphotransferase (EC 2.7.1.87) => APH(3'')-I	amikacin;gentamicin;kanamycin;neomycin;netilmicin;spectinomycin;streptomycin;tobramycin	3002639;aminoglycoside	Many
Aminoglycoside 3'-phosphotransferase (EC 2.7.1.95)	amikacin;gentamicin;kanamycin;neomycin;netilmicin;spectinomycin;streptomycin;tobramycin	aminoglycoside	Many
Aminoglycoside 3'-phosphotransferase (EC 2.7.1.95) => APH(3')-I	amikacin;gentamicin;kanamycin;neomycin;netilmicin;spectinomycin;streptomycin;tobramycin	3002641;3002641;3002642;aminoglycoside	Many
Aminoglycoside 3'-phosphotransferase (EC 2.7.1.95) => APH(3')-II/APH(3')-XV	amikacin;gentamicin;kanamycin;neomycin;netilmicin;spectinomycin;streptomycin;tobramycin	3002644;3002644;3002645;3005154;3004675;3002644;3005154;3004675;aminoglycoside	Many
Aminoglycoside 3'-phosphotransferase (EC 2.7.1.95) => APH(3')-III/APH(3')-IV/APH(3')-VI/APH(3')-VII	amikacin;gentamicin;kanamycin;neomycin;netilmicin;spectinomycin;streptomycin;tobramycin	3002647;3002654;3002647;3003687;3003687;3002647;3002653;3002652;3003687;3002653;3003687;3002653;3002652;aminoglycoside	Many
Aminoglycoside 3'-phosphotransferase 2 (EC 2.7.1.95) @ Streptomycin 3'-kinase StrB (EC 2.7.1.87)	amikacin;gentamicin;kanamycin;neomycin;netilmicin;spectinomycin;streptomycin;tobramycin	3002660;aminoglycoside	3002660
Aminoglycoside 3'-phosphotransferase type IIb	amikacin;gentamicin;kanamycin;neomycin;netilmicin;spectinomycin;streptomycin;tobramycin	aminoglycoside	Many
Aminoglycoside 4'-nucleotidyltransferase (EC 2.7.7.-) => ANT(4')-II	amikacin;gentamicin;kanamycin;neomycin;netilmicin;spectinomycin;streptomycin;tobramycin	3002625;aminoglycoside	Many
Aminoglycoside 4'-nucleotidyltransferase (EC 2.7.7.-) => ANT(4')-Ia	amikacin;gentamicin;kanamycin;neomycin;netilmicin;spectinomycin;streptomycin;tobramycin	3003905;aminoglycoside	3002623
Aminoglycoside 4'-nucleotidyltransferase (EC 2.7.7.-) => APH(4')-Ia	amikacin;gentamicin;kanamycin;neomycin;netilmicin;spectinomycin;streptomycin;tobramycin	aminoglycoside	3002655
Aminoglycoside 4-phosphotransferase (EC 2.7.1.-) => APH(4)-I	amikacin;gentamicin;kanamycin;neomycin;netilmicin;spectinomycin;streptomycin;tobramycin	3002655;aminoglycoside	3002655
Aminoglycoside 6-nucleotidyltransferase (EC 2.7.7.-) => ANT(6)-I	amikacin;gentamicin;kanamycin;neomycin;netilmicin;spectinomycin;streptomycin;tobramycin	3002626;3002628;3002628;3002626;aminoglycoside	Many
Aminoglycoside 6-phosphotransferase (EC 2.7.1.72) => APH(6)-Ic/APH(6)-Id	amikacin;gentamicin;kanamycin;neomycin;netilmicin;spectinomycin;streptomycin;tobramycin	3002659;3002660;3002660;aminoglycoside	3002659
Aminoglycoside 6-phosphotransferase, putative	amikacin;gentamicin;kanamycin;neomycin;netilmicin;spectinomycin;streptomycin;tobramycin	aminoglycoside	-
Aminoglycoside 9-nucleotidyltransferase (EC 2.7.7.-) => ANT(9)-I	amikacin;gentamicin;kanamycin;neomycin;netilmicin;spectinomycin;streptomycin;tobramycin	3002630;aminoglycoside	3002630
Aminoglycoside N(3')-acetyltransferase (EC 2.3.1.81)	amikacin;gentamicin;kanamycin;neomycin;netilmicin;spectinomycin;streptomycin;tobramycin	3002534;3004621;aminoglycoside	Many
Aminoglycoside N(3)-acetyltransferase (EC 2.3.1.81) => AAC(3)-I	amikacin;gentamicin;kanamycin;neomycin;netilmicin;spectinomycin;streptomycin;tobramycin	3002528;3002529;3002528;3002530;3002530;3002528;3002530;3002531;3002529;aminoglycoside	Many
Aminoglycoside N(3)-acetyltransferase (EC 2.3.1.81) => AAC(3)-II,III,IV,VI,VIII,IX,X	amikacin;gentamicin;kanamycin;neomycin;netilmicin;spectinomycin;streptomycin;tobramycin	3002535;3004621;3004623;3002536;3004621;3002539;3004623;3004621;3005085;3002540;3005085;3002540;3004621;3004623;3002534;3002535;3005085;3002540;3004621;3004623;3002535;3002539;aminoglycoside	Many
Aminoglycoside N(6')-acetyltransferase (EC 2.3.1.82) => AAC(6')-Ia (and related AACs)	amikacin;gentamicin;kanamycin;neomycin;netilmicin;spectinomycin;streptomycin;tobramycin	3002545;3002587;3002574;3002556;3002574;3002574;3002559;3002574;3002587;aminoglycoside	Many
Aminoglycoside N(6')-acetyltransferase (EC 2.3.1.82) => AAC(6')-Ib-cr fluoroquinolone-acetylating	amikacin;ciprofloxacin;danofloxacin;enrofloxacin;gemifloxacin;gentamicin;kanamycin;levofloxacin;moxifloxacin;nalidixic_acid;neomycin;netilmicin;norfloxacin;ofloxacin;spectinomycin;streptomycin;tobramycin	3005114;3005116;3005112;3005115;3005114;3005116;3005116;3005116;3002579;aminoglycoside;fluoroquinolone	Many
Aminoglycoside N(6')-acetyltransferase (EC 2.3.1.82) => AAC(6')-Ib/AAC(6')-II	amikacin;gentamicin;kanamycin;neomycin;netilmicin;spectinomycin;streptomycin;tobramycin	3002546;3002581;3002580;3002594;3004629;3002596;3002579;3002598;3002577;3002599;3005116;3003676;3002578;3005112;3002546;3002581;3002580;3002596;3002578;3002576;3002577;3003676;3005112;3004629;3002581;3002580;3002586;3002578;3002596;3003676;3002581;3002580;3002594;3002578;3002585;3002579;3002576;3002577;3002596;3002598;3003676;3002581;3002580;3002596;3003200;3002581;3002580;3003676;3005112;3005116…	Many
Aminoglycoside N(6')-acetyltransferase (EC 2.3.1.82) => AAC(6')-Ib/AAC(6')-II / Aminoglycoside 2''-phosphotransferase (EC 2.7.1.190) => APH(2'')	amikacin;gentamicin;kanamycin;neomycin;netilmicin;spectinomycin;streptomycin;tobramycin	3002597;aminoglycoside	Many
Aminoglycoside N(6')-acetyltransferase (EC 2.3.1.82) => AAC(6')-Ic,f,g,h,j,k,l,r-z	amikacin;gentamicin;kanamycin;neomycin;netilmicin;spectinomycin;streptomycin;tobramycin	3002561;3002569;3004635;3002571;3004635;3004635;3002584;aminoglycoside	Many
Aminoglycoside N3'-acetyltransferase	amikacin;gentamicin;kanamycin;neomycin;netilmicin;spectinomycin;streptomycin;tobramycin	aminoglycoside	-
Aminoglycoside N3'-acetyltransferase (EC 2.3.1.81)	amikacin;gentamicin;kanamycin;neomycin;netilmicin;spectinomycin;streptomycin;tobramycin	aminoglycoside	-
Aminoglycoside N6'-acetyltransferase (EC 2.3.1.82)	amikacin;gentamicin;kanamycin;neomycin;netilmicin;spectinomycin;streptomycin;tobramycin	aminoglycoside	-
Aminoglycosides efflux system AcrAD-TolC, inner-membrane proton/drug antiporter AcrD (RND type)	amikacin;gentamicin;kanamycin;neomycin;netilmicin;spectinomycin;streptomycin;tobramycin	3000491;aminoglycoside	3000491
AmpG protein, beta-lactamase induction signal transducer	amoxicillin;amoxicillin_clavulanic_acid;ampicillin;ampicillin_sulbactam;aztreonam;benzylpenicillin;cefalexin;cefalothin;cefazolin;cefepime;cefixime;cefoperazone_sulbactam;cefotaxime;cefotaxime_clavulanic_acid;cefotetan;cefoxitin;cefpodoxime;cefpodoxime_proxetil;cefquinome;ceftaroline;ceftazidime;ceftazidime_avibactam;ceftazidime_clavulanic_acid;ceftiofur;ceftolozane_tazobactam;ceftriaxone;cefurox…	beta-lactam	-
Antiseptic resistance protein QacA	ciprofloxacin;danofloxacin;enrofloxacin;gemifloxacin;levofloxacin;moxifloxacin;nalidixic_acid;norfloxacin;ofloxacin	3003046;3003047;3003046	3003046
Beta-lactamase	amoxicillin;amoxicillin_clavulanic_acid;ampicillin;ampicillin_sulbactam;aztreonam;benzylpenicillin;cefalexin;cefalothin;cefazolin;cefepime;cefixime;cefoperazone_sulbactam;cefotaxime;cefotaxime_clavulanic_acid;cefotetan;cefoxitin;cefpodoxime;cefpodoxime_proxetil;cefquinome;ceftaroline;ceftazidime;ceftazidime_avibactam;ceftazidime_clavulanic_acid;ceftiofur;ceftolozane_tazobactam;ceftriaxone;cefurox…	beta-lactam	-
Beta-lactamase (EC 3.5.2.6)	amoxicillin;amoxicillin_clavulanic_acid;ampicillin;ampicillin_sulbactam;aztreonam;benzylpenicillin;cefalexin;cefalothin;cefazolin;cefepime;cefixime;cefoperazone_sulbactam;cefotaxime;cefotaxime_clavulanic_acid;cefotetan;cefoxitin;cefpodoxime;cefpodoxime_proxetil;cefquinome;ceftaroline;ceftazidime;ceftazidime_avibactam;ceftazidime_clavulanic_acid;ceftiofur;ceftolozane_tazobactam;ceftriaxone;cefurox…	3000928;3000980;3001204;3005253;3001170;3001338;3001878;3001191;3001337;3001338;3005253;3001170;3001204;3001191;3001337;3001847;beta-lactam	-
Beta-lactamase class A-like and penicillin binding proteins (PBPs) superfamily	amoxicillin;amoxicillin_clavulanic_acid;ampicillin;ampicillin_sulbactam;aztreonam;benzylpenicillin;cefalexin;cefalothin;cefazolin;cefepime;cefixime;cefoperazone_sulbactam;cefotaxime;cefotaxime_clavulanic_acid;cefotetan;cefoxitin;cefpodoxime;cefpodoxime_proxetil;cefquinome;ceftaroline;ceftazidime;ceftazidime_avibactam;ceftazidime_clavulanic_acid;ceftiofur;ceftolozane_tazobactam;ceftriaxone;cefurox…	beta-lactam;penicillin	-
Beta-lactamase class C and other penicillin binding proteins	amoxicillin;amoxicillin_clavulanic_acid;ampicillin;ampicillin_sulbactam;aztreonam;benzylpenicillin;cefalexin;cefalothin;cefazolin;cefepime;cefixime;cefoperazone_sulbactam;cefotaxime;cefotaxime_clavulanic_acid;cefotetan;cefoxitin;cefpodoxime;cefpodoxime_proxetil;cefquinome;ceftaroline;ceftazidime;ceftazidime_avibactam;ceftazidime_clavulanic_acid;ceftiofur;ceftolozane_tazobactam;ceftriaxone;cefurox…	beta-lactam;penicillin	-
Beta-lactamase class C-like and penicillin binding proteins (PBPs) superfamily	amoxicillin;amoxicillin_clavulanic_acid;ampicillin;ampicillin_sulbactam;aztreonam;benzylpenicillin;cefalexin;cefalothin;cefazolin;cefepime;cefixime;cefoperazone_sulbactam;cefotaxime;cefotaxime_clavulanic_acid;cefotetan;cefoxitin;cefpodoxime;cefpodoxime_proxetil;cefquinome;ceftaroline;ceftazidime;ceftazidime_avibactam;ceftazidime_clavulanic_acid;ceftiofur;ceftolozane_tazobactam;ceftriaxone;cefurox…	beta-lactam;penicillin	-
Beta-lactamase class D	amoxicillin;amoxicillin_clavulanic_acid;ampicillin;ampicillin_sulbactam;aztreonam;benzylpenicillin;cefalexin;cefalothin;cefazolin;cefepime;cefixime;cefoperazone_sulbactam;cefotaxime;cefotaxime_clavulanic_acid;cefotetan;cefoxitin;cefpodoxime;cefpodoxime_proxetil;cefquinome;ceftaroline;ceftazidime;ceftazidime_avibactam;ceftazidime_clavulanic_acid;ceftiofur;ceftolozane_tazobactam;ceftriaxone;cefurox…	3001404;beta-lactam	-
Beta-lactamase regulatory sensor-transducer BlaR1	amoxicillin;amoxicillin_clavulanic_acid;ampicillin;ampicillin_sulbactam;aztreonam;benzylpenicillin;cefalexin;cefalothin;cefazolin;cefepime;cefixime;cefoperazone_sulbactam;cefotaxime;cefotaxime_clavulanic_acid;cefotetan;cefoxitin;cefpodoxime;cefpodoxime_proxetil;cefquinome;ceftaroline;ceftazidime;ceftazidime_avibactam;ceftazidime_clavulanic_acid;ceftiofur;ceftolozane_tazobactam;ceftriaxone;cefurox…	beta-lactam	-
Beta-lactamase repressor BlaI	amoxicillin;amoxicillin_clavulanic_acid;ampicillin;ampicillin_sulbactam;aztreonam;benzylpenicillin;cefalexin;cefalothin;cefazolin;cefepime;cefixime;cefoperazone_sulbactam;cefotaxime;cefotaxime_clavulanic_acid;cefotetan;cefoxitin;cefpodoxime;cefpodoxime_proxetil;cefquinome;ceftaroline;ceftazidime;ceftazidime_avibactam;ceftazidime_clavulanic_acid;ceftiofur;ceftolozane_tazobactam;ceftriaxone;cefurox…	beta-lactam	-
Beta-lactamase( EC:3.5.2.6 )	amoxicillin;amoxicillin_clavulanic_acid;ampicillin;ampicillin_sulbactam;aztreonam;benzylpenicillin;cefalexin;cefalothin;cefazolin;cefepime;cefixime;cefoperazone_sulbactam;cefotaxime;cefotaxime_clavulanic_acid;cefotetan;cefoxitin;cefpodoxime;cefpodoxime_proxetil;cefquinome;ceftaroline;ceftazidime;ceftazidime_avibactam;ceftazidime_clavulanic_acid;ceftiofur;ceftolozane_tazobactam;ceftriaxone;cefurox…	beta-lactam	-
Cell division protein FtsI [Peptidoglycan synthetase] (EC 2.4.1.129)	amoxicillin;amoxicillin_clavulanic_acid;ampicillin;ampicillin_sulbactam;benzylpenicillin;cefalexin;cefalothin;cefazolin;cefepime;cefixime;cefoperazone_sulbactam;cefotaxime;cefotaxime_clavulanic_acid;cefotetan;cefoxitin;cefpodoxime;cefpodoxime_proxetil;cefquinome;ceftaroline;ceftazidime;ceftazidime_avibactam;ceftazidime_clavulanic_acid;ceftiofur;ceftolozane_tazobactam;ceftriaxone;cefuroxime;methic…	3003043;3003042;3003937;3004832;3004446	-
Cell division protein FtsI [Peptidoglycan synthetase] (EC 2.4.1.129) @ Penicillin-binding protein 2B	amoxicillin;amoxicillin_clavulanic_acid;ampicillin;ampicillin_sulbactam;benzylpenicillin;cefalexin;cefalothin;cefazolin;cefepime;cefixime;cefoperazone_sulbactam;cefotaxime;cefotaxime_clavulanic_acid;cefotetan;cefoxitin;cefpodoxime;cefpodoxime_proxetil;cefquinome;ceftaroline;ceftazidime;ceftazidime_avibactam;ceftazidime_clavulanic_acid;ceftiofur;ceftolozane_tazobactam;ceftriaxone;cefuroxime;methic…	penicillin	-
Cell envelope stress response system LiaFSR, response regulator LiaR(VraR)	daptomycin	3003078	3003078
Cell envelope stress response system LiaFSR, sensor histidine kinase LiaS(VraS)	daptomycin	3003079	3003079
Chloramphenicol O-acetyltransferase (EC 2.3.1.28) => CatA1/CatA4 family	chloramphenicol;florfenicol	3002683;3002689;3002683;phenicol	-
Chloramphenicol O-acetyltransferase (EC 2.3.1.28) => CatA15/A16 family	chloramphenicol;florfenicol	3002687;phenicol	-
Chloramphenicol O-acetyltransferase (EC 2.3.1.28) => CatA2 family	chloramphenicol;florfenicol	3004656;3004656;3002684;phenicol	-
Chloramphenicol O-acetyltransferase (EC 2.3.1.28) => CatA7 family	chloramphenicol;florfenicol	3004458;3004458;3004457;phenicol	-
Chloramphenicol O-acetyltransferase (EC 2.3.1.28) => CatA8 family	chloramphenicol;florfenicol	3004456;3004658;3004658;3004658;3004456;phenicol	-
Chloramphenicol O-acetyltransferase (EC 2.3.1.28) => CatA9 family	chloramphenicol;florfenicol	3002671;3002671;3004455;phenicol	-
Chloramphenicol O-acetyltransferase (EC 2.3.1.28) => CatB family	chloramphenicol;florfenicol	3002676;3002679;3002680;3003110;3002675;3002676;3002680;3002676;3004660;3002680;3002675;3002676;phenicol	-
Chloramphenicol O-acetyltransferase (EC 2.3.1.28) CatA superfamily	chloramphenicol;florfenicol	3002685;phenicol	-
Chloramphenicol acetyltransferase	chloramphenicol;florfenicol	phenicol	-
Chloramphenicol acetyltransferase (EC 2.3.1.28)	chloramphenicol;florfenicol	3002671;3003918;phenicol	-
Chloramphenicol resistance, MFS efflux pump => CmlA family	chloramphenicol;florfenicol	3002693;3002696;3002695;3002693;3002696;3002695;3002694;3002694;3002695;3002698;3002696;3002695;phenicol	Many
Chloramphenicol resistance, MFS efflux pump => Cmx family	chloramphenicol;florfenicol	3002703;phenicol	3002703
Chloramphenicol/florfenicol resistance, MFS efflux pump => FexA family	chloramphenicol;florfenicol	3002704;phenicol	3002704
Chloramphenicol/florfenicol resistance, MFS efflux pump => FloR family	chloramphenicol;florfenicol	3002705;3002812;3002705;3005043;3005043;3002705;3005043;3002812;3002705;phenicol	3002705
Class A beta-lactamase (EC 3.5.2.6)	amoxicillin;amoxicillin_clavulanic_acid;ampicillin;ampicillin_sulbactam;aztreonam;benzylpenicillin;cefalexin;cefalothin;cefazolin;cefepime;cefixime;cefoperazone_sulbactam;cefotaxime;cefotaxime_clavulanic_acid;cefotetan;cefoxitin;cefpodoxime;cefpodoxime_proxetil;cefquinome;ceftaroline;ceftazidime;ceftazidime_avibactam;ceftazidime_clavulanic_acid;ceftiofur;ceftolozane_tazobactam;ceftriaxone;cefurox…	beta-lactam	Many
Class A beta-lactamase (EC 3.5.2.6) => AER family, carbenicillin-hydrolyzing	amoxicillin;amoxicillin_clavulanic_acid;ampicillin;ampicillin_sulbactam;aztreonam;benzylpenicillin;cefalexin;cefalothin;cefazolin;cefepime;cefixime;cefoperazone_sulbactam;cefotaxime;cefotaxime_clavulanic_acid;cefotetan;cefoxitin;cefpodoxime;cefpodoxime_proxetil;cefquinome;ceftaroline;ceftazidime;ceftazidime_avibactam;ceftazidime_clavulanic_acid;ceftiofur;ceftolozane_tazobactam;ceftriaxone;cefurox…	beta-lactam	3002481
Class A beta-lactamase (EC 3.5.2.6) => BlaZ family	amoxicillin;amoxicillin_clavulanic_acid;ampicillin;ampicillin_sulbactam;aztreonam;benzylpenicillin;cefalexin;cefalothin;cefazolin;cefepime;cefixime;cefoperazone_sulbactam;cefotaxime;cefotaxime_clavulanic_acid;cefotetan;cefoxitin;cefpodoxime;cefpodoxime_proxetil;cefquinome;ceftaroline;ceftazidime;ceftazidime_avibactam;ceftazidime_clavulanic_acid;ceftiofur;ceftolozane_tazobactam;ceftriaxone;cefurox…	3000621;3000621;3005097;beta-lactam	3004197 (class)
Class A beta-lactamase (EC 3.5.2.6) => CARB/PSE family, carbenicillin-hydrolyzing	amoxicillin;amoxicillin_clavulanic_acid;ampicillin;ampicillin_sulbactam;aztreonam;benzylpenicillin;cefalexin;cefalothin;cefazolin;cefepime;cefixime;cefoperazone_sulbactam;cefotaxime;cefotaxime_clavulanic_acid;cefotetan;cefoxitin;cefpodoxime;cefpodoxime_proxetil;cefquinome;ceftaroline;ceftazidime;ceftazidime_avibactam;ceftazidime_clavulanic_acid;ceftiofur;ceftolozane_tazobactam;ceftriaxone;cefurox…	3002240;3002242;3002242;3002242;3002243;beta-lactam	3000091 (class)
Class A beta-lactamase (EC 3.5.2.6) => CARB/RTG family, carbenicillin-hydrolyzing	amoxicillin;amoxicillin_clavulanic_acid;ampicillin;ampicillin_sulbactam;aztreonam;benzylpenicillin;cefalexin;cefalothin;cefazolin;cefepime;cefixime;cefoperazone_sulbactam;cefotaxime;cefotaxime_clavulanic_acid;cefotetan;cefoxitin;cefpodoxime;cefpodoxime_proxetil;cefquinome;ceftaroline;ceftazidime;ceftazidime_avibactam;ceftazidime_clavulanic_acid;ceftiofur;ceftolozane_tazobactam;ceftriaxone;cefurox…	3002249;3002255;beta-lactam	3000091 (class)
Class A beta-lactamase (EC 3.5.2.6) => CTX-M family, extended-spectrum	amoxicillin;amoxicillin_clavulanic_acid;ampicillin;ampicillin_sulbactam;aztreonam;benzylpenicillin;cefalexin;cefalothin;cefazolin;cefepime;cefixime;cefoperazone_sulbactam;cefotaxime;cefotaxime_clavulanic_acid;cefotetan;cefoxitin;cefpodoxime;cefpodoxime_proxetil;cefquinome;ceftaroline;ceftazidime;ceftazidime_avibactam;ceftazidime_clavulanic_acid;ceftiofur;ceftolozane_tazobactam;ceftriaxone;cefurox…	3001864;3001878;3001926;3001917;3001865;3001866;3001866;3001866;3001889;3001878;3001878;3001866;3001889;3001889;3001914;3001917;3001930;3001894;3001895;3003647;3001948;3001967;3001865;3001864;3001866;3001928;3001926;3001922;3001923;3001886;3001881;3001969;3003165;3001889;3001878;3001975;3001872;3001871;3001877;3001874;3001919;3001917;3001916;3001895;3001992;3001890;3001997;3003647;3001960;3001904…	3000016 (class)
Class A beta-lactamase (EC 3.5.2.6) => FONA/SFO family	amoxicillin;amoxicillin_clavulanic_acid;ampicillin;ampicillin_sulbactam;aztreonam;benzylpenicillin;cefalexin;cefalothin;cefazolin;cefepime;cefixime;cefoperazone_sulbactam;cefotaxime;cefotaxime_clavulanic_acid;cefotetan;cefoxitin;cefpodoxime;cefpodoxime_proxetil;cefquinome;ceftaroline;ceftazidime;ceftazidime_avibactam;ceftazidime_clavulanic_acid;ceftiofur;ceftolozane_tazobactam;ceftriaxone;cefurox…	3004792;3004793;beta-lactam	3004787 (class)
Class A beta-lactamase (EC 3.5.2.6) => GES family	amoxicillin;amoxicillin_clavulanic_acid;ampicillin;ampicillin_sulbactam;aztreonam;benzylpenicillin;cefalexin;cefalothin;cefazolin;cefepime;cefixime;cefoperazone_sulbactam;cefotaxime;cefotaxime_clavulanic_acid;cefotetan;cefoxitin;cefpodoxime;cefpodoxime_proxetil;cefquinome;ceftaroline;ceftazidime;ceftazidime_avibactam;ceftazidime_clavulanic_acid;ceftiofur;ceftolozane_tazobactam;ceftriaxone;cefurox…	3002330;3002334;3002334;3002340;3002349;3002348;3002334;3003181;beta-lactam	3000066 (class)
Class A beta-lactamase (EC 3.5.2.6) => HER family	amoxicillin;amoxicillin_clavulanic_acid;ampicillin;ampicillin_sulbactam;aztreonam;benzylpenicillin;cefalexin;cefalothin;cefazolin;cefepime;cefixime;cefoperazone_sulbactam;cefotaxime;cefotaxime_clavulanic_acid;cefotetan;cefoxitin;cefpodoxime;cefpodoxime_proxetil;cefquinome;ceftaroline;ceftazidime;ceftazidime_avibactam;ceftazidime_clavulanic_acid;ceftiofur;ceftolozane_tazobactam;ceftriaxone;cefurox…	3004448;3004818;3004818;beta-lactam	3004447 (class)
Class A beta-lactamase (EC 3.5.2.6) => IMI family, carbapenem-hydrolyzing	amoxicillin;amoxicillin_clavulanic_acid;ampicillin;ampicillin_sulbactam;aztreonam;benzylpenicillin;cefalexin;cefalothin;cefazolin;cefepime;cefixime;cefoperazone_sulbactam;cefotaxime;cefotaxime_clavulanic_acid;cefotetan;cefoxitin;cefpodoxime;cefpodoxime_proxetil;cefquinome;ceftaroline;ceftazidime;ceftazidime_avibactam;ceftazidime_clavulanic_acid;ceftiofur;ceftolozane_tazobactam;ceftriaxone;cefurox…	3001858;3003589;3003589;beta-lactam;carbapenem	3000018 (class)
Class A beta-lactamase (EC 3.5.2.6) => KPC family, carbapenem-hydrolyzing	amoxicillin;amoxicillin_clavulanic_acid;ampicillin;ampicillin_sulbactam;aztreonam;benzylpenicillin;cefalexin;cefalothin;cefazolin;cefepime;cefixime;cefoperazone_sulbactam;cefotaxime;cefotaxime_clavulanic_acid;cefotetan;cefoxitin;cefpodoxime;cefpodoxime_proxetil;cefquinome;ceftaroline;ceftazidime;ceftazidime_avibactam;ceftazidime_clavulanic_acid;ceftiofur;ceftolozane_tazobactam;ceftriaxone;cefurox…	3002312;3002313;3002314;3002312;3002313;3002316;3002314;3002312;3002315;3005366;3003180;3005380;3005382;3005369;3005379;3002318;3002326;3005359;3002312;3002313;3002314;beta-lactam;carbapenem	3000059 (class)
Class A beta-lactamase (EC 3.5.2.6) => LAP family	amoxicillin;amoxicillin_clavulanic_acid;ampicillin;ampicillin_sulbactam;aztreonam;benzylpenicillin;cefalexin;cefalothin;cefazolin;cefepime;cefixime;cefoperazone_sulbactam;cefotaxime;cefotaxime_clavulanic_acid;cefotetan;cefoxitin;cefpodoxime;cefpodoxime_proxetil;cefquinome;ceftaroline;ceftazidime;ceftazidime_avibactam;ceftazidime_clavulanic_acid;ceftiofur;ceftolozane_tazobactam;ceftriaxone;cefurox…	3004826;3004826;3004825;beta-lactam	3004824 (class)
Class A beta-lactamase (EC 3.5.2.6) => LEN family	amoxicillin;amoxicillin_clavulanic_acid;ampicillin;ampicillin_sulbactam;aztreonam;benzylpenicillin;cefalexin;cefalothin;cefazolin;cefepime;cefixime;cefoperazone_sulbactam;cefotaxime;cefotaxime_clavulanic_acid;cefotetan;cefoxitin;cefpodoxime;cefpodoxime_proxetil;cefquinome;ceftaroline;ceftazidime;ceftazidime_avibactam;ceftazidime_clavulanic_acid;ceftiofur;ceftolozane_tazobactam;ceftriaxone;cefurox…	3002464;3002465;3002466;3002474;3002455;3002461;3002457;3002463;3002459;3004838;3002479;3004840;3002460;3002473;3004848;beta-lactam	3000097 (class)
Class A beta-lactamase (EC 3.5.2.6) => OKP-A family, broad-spectrum	amoxicillin;amoxicillin_clavulanic_acid;ampicillin;ampicillin_sulbactam;aztreonam;benzylpenicillin;cefalexin;cefalothin;cefazolin;cefepime;cefixime;cefoperazone_sulbactam;cefotaxime;cefotaxime_clavulanic_acid;cefotetan;cefoxitin;cefpodoxime;cefpodoxime_proxetil;cefquinome;ceftaroline;ceftazidime;ceftazidime_avibactam;ceftazidime_clavulanic_acid;ceftiofur;ceftolozane_tazobactam;ceftriaxone;cefurox…	3002420;3002428;3002422;3002424;3002425;beta-lactam	3002417 (class)
Class A beta-lactamase (EC 3.5.2.6) => OKP-B family, broad-spectrum	amoxicillin;amoxicillin_clavulanic_acid;ampicillin;ampicillin_sulbactam;aztreonam;benzylpenicillin;cefalexin;cefalothin;cefazolin;cefepime;cefixime;cefoperazone_sulbactam;cefotaxime;cefotaxime_clavulanic_acid;cefotetan;cefoxitin;cefpodoxime;cefpodoxime_proxetil;cefquinome;ceftaroline;ceftazidime;ceftazidime_avibactam;ceftazidime_clavulanic_acid;ceftiofur;ceftolozane_tazobactam;ceftriaxone;cefurox…	3002450;3002439;3002438;3002442;3002436;3002440;3002441;3002452;3002435;beta-lactam	3002417 (class)
Class A beta-lactamase (EC 3.5.2.6) => PER family, extended-spectrum	amoxicillin;amoxicillin_clavulanic_acid;ampicillin;ampicillin_sulbactam;aztreonam;benzylpenicillin;cefalexin;cefalothin;cefazolin;cefepime;cefixime;cefoperazone_sulbactam;cefotaxime;cefotaxime_clavulanic_acid;cefotetan;cefoxitin;cefpodoxime;cefpodoxime_proxetil;cefquinome;ceftaroline;ceftazidime;ceftazidime_avibactam;ceftazidime_clavulanic_acid;ceftiofur;ceftolozane_tazobactam;ceftriaxone;cefurox…	3002363;3002363;3002369;beta-lactam	3000056 (class)
Class A beta-lactamase (EC 3.5.2.6) => PME family, extended-spectrum	amoxicillin;amoxicillin_clavulanic_acid;ampicillin;ampicillin_sulbactam;aztreonam;benzylpenicillin;cefalexin;cefalothin;cefazolin;cefepime;cefixime;cefoperazone_sulbactam;cefotaxime;cefotaxime_clavulanic_acid;cefotetan;cefoxitin;cefpodoxime;cefpodoxime_proxetil;cefquinome;ceftaroline;ceftazidime;ceftazidime_avibactam;ceftazidime_clavulanic_acid;ceftiofur;ceftolozane_tazobactam;ceftriaxone;cefurox…	beta-lactam	-
Class A beta-lactamase (EC 3.5.2.6) => SCO family	amoxicillin;amoxicillin_clavulanic_acid;ampicillin;ampicillin_sulbactam;aztreonam;benzylpenicillin;cefalexin;cefalothin;cefazolin;cefepime;cefixime;cefoperazone_sulbactam;cefotaxime;cefotaxime_clavulanic_acid;cefotetan;cefoxitin;cefpodoxime;cefpodoxime_proxetil;cefquinome;ceftaroline;ceftazidime;ceftazidime_avibactam;ceftazidime_clavulanic_acid;ceftiofur;ceftolozane_tazobactam;ceftriaxone;cefurox…	3004856;beta-lactam	3004856
Class A beta-lactamase (EC 3.5.2.6) => SHV family	amoxicillin;amoxicillin_clavulanic_acid;ampicillin;ampicillin_sulbactam;aztreonam;benzylpenicillin;cefalexin;cefalothin;cefazolin;cefepime;cefixime;cefoperazone_sulbactam;cefotaxime;cefotaxime_clavulanic_acid;cefotetan;cefoxitin;cefpodoxime;cefpodoxime_proxetil;cefquinome;ceftaroline;ceftazidime;ceftazidime_avibactam;ceftazidime_clavulanic_acid;ceftiofur;ceftolozane_tazobactam;ceftriaxone;cefurox…	3001059;3001121;3001204;3001173;3001064;3001070;3001066;3001060;3001191;3001085;3001061;3001061;3001121;3001064;3001066;3001121;3001178;3001121;3001170;3001065;3001064;3001066;3001088;3001193;3001191;3001170;3001340;3001184;3001170;3001182;3001345;3003152;3001131;3001188;3005240;3001065;3001064;3001067;3001066;3001061;3001060;3001203;3001088;3003155;3001086;3001085;3001084;3001083;3001073;3001080…	3000015 (class)
Class A beta-lactamase (EC 3.5.2.6) => TEM family	amoxicillin;amoxicillin_clavulanic_acid;ampicillin;ampicillin_sulbactam;aztreonam;benzylpenicillin;cefalexin;cefalothin;cefazolin;cefepime;cefixime;cefoperazone_sulbactam;cefotaxime;cefotaxime_clavulanic_acid;cefotetan;cefoxitin;cefpodoxime;cefpodoxime_proxetil;cefquinome;ceftaroline;ceftazidime;ceftazidime_avibactam;ceftazidime_clavulanic_acid;ceftiofur;ceftolozane_tazobactam;ceftriaxone;cefurox…	3000873;3000884;3000874;3000877;3000873;3000948;3000967;3000962;3000960;3001000;3003158;3001020;3001049;3005273;3001383;3001029;3000958;3001389;3001374;3005255;3000888;3000935;3000937;3000910;3000916;3000882;3000975;3000999;3005272;3000973;3001017;3005265;3001391;3001050;3005269;3001026;3000874;3000926;3000873;3000929;3000928;3000903;3000890;3000948;3000987;3001053;3000983;3000967;3005265;3000989…	3000014 (class)
Class A beta-lactamase (EC 3.5.2.6) => VEB family, extended-spectrum	amoxicillin;amoxicillin_clavulanic_acid;ampicillin;ampicillin_sulbactam;aztreonam;benzylpenicillin;cefalexin;cefalothin;cefazolin;cefepime;cefixime;cefoperazone_sulbactam;cefotaxime;cefotaxime_clavulanic_acid;cefotetan;cefoxitin;cefpodoxime;cefpodoxime_proxetil;cefquinome;ceftaroline;ceftazidime;ceftazidime_avibactam;ceftazidime_clavulanic_acid;ceftiofur;ceftolozane_tazobactam;ceftriaxone;cefurox…	3002370;3002370;3002378;3002375;beta-lactam	3000043 (class)
Class C beta-lactamase (EC 3.5.2.6)	amoxicillin;amoxicillin_clavulanic_acid;ampicillin;ampicillin_sulbactam;aztreonam;benzylpenicillin;cefalexin;cefalothin;cefazolin;cefepime;cefixime;cefoperazone_sulbactam;cefotaxime;cefotaxime_clavulanic_acid;cefotetan;cefoxitin;cefpodoxime;cefpodoxime_proxetil;cefquinome;ceftaroline;ceftazidime;ceftazidime_avibactam;ceftazidime_clavulanic_acid;ceftiofur;ceftolozane_tazobactam;ceftriaxone;cefurox…	3003652;3005150;beta-lactam	-
Class C beta-lactamase (EC 3.5.2.6) => ACC family, cephalosporin-hydrolyzing	amoxicillin;amoxicillin_clavulanic_acid;ampicillin;ampicillin_sulbactam;aztreonam;benzylpenicillin;cefalexin;cefalothin;cefazolin;cefepime;cefixime;cefoperazone_sulbactam;cefotaxime;cefotaxime_clavulanic_acid;cefotetan;cefoxitin;cefpodoxime;cefpodoxime_proxetil;cefquinome;ceftaroline;ceftazidime;ceftazidime_avibactam;ceftazidime_clavulanic_acid;ceftiofur;ceftolozane_tazobactam;ceftriaxone;cefurox…	3001815;beta-lactam;cephalosporin	3000073 (class)
Class C beta-lactamase (EC 3.5.2.6) => ACT/MIR family, cephalosporin-hydrolyzing	amoxicillin;amoxicillin_clavulanic_acid;ampicillin;ampicillin_sulbactam;aztreonam;benzylpenicillin;cefalexin;cefalothin;cefazolin;cefepime;cefixime;cefoperazone_sulbactam;cefotaxime;cefotaxime_clavulanic_acid;cefotetan;cefoxitin;cefpodoxime;cefpodoxime_proxetil;cefquinome;ceftaroline;ceftazidime;ceftazidime_avibactam;ceftazidime_clavulanic_acid;ceftiofur;ceftolozane_tazobactam;ceftriaxone;cefurox…	3002169;3002181;3002170;3002176;3002174;3002175;3003171;3003172;3001836;3001834;3001841;3001847;3001845;3001844;3001849;3001848;3001829;3001828;3001821;3001823;3001822;3001825;3001824;3001826;3001850;3001837;3001852;3001830;3001831;3001838;3001839;3003171;3003172;3002181;3001836;3001834;3001841;3001847;3001845;3001844;3001849;3001848;3002176;3002174;3002175;3001829;3001828;3001821;3001823;3001822…	3000058 (class)
Class C beta-lactamase (EC 3.5.2.6) => ADC family	amoxicillin;amoxicillin_clavulanic_acid;ampicillin;ampicillin_sulbactam;aztreonam;benzylpenicillin;cefalexin;cefalothin;cefazolin;cefepime;cefixime;cefoperazone_sulbactam;cefotaxime;cefotaxime_clavulanic_acid;cefotetan;cefoxitin;cefpodoxime;cefpodoxime_proxetil;cefquinome;ceftaroline;ceftazidime;ceftazidime_avibactam;ceftazidime_clavulanic_acid;ceftiofur;ceftolozane_tazobactam;ceftriaxone;cefurox…	3003796;3003881;3003880;3003883;3003882;3003885;3003887;3003888;3003870;3003871;3003852;3003853;3003850;3003851;3003855;3005037;3004618;3004634;3004615;3004617;3003796;3003860;3003849;3003848;3003847;3003868;3003878;3004493;beta-lactam	3003846, 3004545 (class)
Class C beta-lactamase (EC 3.5.2.6) => BlaEC family	amoxicillin;amoxicillin_clavulanic_acid;ampicillin;ampicillin_sulbactam;aztreonam;benzylpenicillin;cefalexin;cefalothin;cefazolin;cefepime;cefixime;cefoperazone_sulbactam;cefotaxime;cefotaxime_clavulanic_acid;cefotetan;cefoxitin;cefpodoxime;cefpodoxime_proxetil;cefquinome;ceftaroline;ceftazidime;ceftazidime_avibactam;ceftazidime_clavulanic_acid;ceftiofur;ceftolozane_tazobactam;ceftriaxone;cefurox…	3003652;3004854;3004290;3004854;3004290;beta-lactam	-
Class C beta-lactamase (EC 3.5.2.6) => CMH family	amoxicillin;amoxicillin_clavulanic_acid;ampicillin;ampicillin_sulbactam;aztreonam;benzylpenicillin;cefalexin;cefalothin;cefazolin;cefepime;cefixime;cefoperazone_sulbactam;cefotaxime;cefotaxime_clavulanic_acid;cefotetan;cefoxitin;cefpodoxime;cefpodoxime_proxetil;cefquinome;ceftaroline;ceftazidime;ceftazidime_avibactam;ceftazidime_clavulanic_acid;ceftiofur;ceftolozane_tazobactam;ceftriaxone;cefurox…	3004777;beta-lactam	3004777
Class C beta-lactamase (EC 3.5.2.6) => CMY-1/MOX family	amoxicillin;amoxicillin_clavulanic_acid;ampicillin;ampicillin_sulbactam;aztreonam;benzylpenicillin;cefalexin;cefalothin;cefazolin;cefepime;cefixime;cefoperazone_sulbactam;cefotaxime;cefotaxime_clavulanic_acid;cefotetan;cefoxitin;cefpodoxime;cefpodoxime_proxetil;cefquinome;ceftaroline;ceftazidime;ceftazidime_avibactam;ceftazidime_clavulanic_acid;ceftiofur;ceftolozane_tazobactam;ceftriaxone;cefurox…	3002183;beta-lactam	3000083 (class)
Class C beta-lactamase (EC 3.5.2.6) => CMY/CMY-2/CFE/LAT family	amoxicillin;amoxicillin_clavulanic_acid;ampicillin;ampicillin_sulbactam;aztreonam;benzylpenicillin;cefalexin;cefalothin;cefazolin;cefepime;cefixime;cefoperazone_sulbactam;cefotaxime;cefotaxime_clavulanic_acid;cefotetan;cefoxitin;cefpodoxime;cefpodoxime_proxetil;cefquinome;ceftaroline;ceftazidime;ceftazidime_avibactam;ceftazidime_clavulanic_acid;ceftiofur;ceftolozane_tazobactam;ceftriaxone;cefurox…	3002013;3002013;3002053;3002015;3002013;3002027;3005186;3002112;3002070;3002055;3002043;3003652;3004854;3002041;3002107;3002013;3002015;3002017;3003135;3002018;3002070;3002028;3002114;3002015;3002013;3002122;3005191;3003652;3002017;3004854;3002095;3005218;3002086;3002026;3002056;3002083;3002053;3004854;beta-lactam	Many
Class C beta-lactamase (EC 3.5.2.6) => DHA/MOR family	amoxicillin;amoxicillin_clavulanic_acid;ampicillin;ampicillin_sulbactam;aztreonam;benzylpenicillin;cefalexin;cefalothin;cefazolin;cefepime;cefixime;cefoperazone_sulbactam;cefotaxime;cefotaxime_clavulanic_acid;cefotetan;cefoxitin;cefpodoxime;cefpodoxime_proxetil;cefquinome;ceftaroline;ceftazidime;ceftazidime_avibactam;ceftazidime_clavulanic_acid;ceftiofur;ceftolozane_tazobactam;ceftriaxone;cefurox…	3002132;3002136;3002136;3002135;3002132;3002146;beta-lactam	3000068 (class)
Class C beta-lactamase (EC 3.5.2.6) => FOX/TRU family, cephalosporin-hydrolyzing	amoxicillin;amoxicillin_clavulanic_acid;ampicillin;ampicillin_sulbactam;aztreonam;benzylpenicillin;cefalexin;cefalothin;cefazolin;cefepime;cefixime;cefoperazone_sulbactam;cefotaxime;cefotaxime_clavulanic_acid;cefotetan;cefoxitin;cefpodoxime;cefpodoxime_proxetil;cefquinome;ceftaroline;ceftazidime;ceftazidime_avibactam;ceftazidime_clavulanic_acid;ceftiofur;ceftolozane_tazobactam;ceftriaxone;cefurox…	3002159;3002159;3002157;3002159;3002161;beta-lactam;cephalosporin	3000067 (class)
Class C beta-lactamase (EC 3.5.2.6) => PDC family	amoxicillin;amoxicillin_clavulanic_acid;ampicillin;ampicillin_sulbactam;aztreonam;benzylpenicillin;cefalexin;cefalothin;cefazolin;cefepime;cefixime;cefoperazone_sulbactam;cefotaxime;cefotaxime_clavulanic_acid;cefotetan;cefoxitin;cefpodoxime;cefpodoxime_proxetil;cefquinome;ceftaroline;ceftazidime;ceftazidime_avibactam;ceftazidime_clavulanic_acid;ceftiofur;ceftolozane_tazobactam;ceftriaxone;cefurox…	3002500;3002502;3002500;3005128;3005129;3005143;3005148;3005286;3005146;3005288;3005144;3005123;3005142;3005125;3005140;3005127;3005152;3005139;3002505;3004343;3005274;3005275;3005277;3005147;3002509;3005137;3005132;3005295;3005039;3005122;3005151;3005124;3005153;3005145;3005155;3005157;3005156;3005133;3002502;3002500;3002507;3005135;3005134;3005126;3005292;3005141;3005038;3005303;3005305;3002497…	3000098 (class)
Class D beta-lactamase (EC 3.5.2.6)	amoxicillin;amoxicillin_clavulanic_acid;ampicillin;ampicillin_sulbactam;aztreonam;benzylpenicillin;cefalexin;cefalothin;cefazolin;cefepime;cefixime;cefoperazone_sulbactam;cefotaxime;cefotaxime_clavulanic_acid;cefotetan;cefoxitin;cefpodoxime;cefpodoxime_proxetil;cefquinome;ceftaroline;ceftazidime;ceftazidime_avibactam;ceftazidime_clavulanic_acid;ceftiofur;ceftolozane_tazobactam;ceftriaxone;cefurox…	3001404;beta-lactam	-
Class D beta-lactamase (EC 3.5.2.6) => LCR/NPS family, oxacillin-hydrolyzing	amoxicillin;amoxicillin_clavulanic_acid;ampicillin;ampicillin_sulbactam;aztreonam;benzylpenicillin;cefalexin;cefalothin;cefazolin;cefepime;cefixime;cefoperazone_sulbactam;cefotaxime;cefotaxime_clavulanic_acid;cefotetan;cefoxitin;cefpodoxime;cefpodoxime_proxetil;cefquinome;ceftaroline;ceftazidime;ceftazidime_avibactam;ceftazidime_clavulanic_acid;ceftiofur;ceftolozane_tazobactam;ceftriaxone;cefurox…	3002997;beta-lactam;oxacillin	3002997
Class D beta-lactamase (EC 3.5.2.6) => OXA-1 family	amoxicillin;amoxicillin_clavulanic_acid;ampicillin;ampicillin_sulbactam;aztreonam;benzylpenicillin;cefalexin;cefalothin;cefazolin;cefepime;cefixime;cefoperazone_sulbactam;cefotaxime;cefotaxime_clavulanic_acid;cefotetan;cefoxitin;cefpodoxime;cefpodoxime_proxetil;cefquinome;ceftaroline;ceftazidime;ceftazidime_avibactam;ceftazidime_clavulanic_acid;ceftiofur;ceftolozane_tazobactam;ceftriaxone;cefurox…	3001396;3001396;3001399;3001578;3001793;3001396;3001452;3002582;beta-lactam	3001396
Class D beta-lactamase (EC 3.5.2.6) => OXA-10 family	amoxicillin;amoxicillin_clavulanic_acid;ampicillin;ampicillin_sulbactam;aztreonam;benzylpenicillin;cefalexin;cefalothin;cefazolin;cefepime;cefixime;cefoperazone_sulbactam;cefotaxime;cefotaxime_clavulanic_acid;cefotetan;cefoxitin;cefpodoxime;cefpodoxime_proxetil;cefquinome;ceftaroline;ceftazidime;ceftazidime_avibactam;ceftazidime_clavulanic_acid;ceftiofur;ceftolozane_tazobactam;ceftriaxone;cefurox…	3001405;3001412;3001405;3001412;3001439;3001429;3001405;3001408;3001803;3001811;3001495;3001795;3001414;3001798;3001811;3001405;beta-lactam	3001405
Class D beta-lactamase (EC 3.5.2.6) => OXA-134 family, carbapenem-hydrolyzing	amoxicillin;amoxicillin_clavulanic_acid;ampicillin;ampicillin_sulbactam;aztreonam;benzylpenicillin;cefalexin;cefalothin;cefazolin;cefepime;cefixime;cefoperazone_sulbactam;cefotaxime;cefotaxime_clavulanic_acid;cefotetan;cefoxitin;cefpodoxime;cefpodoxime_proxetil;cefquinome;ceftaroline;ceftazidime;ceftazidime_avibactam;ceftazidime_clavulanic_acid;ceftiofur;ceftolozane_tazobactam;ceftriaxone;cefurox…	3001678;3001676;beta-lactam;carbapenem	3001695
Class D beta-lactamase (EC 3.5.2.6) => OXA-184 family	amoxicillin;amoxicillin_clavulanic_acid;ampicillin;ampicillin_sulbactam;aztreonam;benzylpenicillin;cefalexin;cefalothin;cefazolin;cefepime;cefixime;cefoperazone_sulbactam;cefotaxime;cefotaxime_clavulanic_acid;cefotetan;cefoxitin;cefpodoxime;cefpodoxime_proxetil;cefquinome;ceftaroline;ceftazidime;ceftazidime_avibactam;ceftazidime_clavulanic_acid;ceftiofur;ceftolozane_tazobactam;ceftriaxone;cefurox…	3001476;3003605;3003604;3003603;beta-lactam	3001476
Class D beta-lactamase (EC 3.5.2.6) => OXA-2 family	amoxicillin;amoxicillin_clavulanic_acid;ampicillin;ampicillin_sulbactam;aztreonam;benzylpenicillin;cefalexin;cefalothin;cefazolin;cefepime;cefixime;cefoperazone_sulbactam;cefotaxime;cefotaxime_clavulanic_acid;cefotetan;cefoxitin;cefpodoxime;cefpodoxime_proxetil;cefquinome;ceftaroline;ceftazidime;ceftazidime_avibactam;ceftazidime_clavulanic_acid;ceftiofur;ceftolozane_tazobactam;ceftriaxone;cefurox…	3001397;3001397;3001799;3001797;3005222;3001415;beta-lactam	3001397
Class D beta-lactamase (EC 3.5.2.6) => OXA-213 family, carbapenem-hydrolyzing	amoxicillin;amoxicillin_clavulanic_acid;ampicillin;ampicillin_sulbactam;aztreonam;benzylpenicillin;cefalexin;cefalothin;cefazolin;cefepime;cefixime;cefoperazone_sulbactam;cefotaxime;cefotaxime_clavulanic_acid;cefotetan;cefoxitin;cefpodoxime;cefpodoxime_proxetil;cefquinome;ceftaroline;ceftazidime;ceftazidime_avibactam;ceftazidime_clavulanic_acid;ceftiofur;ceftolozane_tazobactam;ceftriaxone;cefurox…	3001608;beta-lactam;carbapenem	3001712
Class D beta-lactamase (EC 3.5.2.6) => OXA-23 family, carbapenem-hydrolyzing	amoxicillin;amoxicillin_clavulanic_acid;ampicillin;ampicillin_sulbactam;aztreonam;benzylpenicillin;cefalexin;cefalothin;cefazolin;cefepime;cefixime;cefoperazone_sulbactam;cefotaxime;cefotaxime_clavulanic_acid;cefotetan;cefoxitin;cefpodoxime;cefpodoxime_proxetil;cefquinome;ceftaroline;ceftazidime;ceftazidime_avibactam;ceftazidime_clavulanic_acid;ceftiofur;ceftolozane_tazobactam;ceftriaxone;cefurox…	3001418;3003596;3001466;beta-lactam;carbapenem	3001418
Class D beta-lactamase (EC 3.5.2.6) => OXA-24 family, carbapenem-hydrolyzing	amoxicillin;amoxicillin_clavulanic_acid;ampicillin;ampicillin_sulbactam;aztreonam;benzylpenicillin;cefalexin;cefalothin;cefazolin;cefepime;cefixime;cefoperazone_sulbactam;cefotaxime;cefotaxime_clavulanic_acid;cefotetan;cefoxitin;cefpodoxime;cefpodoxime_proxetil;cefquinome;ceftaroline;ceftazidime;ceftazidime_avibactam;ceftazidime_clavulanic_acid;ceftiofur;ceftolozane_tazobactam;ceftriaxone;cefurox…	3001419;3003593;3001705;3005342;3005341;beta-lactam;carbapenem	3001419
Class D beta-lactamase (EC 3.5.2.6) => OXA-286 family	amoxicillin;amoxicillin_clavulanic_acid;ampicillin;ampicillin_sulbactam;aztreonam;benzylpenicillin;cefalexin;cefalothin;cefazolin;cefepime;cefixime;cefoperazone_sulbactam;cefotaxime;cefotaxime_clavulanic_acid;cefotetan;cefoxitin;cefpodoxime;cefpodoxime_proxetil;cefquinome;ceftaroline;ceftazidime;ceftazidime_avibactam;ceftazidime_clavulanic_acid;ceftiofur;ceftolozane_tazobactam;ceftriaxone;cefurox…	3001753;3001752;beta-lactam	3001741
Class D beta-lactamase (EC 3.5.2.6) => OXA-48 family, some variants carbapenem-hydrolyzing	amoxicillin;amoxicillin_clavulanic_acid;ampicillin;ampicillin_sulbactam;aztreonam;benzylpenicillin;cefalexin;cefalothin;cefazolin;cefepime;cefixime;cefoperazone_sulbactam;cefotaxime;cefotaxime_clavulanic_acid;cefotetan;cefoxitin;cefpodoxime;cefpodoxime_proxetil;cefquinome;ceftaroline;ceftazidime;ceftazidime_avibactam;ceftazidime_clavulanic_acid;ceftiofur;ceftolozane_tazobactam;ceftriaxone;cefurox…	3001501;3001776;3001782;3001783;3001784;3001786;3001787;3001778;3001782;3001782;3001784;beta-lactam;carbapenem	3001782
Class D beta-lactamase (EC 3.5.2.6) => OXA-50 family, oxacillin-hydrolyzing	amoxicillin;amoxicillin_clavulanic_acid;ampicillin;ampicillin_sulbactam;aztreonam;benzylpenicillin;cefalexin;cefalothin;cefazolin;cefepime;cefixime;cefoperazone_sulbactam;cefotaxime;cefotaxime_clavulanic_acid;cefotetan;cefoxitin;cefpodoxime;cefpodoxime_proxetil;cefquinome;ceftaroline;ceftazidime;ceftazidime_avibactam;ceftazidime_clavulanic_acid;ceftiofur;ceftolozane_tazobactam;ceftriaxone;cefurox…	3005138;3003643;3003642;3005130;3005136;3003645;3001796;beta-lactam;oxacillin	3001796
Class D beta-lactamase (EC 3.5.2.6) => OXA-51 family, carbapenem-hydrolyzing	amoxicillin;amoxicillin_clavulanic_acid;ampicillin;ampicillin_sulbactam;aztreonam;benzylpenicillin;cefalexin;cefalothin;cefazolin;cefepime;cefixime;cefoperazone_sulbactam;cefotaxime;cefotaxime_clavulanic_acid;cefotetan;cefoxitin;cefpodoxime;cefpodoxime_proxetil;cefquinome;ceftaroline;ceftazidime;ceftazidime_avibactam;ceftazidime_clavulanic_acid;ceftiofur;ceftolozane_tazobactam;ceftriaxone;cefurox…	3001652;3001653;3001650;3001525;3001526;3001688;3001528;3001672;3001448;3003120;3001635;3001636;3001718;3001630;3001632;3001619;3001616;3001617;3001588;3001615;3001560;3001716;3001715;3001532;3001612;3001486;3003149;3001443;3001571;3001533;3001645;3001644;3001438;3001646;3001640;3001484;3001680;3001683;3001685;3001684;3001687;3001648;3001627;3001669;3003147;3001604;3001552;3003148;3001598;3001629…	3001612
Class D beta-lactamase (EC 3.5.2.6) => OXA-58 family, carbapenem-hydrolyzing	amoxicillin;amoxicillin_clavulanic_acid;ampicillin;ampicillin_sulbactam;aztreonam;benzylpenicillin;cefalexin;cefalothin;cefazolin;cefepime;cefixime;cefoperazone_sulbactam;cefotaxime;cefotaxime_clavulanic_acid;cefotetan;cefoxitin;cefpodoxime;cefpodoxime_proxetil;cefquinome;ceftaroline;ceftazidime;ceftazidime_avibactam;ceftazidime_clavulanic_acid;ceftiofur;ceftolozane_tazobactam;ceftriaxone;cefurox…	3001662;3001611;beta-lactam;carbapenem	3001611
Class D beta-lactamase (EC 3.5.2.6) => OXA-61 family	amoxicillin;amoxicillin_clavulanic_acid;ampicillin;ampicillin_sulbactam;aztreonam;benzylpenicillin;cefalexin;cefalothin;cefazolin;cefepime;cefixime;cefoperazone_sulbactam;cefotaxime;cefotaxime_clavulanic_acid;cefotetan;cefoxitin;cefpodoxime;cefpodoxime_proxetil;cefquinome;ceftaroline;ceftazidime;ceftazidime_avibactam;ceftazidime_clavulanic_acid;ceftiofur;ceftolozane_tazobactam;ceftriaxone;cefurox…	3003607;3003606;3001773;3003607;3003606;3001773;3003617;3003616;beta-lactam	3001773
Copper sensory histidine kinase CpxA	amikacin;gentamicin;kanamycin;neomycin;netilmicin;spectinomycin;streptomycin;tobramycin	3000830	3000830
CrpP family protein	ciprofloxacin;danofloxacin;enrofloxacin;gemifloxacin;levofloxacin;moxifloxacin;nalidixic_acid;norfloxacin;ofloxacin	3004468	3004468
Cyclic AMP receptor protein	erythromycin;norfloxacin;oxacillin	3000518	3000518
D-Ala-D-Ala carboxypeptidase (EC 3.4.16.4) of vancomycin resistance => VanY-B/VanY-G	dalbavancin;teicoplanin;vancomycin	3002956;vancomycin	3002956
D-Ala-D-Ala dipeptidase/carboxypeptidase (EC 3.4.16.4)(EC 3.4.13.22) => VanXY-unclassified	dalbavancin;teicoplanin;vancomycin	3002955	3000496 (class)
D-alanine--(R)-lactate ligase (EC 6.1.2.1) => VanA	dalbavancin;teicoplanin;vancomycin	3002942;3000010	3000010
D-alanine--(R)-lactate ligase (EC 6.1.2.1) => VanB	dalbavancin;teicoplanin;vancomycin	3000013	3000013
D-alanyl-D-alanine carboxypeptidase (EC 3.4.16.4)	dalbavancin;teicoplanin;vancomycin	3002955	-
D-alanyl-D-alanine carboxypeptidase (EC 3.4.16.4) / Penicillin binding protein PBP4	amoxicillin;amoxicillin_clavulanic_acid;ampicillin;ampicillin_sulbactam;benzylpenicillin;methicillin;oxacillin;penicillin;piperacillin;piperacillin_tazobactam;ticarcillin;ticarcillin_clavulanic_acid	penicillin	-
D-alanyl-D-alanine dipeptidase (EC 3.4.13.22) of vancomycin resistance => VanX	dalbavancin;teicoplanin;vancomycin	3002950;3002949;vancomycin	3000011 (class)
D-alanyl-D-alanine-carboxypeptidase/endopeptidase AmpH	amoxicillin;amoxicillin_clavulanic_acid;ampicillin;ampicillin_sulbactam;benzylpenicillin;cefalexin;cefalothin;cefazolin;cefepime;cefixime;cefoperazone_sulbactam;cefotaxime;cefotaxime_clavulanic_acid;cefpodoxime;cefpodoxime_proxetil;cefquinome;ceftaroline;ceftazidime;ceftazidime_avibactam;ceftazidime_clavulanic_acid;ceftiofur;ceftolozane_tazobactam;ceftriaxone;cefuroxime;methicillin;oxacillin;peni…	3004612	3004612
D-lactate dehydrogenase (EC 1.1.1.28)	dalbavancin;teicoplanin;vancomycin	3002942	3000006 (class)
D-lactate dehydrogenase VanH, associated with vancomycin resistance (EC 1.1.1.28)	dalbavancin;teicoplanin;vancomycin	3002943;3002942;vancomycin	3000006 (class)
DNA gyrase subunit A (EC 5.99.1.3)	ciprofloxacin;danofloxacin;enrofloxacin;gemifloxacin;levofloxacin;moxifloxacin;nalidixic_acid;norfloxacin;ofloxacin	3003294;3003296;3003684;3003789;3003817;3003926;3003926;3003294;3003928	3003292 (class)
DNA gyrase subunit B (EC 5.99.1.3)	ciprofloxacin;danofloxacin;enrofloxacin;gemifloxacin;levofloxacin;moxifloxacin;nalidixic_acid;norfloxacin;ofloxacin	3003306;3003306;3003307;3003307	3000864 (class)
DNA topoisomerase IV subunit A (EC 5.99.1.3)	ciprofloxacin;danofloxacin;enrofloxacin;gemifloxacin;levofloxacin;moxifloxacin;nalidixic_acid;norfloxacin;ofloxacin	3003308;3003308;3003939;3003311;3003312;3003818;3003929	3000619 (class)
DNA topoisomerase IV subunit B (EC 5.99.1.3)	ciprofloxacin;danofloxacin;enrofloxacin;gemifloxacin;levofloxacin;moxifloxacin;nalidixic_acid;norfloxacin;ofloxacin	3003315;3003316;3003685	3003313 (class)
DNA-binding protein H-NS	amoxicillin;amoxicillin_clavulanic_acid;ampicillin;ampicillin_sulbactam;benzylpenicillin;cefalexin;cefalothin;cefazolin;cefepime;cefixime;cefoperazone_sulbactam;cefotaxime;cefotaxime_clavulanic_acid;cefotetan;cefoxitin;cefpodoxime;cefpodoxime_proxetil;cefquinome;ceftaroline;ceftazidime;ceftazidime_avibactam;ceftazidime_clavulanic_acid;ceftiofur;ceftolozane_tazobactam;ceftriaxone;cefuroxime;ciprof…	3000676	3000676
DNA-binding response regulator KdpE	amikacin;gentamicin;kanamycin;neomycin;netilmicin;spectinomycin;streptomycin;tobramycin	3003841	3003841
DNA-binding transcriptional dual regulator SoxS	amoxicillin;amoxicillin_clavulanic_acid;ampicillin;ampicillin_sulbactam;aztreonam;benzylpenicillin;cefalexin;cefalothin;cefazolin;cefepime;cefixime;cefoperazone_sulbactam;cefotaxime;cefotaxime_clavulanic_acid;cefotetan;cefoxitin;cefpodoxime;cefpodoxime_proxetil;cefquinome;ceftaroline;ceftazidime;ceftazidime_avibactam;ceftazidime_clavulanic_acid;ceftiofur;ceftolozane_tazobactam;ceftriaxone;cefurox…	3003511	3003511
DNA-directed RNA polymerase beta subunit (EC 2.7.7.6)	rifampicin	3003285;3003288	3000210 (class)
Dihydrofolate reductase (EC 1.5.1.3)	trimethoprim;trimethoprim_sulphamethoxazole	3002860;3005334;3002862;3002863;3003013;3002854;3002859;3002858;3004645;3002868;3002861;3002860;3005334;3002862;3002863;3003013;3002854;3005348;3004550;3003020;3003017;3002859;3002858;3002868;3002869;3002865;3005334;3002868;3002869;3005334;3002875;3002867;3002866;3005164;3004568;3002860;3005334;3002862;3002863;3002854;3002857;3004550;3003020;3003017;3005354;3002859;3002858;3005334;3005334;3002863…	3001218 (class)
Dihydropteroate synthase (EC 2.5.1.15)	sulfadimethoxine;sulfamethoxazole;sulfisoxazole;trimethoprim_sulphamethoxazole	3000413;3000413;3003386	3004238 (class)
Dihydropteroate synthase type-2 (EC 2.5.1.15) @ Sulfonamide resistance protein	sulfadimethoxine;sulfamethoxazole;sulfisoxazole;trimethoprim_sulphamethoxazole	3000412;3000410;sulfonamide	3004238 (class)
Erythromycin esterase (EC 3.1.1.-) => EreA family	azithromycin;clarithromycin;erythromycin;telithromycin;tilmicosin;tulathromycin;tylosin	3002826;erythromycin	3002826
Erythromycin esterase (EC 3.1.1.-) => EreB family	azithromycin;clarithromycin;erythromycin;telithromycin;tilmicosin;tulathromycin;tylosin	3000363;erythromycin	3000363
FemC, factor involved in methicillin resistance / Glutamine synthetase repressor	methicillin	methicillin	-
Fluoride ion transporter CrcB	amikacin;gentamicin;kanamycin;neomycin;netilmicin;spectinomycin;streptomycin;tobramycin	3005049	3005049
FmtA protein involved in methicillin resistance	methicillin	methicillin	-
FmtB (Mrp) protein involved in methicillin resistance and cell wall biosynthesis	methicillin	methicillin	-
Fosfomycin resistance protein FosA	fosfomycin	3000149;3002804;3004113;3002872;3002804;3004113;3002872;3003209;3005162;3004111;3003210;3004113;3005162;3004111;3002872;3003209;fosfomycin	3000149
Fosfomycin resistance protein FosB	fosfomycin	3004661;3004671;fosfomycin	3004661
Fosfomycin resistance protein FosX	fosfomycin	fosfomycin	3000198
Glycerol-3-phosphate transporter	fosfomycin	3003889;3003901	3004247 (class)
Heterodimeric efflux ABC transporter, multidrug resistance => LmrC subunit of LmrCD	clindamycin;lincomycin	3000024	3002881
Heterodimeric efflux ABC transporter, multidrug resistance => LmrD subunit of LmrCD	clindamycin;lincomycin	3000025	3002882
Hexose phosphate transport protein UhpT	fosfomycin	3003890	3003890
HmrA protein involved in methicillin resistance / amidohydrolase of M40 family	methicillin	methicillin	-
Hybrid sensory histidine kinase in two-component regulatory system with EvgA	erythromycin;norfloxacin;oxacillin;tetracycline	3000833	3000833
Isoleucyl-tRNA synthetase (EC 6.1.1.5)	mupirocin	3003729;3000521	3000446 (class)
Kdo2-lipid A phosphoethanolamine transferase EptB (EC 2.7.8.42)	colistin;daptomycin;polymyxin_b	3005047	3005047
L-O-lysylphosphatidylglycerol synthase (EC 2.3.2.3)	colistin;daptomycin;polymyxin_b	3003319	3003091 (class)
LPS-assembly protein LptD @ Organic solvent tolerance protein precursor	colistin;daptomycin;doripenem;ertapenem;imipenem;meropenem;polymyxin_b;rifampicin	3005059	3005059
Lincomycin resistance, MFS efflux pump => Lmr(B)	clindamycin;lincomycin	3002813;lincomycin	3002813
Lincosamide nucleotidyltransferase => Lnu(A)	clindamycin;lincomycin	3002835;lincosamide	3002835
Lincosamide nucleotidyltransferase => Lnu(B)	clindamycin;lincomycin	3002836;3003206;3004085;3003206;3003206;3004085;3004085;lincosamide	3002836
Lincosamide nucleotidyltransferase => Lnu(C)	clindamycin;lincomycin	3002837;lincosamide	3002837
Lincosamide nucleotidyltransferase => Lnu(F)/Lnu(G)	clindamycin;lincomycin	3002879;lincosamide	3002879
Lipid A export permease/ATP-binding protein MsbA	metronidazole	3003950	3003950
Lipid A phosphatidylethanolamine transferase (EC 2.7.8.43) => colistin resistance MCR-3	colistin;daptomycin;polymyxin_b	3004139;3004691;3004139;3004691;3004511;3004139;colistin	Many
Lipid A phosphatidylethanolamine transferase (EC 2.7.8.43) => colistin resistance MCR-4	colistin;daptomycin;polymyxin_b	3004694;colistin	Many
Lipid A phosphoethanolamine transferase EptA/PmrC (EC 2.7.8.43)	colistin;daptomycin;polymyxin_b	3003576	3003576
Lipid A phosphoethanolamine transferase, putative	colistin;daptomycin;polymyxin_b	3004194;3004684;3003689;3004332;3004505;3004684;3004194;3003689;3004684;3004684;3003689	-
Lipopolysaccharide core heptose(II)-phosphate phosphatase @ Polymyxin resistance protein PmrG	colistin;polymyxin_b	polymyxin	-
LytH protein involved in methicillin resistance / N-acetylmuramoyl-L-alanine amidase (EC 3.5.1.28) domain	methicillin	methicillin	-
MFS-type transporter quinolone resistance protein NorA	ciprofloxacin;danofloxacin;enrofloxacin;gemifloxacin;levofloxacin;moxifloxacin;nalidixic_acid;norfloxacin;ofloxacin	3004667;quinolone	3004667
MFS-type transporter quinolone resistance protein NorB/NorC	ciprofloxacin;danofloxacin;enrofloxacin;gemifloxacin;levofloxacin;moxifloxacin;nalidixic_acid;norfloxacin;ofloxacin	quinolone	3000421
Macrolide 2'-phosphotransferase => Mph(A) family	azithromycin;clarithromycin;erythromycin;telithromycin;tilmicosin;tulathromycin;tylosin	3000316;macrolide	3000316
Macrolide 2'-phosphotransferase => Mph(B) family	azithromycin;clarithromycin;erythromycin;telithromycin;tilmicosin;tulathromycin;tylosin	3000318;macrolide	3000318
Macrolide 2'-phosphotransferase => Mph(C) family	azithromycin;clarithromycin;erythromycin;telithromycin;tilmicosin;tulathromycin;tylosin	3000319;macrolide	3000319
Macrolide 2'-phosphotransferase => Mph(E)/Mph(G) family	azithromycin;clarithromycin;erythromycin;telithromycin;tilmicosin;tulathromycin;tylosin	3003741;macrolide	3003741
Macrolide export ATP-binding/permease protein	azithromycin;clarithromycin;erythromycin;telithromycin;tilmicosin;tulathromycin;tylosin	macrolide	-
Macrolide export ATP-binding/permease protein MacB	azithromycin;clarithromycin;erythromycin;telithromycin;tilmicosin;tulathromycin;tylosin	3000535;macrolide	3000535
Macrolide resistance, MFS efflux pump => Mef(A)	azithromycin;clarithromycin;erythromycin;telithromycin;tilmicosin;tulathromycin;tylosin	3000616;macrolide	3000616
Macrolide resistance, MFS efflux pump => Mef(B)	azithromycin;clarithromycin;erythromycin;telithromycin;tilmicosin;tulathromycin;tylosin	3003107;macrolide	3003107
Macrolide-efflux protein	azithromycin;clarithromycin;erythromycin;telithromycin;tilmicosin;tulathromycin;tylosin	macrolide	-
Macrolide-specific efflux protein MacA	azithromycin;clarithromycin;erythromycin;telithromycin;tilmicosin;tulathromycin;tylosin	3000533;macrolide	3000533
Membrane carboxypeptidase (penicillin-binding protein)	amoxicillin;amoxicillin_clavulanic_acid;ampicillin;ampicillin_sulbactam;benzylpenicillin;methicillin;oxacillin;penicillin;piperacillin;piperacillin_tazobactam;ticarcillin;ticarcillin_clavulanic_acid	penicillin	-
Membrane protein TcaA associated with Teicoplanin resistance	teicoplanin	teicoplanin	-
Membrane protein required for beta-lactamase induction	amoxicillin;amoxicillin_clavulanic_acid;ampicillin;ampicillin_sulbactam;aztreonam;benzylpenicillin;cefalexin;cefalothin;cefazolin;cefepime;cefixime;cefoperazone_sulbactam;cefotaxime;cefotaxime_clavulanic_acid;cefotetan;cefoxitin;cefpodoxime;cefpodoxime_proxetil;cefquinome;ceftaroline;ceftazidime;ceftazidime_avibactam;ceftazidime_clavulanic_acid;ceftiofur;ceftolozane_tazobactam;ceftriaxone;cefurox…	beta-lactam	-
Metal-dependent hydrolases of the beta-lactamase superfamily I	amoxicillin;amoxicillin_clavulanic_acid;ampicillin;ampicillin_sulbactam;aztreonam;benzylpenicillin;cefalexin;cefalothin;cefazolin;cefepime;cefixime;cefoperazone_sulbactam;cefotaxime;cefotaxime_clavulanic_acid;cefotetan;cefoxitin;cefpodoxime;cefpodoxime_proxetil;cefquinome;ceftaroline;ceftazidime;ceftazidime_avibactam;ceftazidime_clavulanic_acid;ceftiofur;ceftolozane_tazobactam;ceftriaxone;cefurox…	beta-lactam	-
Metal-dependent hydrolases of the beta-lactamase superfamily I; PhnP protein	amoxicillin;amoxicillin_clavulanic_acid;ampicillin;ampicillin_sulbactam;aztreonam;benzylpenicillin;cefalexin;cefalothin;cefazolin;cefepime;cefixime;cefoperazone_sulbactam;cefotaxime;cefotaxime_clavulanic_acid;cefotetan;cefoxitin;cefpodoxime;cefpodoxime_proxetil;cefquinome;ceftaroline;ceftazidime;ceftazidime_avibactam;ceftazidime_clavulanic_acid;ceftiofur;ceftolozane_tazobactam;ceftriaxone;cefurox…	beta-lactam	-
Metal-dependent hydrolases of the beta-lactamase superfamily III	amoxicillin;amoxicillin_clavulanic_acid;ampicillin;ampicillin_sulbactam;aztreonam;benzylpenicillin;cefalexin;cefalothin;cefazolin;cefepime;cefixime;cefoperazone_sulbactam;cefotaxime;cefotaxime_clavulanic_acid;cefotetan;cefoxitin;cefpodoxime;cefpodoxime_proxetil;cefquinome;ceftaroline;ceftazidime;ceftazidime_avibactam;ceftazidime_clavulanic_acid;ceftiofur;ceftolozane_tazobactam;ceftriaxone;cefurox…	beta-lactam	-
Metal-dependent hydrolases of the metallobeta-lactamase superfamily	amoxicillin;amoxicillin_clavulanic_acid;ampicillin;ampicillin_sulbactam;aztreonam;benzylpenicillin;cefalexin;cefalothin;cefazolin;cefepime;cefixime;cefoperazone_sulbactam;cefotaxime;cefotaxime_clavulanic_acid;cefotetan;cefoxitin;cefpodoxime;cefpodoxime_proxetil;cefquinome;ceftaroline;ceftazidime;ceftazidime_avibactam;ceftazidime_clavulanic_acid;ceftiofur;ceftolozane_tazobactam;ceftriaxone;cefurox…	beta-lactam	-
Metallo-beta-lactamase family protein, RNA-specific	amoxicillin;amoxicillin_clavulanic_acid;ampicillin;ampicillin_sulbactam;aztreonam;benzylpenicillin;cefalexin;cefalothin;cefazolin;cefepime;cefixime;cefoperazone_sulbactam;cefotaxime;cefotaxime_clavulanic_acid;cefotetan;cefoxitin;cefpodoxime;cefpodoxime_proxetil;cefquinome;ceftaroline;ceftazidime;ceftazidime_avibactam;ceftazidime_clavulanic_acid;ceftiofur;ceftolozane_tazobactam;ceftriaxone;cefurox…	beta-lactam	-
Metallo-beta-lactamase superfamily	amoxicillin;amoxicillin_clavulanic_acid;ampicillin;ampicillin_sulbactam;aztreonam;benzylpenicillin;cefalexin;cefalothin;cefazolin;cefepime;cefixime;cefoperazone_sulbactam;cefotaxime;cefotaxime_clavulanic_acid;cefotetan;cefoxitin;cefpodoxime;cefpodoxime_proxetil;cefquinome;ceftaroline;ceftazidime;ceftazidime_avibactam;ceftazidime_clavulanic_acid;ceftiofur;ceftolozane_tazobactam;ceftriaxone;cefurox…	beta-lactam	-
Metallo-beta-lactamase superfamily domain protein in prophage	amoxicillin;amoxicillin_clavulanic_acid;ampicillin;ampicillin_sulbactam;aztreonam;benzylpenicillin;cefalexin;cefalothin;cefazolin;cefepime;cefixime;cefoperazone_sulbactam;cefotaxime;cefotaxime_clavulanic_acid;cefotetan;cefoxitin;cefpodoxime;cefpodoxime_proxetil;cefquinome;ceftaroline;ceftazidime;ceftazidime_avibactam;ceftazidime_clavulanic_acid;ceftiofur;ceftolozane_tazobactam;ceftriaxone;cefurox…	beta-lactam	-
Metallo-beta-lactamase superfamily protein	amoxicillin;amoxicillin_clavulanic_acid;ampicillin;ampicillin_sulbactam;aztreonam;benzylpenicillin;cefalexin;cefalothin;cefazolin;cefepime;cefixime;cefoperazone_sulbactam;cefotaxime;cefotaxime_clavulanic_acid;cefotetan;cefoxitin;cefpodoxime;cefpodoxime_proxetil;cefquinome;ceftaroline;ceftazidime;ceftazidime_avibactam;ceftazidime_clavulanic_acid;ceftiofur;ceftolozane_tazobactam;ceftriaxone;cefurox…	beta-lactam	-
Metallo-beta-lactamase superfamily protein PA0057	amoxicillin;amoxicillin_clavulanic_acid;ampicillin;ampicillin_sulbactam;aztreonam;benzylpenicillin;cefalexin;cefalothin;cefazolin;cefepime;cefixime;cefoperazone_sulbactam;cefotaxime;cefotaxime_clavulanic_acid;cefotetan;cefoxitin;cefpodoxime;cefpodoxime_proxetil;cefquinome;ceftaroline;ceftazidime;ceftazidime_avibactam;ceftazidime_clavulanic_acid;ceftiofur;ceftolozane_tazobactam;ceftriaxone;cefurox…	beta-lactam	-
Methicillin resistance regulatory sensor-transducer MecR1	amoxicillin;amoxicillin_clavulanic_acid;ampicillin;ampicillin_sulbactam;benzylpenicillin;methicillin;oxacillin;penicillin;piperacillin;piperacillin_tazobactam	3000215;methicillin	3000215
Methicillin resistance repressor MecI	amoxicillin;amoxicillin_clavulanic_acid;ampicillin;ampicillin_sulbactam;benzylpenicillin;methicillin;oxacillin;penicillin;piperacillin;piperacillin_tazobactam	3005046;3000124;methicillin	3000124
Multidrug efflux pump MdfA/Cmr (of MFS type), broad spectrum	tetracycline	3001328	3001328
Multidrug efflux pump MdtM (of MFS type)	chloramphenicol;lincomycin;norfloxacin	3001214	3001214
Multidrug efflux system AcrAB-TolC, inner-membrane proton/drug antiporter AcrB (RND type)	ampicillin;ampicillin_sulbactam;cefalothin;chloramphenicol;ciprofloxacin;danofloxacin;enrofloxacin;gemifloxacin;levofloxacin;moxifloxacin;nalidixic_acid;norfloxacin;ofloxacin;rifampicin;tetracycline;tigecycline	3000216	3000216
Multidrug efflux system AcrAB-TolC, membrane fusion component AcrA	ampicillin;ampicillin_sulbactam;cefalothin;chloramphenicol;ciprofloxacin;danofloxacin;enrofloxacin;gemifloxacin;levofloxacin;moxifloxacin;nalidixic_acid;norfloxacin;ofloxacin;rifampicin;tetracycline;tigecycline	3004041;3004041;3004043;3004042;3004043	Many
Multidrug efflux system AcrEF-TolC, inner-membrane proton/drug antiporter AcrF (RND type)	amoxicillin;amoxicillin_clavulanic_acid;ampicillin;ampicillin_sulbactam;benzylpenicillin;cefalexin;cefalothin;cefazolin;cefepime;cefixime;cefoperazone_sulbactam;cefotaxime;cefotaxime_clavulanic_acid;cefotetan;cefoxitin;cefpodoxime;cefpodoxime_proxetil;cefquinome;ceftaroline;ceftazidime;ceftazidime_avibactam;ceftazidime_clavulanic_acid;ceftiofur;ceftolozane_tazobactam;ceftriaxone;cefuroxime;ciprof…	3000502;3000777;3000777;3000502	3000502
Multidrug efflux system AcrEF-TolC, membrane fusion component AcrE	amoxicillin;amoxicillin_clavulanic_acid;ampicillin;ampicillin_sulbactam;benzylpenicillin;cefalexin;cefalothin;cefazolin;cefepime;cefixime;cefoperazone_sulbactam;cefotaxime;cefotaxime_clavulanic_acid;cefotetan;cefoxitin;cefpodoxime;cefpodoxime_proxetil;cefquinome;ceftaroline;ceftazidime;ceftazidime_avibactam;ceftazidime_clavulanic_acid;ceftiofur;ceftolozane_tazobactam;ceftriaxone;cefuroxime;ciprof…	3000499	3000499
Multidrug efflux system EmrAB-OMF, inner-membrane proton/drug antiporter EmrB (MFS type)	amikacin;azithromycin;cefalexin;cefalothin;cefazolin;cefepime;cefixime;cefoperazone_sulbactam;cefotaxime;cefotaxime_clavulanic_acid;cefpodoxime;cefpodoxime_proxetil;cefquinome;ceftaroline;ceftazidime;ceftazidime_avibactam;ceftazidime_clavulanic_acid;ceftiofur;ceftolozane_tazobactam;ceftriaxone;cefuroxime;ciprofloxacin;ertapenem;erythromycin;gentamicin;imipenem;kanamycin;nalidixic_acid;neomycin;ne…	3000074;3004597	3000074
Multidrug efflux system EmrAB-OMF, membrane fusion component EmrA	amikacin;azithromycin;cefalexin;cefalothin;cefazolin;cefepime;cefixime;cefoperazone_sulbactam;cefotaxime;cefotaxime_clavulanic_acid;cefpodoxime;cefpodoxime_proxetil;cefquinome;ceftaroline;ceftazidime;ceftazidime_avibactam;ceftazidime_clavulanic_acid;ceftiofur;ceftolozane_tazobactam;ceftriaxone;cefuroxime;ciprofloxacin;ertapenem;erythromycin;gentamicin;imipenem;kanamycin;nalidixic_acid;neomycin;ne…	3000027;3004588	3000027
Multidrug efflux system EmrKY-TolC, inner-membrane proton/drug antiporter EmrY (MFS type)	tetracycline	3000254	3000254
Multidrug efflux system EmrKY-TolC, membrane fusion component EmrK	tetracycline	3000206	3000206
Multidrug efflux system MdtEF-TolC, inner-membrane proton/drug antiporter MdtF (RND type)	erythromycin;norfloxacin;oxacillin	3000796	3000796
Multidrug efflux system MdtEF-TolC, membrane fusion component MdtE	erythromycin;norfloxacin;oxacillin	3000795	3000795
Multidrug efflux system, inner membrane proton/drug antiporter (RND type) => CmeB	cefotaxime;cefotaxime_clavulanic_acid;ciprofloxacin;danofloxacin;enrofloxacin;erythromycin;fusidic_acid;gemifloxacin;levofloxacin;moxifloxacin;nalidixic_acid;norfloxacin;ofloxacin	3000784	3000784
Multidrug efflux system, inner membrane proton/drug antiporter (RND type) => MexB of MexAB-OprM	amoxicillin;amoxicillin_clavulanic_acid;ampicillin;ampicillin_sulbactam;azithromycin;aztreonam;benzylpenicillin;cefalexin;cefalothin;cefazolin;cefepime;cefixime;cefoperazone_sulbactam;cefotaxime;cefotaxime_clavulanic_acid;cefotetan;cefoxitin;cefpodoxime;cefpodoxime_proxetil;cefquinome;ceftaroline;ceftazidime;ceftazidime_avibactam;ceftazidime_clavulanic_acid;ceftiofur;ceftolozane_tazobactam;ceftri…	3000378	3000378
Multidrug efflux system, inner membrane proton/drug antiporter (RND type) => MexD of MexCD-OprJ system	amoxicillin;amoxicillin_clavulanic_acid;ampicillin;ampicillin_sulbactam;azithromycin;benzylpenicillin;cefalexin;cefalothin;cefazolin;cefepime;cefixime;cefoperazone_sulbactam;cefotaxime;cefotaxime_clavulanic_acid;cefpodoxime;cefpodoxime_proxetil;cefquinome;ceftaroline;ceftazidime;ceftazidime_avibactam;ceftazidime_clavulanic_acid;ceftiofur;ceftolozane_tazobactam;ceftriaxone;cefuroxime;chloramphenic…	3000801	3000801
Multidrug efflux system, inner membrane proton/drug antiporter (RND type) => MexF of MexEF-OprN system	chloramphenicol;ciprofloxacin;danofloxacin;enrofloxacin;gemifloxacin;levofloxacin;moxifloxacin;nalidixic_acid;norfloxacin;ofloxacin;trimethoprim;trimethoprim_sulphamethoxazole	3000777;3000804;3000804;3000777	3000804
Multidrug efflux system, inner membrane proton/drug antiporter (RND type) => MexI of MexHI-OpmD system	norfloxacin;tetracycline	3000808	3000808
Multidrug efflux system, inner membrane proton/drug antiporter (RND type) => MexK of MexJK-OprM/OpmH system	erythromycin;tetracycline	3003693	3003693
Multidrug efflux system, inner membrane proton/drug antiporter (RND type) => MexQ of MexPQ-OpmE system	chloramphenicol;erythromycin;imipenem;tetracycline;trimethoprim;trimethoprim_sulphamethoxazole	3000777;3000777;3003699;3000790;3003699	3003699
Multidrug efflux system, inner membrane proton/drug antiporter (RND type) => MexW of MexVW-OprM system	chloramphenicol;ciprofloxacin;danofloxacin;enrofloxacin;erythromycin;gemifloxacin;levofloxacin;moxifloxacin;nalidixic_acid;norfloxacin;ofloxacin;tetracycline	3003031	3003031
Multidrug efflux system, inner membrane proton/drug antiporter (RND type) => MexY of MexXY/AxyXY	amikacin;amoxicillin;amoxicillin_clavulanic_acid;ampicillin;ampicillin_sulbactam;azithromycin;benzylpenicillin;cefalexin;cefalothin;cefazolin;cefepime;cefixime;cefoperazone_sulbactam;cefotaxime;cefotaxime_clavulanic_acid;cefotetan;cefoxitin;cefpodoxime;cefpodoxime_proxetil;cefquinome;ceftaroline;ceftazidime;ceftazidime_avibactam;ceftazidime_clavulanic_acid;ceftiofur;ceftolozane_tazobactam;ceftria…	3003033	3003033
Multidrug efflux system, membrane fusion component => CmeA	cefotaxime;cefotaxime_clavulanic_acid;ciprofloxacin;danofloxacin;enrofloxacin;erythromycin;fusidic_acid;gemifloxacin;levofloxacin;moxifloxacin;nalidixic_acid;norfloxacin;ofloxacin	3000783	3000783
Multidrug efflux system, membrane fusion component => MexA of MexAB-OprM	amoxicillin;amoxicillin_clavulanic_acid;ampicillin;ampicillin_sulbactam;azithromycin;aztreonam;benzylpenicillin;cefalexin;cefalothin;cefazolin;cefepime;cefixime;cefoperazone_sulbactam;cefotaxime;cefotaxime_clavulanic_acid;cefotetan;cefoxitin;cefpodoxime;cefpodoxime_proxetil;cefquinome;ceftaroline;ceftazidime;ceftazidime_avibactam;ceftazidime_clavulanic_acid;ceftiofur;ceftolozane_tazobactam;ceftri…	3000377	3000377
Multidrug efflux system, membrane fusion component => MexC of MexCD-OprJ system	amoxicillin;amoxicillin_clavulanic_acid;ampicillin;ampicillin_sulbactam;azithromycin;benzylpenicillin;cefalexin;cefalothin;cefazolin;cefepime;cefixime;cefoperazone_sulbactam;cefotaxime;cefotaxime_clavulanic_acid;cefpodoxime;cefpodoxime_proxetil;cefquinome;ceftaroline;ceftazidime;ceftazidime_avibactam;ceftazidime_clavulanic_acid;ceftiofur;ceftolozane_tazobactam;ceftriaxone;cefuroxime;chloramphenic…	3000800	3000800
Multidrug efflux system, membrane fusion component => MexE of MexEF-OprN system	chloramphenicol;ciprofloxacin;danofloxacin;enrofloxacin;gemifloxacin;levofloxacin;moxifloxacin;nalidixic_acid;norfloxacin;ofloxacin;trimethoprim;trimethoprim_sulphamethoxazole	3000803	3000803
Multidrug efflux system, membrane fusion component => MexH of MexHI-OpmD system	norfloxacin;tetracycline	3000807	3000807
Multidrug efflux system, membrane fusion component => MexJ of MexJK-OprM/OpmH system	erythromycin;tetracycline	3003692	3003692
Multidrug efflux system, membrane fusion component => MexP of MexPQ-OpmE system	chloramphenicol;erythromycin;imipenem;tetracycline;trimethoprim;trimethoprim_sulphamethoxazole	3000789;3003698	3003698
Multidrug efflux system, membrane fusion component => MexV of MexVW-OprM system	chloramphenicol;ciprofloxacin;danofloxacin;enrofloxacin;erythromycin;gemifloxacin;levofloxacin;moxifloxacin;nalidixic_acid;norfloxacin;ofloxacin;tetracycline	3003030	3003030
Multidrug efflux system, membrane fusion component => MexX of of MexXY/AxyXY	amikacin;amoxicillin;amoxicillin_clavulanic_acid;ampicillin;ampicillin_sulbactam;azithromycin;benzylpenicillin;cefalexin;cefalothin;cefazolin;cefepime;cefixime;cefoperazone_sulbactam;cefotaxime;cefotaxime_clavulanic_acid;cefotetan;cefoxitin;cefpodoxime;cefpodoxime_proxetil;cefquinome;ceftaroline;ceftazidime;ceftazidime_avibactam;ceftazidime_clavulanic_acid;ceftiofur;ceftolozane_tazobactam;ceftria…	3003034	3003034
Multidrug efflux system, outer membrane factor lipoprotein => CmeC	cefotaxime;cefotaxime_clavulanic_acid;ciprofloxacin;danofloxacin;enrofloxacin;erythromycin;fusidic_acid;gemifloxacin;levofloxacin;moxifloxacin;nalidixic_acid;norfloxacin;ofloxacin	3000785	3000785
Multidrug efflux system, outer membrane factor lipoprotein => OpmD of MexHI-OpmD system	norfloxacin;tetracycline	3000809	3000809
Multidrug efflux system, outer membrane factor lipoprotein => OpmE of MexPQ-OpmE system	chloramphenicol;erythromycin;imipenem;tetracycline;trimethoprim;trimethoprim_sulphamethoxazole	3003700	3003700
Multidrug efflux system, outer membrane factor lipoprotein => OprJ of MexCD-OprJ system	amoxicillin;amoxicillin_clavulanic_acid;ampicillin;ampicillin_sulbactam;azithromycin;benzylpenicillin;cefalexin;cefalothin;cefazolin;cefepime;cefixime;cefoperazone_sulbactam;cefotaxime;cefotaxime_clavulanic_acid;cefpodoxime;cefpodoxime_proxetil;cefquinome;ceftaroline;ceftazidime;ceftazidime_avibactam;ceftazidime_clavulanic_acid;ceftiofur;ceftolozane_tazobactam;ceftriaxone;cefuroxime;chloramphenic…	3000802	3000802
Multidrug efflux system, outer membrane factor lipoprotein => OprM of MexAB-OprM	amikacin;amoxicillin;amoxicillin_clavulanic_acid;ampicillin;ampicillin_sulbactam;azithromycin;aztreonam;benzylpenicillin;cefalexin;cefalothin;cefazolin;cefepime;cefixime;cefoperazone_sulbactam;cefotaxime;cefotaxime_clavulanic_acid;cefotetan;cefoxitin;cefpodoxime;cefpodoxime_proxetil;cefquinome;ceftaroline;ceftazidime;ceftazidime_avibactam;ceftazidime_clavulanic_acid;ceftiofur;ceftolozane_tazobact…	3000379	3000379
Multidrug efflux system, outer membrane factor lipoprotein => OprN of MexEF-OprN system	chloramphenicol;ciprofloxacin;danofloxacin;enrofloxacin;gemifloxacin;levofloxacin;moxifloxacin;nalidixic_acid;norfloxacin;ofloxacin;trimethoprim;trimethoprim_sulphamethoxazole	3000805	3000805
Multidrug efflux system, outer membrane factor lipoprotein of OprM/OprM family	amikacin;amoxicillin;amoxicillin_clavulanic_acid;ampicillin;ampicillin_sulbactam;azithromycin;aztreonam;benzylpenicillin;cefalexin;cefalothin;cefazolin;cefepime;cefixime;cefoperazone_sulbactam;cefotaxime;cefotaxime_clavulanic_acid;cefotetan;cefoxitin;cefpodoxime;cefpodoxime_proxetil;cefquinome;ceftaroline;ceftazidime;ceftazidime_avibactam;ceftazidime_clavulanic_acid;ceftiofur;ceftolozane_tazobact…	3000791	3000379
Multidrug efflux transporter MdtK/NorM (MATE family)	ciprofloxacin;danofloxacin;enrofloxacin;gemifloxacin;levofloxacin;moxifloxacin;nalidixic_acid;norfloxacin;ofloxacin	3000753	3001327
Multidrug resistance RND efflux system inner membrane transporter MexF	chloramphenicol;ciprofloxacin;danofloxacin;enrofloxacin;gemifloxacin;levofloxacin;moxifloxacin;nalidixic_acid;norfloxacin;ofloxacin;trimethoprim;trimethoprim_sulphamethoxazole	3003923	3000804
Multidrug resistance efflux pump PmrA	ciprofloxacin;norfloxacin	3000822	3000822
Multidrug resistance operon repressor MexR, MarR family	amoxicillin;amoxicillin_clavulanic_acid;ampicillin;ampicillin_sulbactam;azithromycin;aztreonam;benzylpenicillin;cefalexin;cefalothin;cefazolin;cefepime;cefixime;cefoperazone_sulbactam;cefotaxime;cefotaxime_clavulanic_acid;cefotetan;cefoxitin;cefpodoxime;cefpodoxime_proxetil;cefquinome;ceftaroline;ceftazidime;ceftazidime_avibactam;ceftazidime_clavulanic_acid;ceftiofur;ceftolozane_tazobactam;ceftri…	3000506	3000506
Multidrug resistance protein ErmA	nalidixic_acid	3000027	3000027
Multidrug resistance protein ErmB	azithromycin;clarithromycin;clindamycin;erythromycin;lincomycin;quinupristin_dalfopristin;telithromycin;tilmicosin;tulathromycin;tylosin	3003969;3004597	3000375
Multidrug resistance protein MdtG	fosfomycin	3001329	3001329
Multidrug resistance protein MdtH	norfloxacin	3001216	3001216
Multidrug resistance regulator EmrR (MprA)	nalidixic_acid	3000516	3000516
Multimodular transpeptidase-transglycosylase (EC 2.4.1.129) (EC 3.4.-.-)	amoxicillin;amoxicillin_clavulanic_acid;ampicillin;ampicillin_sulbactam;benzylpenicillin;cefalexin;cefalothin;cefazolin;cefepime;cefixime;cefoperazone_sulbactam;cefotaxime;cefotaxime_clavulanic_acid;cefotetan;cefoxitin;cefpodoxime;cefpodoxime_proxetil;cefquinome;ceftaroline;ceftazidime;ceftazidime_avibactam;ceftazidime_clavulanic_acid;ceftiofur;ceftolozane_tazobactam;ceftriaxone;cefuroxime;methic…	3004833	-
Multimodular transpeptidase-transglycosylase (EC 2.4.1.129) (EC 3.4.-.-) / Penicillin-binding protein 1A/1B (PBP1)	amoxicillin;amoxicillin_clavulanic_acid;ampicillin;ampicillin_sulbactam;benzylpenicillin;cefalexin;cefalothin;cefazolin;cefepime;cefixime;cefoperazone_sulbactam;cefotaxime;cefotaxime_clavulanic_acid;cefotetan;cefoxitin;cefpodoxime;cefpodoxime_proxetil;cefquinome;ceftaroline;ceftazidime;ceftazidime_avibactam;ceftazidime_clavulanic_acid;ceftiofur;ceftolozane_tazobactam;ceftriaxone;cefuroxime;methic…	3003041;penicillin	3003041
Multiple antibiotic resistance protein MarA	amoxicillin;amoxicillin_clavulanic_acid;ampicillin;ampicillin_sulbactam;aztreonam;benzylpenicillin;cefalexin;cefalothin;cefazolin;cefepime;cefixime;cefoperazone_sulbactam;cefotaxime;cefotaxime_clavulanic_acid;cefotetan;cefoxitin;cefpodoxime;cefpodoxime_proxetil;cefquinome;ceftaroline;ceftazidime;ceftazidime_avibactam;ceftazidime_clavulanic_acid;ceftiofur;ceftolozane_tazobactam;ceftriaxone;cefurox…	3000263	3000263
Multiple antibiotic resistance protein MarR	ampicillin;ampicillin_sulbactam;cefalothin;chloramphenicol;ciprofloxacin;danofloxacin;enrofloxacin;gemifloxacin;levofloxacin;moxifloxacin;nalidixic_acid;norfloxacin;ofloxacin;rifampicin;tetracycline;tigecycline	3003378	3003378
Osmosensitive K+ channel histidine kinase KdpD	amikacin;gentamicin;kanamycin;neomycin;netilmicin;spectinomycin;streptomycin;tobramycin	3000549	3004047
Outer membrane channel TolC (OpmH)	amikacin;amoxicillin;amoxicillin_clavulanic_acid;ampicillin;ampicillin_sulbactam;azithromycin;benzylpenicillin;cefalexin;cefalothin;cefazolin;cefepime;cefixime;cefoperazone_sulbactam;cefotaxime;cefotaxime_clavulanic_acid;cefotetan;cefoxitin;cefpodoxime;cefpodoxime_proxetil;cefquinome;ceftaroline;ceftazidime;ceftazidime_avibactam;ceftazidime_clavulanic_acid;ceftiofur;ceftolozane_tazobactam;ceftria…	3000237	3000237
Outer membrane low permeability porin, OprD family => OccD1/OprD basic amino acids, carbapenem uptake	doripenem;ertapenem;imipenem;meropenem	carbapenem	-
Outer membrane low permeability porin, OprD family => OccK1/OpdK benzoate/histidine, carbenicillin and cefoxitin uptake	cefoxitin	cefoxitin	-
Outer membrane low permeability porin, OprD family => OccK3/OpdO pyroglutamate, cefotaxime uptake	cefotaxime	cefotaxime	-
Outer membrane low permeability porin, OprD family => OccK7/OpdD, meropenem uptake	meropenem	meropenem	-
Penicillin-binding protein 2 (PBP-2)	amoxicillin;amoxicillin_clavulanic_acid;ampicillin;ampicillin_sulbactam;benzylpenicillin;methicillin;oxacillin;penicillin;piperacillin;piperacillin_tazobactam;ticarcillin;ticarcillin_clavulanic_acid	penicillin	Many
Penicillin-binding protein 3	amoxicillin;amoxicillin_clavulanic_acid;ampicillin;ampicillin_sulbactam;benzylpenicillin;methicillin;oxacillin;penicillin;piperacillin;piperacillin_tazobactam;ticarcillin;ticarcillin_clavulanic_acid	penicillin	3004446
Penicillin-binding protein PBP2a, methicillin resistance determinant MecA, transpeptidase	amoxicillin;amoxicillin_clavulanic_acid;ampicillin;ampicillin_sulbactam;benzylpenicillin;methicillin;oxacillin;penicillin;piperacillin;piperacillin_tazobactam;ticarcillin;ticarcillin_clavulanic_acid	3000617;3001209;methicillin;penicillin	Many
Penicillin-binding protein activator LpoA	amoxicillin;amoxicillin_clavulanic_acid;ampicillin;ampicillin_sulbactam;benzylpenicillin;methicillin;oxacillin;penicillin;piperacillin;piperacillin_tazobactam;ticarcillin;ticarcillin_clavulanic_acid	penicillin	-
Pentapeptide repeat protein QnrB family	ciprofloxacin;danofloxacin;enrofloxacin;gemifloxacin;levofloxacin;moxifloxacin;nalidixic_acid;norfloxacin;ofloxacin	3002707;3002793;3002790;3002791;3002707;3002799;3002798;3004636;3002790;3002801;3002709;3002707;3004636;3002707;3002790;3002793	3000419 (class)
Pentapeptide repeat protein QnrB family => Quinolone resistance protein QnrB10	ciprofloxacin;danofloxacin;enrofloxacin;gemifloxacin;levofloxacin;moxifloxacin;nalidixic_acid;norfloxacin;ofloxacin	3002714;3002715;3002718;3002719;3002734;3002735;3002724;3002723;3002732;3002720;3002714;3002715;3002778;3004636;3002718;3002734;3002735;3002724;3002721;3002720;3002714;3002718;3002735;3002724;3002732;3002720;3002734;3002735;3002724;3002719;quinolone	3000419 (class)
Phosphoenolpyruvate-protein phosphotransferase of PTS system (EC 2.7.3.9)	fosfomycin	3003899	3003899
Phosphoethanolamine transferase EptA	colistin;daptomycin;polymyxin_b	3004684	3003576
Phosphoglucosamine mutase (EC 5.4.2.10) @ FemD, factor involved in methicillin resistance	methicillin	methicillin	-
Polymyxin resistance protein ArnC, glycosyl transferase (EC 2.4.-.-)	colistin;polymyxin_b	polymyxin	3003578
Polymyxin resistance protein PmrD	colistin;polymyxin_b	polymyxin	-
Polymyxin resistance protein PmrG; Ais protein	colistin;polymyxin_b	polymyxin	-
Polymyxin resistance protein PmrL, sucrose-6 phosphate hydrolase	colistin;polymyxin_b	polymyxin	3002985
Positive transcription regulator EvgA	erythromycin;norfloxacin;oxacillin;tetracycline	3000832	3000832
Probable acrEF/envCD operon repressor EnvR	amoxicillin;amoxicillin_clavulanic_acid;ampicillin;ampicillin_sulbactam;benzylpenicillin;cefalexin;cefalothin;cefazolin;cefepime;cefixime;cefoperazone_sulbactam;cefotaxime;cefotaxime_clavulanic_acid;cefotetan;cefoxitin;cefpodoxime;cefpodoxime_proxetil;cefquinome;ceftaroline;ceftazidime;ceftazidime_avibactam;ceftazidime_clavulanic_acid;ceftiofur;ceftolozane_tazobactam;ceftriaxone;cefuroxime;chlora…	3000656	3000656
Protein VanZ	dalbavancin;teicoplanin;vancomycin	3002962	3002962
Putative beta-lactamase (EC 3.5.2.6)	amoxicillin;amoxicillin_clavulanic_acid;ampicillin;ampicillin_sulbactam;aztreonam;benzylpenicillin;cefalexin;cefalothin;cefazolin;cefepime;cefixime;cefoperazone_sulbactam;cefotaxime;cefotaxime_clavulanic_acid;cefotetan;cefoxitin;cefpodoxime;cefpodoxime_proxetil;cefquinome;ceftaroline;ceftazidime;ceftazidime_avibactam;ceftazidime_clavulanic_acid;ceftiofur;ceftolozane_tazobactam;ceftriaxone;cefurox…	beta-lactam	-
Putative penicillin-binding protein PbpX	amoxicillin;amoxicillin_clavulanic_acid;ampicillin;ampicillin_sulbactam;benzylpenicillin;methicillin;oxacillin;penicillin;piperacillin;piperacillin_tazobactam;ticarcillin;ticarcillin_clavulanic_acid	penicillin	-
Putative response regulator ArlR	ciprofloxacin;norfloxacin	3000838	3000838
Qnr	ciprofloxacin;danofloxacin;enrofloxacin;gemifloxacin;levofloxacin;moxifloxacin;nalidixic_acid;norfloxacin;ofloxacin	3002788;3002792	3000419 (class)
Redox-sensitive transcriptional activator SoxR	ampicillin;ampicillin_sulbactam;cefalothin;chloramphenicol;ciprofloxacin;danofloxacin;enrofloxacin;gemifloxacin;levofloxacin;moxifloxacin;nalidixic_acid;norfloxacin;ofloxacin;rifampicin;tetracycline;tigecycline	3003381;3004107	3003381
Response regulator BaeR	amikacin;gentamicin;kanamycin;neomycin;netilmicin;spectinomycin;streptomycin;tobramycin	3000828	3000828
Ribosomal RNA methyltransferase (Gentamicin- resistance methyltransferase)	amikacin;gentamicin;kanamycin;neomycin;netilmicin;spectinomycin;streptomycin;tobramycin	3000860;3002666;gentamicin	-
Ribosome protection-type tetracycline resistance related proteins	chlortetracycline;doxycycline;minocycline;oxytetracycline;tetracycline;tigecycline	tetracycline	-
weak similarity to aminoglycoside phosphotransferase	amikacin;gentamicin;kanamycin;neomycin;netilmicin;spectinomycin;streptomycin;tobramycin	aminoglycoside	-
weak similarity to aminoglycoside nucleotidyltransferase	amikacin;gentamicin;kanamycin;neomycin;netilmicin;spectinomycin;streptomycin;tobramycin	aminoglycoside	-
weak similarity to aminoglycoside N(3)-acetyltransferase	amikacin;gentamicin;kanamycin;neomycin;netilmicin;spectinomycin;streptomycin;tobramycin	aminoglycoside	-
Vancomycin Teicoplanin A-type resistance protein VanA / D-alanine--D-alanine ligase (EC 6.3.2.4)	dalbavancin;teicoplanin;vancomycin	3000010;teicoplanin;vancomycin	3000010
Vancomycin response regulator VanR	dalbavancin;teicoplanin;vancomycin	3002919;vancomycin	3002919
Vancomycin resistance protein VanW	dalbavancin;teicoplanin;vancomycin	3002964;vancomycin	3002964
Vancomycin resistance protein VanH / D-lactate dehydrogenase (EC 1.1.1.28)	dalbavancin;teicoplanin;vancomycin	3002942;vancomycin	3002942
Vancomycin B-type resistance protein VanX / D-alanyl-D-alanine dipeptidase (EC 3.4.13.-)	dalbavancin;teicoplanin;vancomycin	3002949;vancomycin	3002949
Vancomycin (or other glycopeptides) response regulator VanR => VanG-type	dalbavancin;teicoplanin;vancomycin	glycopeptide;vancomycin	3000257 (class)
Vancomycin (or other glycopeptides) response regulator VanR => VanB-type	dalbavancin;teicoplanin;vancomycin	3002921;glycopeptide;vancomycin	3002921
Vancomycin (or other glycopeptides) response regulator VanR => unclassified	dalbavancin;teicoplanin;vancomycin	3002919;glycopeptide;vancomycin	3002919
Vancomycin (or other glycopeptides) histidine kinase VanS => VanG-type	dalbavancin;teicoplanin;vancomycin	glycopeptide;vancomycin	3000257 (class)
Vancomycin (or other glycopeptides) histidine kinase VanS => VanB-type	dalbavancin;teicoplanin;vancomycin	3002932;glycopeptide;vancomycin	3002932
Vancomycin (or other glycopeptides) histidine kinase VanS => VanA/I/Pt-type	dalbavancin;teicoplanin;vancomycin	3002931;glycopeptide;vancomycin	3002931
Vancomycin (or other glycopeptides) histidine kinase VanS => unclassified	dalbavancin;teicoplanin;vancomycin	3002931;glycopeptide;vancomycin	3002931
Undecaprenyl-phosphate 4-deoxy-4-formamido-L-arabinose transferase (EC 2.4.2.53)	colistin;daptomycin;polymyxin_b	3003578	3003578
Undecaprenyl-diphosphatase (EC 3.6.1.27)	bacitracin	3002986	3002986
Undecaprenyl phosphate-alpha-4-amino-4-deoxy-L-arabinose arabinosyl transferase (EC 2.4.2.43) @ Polymyxin resistance protein PmrK	colistin;daptomycin;polymyxin_b	3005053;polymyxin	3005053
Undecaprenyl phosphate-alpha-4-amino-4-deoxy-L-arabinose arabinosyl transferase (EC 2.4.2.43) @ Melittin resistance protein PqaB @ Polymyxin resistance protein PmrK	colistin;daptomycin;polymyxin_b	polymyxin	3005053
UDP-N-acetylglucosamine 1-carboxyvinyltransferase (EC 2.5.1.7)	fosfomycin	3003776	3003776
UDP-glucose 6-dehydrogenase (EC 1.1.1.22)	colistin;daptomycin;polymyxin_b	3003577;3003709	3003577
UDP-4-amino-4-deoxy-L-arabinose formyltransferase (EC 2.1.2.13) / UDP-glucuronic acid oxidase (UDP-4-keto-hexauronic acid decarboxylating) (EC 1.1.1.305)	colistin;daptomycin;polymyxin_b	3002985	3002985
Type I secretion outer membrane protein, TolC precursor	amikacin;amoxicillin;amoxicillin_clavulanic_acid;ampicillin;ampicillin_sulbactam;azithromycin;benzylpenicillin;cefalexin;cefalothin;cefazolin;cefepime;cefixime;cefoperazone_sulbactam;cefotaxime;cefotaxime_clavulanic_acid;cefotetan;cefoxitin;cefpodoxime;cefpodoxime_proxetil;cefquinome;ceftaroline;ceftazidime;ceftazidime_avibactam;ceftazidime_clavulanic_acid;ceftiofur;ceftolozane_tazobactam;ceftria…	3000237	3000237
Two-component transcriptional response regulator ParR	amikacin;amoxicillin;amoxicillin_clavulanic_acid;ampicillin;ampicillin_sulbactam;azithromycin;aztreonam;benzylpenicillin;cefalexin;cefalothin;cefazolin;cefepime;cefixime;cefoperazone_sulbactam;cefotaxime;cefotaxime_clavulanic_acid;cefotetan;cefoxitin;cefpodoxime;cefpodoxime_proxetil;cefquinome;ceftaroline;ceftazidime;ceftazidime_avibactam;ceftazidime_clavulanic_acid;ceftiofur;ceftolozane_tazobact…	3005068	3005068
Two component system histidine kinase ArlS (EC 2.7.3.-)	ciprofloxacin;norfloxacin	3000839	3000839
tRNA-dependent lipid II-GlyGlyGly glycyltransferase (EC 2.3.2.18) @ tRNA-dependent lipid II-GlyGlyGlyGly glycyltransferase (EC 2.3.2.18) @ FemB, factor involved in methicillin resistance	methicillin	methicillin	-
tRNA-dependent lipid II-Gly glycyltransferase (EC 2.3.2.17) @ tRNA-dependent lipid II-GlyGly glycyltransferase (EC 2.3.2.17) @ FemA, factor essential for methicillin resistance	methicillin	methicillin	-
trimethoprim-resistant dihydrofolate reductase DfrB5	trimethoprim;trimethoprim_sulphamethoxazole	3004549;trimethoprim	3004549
trimethoprim-resistant dihydrofolate reductase DfrB2	trimethoprim;trimethoprim_sulphamethoxazole	3003021;trimethoprim	3003021
trimethoprim-resistant dihydrofolate reductase DfrA1	trimethoprim;trimethoprim_sulphamethoxazole	3002859;trimethoprim	3001218 (class)
Translation elongation factor G	fusidic_acid	3003735	3003735
Transcriptional repressor of mexXY operon, MexZ	amikacin;amoxicillin;amoxicillin_clavulanic_acid;ampicillin;ampicillin_sulbactam;azithromycin;benzylpenicillin;cefalexin;cefalothin;cefazolin;cefepime;cefixime;cefoperazone_sulbactam;cefotaxime;cefotaxime_clavulanic_acid;cefotetan;cefoxitin;cefpodoxime;cefpodoxime_proxetil;cefquinome;ceftaroline;ceftazidime;ceftazidime_avibactam;ceftazidime_clavulanic_acid;ceftiofur;ceftolozane_tazobactam;ceftria…	3003709	3003709
Transcriptional repressor of CmeABC operon, CmeR	cefotaxime;cefotaxime_clavulanic_acid;ciprofloxacin;danofloxacin;enrofloxacin;erythromycin;fusidic_acid;gemifloxacin;levofloxacin;moxifloxacin;nalidixic_acid;norfloxacin;ofloxacin	3000526	3000526
Transcriptional regulatory protein PhoP	colistin;daptomycin;erythromycin;polymyxin_b	3003585	3003585
Transcriptional regulator of the MexEF-OprN multidrug efflux system	chloramphenicol;ciprofloxacin;danofloxacin;enrofloxacin;gemifloxacin;levofloxacin;moxifloxacin;nalidixic_acid;norfloxacin;ofloxacin;trimethoprim;trimethoprim_sulphamethoxazole	3000814	3000814
Transcriptional regulator of acrAB operon, AcrR	ampicillin;ampicillin_sulbactam;cefalothin;chloramphenicol;ciprofloxacin;danofloxacin;enrofloxacin;gemifloxacin;levofloxacin;moxifloxacin;nalidixic_acid;norfloxacin;ofloxacin;rifampicin;tetracycline;tigecycline	3003373;3003807	3003807
Transcriptional regulator NfxB	amoxicillin;amoxicillin_clavulanic_acid;ampicillin;ampicillin_sulbactam;azithromycin;benzylpenicillin;cefalexin;cefalothin;cefazolin;cefepime;cefixime;cefoperazone_sulbactam;cefotaxime;cefotaxime_clavulanic_acid;cefpodoxime;cefpodoxime_proxetil;cefquinome;ceftaroline;ceftazidime;ceftazidime_avibactam;ceftazidime_clavulanic_acid;ceftiofur;ceftolozane_tazobactam;ceftriaxone;cefuroxime;chloramphenic…	3004060	3004060
Transcriptional regulator MgrA (Regulator of autolytic activity)	cefotaxime;cefotaxime_clavulanic_acid;ciprofloxacin;daptomycin;methicillin;moxifloxacin;norfloxacin;tetracycline	3000815	3000815
Transcriptional regulator MexT	chloramphenicol;ciprofloxacin;danofloxacin;enrofloxacin;gemifloxacin;levofloxacin;moxifloxacin;nalidixic_acid;norfloxacin;ofloxacin;trimethoprim;trimethoprim_sulphamethoxazole	3000814	3000814
Transcriptional regulator GadX, AraC family	erythromycin;norfloxacin;oxacillin	3000508	3000508
Transcriptional regulator GadW, AraC family	erythromycin;norfloxacin;oxacillin	3003838	3003838
Transcriptional regulator AmpR, LysR family	amoxicillin_clavulanic_acid;ampicillin;ampicillin_sulbactam;cefazolin;cefoxitin;doripenem;ertapenem;imipenem;meropenem	3003665	-
Transcriptional activator RamA	amoxicillin;amoxicillin_clavulanic_acid;ampicillin;ampicillin_sulbactam;aztreonam;benzylpenicillin;cefalexin;cefalothin;cefazolin;cefepime;cefixime;cefoperazone_sulbactam;cefotaxime;cefotaxime_clavulanic_acid;cefotetan;cefoxitin;cefpodoxime;cefpodoxime_proxetil;cefquinome;ceftaroline;ceftazidime;ceftazidime_avibactam;ceftazidime_clavulanic_acid;ceftiofur;ceftolozane_tazobactam;ceftriaxone;cefurox…	3000823	3000823
Tetracycline resistence protein, metal-tetracycline/H+ antiporter	chlortetracycline;doxycycline;minocycline;oxytetracycline;tetracycline;tigecycline	3003196;tetracycline	-
Tetracycline resistance, tetracycline-inactivating enzyme => Tet(X)	chlortetracycline;doxycycline;minocycline;oxytetracycline;tetracycline;tigecycline	3004720;3005056;3005057;tetracycline	Many
Tetracycline resistance, ribosomal protection type => Tet(W)	chlortetracycline;doxycycline;minocycline;oxytetracycline;tetracycline;tigecycline	3004442;3000194;tetracycline	3000194
Tetracycline resistance, ribosomal protection type => Tet(S)	chlortetracycline;doxycycline;minocycline;oxytetracycline;tetracycline;tigecycline	3000192;tetracycline	3000192
Tetracycline resistance, ribosomal protection type => Tet(O)	chlortetracycline;doxycycline;minocycline;oxytetracycline;tetracycline;tigecycline	3000190;3000190;3004442;3004442;3000190;tetracycline	3000190
Tetracycline resistance, ribosomal protection type => Tet(M)	chlortetracycline;doxycycline;minocycline;oxytetracycline;tetracycline;tigecycline	3000186;3004442;3000186;tetracycline	3000186
Tetracycline resistance, ribosomal protection type => Tet(32)	chlortetracycline;doxycycline;minocycline;oxytetracycline;tetracycline;tigecycline	3000196;tetracycline	3000196
Tetracycline resistance, MFS efflux pump => unclassified	chlortetracycline;doxycycline;minocycline;oxytetracycline;tetracycline;tigecycline	tetracycline	-
Tetracycline resistance, MFS efflux pump => Tet(L)	chlortetracycline;doxycycline;minocycline;oxytetracycline;tetracycline;tigecycline	3000179;3000179;3003196;tetracycline	3000179
Tetracycline resistance, MFS efflux pump => Tet(K)	chlortetracycline;doxycycline;minocycline;oxytetracycline;tetracycline;tigecycline	3000178;3000178;3003196;tetracycline	3000178
Tetracycline resistance, MFS efflux pump => Tet(H)	chlortetracycline;doxycycline;minocycline;oxytetracycline;tetracycline;tigecycline	3000175;tetracycline	3000175
Tetracycline resistance, MFS efflux pump => Tet(G)	chlortetracycline;doxycycline;minocycline;oxytetracycline;tetracycline;tigecycline	3000168;3000174;3000168;tetracycline	3000174
Tetracycline resistance, MFS efflux pump => Tet(D)	chlortetracycline;doxycycline;minocycline;oxytetracycline;tetracycline;tigecycline	3000168;tetracycline	3000168
Tetracycline resistance, MFS efflux pump => Tet(C)	chlortetracycline;doxycycline;minocycline;oxytetracycline;tetracycline;tigecycline	3000167;tetracycline	3000167
Tetracycline resistance, MFS efflux pump => Tet(B)	chlortetracycline;doxycycline;minocycline;oxytetracycline;tetracycline;tigecycline	3000166;3000166;3000168;tetracycline	3000166
Tetracycline resistance, MFS efflux pump => Tet(A)	chlortetracycline;doxycycline;minocycline;oxytetracycline;tetracycline;tigecycline	3000165;3000167;3000165;3000167;3000165;3000168;tetracycline	3000165
Tetracycline resistance, MFS efflux pump => Tet(40)	chlortetracycline;doxycycline;minocycline;oxytetracycline;tetracycline;tigecycline	3000567;tetracycline	3000567
Tetracycline resistance, MFS efflux pump => Tet(39)	chlortetracycline;doxycycline;minocycline;oxytetracycline;tetracycline;tigecycline	3000566;3000168;tetracycline	3000566
Tetracycline resistance, MFS efflux pump => Tet(38)	chlortetracycline;doxycycline;minocycline;oxytetracycline;tetracycline;tigecycline	3000565;tetracycline	3000565
tetracycline resistance repressor	chlortetracycline;doxycycline;minocycline;oxytetracycline;tetracycline;tigecycline	tetracycline	-
Tetracycline resistance regulatory protein TetR	chlortetracycline;doxycycline;minocycline;oxytetracycline;tetracycline;tigecycline	3003479;tetracycline	3003479
Tetracycline resistance protein TetM	chlortetracycline;doxycycline;minocycline;oxytetracycline;tetracycline;tigecycline	3000186;tetracycline	3000186
tetracycline resistance protein	chlortetracycline;doxycycline;minocycline;oxytetracycline;tetracycline;tigecycline	tetracycline	-
Tetracycline resistance element mobilization regulatory protein RteC	chlortetracycline;doxycycline;minocycline;oxytetracycline;tetracycline;tigecycline	tetracycline	-
tetracycline resistance determinant leader peptide	chlortetracycline;doxycycline;minocycline;oxytetracycline;tetracycline;tigecycline	tetracycline	-
Tetracycline efflux protein TetA	chlortetracycline;doxycycline;minocycline;oxytetracycline;tetracycline;tigecycline	3000167;3000168;tetracycline	3000165
Teicoplanin-resistance associated HTH-type transcriptional regulator TcaR	teicoplanin	teicoplanin	-
Teicoplanin resistance transporter, TcaB family => TcaB2	teicoplanin	teicoplanin	-
Teicoplanin resistance transporter, TcaB family => TcaB	teicoplanin	teicoplanin	-
Teicoplanin resistance protein VanZ	dalbavancin;teicoplanin;vancomycin	3002962;teicoplanin	3002962
Teicoplanin resistance associated membrane protein TcaA	teicoplanin	teicoplanin	-
Subclass B3 beta-lactamase (EC 3.5.2.6)	amoxicillin;amoxicillin_clavulanic_acid;ampicillin;ampicillin_sulbactam;aztreonam;benzylpenicillin;cefalexin;cefalothin;cefazolin;cefepime;cefixime;cefoperazone_sulbactam;cefotaxime;cefotaxime_clavulanic_acid;cefotetan;cefoxitin;cefpodoxime;cefpodoxime_proxetil;cefquinome;ceftaroline;ceftazidime;ceftazidime_avibactam;ceftazidime_clavulanic_acid;ceftiofur;ceftolozane_tazobactam;ceftriaxone;cefurox…	beta-lactam	-
Subclass B1 beta-lactamase (EC 3.5.2.6) => VIM family	amoxicillin;amoxicillin_clavulanic_acid;ampicillin;ampicillin_sulbactam;aztreonam;benzylpenicillin;cefalexin;cefalothin;cefazolin;cefepime;cefixime;cefoperazone_sulbactam;cefotaxime;cefotaxime_clavulanic_acid;cefotetan;cefoxitin;cefpodoxime;cefpodoxime_proxetil;cefquinome;ceftaroline;ceftazidime;ceftazidime_avibactam;ceftazidime_clavulanic_acid;ceftiofur;ceftolozane_tazobactam;ceftriaxone;cefurox…	3002272;3002274;3002271;3002274;3002271;3002289;3002272;3002297;3002303;3002274;3002276;3002271;3002272;3002293;3002283;beta-lactam	3000021 (class)
Subclass B1 beta-lactamase (EC 3.5.2.6) => SPM family	amoxicillin;amoxicillin_clavulanic_acid;ampicillin;ampicillin_sulbactam;aztreonam;benzylpenicillin;cefalexin;cefalothin;cefazolin;cefepime;cefixime;cefoperazone_sulbactam;cefotaxime;cefotaxime_clavulanic_acid;cefotetan;cefoxitin;cefpodoxime;cefpodoxime_proxetil;cefquinome;ceftaroline;ceftazidime;ceftazidime_avibactam;ceftazidime_clavulanic_acid;ceftiofur;ceftolozane_tazobactam;ceftriaxone;cefurox…	3003793;beta-lactam	3000580 (class)
Subclass B1 beta-lactamase (EC 3.5.2.6) => NDM family	amoxicillin;amoxicillin_clavulanic_acid;ampicillin;ampicillin_sulbactam;aztreonam;benzylpenicillin;cefalexin;cefalothin;cefazolin;cefepime;cefixime;cefoperazone_sulbactam;cefotaxime;cefotaxime_clavulanic_acid;cefotetan;cefoxitin;cefpodoxime;cefpodoxime_proxetil;cefquinome;ceftaroline;ceftazidime;ceftazidime_avibactam;ceftazidime_clavulanic_acid;ceftiofur;ceftolozane_tazobactam;ceftriaxone;cefurox…	3000589;3000589;3000467;3002356;3002357;3002359;3000589;3002357;3002362;3004871;3000467;beta-lactam	3000057 (class)
Subclass B1 beta-lactamase (EC 3.5.2.6) => KHM family	amoxicillin;amoxicillin_clavulanic_acid;ampicillin;ampicillin_sulbactam;aztreonam;benzylpenicillin;cefalexin;cefalothin;cefazolin;cefepime;cefixime;cefoperazone_sulbactam;cefotaxime;cefotaxime_clavulanic_acid;cefotetan;cefoxitin;cefpodoxime;cefpodoxime_proxetil;cefquinome;ceftaroline;ceftazidime;ceftazidime_avibactam;ceftazidime_clavulanic_acid;ceftiofur;ceftolozane_tazobactam;ceftriaxone;cefurox…	3004092;beta-lactam	3004207 (class)
Subclass B1 beta-lactamase (EC 3.5.2.6) => IMP family	amoxicillin;amoxicillin_clavulanic_acid;ampicillin;ampicillin_sulbactam;aztreonam;benzylpenicillin;cefalexin;cefalothin;cefazolin;cefepime;cefixime;cefoperazone_sulbactam;cefotaxime;cefotaxime_clavulanic_acid;cefotetan;cefoxitin;cefpodoxime;cefpodoxime_proxetil;cefquinome;ceftaroline;ceftazidime;ceftazidime_avibactam;ceftazidime_clavulanic_acid;ceftiofur;ceftolozane_tazobactam;ceftriaxone;cefurox…	3002192;3002195;3002204;3002192;3002204;3002217;3002205;3002222;3002209;3002192;beta-lactam	3000020 (class)
Streptomycin 3''-O-adenylyltransferase (EC 2.7.7.47) @ Spectinomycin 9-O-adenylyltransferase	spectinomycin;streptomycin	3002602;3004089;3002620;spectinomycin;streptomycin	Many
Streptomycin 3''-kinase (EC 2.7.1.87)	streptomycin	streptomycin	-
Streptogramin lyase	quinupristin_dalfopristin	streptogramin	-
Streptogramin A O-acetyltransferase (EC 2.3.1.-) => Vat(E)	quinupristin_dalfopristin	3002844;streptogramin	3002844
streptogramin A acetyl transferase	quinupristin_dalfopristin	streptogramin	-
Small multidrug resistance (SMR) efflux transporter => EmrE, broad substrate specificity	erythromycin	3004039	3004039
Similar to Teicoplanin resistance associated membrane protein TcaA	teicoplanin	teicoplanin	-
Sensory histidine kinase ParS	amikacin;amoxicillin;amoxicillin_clavulanic_acid;ampicillin;ampicillin_sulbactam;azithromycin;aztreonam;benzylpenicillin;cefalexin;cefalothin;cefazolin;cefepime;cefixime;cefoperazone_sulbactam;cefotaxime;cefotaxime_clavulanic_acid;cefotetan;cefoxitin;cefpodoxime;cefpodoxime_proxetil;cefquinome;ceftaroline;ceftazidime;ceftazidime_avibactam;ceftazidime_clavulanic_acid;ceftiofur;ceftolozane_tazobact…	3005067	3005067
Sensory histidine kinase BaeS	amikacin;gentamicin;kanamycin;neomycin;netilmicin;spectinomycin;streptomycin;tobramycin	3000829	3000829
Sensor histidine kinase VanS (EC 2.7.3.-)	dalbavancin;teicoplanin;vancomycin	3002931	3002931
Sensor histidine kinase PhoQ (EC 2.7.13.3)	colistin;daptomycin;erythromycin;polymyxin_b	3003896	3003896
rifampin ADP-ribosyl transferase	rifampicin	3002847;3002848;3002848;3002847	3000390 (class)
putative aminoglycoside 6-adenylyltansferase	amikacin;gentamicin;kanamycin;neomycin;netilmicin;spectinomycin;streptomycin;tobramycin	aminoglycoside	-
probable beta-lactamase	amoxicillin;amoxicillin_clavulanic_acid;ampicillin;ampicillin_sulbactam;aztreonam;benzylpenicillin;cefalexin;cefalothin;cefazolin;cefepime;cefixime;cefoperazone_sulbactam;cefotaxime;cefotaxime_clavulanic_acid;cefotetan;cefoxitin;cefpodoxime;cefpodoxime_proxetil;cefquinome;ceftaroline;ceftazidime;ceftazidime_avibactam;ceftazidime_clavulanic_acid;ceftiofur;ceftolozane_tazobactam;ceftriaxone;cefurox…	beta-lactam	-
polymyxin B resistance protein pmrD	colistin;polymyxin_b	polymyxin	-
penicillinase repressor family protein	amoxicillin;amoxicillin_clavulanic_acid;ampicillin;ampicillin_sulbactam;benzylpenicillin;methicillin;oxacillin;penicillin;piperacillin;piperacillin_tazobactam;ticarcillin;ticarcillin_clavulanic_acid	penicillin	-
penicillin-binding protein, putative	amoxicillin;amoxicillin_clavulanic_acid;ampicillin;ampicillin_sulbactam;benzylpenicillin;methicillin;oxacillin;penicillin;piperacillin;piperacillin_tazobactam;ticarcillin;ticarcillin_clavulanic_acid	penicillin	-
metallo-beta-lactamase superfamily protein	amoxicillin;amoxicillin_clavulanic_acid;ampicillin;ampicillin_sulbactam;aztreonam;benzylpenicillin;cefalexin;cefalothin;cefazolin;cefepime;cefixime;cefoperazone_sulbactam;cefotaxime;cefotaxime_clavulanic_acid;cefotetan;cefoxitin;cefpodoxime;cefpodoxime_proxetil;cefquinome;ceftaroline;ceftazidime;ceftazidime_avibactam;ceftazidime_clavulanic_acid;ceftiofur;ceftolozane_tazobactam;ceftriaxone;cefurox…	beta-lactam	-
metallo-beta-lactamase family protein	amoxicillin;amoxicillin_clavulanic_acid;ampicillin;ampicillin_sulbactam;aztreonam;benzylpenicillin;cefalexin;cefalothin;cefazolin;cefepime;cefixime;cefoperazone_sulbactam;cefotaxime;cefotaxime_clavulanic_acid;cefotetan;cefoxitin;cefpodoxime;cefpodoxime_proxetil;cefquinome;ceftaroline;ceftazidime;ceftazidime_avibactam;ceftazidime_clavulanic_acid;ceftiofur;ceftolozane_tazobactam;ceftriaxone;cefurox…	beta-lactam	-
erythromycin resistance protein	erythromycin	erythromycin	-
dihydrofolate reductase	trimethoprim;trimethoprim_sulphamethoxazole	3002858	3001218 (class)
ciprofloxacin resistance protein CrpP	ciprofloxacin;danofloxacin;enrofloxacin;gemifloxacin;levofloxacin;moxifloxacin;nalidixic_acid;norfloxacin;ofloxacin	ciprofloxacin;ofloxacin	3004468
beta-lactamase-like protein	amoxicillin;amoxicillin_clavulanic_acid;ampicillin;ampicillin_sulbactam;aztreonam;benzylpenicillin;cefalexin;cefalothin;cefazolin;cefepime;cefixime;cefoperazone_sulbactam;cefotaxime;cefotaxime_clavulanic_acid;cefotetan;cefoxitin;cefpodoxime;cefpodoxime_proxetil;cefquinome;ceftaroline;ceftazidime;ceftazidime_avibactam;ceftazidime_clavulanic_acid;ceftiofur;ceftolozane_tazobactam;ceftriaxone;cefurox…	beta-lactam	-
beta-lactamase-like	amoxicillin;amoxicillin_clavulanic_acid;ampicillin;ampicillin_sulbactam;aztreonam;benzylpenicillin;cefalexin;cefalothin;cefazolin;cefepime;cefixime;cefoperazone_sulbactam;cefotaxime;cefotaxime_clavulanic_acid;cefotetan;cefoxitin;cefpodoxime;cefpodoxime_proxetil;cefquinome;ceftaroline;ceftazidime;ceftazidime_avibactam;ceftazidime_clavulanic_acid;ceftiofur;ceftolozane_tazobactam;ceftriaxone;cefurox…	beta-lactam	-
beta-lactamase domain-containing protein	amoxicillin;amoxicillin_clavulanic_acid;ampicillin;ampicillin_sulbactam;aztreonam;benzylpenicillin;cefalexin;cefalothin;cefazolin;cefepime;cefixime;cefoperazone_sulbactam;cefotaxime;cefotaxime_clavulanic_acid;cefotetan;cefoxitin;cefpodoxime;cefpodoxime_proxetil;cefquinome;ceftaroline;ceftazidime;ceftazidime_avibactam;ceftazidime_clavulanic_acid;ceftiofur;ceftolozane_tazobactam;ceftriaxone;cefurox…	beta-lactam	-
beta-lactamase domain protein	amoxicillin;amoxicillin_clavulanic_acid;ampicillin;ampicillin_sulbactam;aztreonam;benzylpenicillin;cefalexin;cefalothin;cefazolin;cefepime;cefixime;cefoperazone_sulbactam;cefotaxime;cefotaxime_clavulanic_acid;cefotetan;cefoxitin;cefpodoxime;cefpodoxime_proxetil;cefquinome;ceftaroline;ceftazidime;ceftazidime_avibactam;ceftazidime_clavulanic_acid;ceftiofur;ceftolozane_tazobactam;ceftriaxone;cefurox…	beta-lactam	-
beta-lactamase	amoxicillin;amoxicillin_clavulanic_acid;ampicillin;ampicillin_sulbactam;aztreonam;benzylpenicillin;cefalexin;cefalothin;cefazolin;cefepime;cefixime;cefoperazone_sulbactam;cefotaxime;cefotaxime_clavulanic_acid;cefotetan;cefoxitin;cefpodoxime;cefpodoxime_proxetil;cefquinome;ceftaroline;ceftazidime;ceftazidime_avibactam;ceftazidime_clavulanic_acid;ceftiofur;ceftolozane_tazobactam;ceftriaxone;cefurox…	beta-lactam	-
beta-lactam resistance protein	amoxicillin;amoxicillin_clavulanic_acid;ampicillin;ampicillin_sulbactam;aztreonam;benzylpenicillin;cefalexin;cefalothin;cefazolin;cefepime;cefixime;cefoperazone_sulbactam;cefotaxime;cefotaxime_clavulanic_acid;cefotetan;cefoxitin;cefpodoxime;cefpodoxime_proxetil;cefquinome;ceftaroline;ceftazidime;ceftazidime_avibactam;ceftazidime_clavulanic_acid;ceftiofur;ceftolozane_tazobactam;ceftriaxone;cefurox…	beta-lactam	-
aminoglycoside 6-N-acetyltransferase	amikacin;gentamicin;kanamycin;neomycin;netilmicin;spectinomycin;streptomycin;tobramycin	aminoglycoside	-
aminoglycoside 6-adenylyltransferase	amikacin;gentamicin;kanamycin;neomycin;netilmicin;spectinomycin;streptomycin;tobramycin	aminoglycoside	-

## Sheet: AMR_Cross_Species
cross_species_id	plasflow_chromosome	plasflow_plasmid	plasflow_unclassified	localization	n_instances	n_species	species	amr_gene_class	patric_annots	rgi_annots	rgi_annots_extended	grouped_gene_ids
AMR_C1	1	0	0	chromosome	1	1	STA	other	FmtB (Mrp) protein involved in methicillin resistance and cell wall biosynthesis			STA_C83
AMR_C2	1	0	0	chromosome	1	1	STA	other	FmtB (Mrp) protein involved in methicillin resistance and cell wall biosynthesis			STA_C85
AMR_C3	1	0	0	chromosome	1937	2	ESC;STA	other	FmtB (Mrp) protein involved in methicillin resistance and cell wall biosynthesis			ESC_C103;STA_C86;STA_C87
AMR_C4	1	0	0	chromosome	8	1	STA	other	FmtB (Mrp) protein involved in methicillin resistance and cell wall biosynthesis			STA_C90
AMR_C5	1	0	0	chromosome	3	1	STA	other	FmtB (Mrp) protein involved in methicillin resistance and cell wall biosynthesis			STA_C91
AMR_C6	1	0	0	chromosome	1	1	STA	other	FmtB (Mrp) protein involved in methicillin resistance and cell wall biosynthesis			STA_C93
AMR_C7	1	0	0	chromosome	1	1	STA	other	FmtB (Mrp) protein involved in methicillin resistance and cell wall biosynthesis			STA_C98
AMR_C8	1	0	0	chromosome	2	1	STA	other	FmtB (Mrp) protein involved in methicillin resistance and cell wall biosynthesis			STA_C102
AMR_C9	1	0	0	chromosome	2	1	STA	other	FmtB (Mrp) protein involved in methicillin resistance and cell wall biosynthesis			STA_C106
AMR_C10	1	0	0	chromosome	1	1	STA	other	FmtB (Mrp) protein involved in methicillin resistance and cell wall biosynthesis			STA_C108
AMR_C11	1	0	0	chromosome	1	1	STA	other	FmtB (Mrp) protein involved in methicillin resistance and cell wall biosynthesis			STA_C116
AMR_C12	1	0	0	chromosome	5	1	STA	other	FmtB (Mrp) protein involved in methicillin resistance and cell wall biosynthesis			STA_C123
AMR_C13	1	0	0	chromosome	9	1	STA	other	FmtB (Mrp) protein involved in methicillin resistance and cell wall biosynthesis			STA_C132
AMR_C14	1	0	0	chromosome	13	1	STA	other	FmtB (Mrp) protein involved in methicillin resistance and cell wall biosynthesis			STA_C143
AMR_C15	1	0	0	chromosome	185	1	STA	other	FmtB (Mrp) protein involved in methicillin resistance and cell wall biosynthesis			STA_C145
AMR_C16	1	0	0	chromosome	1	1	STA	other	FmtB (Mrp) protein involved in methicillin resistance and cell wall biosynthesis			STA_C158
AMR_C17	1	0	0	chromosome	4	1	STA	other	FmtB (Mrp) protein involved in methicillin resistance and cell wall biosynthesis			STA_C162
AMR_C18	1	0	0	chromosome	1	1	STA	other	FmtB (Mrp) protein involved in methicillin resistance and cell wall biosynthesis			STA_C164
AMR_C19	1	0	0	chromosome	2	1	STA	other	FmtB (Mrp) protein involved in methicillin resistance and cell wall biosynthesis			STA_C165
AMR_C20	1	0	0	chromosome	5	1	STA	other	FmtB (Mrp) protein involved in methicillin resistance and cell wall biosynthesis			STA_C172
AMR_C21	1	0	0	chromosome	27	1	STA	other	FmtB (Mrp) protein involved in methicillin resistance and cell wall biosynthesis			STA_C188
AMR_C22	1	0	0	chromosome	1	1	PSA	phosphoethanolamine transferase	UDP-4-amino-4-deoxy-L-arabinose formyltransferase (EC 2.1.2.13) / UDP-glucuronic acid oxidase (UDP-4-keto-hexauronic acid decarboxylating) (EC 1.1.1.305)	3002985|arnA	peptide antibiotic|antibiotic target alteration|pmr phosphoethanolamine transferase	PSA_C290
AMR_C23	1	0	0	chromosome	1	1	STA	other	FmtB (Mrp) protein involved in methicillin resistance and cell wall biosynthesis			STA_C189
AMR_C24	1	0	0	chromosome	1	1	ACB	efflux system	RND efflux system, inner membrane transporter	3000777|adeF	fluoroquinolone antibiotic/tetracycline antibiotic|antibiotic efflux|resistance-nodulation-cell division (RND) antibiotic efflux pump	ACB_C296
AMR_C25	1	0	0	chromosome	5958	1	NEG	rpoB	DNA-directed RNA polymerase beta subunit (EC 2.7.7.6)			NEG_C19
AMR_C26	1	0	0	chromosome	4	1	STA	other	FmtB (Mrp) protein involved in methicillin resistance and cell wall biosynthesis			STA_C207
AMR_C27	1	0	0	chromosome	727	2	CAC;CAJ	rpoB	DNA-directed RNA polymerase beta subunit (EC 2.7.7.6)			CAC_C8;CAJ_C11
AMR_C28	1	0	0	chromosome	1328	1	ACB	rpoB	DNA-directed RNA polymerase beta subunit (EC 2.7.7.6)			ACB_C345
AMR_C29	0.999022	0	0.000978474	chromosome	1022	1	PSA	rpoB	DNA-directed RNA polymerase beta subunit (EC 2.7.7.6)			PSA_C388
AMR_C30	1	0	0	chromosome	1	1	STA	other	FmtB (Mrp) protein involved in methicillin resistance and cell wall biosynthesis			STA_C216
AMR_C31	0.999247	0	0.000752587	chromosome	10630	4	ENC;ESC;KLP;SAE	rpoB	DNA-directed RNA polymerase beta subunit (EC 2.7.7.6)	3003288|Escherichia coli rpoB mutants conferring resistance to rifampicin	rifamycin antibiotic|antibiotic target alteration/antibiotic target replacement|rifamycin-resistant beta-subunit of RNA polymerase (rpoB)	ENC_C195;ESC_C572;KLP_C294;SAE_C237
AMR_C32	0	1	0	plasmid	7	1	SAE	beta-lactamase	hypothetical protein	3002043|CMY-32	cephamycin|antibiotic inactivation|CMY beta-lactamase	SAE_C243
AMR_C33	1	0	0	chromosome	26	1	STA	other	FmtB (Mrp) protein involved in methicillin resistance and cell wall biosynthesis			STA_C207;STA_C226
AMR_C34	1	0	0	chromosome	26	1	PSA	two-component regulatory system	Hybrid sensory histidine kinase in two-component regulatory system with EvgA			PSA_C450
AMR_C35	1	0	0	chromosome	2	1	STA	other	FmtB (Mrp) protein involved in methicillin resistance and cell wall biosynthesis			STA_C236
AMR_C36	1	0	0	chromosome	27	1	STA	other	FmtB (Mrp) protein involved in methicillin resistance and cell wall biosynthesis			STA_C243
AMR_C37	0.993896	0	0.00610376	chromosome	983	1	PSA	two-component regulatory system	Hybrid sensory histidine kinase in two-component regulatory system with EvgA			PSA_C525
AMR_C38	1	0	0	chromosome	3739	1	STP	rpoB	DNA-directed RNA polymerase beta subunit (EC 2.7.7.6)			STP_C649
AMR_C39	0.99162	0	0.00837989	chromosome	1432	1	ENF	rpoB	DNA-directed RNA polymerase beta subunit (EC 2.7.7.6)			ENF_C124
AMR_C40	0.978579	0.0021692	0.0192516	chromosome	3688	1	ESC	two-component regulatory system	Hybrid sensory histidine kinase in two-component regulatory system with EvgA	3000833|evgS	macrolide antibiotic/fluoroquinolone antibiotic/penam/tetracycline antibiotic|antibiotic efflux|major facilitator superfamily (MFS) antibiotic efflux pump/resistance-nodulation-cell division (RND) antibiotic efflux pump	ESC_C863
AMR_C41	1	0	0	chromosome	1	1	ESC	two-component regulatory system	Hybrid sensory histidine kinase in two-component regulatory system with EvgA	3000833|evgS	macrolide antibiotic/fluoroquinolone antibiotic/penam/tetracycline antibiotic|antibiotic efflux|major facilitator superfamily (MFS) antibiotic efflux pump/resistance-nodulation-cell division (RND) antibiotic efflux pump	ESC_C879
AMR_C42	0.99911	0	0.000890076	chromosome	2247	1	STA	rpoB	DNA-directed RNA polymerase beta subunit (EC 2.7.7.6)	3003285|Staphylococcus aureus rpoB mutants conferring resistance to rifampicin	rifamycin antibiotic|antibiotic target alteration/antibiotic target replacement|rifamycin-resistant beta-subunit of RNA polymerase (rpoB)	STA_C265
AMR_C43	1	0	0	chromosome	1	1	STA	other	FmtB (Mrp) protein involved in methicillin resistance and cell wall biosynthesis			STA_C279
AMR_C44	0.999476	0	0.000523834	chromosome	3818	1	ESC	non-TCS regulator	Mechanosensitive channel MscK	3003807|Escherichia coli acrR with mutation conferring multidrug antibiotic resistance	fluoroquinolone antibiotic/cephalosporin/glycylcycline/penam/tetracycline antibiotic/rifamycin antibiotic/phenicol antibiotic/triclosan|antibiotic target alteration/antibiotic efflux|resistance-nodulation-cell division (RND) antibiotic efflux pump	ESC_C981
AMR_C45	1	0	0	chromosome	1	1	PSA	efflux system	Macrolide export ATP-binding/permease protein MacB			PSA_C634
AMR_C46	1	0	0	chromosome	5	1	NEG	rpoB	DNA-directed RNA polymerase beta subunit (EC 2.7.7.6)			NEG_C51
AMR_C47	0.98806	0.000995025	0.0109453	chromosome	1005	1	PSA	efflux system	Multidrug efflux system, inner membrane proton/drug antiporter (RND type) => MexQ of MexPQ-OpmE system	3003699|mexQ;3000777|adeF	macrolide antibiotic/carbapenem/tetracycline antibiotic/acridine dye/diaminopyrimidine antibiotic/phenicol antibiotic/disinfecting agents and intercalating dyes|antibiotic efflux|resistance-nodulation-cell division (RND) antibiotic efflux pump;fluoroquinolone antibiotic/tetracycline antibiotic|antibiotic efflux|resistance-nodulation-cell division (RND) antibiotic efflux pump	PSA_C738
AMR_C48	1	0	0	chromosome	4	1	PSA	penicillin-binding protein	Membrane carboxypeptidase (penicillin-binding protein)			PSA_C740
AMR_C49	0.990664	0.006002	0.00333444	chromosome	2999	2	ESC;KLP	two-component regulatory system	Hybrid sensory histidine kinase in two-component regulatory system with EvgA			ESC_C1195;KLP_C632
AMR_C50	1	0	0	chromosome	1	1	PSA	efflux system	RND efflux system, inner membrane transporter	3000777|adeF	fluoroquinolone antibiotic/tetracycline antibiotic|antibiotic efflux|resistance-nodulation-cell division (RND) antibiotic efflux pump	PSA_C801
AMR_C51	1	0	0	chromosome	5952	1	NEG	efflux system	RND efflux system, inner membrane transporter	3000811|mtrD	macrolide antibiotic/penam|antibiotic efflux|resistance-nodulation-cell division (RND) antibiotic efflux pump	NEG_C63
AMR_C52	0.4	0.45	0.15	ambiguous	20	1	KLP	efflux system	RND efflux system, inner membrane transporter	3000777|adeF	fluoroquinolone antibiotic/tetracycline antibiotic|antibiotic efflux|resistance-nodulation-cell division (RND) antibiotic efflux pump	KLP_C662
AMR_C53	0.994351	0.000850392	0.00479864	chromosome	16463	4	ENC;ESC;KLP;SAE	efflux system	Multidrug efflux system AcrEF-TolC, inner-membrane proton/drug antiporter AcrF (RND type);Multidrug efflux system AcrAB-TolC, inner-membrane proton/drug antiporter AcrB (RND type)	3000216|acrB;3000777|adeF	fluoroquinolone antibiotic/cephalosporin/glycylcycline/penam/tetracycline antibiotic/rifamycin antibiotic/phenicol antibiotic/triclosan|antibiotic efflux|resistance-nodulation-cell division (RND) antibiotic efflux pump;fluoroquinolone antibiotic/tetracycline antibiotic|antibiotic efflux|resistance-nodulation-cell division (RND) antibiotic efflux pump	ENC_C506;ESC_C1285;KLP_C663;SAE_C450
AMR_C54	0.608581	0.0267075	0.364711	chromosome-leaning	2284	1	SAE	efflux system	Multidrug efflux system, inner membrane proton/drug antiporter (RND type) => MexQ of MexPQ-OpmE system	3000790|mdsB	monobactam/carbapenem/cephalosporin/cephamycin/penam/phenicol antibiotic/penem|antibiotic efflux|resistance-nodulation-cell division (RND) antibiotic efflux pump	SAE_C443
AMR_C55	0.985178	0	0.0148221	chromosome	1012	1	PSA	efflux system	Multidrug efflux system, inner membrane proton/drug antiporter (RND type) => MexF of MexEF-OprN system	3000804|MexF;3000777|adeF	fluoroquinolone antibiotic/diaminopyrimidine antibiotic/phenicol antibiotic|antibiotic efflux|resistance-nodulation-cell division (RND) antibiotic efflux pump;fluoroquinolone antibiotic/tetracycline antibiotic|antibiotic efflux|resistance-nodulation-cell division (RND) antibiotic efflux pump	PSA_C810
AMR_C56	1	0	0	chromosome	1320	1	ACB	efflux system	RND efflux system, inner membrane transporter	3000777|adeF	fluoroquinolone antibiotic/tetracycline antibiotic|antibiotic efflux|resistance-nodulation-cell division (RND) antibiotic efflux pump	ACB_C608
AMR_C57	1	0	0	chromosome	1327	1	ACB	efflux system	RND efflux system, inner membrane transporter	3000781|adeJ;3000777|adeF	macrolide antibiotic/fluoroquinolone antibiotic/lincosamide antibiotic/carbapenem/cephalosporin/tetracycline antibiotic/rifamycin antibiotic/diaminopyrimidine antibiotic/phenicol antibiotic/penem|antibiotic efflux|resistance-nodulation-cell division (RND) antibiotic efflux pump;fluoroquinolone antibiotic/tetracycline antibiotic|antibiotic efflux|resistance-nodulation-cell division (RND) antibioti…	ACB_C611
AMR_C58	0.445946	0.297297	0.256757	ambiguous	74	3	ENC;KLP;PSA	efflux system	Multidrug efflux system, inner membrane proton/drug antiporter (RND type) => MexQ of MexPQ-OpmE system	3000777|adeF	fluoroquinolone antibiotic/tetracycline antibiotic|antibiotic efflux|resistance-nodulation-cell division (RND) antibiotic efflux pump	ENC_C486;KLP_C672;KLP_C682;PSA_C825
AMR_C59	0.75	0.166667	0.0833333	chromosome-leaning	12	2	ENC;PSA	efflux system	RND efflux system, inner membrane transporter	3000777|adeF	fluoroquinolone antibiotic/tetracycline antibiotic|antibiotic efflux|resistance-nodulation-cell division (RND) antibiotic efflux pump	ENC_C490;PSA_C839
AMR_C60	1	0	0	chromosome	1	1	NEG	efflux system	LPS-assembly protein LptD @ Organic solvent tolerance protein precursor			NEG_C64
AMR_C61	0.875	0	0.125	chromosome-leaning	8	1	PSA	efflux system	RND efflux system, inner membrane transporter	3000777|adeF	fluoroquinolone antibiotic/tetracycline antibiotic|antibiotic efflux|resistance-nodulation-cell division (RND) antibiotic efflux pump	PSA_C841
AMR_C62	0.904762	0.0952381	0	chromosome	21	1	ACB	efflux system	Multidrug efflux system, inner membrane proton/drug antiporter (RND type) => MexQ of MexPQ-OpmE system	3000777|adeF	fluoroquinolone antibiotic/tetracycline antibiotic|antibiotic efflux|resistance-nodulation-cell division (RND) antibiotic efflux pump	ACB_C617
AMR_C63	0.968174	0.00118977	0.0306365	chromosome	3362	4	ENC;ESC;KLP;SAE	efflux system	RND efflux system, inner membrane transporter	3000777|adeF;3003923|oqxB	fluoroquinolone antibiotic/glycylcycline/tetracycline antibiotic/diaminopyrimidine antibiotic/nitrofuran antibiotic|antibiotic efflux|resistance-nodulation-cell division (RND) antibiotic efflux pump;fluoroquinolone antibiotic/tetracycline antibiotic|antibiotic efflux|resistance-nodulation-cell division (RND) antibiotic efflux pump	ENC_C498;ESC_C1279;KLP_C694;SAE_C462
AMR_C64	1	0	0	chromosome	12	3	ENC;KLP;SAE	efflux system	Multidrug efflux system AcrEF-TolC, inner-membrane proton/drug antiporter AcrF (RND type);Multidrug efflux system AcrAB-TolC, inner-membrane proton/drug antiporter AcrB (RND type)	3000216|acrB;3000777|adeF	fluoroquinolone antibiotic/cephalosporin/glycylcycline/penam/tetracycline antibiotic/rifamycin antibiotic/phenicol antibiotic/triclosan|antibiotic efflux|resistance-nodulation-cell division (RND) antibiotic efflux pump;fluoroquinolone antibiotic/tetracycline antibiotic|antibiotic efflux|resistance-nodulation-cell division (RND) antibiotic efflux pump	ENC_C506;ENC_C508;KLP_C691;SAE_C450
AMR_C65	1	0	0	chromosome	995	1	PSA	efflux system	Multidrug efflux system, inner membrane proton/drug antiporter (RND type) => MexB of MexAB-OprM	3000378|MexB	macrolide antibiotic/fluoroquinolone antibiotic/monobactam/carbapenem/cephalosporin/cephamycin/penam/tetracycline antibiotic/peptide antibiotic/aminocoumarin antibiotic/diaminopyrimidine antibiotic/sulfonamide antibiotic/phenicol antibiotic/penem|antibiotic efflux|resistance-nodulation-cell division (RND) antibiotic efflux pump	PSA_C852
AMR_C66	1	0	0	chromosome	1	1	KLP	other	FmtB (Mrp) protein involved in methicillin resistance and cell wall biosynthesis			KLP_C699
AMR_C67	1	0	0	chromosome	1	1	PSA	efflux system	Multidrug efflux system, inner membrane proton/drug antiporter (RND type) => MexD of MexCD-OprJ system			PSA_C857
AMR_C68	1	0	0	chromosome	995	1	PSA	efflux system	Multidrug efflux system, inner membrane proton/drug antiporter (RND type) => MexY of MexXY/AxyXY	3003033|mexY	macrolide antibiotic/fluoroquinolone antibiotic/aminoglycoside antibiotic/carbapenem/cephalosporin/cephamycin/penam/tetracycline antibiotic/acridine dye/phenicol antibiotic/disinfecting agents and intercalating dyes|antibiotic efflux|resistance-nodulation-cell division (RND) antibiotic efflux pump	PSA_C859
AMR_C69	0.333333	0	0.666667	ambiguous	3	1	ENC	efflux system	Multidrug efflux system, inner membrane proton/drug antiporter (RND type) => MexD of MexCD-OprJ system			ENC_C511
AMR_C70	0.999337	0	0.000662879	chromosome	10560	4	ENC;ESC;KLP;SAE	efflux system	Aminoglycosides efflux system AcrAD-TolC, inner-membrane proton/drug antiporter AcrD (RND type)	3000491|acrD	aminoglycoside antibiotic|antibiotic efflux|resistance-nodulation-cell division (RND) antibiotic efflux pump	ENC_C536;ESC_C1293;KLP_C716;SAE_C484
AMR_C71	0	0	1	ambiguous	1	1	PSA	efflux system	RND efflux system, inner membrane transporter	3000777|adeF	fluoroquinolone antibiotic/tetracycline antibiotic|antibiotic efflux|resistance-nodulation-cell division (RND) antibiotic efflux pump	PSA_C865
AMR_C72	0.999019	0.000981354	0	chromosome	1019	1	PSA	efflux system	Multidrug efflux system, inner membrane proton/drug antiporter (RND type) => MexD of MexCD-OprJ system	3000801|MexD	macrolide antibiotic/fluoroquinolone antibiotic/aminoglycoside antibiotic/cephalosporin/penam/tetracycline antibiotic/aminocoumarin antibiotic/diaminopyrimidine antibiotic/phenicol antibiotic|antibiotic efflux|resistance-nodulation-cell division (RND) antibiotic efflux pump	PSA_C871
AMR_C73	0.980373	0	0.0196271	chromosome	1019	1	PSA	efflux system	Multidrug efflux system MdtABC-TolC, inner-membrane proton/drug antiporter MdtB (RND type)	3004074|MuxB	macrolide antibiotic/monobactam/tetracycline antibiotic/aminocoumarin antibiotic|antibiotic efflux|resistance-nodulation-cell division (RND) antibiotic efflux pump	PSA_C872
AMR_C74	0	0	1	ambiguous	2	1	ESC	efflux system	Multidrug efflux system, inner membrane proton/drug antiporter (RND type) => MexB of MexAB-OprM			ESC_C1311
AMR_C75	0.428571	0.142857	0.428571	ambiguous	7	2	KLP;PSA	efflux system	Multidrug efflux system, inner membrane proton/drug antiporter (RND type) => MexD of MexCD-OprJ system			KLP_C715;PSA_C875
AMR_C76	0.666667	0	0.333333	chromosome-leaning	3	1	ACB	efflux system	RND efflux system, inner membrane transporter	3000777|adeF	fluoroquinolone antibiotic/tetracycline antibiotic|antibiotic efflux|resistance-nodulation-cell division (RND) antibiotic efflux pump	ACB_C638
AMR_C77	1	0	0	chromosome	1	1	ENC	efflux system	Multidrug efflux system AcrAB-TolC, inner-membrane proton/drug antiporter AcrB (RND type)			ENC_C525
AMR_C78	0.993816	0	0.00618375	chromosome	4528	4	ENC;ESC;KLP;SAE	efflux system	Multidrug efflux system AcrEF-TolC, inner-membrane proton/drug antiporter AcrF (RND type);Multidrug efflux system AcrAB-TolC, inner-membrane proton/drug antiporter AcrB (RND type)	3000502|AcrF;3000777|adeF	fluoroquinolone antibiotic/cephalosporin/cephamycin/penam|antibiotic efflux|resistance-nodulation-cell division (RND) antibiotic efflux pump;fluoroquinolone antibiotic/tetracycline antibiotic|antibiotic efflux|resistance-nodulation-cell division (RND) antibiotic efflux pump	ENC_C538;ESC_C1285;ESC_C1320;KLP_C1077;SAE_C450;SAE_C680
AMR_C79	0.991063	0	0.00893744	chromosome	1007	1	PSA	penicillin-binding protein	Membrane carboxypeptidase (penicillin-binding protein)			PSA_C886
AMR_C80	1	0	0	chromosome	710	2	CAC;CAJ	efflux system	Multidrug efflux system, inner membrane proton/drug antiporter (RND type) => CmeB	3000784|cmeB	macrolide antibiotic/fluoroquinolone antibiotic/cephalosporin/fusidic acid|antibiotic efflux|resistance-nodulation-cell division (RND) antibiotic efflux pump	CAC_C52;CAJ_C58
AMR_C81	0.985004	0	0.0149961	chromosome	3801	1	ESC	efflux system	Multidrug efflux system MdtEF-TolC, inner-membrane proton/drug antiporter MdtF (RND type)	3000796|mdtF	macrolide antibiotic/fluoroquinolone antibiotic/penam|antibiotic efflux|resistance-nodulation-cell division (RND) antibiotic efflux pump	ESC_C1335
AMR_C82	1	0	0	chromosome	1	1	ESC	two-component regulatory system	Hybrid sensory histidine kinase in two-component regulatory system with EvgA			ESC_C1344
AMR_C83	0.75	0	0.25	chromosome-leaning	4	1	ESC	efflux system	Multidrug efflux system AcrEF-TolC, inner-membrane proton/drug antiporter AcrF (RND type)	3000502|AcrF	fluoroquinolone antibiotic/cephalosporin/cephamycin/penam|antibiotic efflux|resistance-nodulation-cell division (RND) antibiotic efflux pump	ESC_C1348
AMR_C84	0.940948	0	0.0590521	chromosome	1287	1	ACB	efflux system	RND efflux system, inner membrane transporter	3000775|adeB	glycylcycline/tetracycline antibiotic|antibiotic efflux|resistance-nodulation-cell division (RND) antibiotic efflux pump	ACB_C647
AMR_C85	0.954545	0	0.0454545	chromosome	44	2	ENC;ESC	efflux system	Multidrug efflux system AcrEF-TolC, inner-membrane proton/drug antiporter AcrF (RND type)	3000502|AcrF;3000777|adeF	fluoroquinolone antibiotic/cephalosporin/cephamycin/penam|antibiotic efflux|resistance-nodulation-cell division (RND) antibiotic efflux pump;fluoroquinolone antibiotic/tetracycline antibiotic|antibiotic efflux|resistance-nodulation-cell division (RND) antibiotic efflux pump	ENC_C506;ENC_C538;ESC_C1442;ESC_C1783
AMR_C86	0.99501	0	0.00499002	chromosome	1002	1	PSA	efflux system	Multidrug efflux system MdtABC-TolC, inner-membrane proton/drug antiporter MdtB-like	3003705|mexN	phenicol antibiotic|antibiotic efflux|resistance-nodulation-cell division (RND) antibiotic efflux pump	PSA_C901
AMR_C87	0.981427	0	0.0185728	chromosome	1023	1	PSA	efflux system	Multidrug efflux system MdtABC-TolC, inner-membrane proton/drug antiporter MdtC (RND type)	3004075|MuxC	macrolide antibiotic/monobactam/tetracycline antibiotic/aminocoumarin antibiotic|antibiotic efflux|resistance-nodulation-cell division (RND) antibiotic efflux pump	PSA_C902
AMR_C88	1	0	0	chromosome	1017	1	PSA	efflux system	Multidrug efflux system, inner membrane proton/drug antiporter (RND type) => MexI of MexHI-OpmD system	3000808|MexI	fluoroquinolone antibiotic/tetracycline antibiotic/acridine dye/disinfecting agents and intercalating dyes|antibiotic efflux|resistance-nodulation-cell division (RND) antibiotic efflux pump	PSA_C917
AMR_C89	1	0	0	chromosome	1	1	PSA	efflux system	Multidrug efflux system, inner membrane proton/drug antiporter (RND type) => MexI of MexHI-OpmD system			PSA_C920
AMR_C90	0.999007	0	0.000993049	chromosome	1007	1	PSA	efflux system	Multidrug efflux system, inner membrane proton/drug antiporter (RND type) => MexK of MexJK-OprM/OpmH system	3003693|MexK	macrolide antibiotic/tetracycline antibiotic/triclosan|antibiotic efflux|resistance-nodulation-cell division (RND) antibiotic efflux pump	PSA_C926
AMR_C91	0.984289	0.0029724	0.0127389	chromosome	2355	1	SAE	beta-lactamase	autotransporter	3003138|CMY-130	cephamycin|antibiotic inactivation|CMY beta-lactamase	SAE_C503
AMR_C92	1	0	0	chromosome	1	1	PSA	efflux system	Multidrug efflux system, inner membrane proton/drug antiporter (RND type) => MexB of MexAB-OprM	3000378|MexB	macrolide antibiotic/fluoroquinolone antibiotic/monobactam/carbapenem/cephalosporin/cephamycin/penam/tetracycline antibiotic/peptide antibiotic/aminocoumarin antibiotic/diaminopyrimidine antibiotic/sulfonamide antibiotic/phenicol antibiotic/penem|antibiotic efflux|resistance-nodulation-cell division (RND) antibiotic efflux pump	PSA_C945
AMR_C93	0	0.963636	0.0363636	plasmid	110	1	STA	resistant AARS	Isoleucyl-tRNA synthetase (EC 6.1.1.5)	3000521|Staphylococcus aureus mupA conferring resistance to mupirocin	mupirocin|antibiotic target alteration|antibiotic-resistant isoleucyl-tRNA synthetase (ileS)	STA_C328
AMR_C94	1	0	0	chromosome	1015	1	PSA	efflux system	Multidrug efflux system, inner membrane proton/drug antiporter (RND type) => MexW of MexVW-OprM system	3003031|MexW	macrolide antibiotic/fluoroquinolone antibiotic/tetracycline antibiotic/acridine dye/phenicol antibiotic/disinfecting agents and intercalating dyes|antibiotic efflux|resistance-nodulation-cell division (RND) antibiotic efflux pump	PSA_C961
AMR_C95	1	0	0	chromosome	1	1	PSA	efflux system	Multidrug efflux system, inner membrane proton/drug antiporter (RND type) => MexB of MexAB-OprM	3000378|MexB	macrolide antibiotic/fluoroquinolone antibiotic/monobactam/carbapenem/cephalosporin/cephamycin/penam/tetracycline antibiotic/peptide antibiotic/aminocoumarin antibiotic/diaminopyrimidine antibiotic/sulfonamide antibiotic/phenicol antibiotic/penem|antibiotic efflux|resistance-nodulation-cell division (RND) antibiotic efflux pump	PSA_C1055
AMR_C96	1	0	0	chromosome	1	1	ESC	rpoB	DNA-directed RNA polymerase beta subunit (EC 2.7.7.6)			ESC_C1587
AMR_C97	1	0	0	chromosome	1	1	SAE	efflux system	Multidrug efflux system AcrAB-TolC, inner-membrane proton/drug antiporter AcrB (RND type)	3000216|acrB	fluoroquinolone antibiotic/cephalosporin/glycylcycline/penam/tetracycline antibiotic/rifamycin antibiotic/phenicol antibiotic/triclosan|antibiotic efflux|resistance-nodulation-cell division (RND) antibiotic efflux pump	SAE_C573
AMR_C98	1	0	0	chromosome	2	1	KLP	rpoB	DNA-directed RNA polymerase beta subunit (EC 2.7.7.6)			KLP_C921
AMR_C99	1	0	0	chromosome	19	1	STA	other	FmtB (Mrp) protein involved in methicillin resistance and cell wall biosynthesis			STA_C368
AMR_C100	0.999812	0	0.000188377	chromosome	10617	4	ENC;ESC;KLP;SAE	resistant AARS	Isoleucyl-tRNA synthetase (EC 6.1.1.5)			ENC_C734;ESC_C1732;KLP_C986;SAE_C599
AMR_C101	1	0	0	chromosome	1	1	ESC	efflux system	Aminoglycosides efflux system AcrAD-TolC, inner-membrane proton/drug antiporter AcrD (RND type)	3000491|acrD	aminoglycoside antibiotic|antibiotic efflux|resistance-nodulation-cell division (RND) antibiotic efflux pump	ESC_C1693
AMR_C102	0.642857	0.142857	0.214286	chromosome-leaning	14	1	ESC	two-component regulatory system	Hybrid sensory histidine kinase in two-component regulatory system with EvgA	3000833|evgS	macrolide antibiotic/fluoroquinolone antibiotic/penam/tetracycline antibiotic|antibiotic efflux|major facilitator superfamily (MFS) antibiotic efflux pump/resistance-nodulation-cell division (RND) antibiotic efflux pump	ESC_C1715
AMR_C103	0.967546	0.0010142	0.0314402	chromosome	986	1	PSA	adenylate cyclase	Adenylate cyclase (EC 4.6.1.1)			PSA_C1164
AMR_C104	0.0555556	0.037037	0.907407	ambiguous	54	1	ESC	two-component regulatory system	Hybrid sensory histidine kinase in two-component regulatory system with EvgA	3000833|evgS	macrolide antibiotic/fluoroquinolone antibiotic/penam/tetracycline antibiotic|antibiotic efflux|major facilitator superfamily (MFS) antibiotic efflux pump/resistance-nodulation-cell division (RND) antibiotic efflux pump	ESC_C1755
AMR_C105	1	0	0	chromosome	1328	1	ACB	resistant AARS	Isoleucyl-tRNA synthetase (EC 6.1.1.5)			ACB_C791
AMR_C106	0.996075	0	0.00392542	chromosome	1019	1	PSA	resistant AARS	Isoleucyl-tRNA synthetase (EC 6.1.1.5)			PSA_C1197
AMR_C107	1	0	0	chromosome	5	3	ESC;KLP;SAE	efflux system	Multidrug efflux system AcrEF-TolC, inner-membrane proton/drug antiporter AcrF (RND type)	3000502|AcrF	fluoroquinolone antibiotic/cephalosporin/cephamycin/penam|antibiotic efflux|resistance-nodulation-cell division (RND) antibiotic efflux pump	ESC_C1442;ESC_C1783;KLP_C1077;SAE_C680
AMR_C108	1	0	0	chromosome	5	1	STA	other	FmtB (Mrp) protein involved in methicillin resistance and cell wall biosynthesis			STA_C384
AMR_C109	1	0	0	chromosome	1033	1	PSA	efflux system	LPS-assembly protein LptD @ Organic solvent tolerance protein precursor			PSA_C1216
AMR_C110	1	0	0	chromosome	1432	1	ENF	resistant AARS	Isoleucyl-tRNA synthetase (EC 6.1.1.5)			ENF_C279
AMR_C111	1	0	0	chromosome	5958	1	NEG	resistant AARS	Isoleucyl-tRNA synthetase (EC 6.1.1.5)			NEG_C104
AMR_C112	1	0	0	chromosome	3740	1	STP	resistant AARS	Isoleucyl-tRNA synthetase (EC 6.1.1.5)			STP_C981
AMR_C113	1	0	0	chromosome	2234	1	STA	resistant AARS	Isoleucyl-tRNA synthetase (EC 6.1.1.5)	3003729|Staphylococcus aureus ileS with mutation conferring resistance to mupirocin	mupirocin|antibiotic target alteration|antibiotic-resistant isoleucyl-tRNA synthetase (ileS)	STA_C397
AMR_C114	1	0	0	chromosome	1013	1	PSA	gyrA/gyrB/parC	DNA gyrase subunit A (EC 5.99.1.3)	3003684|Pseudomonas aeruginosa gyrA conferring resistance to fluoroquinolones	fluoroquinolone antibiotic|antibiotic target alteration|fluoroquinolone resistant gyrA	PSA_C1266
AMR_C115	1	0	0	chromosome	1021	1	PSA	gyrA/gyrB/parC	DNA gyrase subunit B (EC 5.99.1.3)			PSA_C1289
AMR_C116	1	0	0	chromosome	1019	1	PSA	gyrA/gyrB/parC	DNA topoisomerase IV subunit A (EC 5.99.1.3)			PSA_C1295
AMR_C117	1	0	0	chromosome	735	2	CAC;CAJ	resistant AARS	Isoleucyl-tRNA synthetase (EC 6.1.1.5)			CAC_C85;CAJ_C96
AMR_C118	1	0	0	chromosome	5953	1	NEG	gyrA/gyrB/parC	DNA gyrase subunit A (EC 5.99.1.3)	3003928|Neisseria gonorrhoeae gyrA conferring resistance to fluoroquinolones	fluoroquinolone antibiotic|antibiotic target alteration|fluoroquinolone resistant gyrA	NEG_C113
AMR_C119	0.666667	0	0.333333	chromosome-leaning	3	1	PSA	two-component regulatory system	Osmosensitive K+ channel histidine kinase KdpD			PSA_C1313
AMR_C120	1	0	0	chromosome	1323	1	ACB	gyrA/gyrB/parC	DNA gyrase subunit A (EC 5.99.1.3)	3003817|Acinetobacter baumannii gyrA conferring resistance to fluoroquinolones	fluoroquinolone antibiotic|antibiotic target alteration|fluoroquinolone resistant gyrA	ACB_C876
AMR_C121	1	0	0	chromosome	2191	1	STA	two-component regulatory system	Osmosensitive K+ channel histidine kinase KdpD			STA_C409
AMR_C122	1	0	0	chromosome	1	1	ACB	phosphoethanolamine transferase	Lipid A phosphoethanolamine transferase, putative			ACB_C880
AMR_C123	1	0	0	chromosome	1	1	PSA	efflux system	Macrolide export ATP-binding/permease protein MacB			PSA_C1340
AMR_C124	1	0	0	chromosome	1	1	PSA	efflux system	Multidrug efflux system, outer membrane factor lipoprotein => OpmD of MexHI-OpmD system	3000809|OpmD	fluoroquinolone antibiotic/tetracycline antibiotic/acridine dye/disinfecting agents and intercalating dyes|antibiotic efflux|resistance-nodulation-cell division (RND) antibiotic efflux pump	PSA_C1363
AMR_C125	0.982633	0.000188768	0.0171779	chromosome	10595	4	ENC;ESC;KLP;SAE	two-component regulatory system	Osmosensitive K+ channel histidine kinase KdpD			ENC_C855;ESC_C2036;KLP_C1198;SAE_C737
AMR_C126	1	0	0	chromosome	1	1	PSA	two-component regulatory system	Hybrid sensory histidine kinase in two-component regulatory system with EvgA			PSA_C1413
AMR_C127	0.989748	0	0.0102524	chromosome	3804	2	ESC;SAE	other	Phosphoenolpyruvate-protein phosphotransferase of PTS system (EC 2.7.3.9)			ESC_C2065;SAE_C938
AMR_C128	1	0	0	chromosome	2244	1	STA	gyrA/gyrB/parC	DNA gyrase subunit A (EC 5.99.1.3)	3003296|Staphylococcus aureus gyrA conferring resistance to fluoroquinolones	fluoroquinolone antibiotic|antibiotic target alteration|fluoroquinolone resistant gyrA	STA_C426
AMR_C129	0.71875	0.015625	0.265625	chromosome-leaning	128	1	STA	two-component regulatory system	Osmosensitive K+ channel histidine kinase KdpD			STA_C427
AMR_C130	0.999464	0	0.000535906	chromosome	9330	4	ENC;ESC;KLP;SAE	gyrA/gyrB/parC	DNA gyrase subunit A (EC 5.99.1.3)	3003294|Escherichia coli gyrA conferring resistance to fluoroquinolones;3003926|Salmonella enterica gyrA conferring resistance to fluoroquinolones	fluoroquinolone antibiotic|antibiotic target alteration|fluoroquinolone resistant gyrA	ENC_C928;ESC_C2169;KLP_C1241;SAE_C1361;SAE_C804
AMR_C131	1	0	0	chromosome	3	1	STA	other	FmtB (Mrp) protein involved in methicillin resistance and cell wall biosynthesis			STA_C429
AMR_C132	0.998035	0	0.00196464	chromosome	1018	1	PSA	two-component regulatory system	Osmosensitive K+ channel histidine kinase KdpD			PSA_C1445
AMR_C133	0.999242	0	0.00075815	chromosome	1319	1	ACB	two-component regulatory system	Osmosensitive K+ channel histidine kinase KdpD			ACB_C943
AMR_C134	1	0	0	chromosome	2	1	ACB	two-component regulatory system	Osmosensitive K+ channel histidine kinase KdpD			ACB_C949
AMR_C135	1	0	0	chromosome	1	1	ACB	two-component regulatory system	Osmosensitive K+ channel histidine kinase KdpD			ACB_C950
AMR_C136	1	0	0	chromosome	1	1	ACB	two-component regulatory system	Osmosensitive K+ channel histidine kinase KdpD			ACB_C951
AMR_C137	0.999812	0	0.000188253	chromosome	10624	4	ENC;ESC;KLP;SAE	adenylate cyclase	Adenylate cyclase (EC 4.6.1.1)	3003900|Escherichia coli cyaA with mutation conferring resistance to fosfomycin	fosfomycin|antibiotic target alteration|antibiotic-resistant cya adenylate cyclase	ENC_C1057;ESC_C2154;KLP_C1297;SAE_C885
AMR_C138	1	0	0	chromosome	13	1	STP	two-component regulatory system	Osmosensitive K+ channel histidine kinase KdpD			STP_C1081
AMR_C139	0.998598	0	0.00140154	chromosome	1427	1	ENF	penicillin-binding protein	Multimodular transpeptidase-transglycosylase (EC 2.4.1.129) (EC 3.4.-.-)			ENF_C356
AMR_C140	1	0	0	chromosome	5906	1	NEG	gyrA/gyrB/parC	DNA gyrase subunit B (EC 5.99.1.3)			NEG_C134
AMR_C141	0.999302	0	0.000698324	chromosome	1432	1	ENF	other	L-O-lysylphosphatidylglycerol synthase (EC 2.3.2.3)			ENF_C368
AMR_C142	1	0	0	chromosome	1	1	KLP	penicillin-binding protein	Cell division protein FtsI [Peptidoglycan synthetase] (EC 2.4.1.129)			KLP_C1355
AMR_C143	1	0	0	chromosome	1	1	ESC	two-component regulatory system	Osmosensitive K+ channel histidine kinase KdpD			ESC_C2296
AMR_C144	1	0	0	chromosome	735	2	CAC;CAJ	gyrA/gyrB/parC	DNA gyrase subunit A (EC 5.99.1.3)	3003789|Campylobacter jejuni gyrA conferring resistance to fluoroquinolones	fluoroquinolone antibiotic|antibiotic target alteration|fluoroquinolone resistant gyrA	CAC_C98;CAJ_C120
AMR_C145	1	0	0	chromosome	1323	1	ACB	penicillin-binding protein	Multimodular transpeptidase-transglycosylase (EC 2.4.1.129) (EC 3.4.-.-)			ACB_C1008
AMR_C146	1	0	0	chromosome	10615	4	ENC;ESC;KLP;SAE	penicillin-binding protein	Multimodular transpeptidase-transglycosylase (EC 2.4.1.129) (EC 3.4.-.-)			ENC_C1014;ESC_C2338;KLP_C1412;SAE_C854
AMR_C147	0.999797	0	0.000203459	chromosome	9830	4	ENC;ESC;KLP;SAE	penicillin-binding protein	Multimodular transpeptidase-transglycosylase (EC 2.4.1.129) (EC 3.4.-.-)			ENC_C1078;ESC_C2386;KLP_C1386;SAE_C888
AMR_C148	0.999298	0	0.000702247	chromosome	1424	1	ENF	other	L-O-lysylphosphatidylglycerol synthase (EC 2.3.2.3)			ENF_C385
AMR_C149	0.999465	0	0.000534902	chromosome	3739	1	STP	gyrA/gyrB/parC	DNA topoisomerase IV subunit A (EC 5.99.1.3)	3003311|Streptococcus pneumoniae parC conferring resistance to fluoroquinolones	fluoroquinolone antibiotic|antibiotic target alteration|fluoroquinolone resistant parC	STP_C1139
AMR_C150	1	0	0	chromosome	1721	1	STP	penicillin-binding protein	Cell division protein FtsI [Peptidoglycan synthetase] (EC 2.4.1.129)	3003043|Streptococcus pneumoniae PBP2x conferring resistance to amoxicillin	cephalosporin/cephamycin/penam|antibiotic target alteration|Penicillin-binding protein mutations conferring resistance to beta-lactam antibiotics	STP_C1152
AMR_C151	0.99925	0	0.000750188	chromosome	5332	3	ENC;ESC;SAE	other	Phosphoenolpyruvate-protein phosphotransferase of PTS system (EC 2.7.3.9)			ENC_C1138;ESC_C2452;SAE_C912
AMR_C152	0.998747	0	0.00125313	chromosome	798	3	ENC;ESC;SAE	penicillin-binding protein	Multimodular transpeptidase-transglycosylase (EC 2.4.1.129) (EC 3.4.-.-)			ENC_C1078;ESC_C2386;SAE_C888
AMR_C153	0.999732	0	0.000267666	chromosome	3736	1	STP	gyrA/gyrB/parC	DNA gyrase subunit A (EC 5.99.1.3)			STP_C1167
AMR_C154	0.999555	0	0.000445434	chromosome	2245	1	STA	other	L-O-lysylphosphatidylglycerol synthase (EC 2.3.2.3)	3003319|Staphylococcus aureus mprF with mutation conferring resistance to daptomycin	peptide antibiotic|antibiotic target alteration|daptomycin resistant mprF	STA_C466
AMR_C155	1	0	0	chromosome	3	1	PSA	efflux system	Multidrug efflux system, inner membrane proton/drug antiporter (RND type) => MexQ of MexPQ-OpmE system	3003699|mexQ;3000777|adeF	macrolide antibiotic/carbapenem/tetracycline antibiotic/acridine dye/diaminopyrimidine antibiotic/phenicol antibiotic/disinfecting agents and intercalating dyes|antibiotic efflux|resistance-nodulation-cell division (RND) antibiotic efflux pump;fluoroquinolone antibiotic/tetracycline antibiotic|antibiotic efflux|resistance-nodulation-cell division (RND) antibiotic efflux pump	PSA_C1694
AMR_C156	0.7	0.2	0.1	chromosome-leaning	10	3	ENC;KLP;SAE	efflux system	Multidrug efflux system AcrEF-TolC, inner-membrane proton/drug antiporter AcrF (RND type)			ENC_C1409;KLP_C2282;KLP_C2811;SAE_C924
AMR_C157	0.421053	0.421053	0.157895	ambiguous	19	3	ENC;ESC;KLP	other	Phosphoenolpyruvate-protein phosphotransferase of PTS system (EC 2.7.3.9)			ENC_C1123;ESC_C2538;KLP_C1506
AMR_C158	1	0	0	chromosome	2	1	ESC	two-component regulatory system	Osmosensitive K+ channel histidine kinase KdpD			ESC_C2544
AMR_C159	1	0	0	chromosome	4	1	PSA	efflux system	Multidrug efflux system, inner membrane proton/drug antiporter (RND type) => MexB of MexAB-OprM	3000378|MexB	macrolide antibiotic/fluoroquinolone antibiotic/monobactam/carbapenem/cephalosporin/cephamycin/penam/tetracycline antibiotic/peptide antibiotic/aminocoumarin antibiotic/diaminopyrimidine antibiotic/sulfonamide antibiotic/phenicol antibiotic/penem|antibiotic efflux|resistance-nodulation-cell division (RND) antibiotic efflux pump	PSA_C1718
AMR_C160	1	0	0	chromosome	4	1	ACB	penicillin-binding protein	Multimodular transpeptidase-transglycosylase (EC 2.4.1.129) (EC 3.4.-.-)			ACB_C1078
AMR_C161	0.75	0	0.25	chromosome-leaning	4	2	ENC;ESC	other	Phosphoenolpyruvate-protein phosphotransferase of PTS system (EC 2.7.3.9)			ENC_C1140;ESC_C2561
AMR_C162	0.998158	0	0.00184162	chromosome	543	1	KLP	other	Phosphoenolpyruvate-protein phosphotransferase of PTS system (EC 2.7.3.9)			KLP_C1524
AMR_C163	0.999832	0	0.000167954	chromosome	5954	1	NEG	efflux system	LPS-assembly protein LptD @ Organic solvent tolerance protein precursor			NEG_C158
AMR_C164	0.997033	0	0.00296736	chromosome	337	1	ENC	other	Phosphoenolpyruvate-protein phosphotransferase of PTS system (EC 2.7.3.9)			ENC_C1146
AMR_C165	1	0	0	chromosome	5	1	NEG	efflux system	RND efflux system, inner membrane transporter	3000811|mtrD	macrolide antibiotic/penam|antibiotic efflux|resistance-nodulation-cell division (RND) antibiotic efflux pump	NEG_C159
AMR_C166	1	0	0	chromosome	26	2	ESC;KLP	efflux system	Aminoglycosides efflux system AcrAD-TolC, inner-membrane proton/drug antiporter AcrD (RND type)	3000491|acrD	aminoglycoside antibiotic|antibiotic efflux|resistance-nodulation-cell division (RND) antibiotic efflux pump	ESC_C3118;KLP_C1565
AMR_C167	1	0	0	chromosome	2	1	ESC	efflux system	Multidrug efflux system MdtEF-TolC, inner-membrane proton/drug antiporter MdtF (RND type)	3000796|mdtF	macrolide antibiotic/fluoroquinolone antibiotic/penam|antibiotic efflux|resistance-nodulation-cell division (RND) antibiotic efflux pump	ESC_C2638
AMR_C168	1	0	0	chromosome	4	1	PSA	efflux system	Multidrug efflux system MdtABC-TolC, inner-membrane proton/drug antiporter MdtB-like	3003705|mexN	phenicol antibiotic|antibiotic efflux|resistance-nodulation-cell division (RND) antibiotic efflux pump	PSA_C1774
AMR_C169	0.998178	0	0.00182197	chromosome	3842	1	STP	penicillin-binding protein	Multimodular transpeptidase-transglycosylase (EC 2.4.1.129) (EC 3.4.-.-)			STP_C1211
AMR_C170	1	0	0	chromosome	4	1	ACB	efflux system	LPS-assembly protein LptD @ Organic solvent tolerance protein precursor			ACB_C1115
AMR_C171	0.988696	0	0.0113037	chromosome	1327	1	ACB	gyrA/gyrB/parC	DNA gyrase subunit B (EC 5.99.1.3)			ACB_C1117
AMR_C172	1	0	0	chromosome	1432	1	ENF	gyrA/gyrB/parC	DNA gyrase subunit A (EC 5.99.1.3)			ENF_C434
AMR_C173	1	0	0	chromosome	1014	1	PSA	penicillin-binding protein	Multimodular transpeptidase-transglycosylase (EC 2.4.1.129) (EC 3.4.-.-)			PSA_C1781
AMR_C174	1	0	0	chromosome	9	4	ENC;ESC;KLP;SAE	efflux system	Multidrug efflux system AcrEF-TolC, inner-membrane proton/drug antiporter AcrF (RND type);Multidrug efflux system AcrAB-TolC, inner-membrane proton/drug antiporter AcrB (RND type)	3000216|acrB	fluoroquinolone antibiotic/cephalosporin/glycylcycline/penam/tetracycline antibiotic/rifamycin antibiotic/phenicol antibiotic/triclosan|antibiotic efflux|resistance-nodulation-cell division (RND) antibiotic efflux pump	ENC_C1749;ESC_C2934;KLP_C2841;SAE_C680;SAE_C990
AMR_C175	0.967903	0.00489458	0.0272026	chromosome	10624	4	ENC;ESC;KLP;SAE	gyrA/gyrB/parC	DNA gyrase subunit B (EC 5.99.1.3)	3003306|Morganella morganii gyrB conferring resistance to fluoroquinolones;3003307|Salmonella serovars gyrB conferring resistance to fluoroquinolones	fluoroquinolone antibiotic|antibiotic target alteration|fluoroquinolone resistant gyrB	ENC_C1299;ESC_C2697;KLP_C1716;SAE_C1031
AMR_C176	0.999242	0	0.000757576	chromosome	1320	1	ACB	efflux system	LPS-assembly protein LptD @ Organic solvent tolerance protein precursor			ACB_C1137
AMR_C177	1	0	0	chromosome	1432	1	ENF	gyrA/gyrB/parC	DNA topoisomerase IV subunit A (EC 5.99.1.3)			ENF_C445
AMR_C178	1	0	0	chromosome	14	2	ENC;KLP	efflux system	RND efflux system, inner membrane transporter	3000777|adeF;3003923|oqxB	fluoroquinolone antibiotic/glycylcycline/tetracycline antibiotic/diaminopyrimidine antibiotic/nitrofuran antibiotic|antibiotic efflux|resistance-nodulation-cell division (RND) antibiotic efflux pump;fluoroquinolone antibiotic/tetracycline antibiotic|antibiotic efflux|resistance-nodulation-cell division (RND) antibiotic efflux pump	ENC_C1236;KLP_C1859
AMR_C179	1	0	0	chromosome	8	1	KLP	two-component regulatory system	Hybrid sensory histidine kinase in two-component regulatory system with EvgA			KLP_C1655
AMR_C180	1	0	0	chromosome	5	1	PSA	efflux system	Multidrug efflux system, inner membrane proton/drug antiporter (RND type) => MexB of MexAB-OprM	3000378|MexB	macrolide antibiotic/fluoroquinolone antibiotic/monobactam/carbapenem/cephalosporin/cephamycin/penam/tetracycline antibiotic/peptide antibiotic/aminocoumarin antibiotic/diaminopyrimidine antibiotic/sulfonamide antibiotic/phenicol antibiotic/penem|antibiotic efflux|resistance-nodulation-cell division (RND) antibiotic efflux pump	PSA_C1846
AMR_C181	0.998013	0	0.00198708	chromosome	2013	1	PSA	other	Translation elongation factor G			PSA_C1862
AMR_C182	1	0	0	chromosome	1	1	PSA	penicillin-binding protein	Membrane carboxypeptidase (penicillin-binding protein)			PSA_C1868
AMR_C183	1	0	0	chromosome	4	1	PSA	efflux system	Multidrug efflux system, inner membrane proton/drug antiporter (RND type) => MexY of MexXY/AxyXY			PSA_C1896
AMR_C184	1	0	0	chromosome	34	1	ESC	efflux system	Multidrug efflux system AcrEF-TolC, inner-membrane proton/drug antiporter AcrF (RND type)	3000502|AcrF	fluoroquinolone antibiotic/cephalosporin/cephamycin/penam|antibiotic efflux|resistance-nodulation-cell division (RND) antibiotic efflux pump	ESC_C2835
AMR_C185	0	1	0	plasmid	1	1	STA	resistant AARS	Isoleucyl-tRNA synthetase (EC 6.1.1.5)	3000521|Staphylococcus aureus mupA conferring resistance to mupirocin	mupirocin|antibiotic target alteration|antibiotic-resistant isoleucyl-tRNA synthetase (ileS)	STA_C497
AMR_C186	1	0	0	chromosome	1327	1	ACB	penicillin-binding protein	Multimodular transpeptidase-transglycosylase (EC 2.4.1.129) (EC 3.4.-.-)			ACB_C1184
AMR_C187	1	0	0	chromosome	1	1	PSA	efflux system	Multidrug efflux system, inner membrane proton/drug antiporter (RND type) => MexB of MexAB-OprM	3000378|MexB	macrolide antibiotic/fluoroquinolone antibiotic/monobactam/carbapenem/cephalosporin/cephamycin/penam/tetracycline antibiotic/peptide antibiotic/aminocoumarin antibiotic/diaminopyrimidine antibiotic/sulfonamide antibiotic/phenicol antibiotic/penem|antibiotic efflux|resistance-nodulation-cell division (RND) antibiotic efflux pump	PSA_C1910
AMR_C188	0.999606	0	0.000394322	chromosome	7608	3	ENC;ESC;SAE	efflux system	LPS-assembly protein LptD @ Organic solvent tolerance protein precursor			ENC_C1363;ESC_C2867;SAE_C1107
AMR_C189	1	0	0	chromosome	2247	1	STA	gyrA/gyrB/parC	DNA topoisomerase IV subunit A (EC 5.99.1.3)	3003312|Staphylococcus aureus parC conferring resistance to fluoroquinolones	fluoroquinolone antibiotic|antibiotic target alteration|fluoroquinolone resistant parC	STA_C501
AMR_C190	1	0	0	chromosome	1	1	ESC	penicillin-binding protein	Multimodular transpeptidase-transglycosylase (EC 2.4.1.129) (EC 3.4.-.-)			ESC_C2888
AMR_C191	1	0	0	chromosome	5957	1	NEG	penicillin-binding protein	Multimodular transpeptidase-transglycosylase (EC 2.4.1.129) (EC 3.4.-.-)	3004833|Neisseria gonorrhoeae PBP1 conferring resistance to beta-lactam	cephalosporin/cephamycin/penam|antibiotic target alteration|Penicillin-binding protein mutations conferring resistance to beta-lactam antibiotics	NEG_C184
AMR_C192	1	0	0	chromosome	2	1	PSA	efflux system	Multidrug efflux system, inner membrane proton/drug antiporter (RND type) => MexF of MexEF-OprN system	3000777|adeF	fluoroquinolone antibiotic/tetracycline antibiotic|antibiotic efflux|resistance-nodulation-cell division (RND) antibiotic efflux pump	PSA_C1954
AMR_C193	1	0	0	chromosome	8	2	CAC;CAJ	rpoB	DNA-directed RNA polymerase beta subunit (EC 2.7.7.6)			CAC_C143;CAJ_C169
AMR_C194	1	0	0	chromosome	1	1	STA	other	FmtB (Mrp) protein involved in methicillin resistance and cell wall biosynthesis			STA_C514
AMR_C195	1	0	0	chromosome	3	2	ESC;SAE	other	Phosphoenolpyruvate-protein phosphotransferase of PTS system (EC 2.7.3.9)			ESC_C4834;SAE_C912
AMR_C196	1	0	0	chromosome	1432	1	ENF	penicillin-binding protein	Multimodular transpeptidase-transglycosylase (EC 2.4.1.129) (EC 3.4.-.-) / Penicillin-binding protein 1A/1B (PBP1)			ENF_C488
AMR_C197	1	0	0	chromosome	3	1	PSA	two-component regulatory system	Hybrid sensory histidine kinase in two-component regulatory system with EvgA			PSA_C1993
AMR_C198	0	1	0	plasmid	1	1	PSA	efflux system	Multidrug efflux system, inner membrane proton/drug antiporter (RND type) => MexQ of MexPQ-OpmE system			PSA_C2023
AMR_C199	1	0	0	chromosome	3023	2	ESC;KLP	efflux system	LPS-assembly protein LptD @ Organic solvent tolerance protein precursor	3005059|LptD	carbapenem/peptide antibiotic/aminocoumarin antibiotic/rifamycin antibiotic|antibiotic efflux|ATP-binding cassette (ABC) antibiotic efflux pump	ESC_C3009;KLP_C1850
AMR_C200	1	0	0	chromosome	5	1	PSA	efflux system	Multidrug efflux system, inner membrane proton/drug antiporter (RND type) => MexD of MexCD-OprJ system			PSA_C2043
AMR_C201	0.6	0	0.4	chromosome-leaning	5	3	ESC;KLP;SAE	two-component regulatory system	Osmosensitive K+ channel histidine kinase KdpD			ESC_C2036;KLP_C1198;SAE_C1494
AMR_C202	0.6	0.2	0.2	chromosome-leaning	5	3	ENC;PSA;SAE	efflux system	Multidrug efflux system, inner membrane proton/drug antiporter (RND type) => MexQ of MexPQ-OpmE system	3000777|adeF	fluoroquinolone antibiotic/tetracycline antibiotic|antibiotic efflux|resistance-nodulation-cell division (RND) antibiotic efflux pump	ENC_C1496;PSA_C2107;SAE_C1636
AMR_C203	1	0	0	chromosome	1428	1	ENF	efflux system	Macrolide export ATP-binding/permease protein			ENF_C518
AMR_C204	0.988242	0.00103471	0.0107234	chromosome	10631	4	ENC;ESC;KLP;SAE	gyrA/gyrB/parC	DNA topoisomerase IV subunit A (EC 5.99.1.3)	3003939|Salmonella enterica parC conferring resistance to fluoroquinolones;3003308|Escherichia coli parC conferring resistance to fluoroquinolones	fluoroquinolone antibiotic|antibiotic target alteration|fluoroquinolone resistant parC	ENC_C1548;ESC_C3404;KLP_C1887;SAE_C1256
AMR_C205	1	0	0	chromosome	2	1	KLP	two-component regulatory system	Hybrid sensory histidine kinase in two-component regulatory system with EvgA			KLP_C1890
AMR_C206	1	0	0	chromosome	5956	1	NEG	gyrA/gyrB/parC	DNA topoisomerase IV subunit A (EC 5.99.1.3)	3003929|Neisseria gonorrhoeae parC conferring resistance to fluoroquinolones	fluoroquinolone antibiotic|antibiotic target alteration|fluoroquinolone resistant parC	NEG_C203
AMR_C207	1	0	0	chromosome	2	1	PSA	efflux system	Multidrug efflux system MdtABC-TolC, inner-membrane proton/drug antiporter MdtB-like	3003705|mexN	phenicol antibiotic|antibiotic efflux|resistance-nodulation-cell division (RND) antibiotic efflux pump	PSA_C2134
AMR_C208	0.998995	0	0.00100503	chromosome	995	1	PSA	penicillin-binding protein	Multimodular transpeptidase-transglycosylase (EC 2.4.1.129) (EC 3.4.-.-)			PSA_C2136
AMR_C209	1	0	0	chromosome	10	3	ENC;ESC;KLP	efflux system	Aminoglycosides efflux system AcrAD-TolC, inner-membrane proton/drug antiporter AcrD (RND type)	3000491|acrD	aminoglycoside antibiotic|antibiotic efflux|resistance-nodulation-cell division (RND) antibiotic efflux pump	ENC_C1461;ESC_C3164;KLP_C2604
AMR_C210	1	0	0	chromosome	1	1	STP	resistant AARS	UDP-N-acetylglucosamine 1-carboxyvinyltransferase (EC 2.5.1.7)			STP_C1356
AMR_C211	1	0	0	chromosome	735	2	CAC;CAJ	gyrA/gyrB/parC	DNA gyrase subunit B (EC 5.99.1.3)			CAC_C161;CAJ_C188
AMR_C212	1	0	0	chromosome	2	1	PSA	efflux system	Multidrug efflux system, inner membrane proton/drug antiporter (RND type) => MexK of MexJK-OprM/OpmH system	3003693|MexK	macrolide antibiotic/tetracycline antibiotic/triclosan|antibiotic efflux|resistance-nodulation-cell division (RND) antibiotic efflux pump	PSA_C2204
AMR_C213	1	0	0	chromosome	3	1	PSA	efflux system	Multidrug efflux system, inner membrane proton/drug antiporter (RND type) => MexW of MexVW-OprM system	3003031|MexW	macrolide antibiotic/fluoroquinolone antibiotic/tetracycline antibiotic/acridine dye/phenicol antibiotic/disinfecting agents and intercalating dyes|antibiotic efflux|resistance-nodulation-cell division (RND) antibiotic efflux pump	PSA_C2216
AMR_C214	1	0	0	chromosome	3	1	PSA	efflux system	Multidrug efflux system, inner membrane proton/drug antiporter (RND type) => MexY of MexXY/AxyXY	3003033|mexY	macrolide antibiotic/fluoroquinolone antibiotic/aminoglycoside antibiotic/carbapenem/cephalosporin/cephamycin/penam/tetracycline antibiotic/acridine dye/phenicol antibiotic/disinfecting agents and intercalating dyes|antibiotic efflux|resistance-nodulation-cell division (RND) antibiotic efflux pump	PSA_C2221
AMR_C215	1	0	0	chromosome	1	1	PSA	efflux system	Multidrug efflux system, inner membrane proton/drug antiporter (RND type) => MexW of MexVW-OprM system	3003031|MexW	macrolide antibiotic/fluoroquinolone antibiotic/tetracycline antibiotic/acridine dye/phenicol antibiotic/disinfecting agents and intercalating dyes|antibiotic efflux|resistance-nodulation-cell division (RND) antibiotic efflux pump	PSA_C2239
AMR_C216	0.714286	0.142857	0.142857	chromosome-leaning	7	1	ESC	two-component regulatory system	Hybrid sensory histidine kinase in two-component regulatory system with EvgA	3000833|evgS	macrolide antibiotic/fluoroquinolone antibiotic/penam/tetracycline antibiotic|antibiotic efflux|major facilitator superfamily (MFS) antibiotic efflux pump/resistance-nodulation-cell division (RND) antibiotic efflux pump	ESC_C3319
AMR_C217	1	0	0	chromosome	2	1	ACB	efflux system	RND efflux system, inner membrane transporter	3000775|adeB	glycylcycline/tetracycline antibiotic|antibiotic efflux|resistance-nodulation-cell division (RND) antibiotic efflux pump	ACB_C1377
AMR_C218	1	0	0	chromosome	2	1	PSA	efflux system	Multidrug efflux system MdtABC-TolC, inner-membrane proton/drug antiporter MdtB (RND type)	3004074|MuxB	macrolide antibiotic/monobactam/tetracycline antibiotic/aminocoumarin antibiotic|antibiotic efflux|resistance-nodulation-cell division (RND) antibiotic efflux pump	PSA_C2331
AMR_C219	1	0	0	chromosome	5	2	KLP;SAE	resistant AARS	Isoleucyl-tRNA synthetase (EC 6.1.1.5)			KLP_C2612;SAE_C1261
AMR_C220	1	0	0	chromosome	2017	1	STP	penicillin-binding protein	Cell division protein FtsI [Peptidoglycan synthetase] (EC 2.4.1.129)	3003043|Streptococcus pneumoniae PBP2x conferring resistance to amoxicillin	cephalosporin/cephamycin/penam|antibiotic target alteration|Penicillin-binding protein mutations conferring resistance to beta-lactam antibiotics	STP_C1427
AMR_C221	1	0	0	chromosome	1	1	ACB	efflux system	RND efflux system, inner membrane transporter	3000777|adeF	fluoroquinolone antibiotic/tetracycline antibiotic|antibiotic efflux|resistance-nodulation-cell division (RND) antibiotic efflux pump	ACB_C1384
AMR_C222	1	0	0	chromosome	16	1	ENC	penicillin-binding protein	Penicillin-binding protein activator LpoA			ENC_C1585
AMR_C223	1	0	0	chromosome	2242	1	STA	penicillin-binding protein	Cell division protein FtsI [Peptidoglycan synthetase] (EC 2.4.1.129)			STA_C578
AMR_C224	0.625	0	0.375	chromosome-leaning	8	1	ESC	two-component regulatory system	Hybrid sensory histidine kinase in two-component regulatory system with EvgA	3000833|evgS	macrolide antibiotic/fluoroquinolone antibiotic/penam/tetracycline antibiotic|antibiotic efflux|major facilitator superfamily (MFS) antibiotic efflux pump/resistance-nodulation-cell division (RND) antibiotic efflux pump	ESC_C3522
AMR_C225	0.999246	0	0.000754148	chromosome	1326	1	ACB	gyrA/gyrB/parC	DNA topoisomerase IV subunit A (EC 5.99.1.3)	3003818|Acinetobacter baumannii parC conferring resistance to fluoroquinolones	fluoroquinolone antibiotic|antibiotic target alteration|fluoroquinolone resistant parC	ACB_C1434
AMR_C226	0.7321	0.00214535	0.265755	chromosome-leaning	3729	1	STP	penicillin-binding protein	Multimodular transpeptidase-transglycosylase (EC 2.4.1.129) (EC 3.4.-.-)			STP_C1462
AMR_C227	1	0	0	chromosome	3	1	KLP	resistant AARS	Isoleucyl-tRNA synthetase (EC 6.1.1.5)			KLP_C2189
AMR_C228	1	0	0	chromosome	19	3	ENC;ESC;KLP	efflux system	Multidrug efflux system AcrEF-TolC, inner-membrane proton/drug antiporter AcrF (RND type);Multidrug efflux system AcrAB-TolC, inner-membrane proton/drug antiporter AcrB (RND type)	3000502|AcrF	fluoroquinolone antibiotic/cephalosporin/cephamycin/penam|antibiotic efflux|resistance-nodulation-cell division (RND) antibiotic efflux pump	ENC_C1749;ESC_C3617;KLP_C3506
AMR_C229	0	1	0	plasmid	2	1	PSA	efflux system	RND efflux system, inner membrane transporter	3000777|adeF	fluoroquinolone antibiotic/tetracycline antibiotic|antibiotic efflux|resistance-nodulation-cell division (RND) antibiotic efflux pump	PSA_C2477
AMR_C230	1	0	0	chromosome	3	1	NEG	resistant AARS	Isoleucyl-tRNA synthetase (EC 6.1.1.5)			NEG_C253
AMR_C231	0.5	0	0.5	ambiguous	4	1	PSA	adenylate cyclase	Adenylate cyclase (EC 4.6.1.1)			PSA_C2485
AMR_C232	0.999732	0.000267523	0	chromosome	3738	1	STP	penicillin-binding protein	Multimodular transpeptidase-transglycosylase (EC 2.4.1.129) (EC 3.4.-.-) / Penicillin-binding protein 1A/1B (PBP1)	3003041|Streptococcus pneumoniae PBP1a conferring resistance to amoxicillin	cephalosporin/cephamycin/penam|antibiotic target alteration|Penicillin-binding protein mutations conferring resistance to beta-lactam antibiotics	STP_C1495
AMR_C233	1	0	0	chromosome	1432	1	ENF	penicillin-binding protein	Cell division protein FtsI [Peptidoglycan synthetase] (EC 2.4.1.129)			ENF_C650
AMR_C234	1	0	0	chromosome	3018	2	ESC;KLP	penicillin-binding protein	Penicillin-binding protein activator LpoA			ESC_C4138;KLP_C2254
AMR_C235	1	0	0	chromosome	263	1	STA	penicillin-binding protein	Multimodular transpeptidase-transglycosylase (EC 2.4.1.129) (EC 3.4.-.-) / Penicillin-binding protein 1A/1B (PBP1)			STA_C605
AMR_C236	1	0	0	chromosome	1982	1	STA	penicillin-binding protein	Multimodular transpeptidase-transglycosylase (EC 2.4.1.129) (EC 3.4.-.-) / Penicillin-binding protein 1A/1B (PBP1)			STA_C613
AMR_C237	1	0	0	chromosome	3	1	STA	two-component regulatory system	Osmosensitive K+ channel histidine kinase KdpD			STA_C614
AMR_C238	1	0	0	chromosome	2	1	NEG	gyrA/gyrB/parC	DNA gyrase subunit A (EC 5.99.1.3)	3003928|Neisseria gonorrhoeae gyrA conferring resistance to fluoroquinolones	fluoroquinolone antibiotic|antibiotic target alteration|fluoroquinolone resistant gyrA	NEG_C261
AMR_C239	1	0	0	chromosome	466	1	ENC	penicillin-binding protein	Penicillin-binding protein activator LpoA			ENC_C1721
AMR_C240	0.997902	0	0.0020979	chromosome	1430	1	ENF	penicillin-binding protein	Multimodular transpeptidase-transglycosylase (EC 2.4.1.129) (EC 3.4.-.-)			ENF_C685
AMR_C241	0.75	0	0.25	chromosome-leaning	4	1	ESC	efflux system	Multidrug efflux system MdtEF-TolC, inner-membrane proton/drug antiporter MdtF (RND type)	3000796|mdtF	macrolide antibiotic/fluoroquinolone antibiotic/penam|antibiotic efflux|resistance-nodulation-cell division (RND) antibiotic efflux pump	ESC_C3788
AMR_C242	1	0	0	chromosome	3	1	PSA	efflux system	Multidrug efflux system, inner membrane proton/drug antiporter (RND type) => MexD of MexCD-OprJ system	3000801|MexD	macrolide antibiotic/fluoroquinolone antibiotic/aminoglycoside antibiotic/cephalosporin/penam/tetracycline antibiotic/aminocoumarin antibiotic/diaminopyrimidine antibiotic/phenicol antibiotic|antibiotic efflux|resistance-nodulation-cell division (RND) antibiotic efflux pump	PSA_C2598
AMR_C243	1	0	0	chromosome	1	1	ACB	gyrA/gyrB/parC	DNA gyrase subunit A (EC 5.99.1.3)			ACB_C1534
AMR_C244	1	0	0	chromosome	2	1	PSA	efflux system	Multidrug efflux system, inner membrane proton/drug antiporter (RND type) => MexB of MexAB-OprM	3000378|MexB	macrolide antibiotic/fluoroquinolone antibiotic/monobactam/carbapenem/cephalosporin/cephamycin/penam/tetracycline antibiotic/peptide antibiotic/aminocoumarin antibiotic/diaminopyrimidine antibiotic/sulfonamide antibiotic/phenicol antibiotic/penem|antibiotic efflux|resistance-nodulation-cell division (RND) antibiotic efflux pump	PSA_C2603
AMR_C245	1	0	0	chromosome	3	1	PSA	efflux system	Multidrug efflux system, inner membrane proton/drug antiporter (RND type) => MexF of MexEF-OprN system	3000777|adeF	fluoroquinolone antibiotic/tetracycline antibiotic|antibiotic efflux|resistance-nodulation-cell division (RND) antibiotic efflux pump	PSA_C2617
AMR_C246	1	0	0	chromosome	8	3	ESC;KLP;SAE	two-component regulatory system	Osmosensitive K+ channel histidine kinase KdpD			ESC_C2036;ESC_C5675;KLP_C2916;SAE_C1441
AMR_C247	1	0	0	chromosome	4	1	ACB	efflux system	RND efflux system, inner membrane transporter	3000775|adeB	glycylcycline/tetracycline antibiotic|antibiotic efflux|resistance-nodulation-cell division (RND) antibiotic efflux pump	ACB_C1563
AMR_C248	0.999247	0	0.000753012	chromosome	1328	1	ACB	other	Translation elongation factor G			ACB_C1573
AMR_C249	0.96	0	0.04	chromosome	25	2	CAC;CAJ	efflux system	Multidrug efflux system, inner membrane proton/drug antiporter (RND type) => CmeB	3000784|cmeB	macrolide antibiotic/fluoroquinolone antibiotic/cephalosporin/fusidic acid|antibiotic efflux|resistance-nodulation-cell division (RND) antibiotic efflux pump	CAC_C218;CAJ_C237
AMR_C250	1	0	0	chromosome	2	1	PSA	efflux system	Multidrug efflux system, inner membrane proton/drug antiporter (RND type) => MexQ of MexPQ-OpmE system	3003699|mexQ	macrolide antibiotic/carbapenem/tetracycline antibiotic/acridine dye/diaminopyrimidine antibiotic/phenicol antibiotic/disinfecting agents and intercalating dyes|antibiotic efflux|resistance-nodulation-cell division (RND) antibiotic efflux pump	PSA_C2730
AMR_C251	1	0	0	chromosome	192	1	STA	other	FmtB (Mrp) protein involved in methicillin resistance and cell wall biosynthesis			STA_C659
AMR_C252	0.999341	9.41354e-05	0.000564812	chromosome	10623	4	ENC;ESC;KLP;SAE	other	Translation elongation factor G			ENC_C1857;ESC_C4126;KLP_C2606;SAE_C1501
AMR_C253	0.999832	0	0.000167729	chromosome	5962	1	NEG	other	Translation elongation factor G			NEG_C295
AMR_C254	1	0	0	chromosome	3	1	PSA	penicillin-binding protein	Membrane carboxypeptidase (penicillin-binding protein)			PSA_C2803
AMR_C255	0.926703	0.000287439	0.0730095	chromosome	3479	3	ENC;ESC;KLP	other	Translation elongation factor G			ENC_C1880;ESC_C4196;KLP_C2651
AMR_C256	0.999807	0	0.000193424	chromosome	5170	2	ENF;STP	other	Translation elongation factor G			ENF_C820;STP_C1634
AMR_C257	1	0	0	chromosome	1	1	PSA	penicillin-binding protein	Multimodular transpeptidase-transglycosylase (EC 2.4.1.129) (EC 3.4.-.-)			PSA_C2891
AMR_C258	1	0	0	chromosome	2	1	PSA	two-component regulatory system	Hybrid sensory histidine kinase in two-component regulatory system with EvgA			PSA_C2902
AMR_C259	0.99911	0	0.000890076	chromosome	2247	1	STA	other	Translation elongation factor G	3003735|Staphylococcus aureus fusA with mutation conferring resistance to fusidic acid	fusidic acid|antibiotic target alteration|antibiotic resistant fusA	STA_C684
AMR_C260	1	0	0	chromosome	2	1	PSA	efflux system	Multidrug efflux system, inner membrane proton/drug antiporter (RND type) => MexI of MexHI-OpmD system	3000808|MexI	fluoroquinolone antibiotic/tetracycline antibiotic/acridine dye/disinfecting agents and intercalating dyes|antibiotic efflux|resistance-nodulation-cell division (RND) antibiotic efflux pump	PSA_C2910
AMR_C261	1	0	0	chromosome	733	2	CAC;CAJ	other	Translation elongation factor G			CAC_C243;CAJ_C273
AMR_C262	1	0	0	chromosome	40	1	ESC	other	Phosphoenolpyruvate-protein phosphotransferase of PTS system (EC 2.7.3.9)			ESC_C4325
AMR_C263	1	0	0	chromosome	2	1	ACB	penicillin-binding protein	Multimodular transpeptidase-transglycosylase (EC 2.4.1.129) (EC 3.4.-.-)			ACB_C1735
AMR_C264	1	0	0	chromosome	1	1	STA	two-component regulatory system	Osmosensitive K+ channel histidine kinase KdpD			STA_C709
AMR_C265	1	0	0	chromosome	735	2	CAC;CAJ	efflux system	LPS-assembly protein LptD @ Organic solvent tolerance protein precursor			CAC_C255;CAJ_C280
AMR_C266	1	0	0	chromosome	2	2	KLP;SAE	adenylate cyclase	Adenylate cyclase (EC 4.6.1.1)			KLP_C2823;SAE_C2190
AMR_C267	1	0	0	chromosome	3739	1	STP	penicillin-binding protein	Cell division protein FtsI [Peptidoglycan synthetase] (EC 2.4.1.129)	3003042|Streptococcus pneumoniae PBP2b conferring resistance to amoxicillin	cephalosporin/cephamycin/penam|antibiotic target alteration|Penicillin-binding protein mutations conferring resistance to beta-lactam antibiotics	STP_C1693
AMR_C268	0.999578	0	0.000421882	chromosome	7111	2	ESC;SAE	penicillin-binding protein	Penicillin-binding protein activator LpoA			ESC_C4450;SAE_C1640
AMR_C269	1	0	0	chromosome	8	2	CAC;CAJ	rpoB	DNA-directed RNA polymerase beta subunit (EC 2.7.7.6)			CAC_C257;CAJ_C283
AMR_C270	0	0	1	ambiguous	2	1	PSA	aminoglycoside modifying enzyme	Heat shock protein 60 kDa family chaperone GroEL	3002535|AAC(3)-IIc	aminoglycoside antibiotic|antibiotic inactivation|AAC(3)	PSA_C3021
AMR_C271	1	0	0	chromosome	1432	1	ENF	gyrA/gyrB/parC	DNA topoisomerase IV subunit B (EC 5.99.1.3)			ENF_C876
AMR_C272	1	0	0	chromosome	1	1	PSA	efflux system	Multidrug efflux system MdtABC-TolC, inner-membrane proton/drug antiporter MdtB-like	3003705|mexN	phenicol antibiotic|antibiotic efflux|resistance-nodulation-cell division (RND) antibiotic efflux pump	PSA_C3031
AMR_C273	0.971268	0.0049054	0.0238262	chromosome	1427	1	ENF	penicillin-binding protein	Penicillin-binding protein 3			ENF_C884
AMR_C274	1	0	0	chromosome	733	2	CAC;CAJ	efflux system	Macrolide export ATP-binding/permease protein MacB			CAC_C318;CAJ_C284
AMR_C275	1	0	0	chromosome	1	1	ENF	two-component regulatory system	Osmosensitive K+ channel histidine kinase KdpD			ENF_C900
AMR_C276	0.966667	0	0.0333333	chromosome	30	1	KLP	efflux system	RND efflux system, inner membrane transporter	3003923|oqxB	fluoroquinolone antibiotic/glycylcycline/tetracycline antibiotic/diaminopyrimidine antibiotic/nitrofuran antibiotic|antibiotic efflux|resistance-nodulation-cell division (RND) antibiotic efflux pump	KLP_C2908
AMR_C277	1	0	0	chromosome	9	1	STA	other	FmtB (Mrp) protein involved in methicillin resistance and cell wall biosynthesis			STA_C735
AMR_C278	1	0	0	chromosome	1	1	PSA	gyrA/gyrB/parC	DNA gyrase subunit A (EC 5.99.1.3)			PSA_C3121
AMR_C279	0.25	0.25	0.5	ambiguous	4	2	ESC;SAE	two-component regulatory system	Osmosensitive K+ channel histidine kinase KdpD			ESC_C5612;SAE_C1703
AMR_C280	0.999689	0	0.000311236	chromosome	3213	3	ENC;ESC;KLP	phosphoethanolamine transferase	UDP-4-amino-4-deoxy-L-arabinose formyltransferase (EC 2.1.2.13) / UDP-glucuronic acid oxidase (UDP-4-keto-hexauronic acid decarboxylating) (EC 1.1.1.305)			ENC_C2186;ESC_C4830;KLP_C2962
AMR_C281	1	0	0	chromosome	1	1	PSA	efflux system	Multidrug efflux system, inner membrane proton/drug antiporter (RND type) => MexD of MexCD-OprJ system			PSA_C3155
AMR_C282	0.888889	0	0.111111	chromosome-leaning	9	3	ENC;KLP;SAE	penicillin-binding protein	Multimodular transpeptidase-transglycosylase (EC 2.4.1.129) (EC 3.4.-.-)			ENC_C2200;KLP_C3007;SAE_C2714
AMR_C283	1	0	0	chromosome	1	1	SAE	glycopeptide resistance cluster	D-alanyl-D-alanine carboxypeptidase (EC 3.4.16.4)			SAE_C1751
AMR_C284	0.783242	0	0.216758	chromosome-leaning	1098	1	STA	penicillin-binding protein	Penicillin-binding protein PBP2a, methicillin resistance determinant MecA, transpeptidase	3000617|mecA	penam|antibiotic target replacement|methicillin resistant PBP2	STA_C753
AMR_C285	1	0	0	chromosome	2	1	STP	gyrA/gyrB/parC	DNA gyrase subunit A (EC 5.99.1.3)			STP_C1769
AMR_C286	0.511289	0.221034	0.267677	chromosome-leaning	3366	7	ENF;ESC;KLP;NEG;SAE;STA;STP	ribosomal protection protein	Tetracycline resistance, ribosomal protection type => Tet(M)	3000186|tetM;3004442|tet(W/N/W)	tetracycline antibiotic|antibiotic target protection|tetracycline-resistant ribosomal protection protein	ENF_C970;ESC_C4728;KLP_C3400;NEG_C396;SAE_C1951;STA_C838;STP_C1935
AMR_C287	1	0	0	chromosome	2	1	NEG	efflux system	LPS-assembly protein LptD @ Organic solvent tolerance protein precursor			NEG_C351
AMR_C288	1	0	0	chromosome	1013	1	PSA	phosphoethanolamine transferase	UDP-4-amino-4-deoxy-L-arabinose formyltransferase (EC 2.1.2.13) / UDP-glucuronic acid oxidase (UDP-4-keto-hexauronic acid decarboxylating) (EC 1.1.1.305)	3002985|arnA	peptide antibiotic|antibiotic target alteration|pmr phosphoethanolamine transferase	PSA_C3233
AMR_C289	1	0	0	chromosome	4	1	PSA	efflux system	Multidrug efflux system, inner membrane proton/drug antiporter (RND type) => MexB of MexAB-OprM	3000378|MexB	macrolide antibiotic/fluoroquinolone antibiotic/monobactam/carbapenem/cephalosporin/cephamycin/penam/tetracycline antibiotic/peptide antibiotic/aminocoumarin antibiotic/diaminopyrimidine antibiotic/sulfonamide antibiotic/phenicol antibiotic/penem|antibiotic efflux|resistance-nodulation-cell division (RND) antibiotic efflux pump	PSA_C3234
AMR_C290	1	0	0	chromosome	2247	1	STA	gyrA/gyrB/parC	DNA topoisomerase IV subunit B (EC 5.99.1.3)	3003315|Staphylococcus aureus parE conferring resistance to fluoroquinolones	fluoroquinolone antibiotic|antibiotic target alteration|fluoroquinolone resistant parE	STA_C766
AMR_C291	1	0	0	chromosome	5	1	STA	penicillin-binding protein	Penicillin-binding protein PBP2a, methicillin resistance determinant MecA, transpeptidase	3001209|mecC	penam|antibiotic target replacement|methicillin resistant PBP2	STA_C767
AMR_C292	1	0	0	chromosome	1323	1	ACB	efflux system	Macrolide export ATP-binding/permease protein MacB			ACB_C1859
AMR_C293	1	0	0	chromosome	3816	1	ESC	phosphoethanolamine transferase	UDP-4-amino-4-deoxy-L-arabinose formyltransferase (EC 2.1.2.13) / UDP-glucuronic acid oxidase (UDP-4-keto-hexauronic acid decarboxylating) (EC 1.1.1.305)			ESC_C4769
AMR_C294	1	0	0	chromosome	4	1	ACB	efflux system	Macrolide export ATP-binding/permease protein MacB			ACB_C1870
AMR_C295	0.999002	0	0.000998004	chromosome	1002	1	PSA	efflux system	Macrolide export ATP-binding/permease protein MacB			PSA_C3252
AMR_C296	1	0	0	chromosome	6	1	ESC	penicillin-binding protein	Penicillin-binding protein activator LpoA			ESC_C4450;ESC_C4820
AMR_C297	1	0	0	chromosome	5954	1	NEG	gyrA/gyrB/parC	DNA topoisomerase IV subunit B (EC 5.99.1.3)			NEG_C361
AMR_C298	1	0	0	chromosome	1	1	KLP	phosphoethanolamine transferase	UDP-4-amino-4-deoxy-L-arabinose formyltransferase (EC 2.1.2.13) / UDP-glucuronic acid oxidase (UDP-4-keto-hexauronic acid decarboxylating) (EC 1.1.1.305)			KLP_C3113
AMR_C299	1	0	0	chromosome	2	1	ENF	other	L-O-lysylphosphatidylglycerol synthase (EC 2.3.2.3)			ENF_C957
AMR_C300	1	0	0	chromosome	3268	1	SAE	phosphoethanolamine transferase	UDP-4-amino-4-deoxy-L-arabinose formyltransferase (EC 2.1.2.13) / UDP-glucuronic acid oxidase (UDP-4-keto-hexauronic acid decarboxylating) (EC 1.1.1.305)			SAE_C1798
AMR_C301	1	0	0	chromosome	1	1	STP	other	Phosphoenolpyruvate-protein phosphotransferase of PTS system (EC 2.7.3.9)			STP_C1815
AMR_C302	1	0	0	chromosome	2247	1	STA	gyrA/gyrB/parC	DNA gyrase subunit B (EC 5.99.1.3)			STA_C784
AMR_C303	1	0	0	chromosome	5	3	ESC;KLP;SAE	penicillin-binding protein	Multimodular transpeptidase-transglycosylase (EC 2.4.1.129) (EC 3.4.-.-)			ESC_C4924;KLP_C3379;SAE_C2277
AMR_C304	1	0	0	chromosome	2	1	PSA	adenylate cyclase	Adenylate cyclase (EC 4.6.1.1)			PSA_C3340
AMR_C305	1	0	0	chromosome	1	1	ACB	penicillin-binding protein	Multimodular transpeptidase-transglycosylase (EC 2.4.1.129) (EC 3.4.-.-)			ACB_C1919
AMR_C306	1	0	0	chromosome	2	2	KLP;SAE	efflux system	Multidrug efflux system AcrAB-TolC, inner-membrane proton/drug antiporter AcrB (RND type)	3000216|acrB	fluoroquinolone antibiotic/cephalosporin/glycylcycline/penam/tetracycline antibiotic/rifamycin antibiotic/phenicol antibiotic/triclosan|antibiotic efflux|resistance-nodulation-cell division (RND) antibiotic efflux pump	KLP_C2841;SAE_C2813
AMR_C307	0.996602	0.000377501	0.00302001	chromosome	10596	4	ENC;ESC;KLP;SAE	efflux system	Macrolide export ATP-binding/permease protein MacB			ENC_C2328;ESC_C5003;KLP_C3194;SAE_C1886
AMR_C308	1	0	0	chromosome	4	1	KLP	adenylate cyclase	Adenylate cyclase (EC 4.6.1.1)			KLP_C3197
AMR_C309	1	0	0	chromosome	1	1	PSA	two-component regulatory system	Putative two-component sensor	3005064|cprS	peptide antibiotic|antibiotic target alteration/antibiotic efflux|pmr phosphoethanolamine transferase	PSA_C3371
AMR_C310	1	0	0	chromosome	1	1	ESC	penicillin-binding protein	Penicillin-binding protein activator LpoA			ESC_C4999
AMR_C311	1	0	0	chromosome	1	1	PSA	beta-lactamase	Beta-lactamase class C-like and penicillin binding proteins (PBPs) superfamily			PSA_C3382
AMR_C312	1	0	0	chromosome	1	1	PSA	efflux system	Multidrug efflux system MdtABC-TolC, inner-membrane proton/drug antiporter MdtB-like	3003705|mexN	phenicol antibiotic|antibiotic efflux|resistance-nodulation-cell division (RND) antibiotic efflux pump	PSA_C3440
AMR_C313	0.999465	0	0.000535332	chromosome	3736	1	STP	gyrA/gyrB/parC	DNA topoisomerase IV subunit B (EC 5.99.1.3)			STP_C1880
AMR_C314	0.974263	0.000536193	0.0252011	chromosome	3730	1	STP	efflux system	Heterodimeric efflux ABC transporter, multidrug resistance => LmrC subunit of LmrCD	3000024|patA	fluoroquinolone antibiotic|antibiotic efflux|ATP-binding cassette (ABC) antibiotic efflux pump	STP_C1882
AMR_C315	1	0	0	chromosome	1432	1	ENF	gyrA/gyrB/parC	DNA gyrase subunit B (EC 5.99.1.3)			ENF_C997
AMR_C316	0.993534	0.00107759	0.00538793	chromosome	928	1	PSA	beta-lactamase	Beta-lactamase class C-like and penicillin binding proteins (PBPs) superfamily			PSA_C3455
AMR_C317	0.999465	0	0.000535045	chromosome	3738	1	STP	gyrA/gyrB/parC	DNA gyrase subunit B (EC 5.99.1.3)			STP_C1883
AMR_C318	1	0	0	chromosome	17	1	ESC	other	Phosphoenolpyruvate-protein phosphotransferase of PTS system (EC 2.7.3.9)			ESC_C5112
AMR_C319	1	0	0	chromosome	3	1	PSA	two-component regulatory system	Osmosensitive K+ channel histidine kinase KdpD			PSA_C3467
AMR_C320	0.175812	0.795073	0.0291153	plasmid-leaning	893	3	ENC;ESC;SAE	efflux system	Macrolide export ATP-binding/permease protein MacB			ENC_C2329;ESC_C5121;SAE_C1902
AMR_C321	1	0	0	chromosome	2	2	KLP;SAE	gyrA/gyrB/parC	DNA gyrase subunit A (EC 5.99.1.3)	3003926|Salmonella enterica gyrA conferring resistance to fluoroquinolones	fluoroquinolone antibiotic|antibiotic target alteration|fluoroquinolone resistant gyrA	KLP_C3620;SAE_C1361
AMR_C322	1	0	0	chromosome	5939	1	NEG	efflux system	Macrolide export ATP-binding/permease protein MacB	3000535|macB	macrolide antibiotic|antibiotic efflux|ATP-binding cassette (ABC) antibiotic efflux pump	NEG_C384
AMR_C323	1	0	0	chromosome	735	2	CAC;CAJ	penicillin-binding protein	Multimodular transpeptidase-transglycosylase (EC 2.4.1.129) (EC 3.4.-.-)			CAC_C313;CAJ_C349
AMR_C324	1	0	0	chromosome	345	1	CAJ	two-component regulatory system	Osmosensitive K+ channel histidine kinase KdpD			CAJ_C350
AMR_C325	0.558491	0.260377	0.181132	chromosome-leaning	530	5	CAC;CAJ;ENF;SAE;STP	ribosomal protection protein	Tetracycline resistance, ribosomal protection type => Tet(O)	3000190|tetO;3004442|tet(W/N/W)	tetracycline antibiotic|antibiotic target protection|tetracycline-resistant ribosomal protection protein	CAC_C321;CAJ_C354;ENF_C1031;SAE_C1952;STP_C1936
AMR_C326	0	0.979592	0.0204082	plasmid	49	1	ENF	ribosomal protection protein	Tetracycline resistance, ribosomal protection type => Tet(S)	3000192|tetS	tetracycline antibiotic|antibiotic target protection|tetracycline-resistant ribosomal protection protein	ENF_C1024
AMR_C327	1	0	0	chromosome	2	1	PSA	two-component regulatory system	Osmosensitive K+ channel histidine kinase KdpD			PSA_C3560
AMR_C328	1	0	0	chromosome	2	1	SAE	efflux system	Macrolide export ATP-binding/permease protein MacB			SAE_C1938
AMR_C329	1	0	0	chromosome	1	1	ACB	penicillin-binding protein	Multimodular transpeptidase-transglycosylase (EC 2.4.1.129) (EC 3.4.-.-)			ACB_C2020
AMR_C330	1	0	0	chromosome	2	1	PSA	penicillin-binding protein	Multimodular transpeptidase-transglycosylase (EC 2.4.1.129) (EC 3.4.-.-)			PSA_C3581
AMR_C331	1	0	0	chromosome	1	1	PSA	efflux system	Macrolide export ATP-binding/permease protein MacB			PSA_C3587
AMR_C332	0.666667	0.333333	0	chromosome-leaning	3	1	KLP	ribosomal protection protein	Tetracycline resistance, ribosomal protection type => Tet(W)	3000194|tetW;3004442|tet(W/N/W)	tetracycline antibiotic|antibiotic target protection|tetracycline-resistant ribosomal protection protein	KLP_C3406
AMR_C333	1	0	0	chromosome	1	1	STP	ribosomal protection protein	Tetracycline resistance, ribosomal protection type => Tet(32)	3000196|tet32	tetracycline antibiotic|antibiotic target protection|tetracycline-resistant ribosomal protection protein	STP_C1937
AMR_C334	1	0	0	chromosome	9	1	STA	other	FmtB (Mrp) protein involved in methicillin resistance and cell wall biosynthesis			STA_C843
AMR_C335	0.538462	0	0.461538	chromosome-leaning	26	1	ENF	ribosomal protection protein	ABC-F type ribosomal protection protein => OptrA	3003746|optrA	macrolide antibiotic/lincosamide antibiotic/streptogramin antibiotic/tetracycline antibiotic/oxazolidinone antibiotic/phenicol antibiotic/pleuromutilin antibiotic|antibiotic target protection|ABC-F ATP-binding cassette ribosomal protection protein	ENF_C1043
AMR_C336	1	0	0	chromosome	1	1	PSA	efflux system	Multidrug efflux system, inner membrane proton/drug antiporter (RND type) => MexQ of MexPQ-OpmE system	3003699|mexQ	macrolide antibiotic/carbapenem/tetracycline antibiotic/acridine dye/diaminopyrimidine antibiotic/phenicol antibiotic/disinfecting agents and intercalating dyes|antibiotic efflux|resistance-nodulation-cell division (RND) antibiotic efflux pump	PSA_C3622
AMR_C337	1	0	0	chromosome	5	1	PSA	efflux system	Multidrug efflux system, inner membrane proton/drug antiporter (RND type) => MexY of MexXY/AxyXY			PSA_C3674
AMR_C338	0.997949	0	0.00205128	chromosome	975	1	PSA	penicillin-binding protein	Cell division protein FtsI [Peptidoglycan synthetase] (EC 2.4.1.129)			PSA_C3675
AMR_C339	0.995298	9.4038e-05	0.00460786	chromosome	10634	4	ENC;ESC;KLP;SAE	gyrA/gyrB/parC	DNA topoisomerase IV subunit B (EC 5.99.1.3)	3003316|Escherichia coli parE conferring resistance to fluoroquinolones	fluoroquinolone antibiotic|antibiotic target alteration|fluoroquinolone resistant parE	ENC_C2480;ESC_C5406;KLP_C3503;SAE_C2004
AMR_C340	1	0	0	chromosome	1023	1	PSA	gyrA/gyrB/parC	DNA topoisomerase IV subunit B (EC 5.99.1.3)	3003685|Pseudomonas aeruginosa parE conferring resistance to fluoroquinolones	fluoroquinolone antibiotic|antibiotic target alteration|fluoroquinolone resistant parE	PSA_C3734
AMR_C341	0.998491	0	0.00150943	chromosome	1325	1	ACB	gyrA/gyrB/parC	DNA topoisomerase IV subunit B (EC 5.99.1.3)			ACB_C2086
AMR_C342	1	0	0	chromosome	1	1	ESC	gyrA/gyrB/parC	DNA topoisomerase IV subunit B (EC 5.99.1.3)			ESC_C5435
AMR_C343	1	0	0	chromosome	7	2	ESC;SAE	other	Phosphoenolpyruvate-protein phosphotransferase of PTS system (EC 2.7.3.9)			ESC_C4834;SAE_C2843
AMR_C344	1	0	0	chromosome	55	2	ENC;ESC	efflux system	Multidrug efflux system AcrEF-TolC, inner-membrane proton/drug antiporter AcrF (RND type)	3000502|AcrF	fluoroquinolone antibiotic/cephalosporin/cephamycin/penam|antibiotic efflux|resistance-nodulation-cell division (RND) antibiotic efflux pump	ENC_C3517;ESC_C5444
AMR_C345	1	0	0	chromosome	4	1	KLP	efflux system	LPS-assembly protein LptD @ Organic solvent tolerance protein precursor	3005059|LptD	carbapenem/peptide antibiotic/aminocoumarin antibiotic/rifamycin antibiotic|antibiotic efflux|ATP-binding cassette (ABC) antibiotic efflux pump	KLP_C1850;KLP_C4254
AMR_C346	1	0	0	chromosome	1	1	PSA	two-component regulatory system	Sensory histidine kinase QseC	3003583|basS	peptide antibiotic|antibiotic target alteration/antibiotic efflux|pmr phosphoethanolamine transferase	PSA_C3768
AMR_C347	0.333333	0	0.666667	ambiguous	42	1	SAE	efflux system	Multidrug efflux system, inner membrane proton/drug antiporter (RND type) => MexQ of MexPQ-OpmE system	3000790|mdsB	monobactam/carbapenem/cephalosporin/cephamycin/penam/phenicol antibiotic/penem|antibiotic efflux|resistance-nodulation-cell division (RND) antibiotic efflux pump	SAE_C2015
AMR_C348	1	0	0	chromosome	5956	1	NEG	efflux system	Lipid A export permease/ATP-binding protein MsbA			NEG_C430
AMR_C349	0.994709	0	0.00529101	chromosome	189	1	ACB	efflux system	Lipid A export permease/ATP-binding protein MsbA			ACB_C2150
AMR_C350	1	0	0	chromosome	1	1	STP	resistant AARS	UDP-N-acetylglucosamine 1-carboxyvinyltransferase (EC 2.5.1.7)			STP_C2064
AMR_C351	0.430851	0.281915	0.287234	ambiguous	188	4	ENC;ESC;KLP;SAE	phosphoethanolamine transferase	Lipid A phosphoethanolamine transferase, putative	3004684|MCR-9.1	peptide antibiotic|antibiotic target alteration|MCR phosphoethanolamine transferase	ENC_C2583;ESC_C7361;KLP_C5192;SAE_C2892
AMR_C352	1	0	0	chromosome	3	2	ESC;SAE	efflux system	Macrolide export ATP-binding/permease protein MacB			ESC_C8347;SAE_C1886
AMR_C353	0	1	0	plasmid	1	1	ENF	ribosomal protection protein	Ribosome protection-type tetracycline resistance related proteins			ENF_C1143
AMR_C354	1	0	0	chromosome	1	1	ACB	two-component regulatory system	Osmosensitive K+ channel histidine kinase KdpD			ACB_C2166
AMR_C355	1	0	0	chromosome	8	1	ENC	other	Phosphoenolpyruvate-protein phosphotransferase of PTS system (EC 2.7.3.9)			ENC_C2623
AMR_C356	1	0	0	chromosome	4	4	ENC;ESC;KLP;SAE	efflux system	Multidrug efflux system AcrEF-TolC, inner-membrane proton/drug antiporter AcrF (RND type);Multidrug efflux system AcrAB-TolC, inner-membrane proton/drug antiporter AcrB (RND type)	3000216|acrB	fluoroquinolone antibiotic/cephalosporin/glycylcycline/penam/tetracycline antibiotic/rifamycin antibiotic/phenicol antibiotic/triclosan|antibiotic efflux|resistance-nodulation-cell division (RND) antibiotic efflux pump	ENC_C3364;ESC_C5721;KLP_C5141;SAE_C3381
AMR_C357	1	0	0	chromosome	1	1	PSA	adenylate cyclase	Adenylate cyclase (EC 4.6.1.1)			PSA_C4033
AMR_C358	1	0	0	chromosome	2	1	PSA	penicillin-binding protein	Multimodular transpeptidase-transglycosylase (EC 2.4.1.129) (EC 3.4.-.-)			PSA_C4052
AMR_C359	1	0	0	chromosome	16	1	STA	two-component regulatory system	Osmosensitive K+ channel histidine kinase KdpD			STA_C915
AMR_C360	0.990239	0	0.00976139	chromosome	1844	1	ACB	phosphoethanolamine transferase	Lipid A phosphoethanolamine transferase, putative			ACB_C2242
AMR_C361	1	0	0	chromosome	2	1	PSA	efflux system	Multidrug efflux system, inner membrane proton/drug antiporter (RND type) => MexB of MexAB-OprM	3000378|MexB	macrolide antibiotic/fluoroquinolone antibiotic/monobactam/carbapenem/cephalosporin/cephamycin/penam/tetracycline antibiotic/peptide antibiotic/aminocoumarin antibiotic/diaminopyrimidine antibiotic/sulfonamide antibiotic/phenicol antibiotic/penem|antibiotic efflux|resistance-nodulation-cell division (RND) antibiotic efflux pump	PSA_C4106
AMR_C362	1	0	0	chromosome	1	1	STA	resistant AARS	Isoleucyl-tRNA synthetase (EC 6.1.1.5)			STA_C924
AMR_C363	1	0	0	chromosome	1330	1	ACB	penicillin-binding protein	Cell division protein FtsI [Peptidoglycan synthetase] (EC 2.4.1.129)			ACB_C2244
AMR_C364	1	0	0	chromosome	2	1	PSA	efflux system	Macrolide export ATP-binding/permease protein MacB			PSA_C4117
AMR_C365	1	0	0	chromosome	1	1	STP	penicillin-binding protein	Multimodular transpeptidase-transglycosylase (EC 2.4.1.129) (EC 3.4.-.-)			STP_C2127
AMR_C366	1	0	0	chromosome	1	1	NEG	efflux system	LPS-assembly protein LptD @ Organic solvent tolerance protein precursor			NEG_C456
AMR_C367	0.999554	0	0.000445633	chromosome	2244	1	STA	two-component regulatory system	Two-component sensor kinase SA14-24	3003794|Staphylococcus aureus walK with mutation conferring resistance to daptomycin	peptide antibiotic|antibiotic target alteration|daptomycin resistant walK	STA_C933
AMR_C368	0.947368	0	0.0526316	chromosome	38	2	ESC;SAE	efflux system	Multidrug efflux system AcrEF-TolC, inner-membrane proton/drug antiporter AcrF (RND type);Multidrug efflux system AcrAB-TolC, inner-membrane proton/drug antiporter AcrB (RND type)	3000502|AcrF	fluoroquinolone antibiotic/cephalosporin/cephamycin/penam|antibiotic efflux|resistance-nodulation-cell division (RND) antibiotic efflux pump	ESC_C5905;SAE_C3381
AMR_C369	1	0	0	chromosome	5	3	ESC;KLP;SAE	penicillin-binding protein	Multimodular transpeptidase-transglycosylase (EC 2.4.1.129) (EC 3.4.-.-)			ESC_C9793;KLP_C3870;SAE_C2678
AMR_C370	1	0	0	chromosome	1	1	KLP	other	Translation elongation factor G			KLP_C2651
AMR_C371	1	0	0	chromosome	6	1	ESC	two-component regulatory system	Hybrid sensory histidine kinase in two-component regulatory system with EvgA	3000833|evgS	macrolide antibiotic/fluoroquinolone antibiotic/penam/tetracycline antibiotic|antibiotic efflux|major facilitator superfamily (MFS) antibiotic efflux pump/resistance-nodulation-cell division (RND) antibiotic efflux pump	ESC_C5962
AMR_C372	1	0	0	chromosome	1012	1	PSA	penicillin-binding protein	Penicillin-binding protein activator LpoA			PSA_C4202
AMR_C373	1	0	0	chromosome	1	1	PSA	beta-lactamase	Beta-lactamase class C-like and penicillin binding proteins (PBPs) superfamily			PSA_C4209
AMR_C374	1	0	0	chromosome	1020	1	PSA	efflux system	Lipid A export permease/ATP-binding protein MsbA			PSA_C4215
AMR_C375	1	0	0	chromosome	26	2	ESC;KLP	efflux system	Aminoglycosides efflux system AcrAD-TolC, inner-membrane proton/drug antiporter AcrD (RND type)	3000491|acrD	aminoglycoside antibiotic|antibiotic efflux|resistance-nodulation-cell division (RND) antibiotic efflux pump	ESC_C6298;KLP_C2604;KLP_C4931
AMR_C376	0.8	0	0.2	chromosome-leaning	5	1	PSA	other	Translation elongation factor G			PSA_C4228
AMR_C377	0.998639	0	0.00136054	chromosome	735	2	CAC;CAJ	penicillin-binding protein	Cell division protein FtsI [Peptidoglycan synthetase] (EC 2.4.1.129)			CAC_C399;CAJ_C437
AMR_C378	1	0	0	chromosome	1	1	PSA	two-component regulatory system	Osmosensitive K+ channel histidine kinase KdpD			PSA_C4253
AMR_C379	1	0	0	chromosome	10	1	PSA	beta-lactamase	Beta-lactamase class C-like and penicillin binding proteins (PBPs) superfamily			PSA_C4277
AMR_C380	1	0	0	chromosome	1	1	ACB	efflux system	RND efflux system, inner membrane transporter	3000777|adeF	fluoroquinolone antibiotic/tetracycline antibiotic|antibiotic efflux|resistance-nodulation-cell division (RND) antibiotic efflux pump	ACB_C2357
AMR_C381	0.514751	0.465412	0.0198372	chromosome-leaning	1966	3	ACB;STA;STP	beta-lactamase	Beta-lactamase regulatory sensor-transducer BlaR1			ACB_C2365;STA_C999;STP_C2291
AMR_C382	0.962656	0	0.0373444	chromosome	482	1	ENC	phosphoethanolamine transferase	Lipid A phosphoethanolamine transferase EptA/PmrC (EC 2.7.8.43)			ENC_C2781
AMR_C383	1	0	0	chromosome	2	1	PSA	two-component regulatory system	Hybrid sensory histidine kinase in two-component regulatory system with EvgA			PSA_C4330
AMR_C384	0	0	1	ambiguous	2	1	SAE	penicillin-binding protein	Multimodular transpeptidase-transglycosylase (EC 2.4.1.129) (EC 3.4.-.-)			SAE_C2251
AMR_C385	1	0	0	chromosome	1	1	STA	gyrA/gyrB/parC	DNA gyrase subunit A (EC 5.99.1.3)	3003296|Staphylococcus aureus gyrA conferring resistance to fluoroquinolones	fluoroquinolone antibiotic|antibiotic target alteration|fluoroquinolone resistant gyrA	STA_C975
AMR_C386	1	0	0	chromosome	10624	4	ENC;ESC;KLP;SAE	other	Phosphoenolpyruvate-protein phosphotransferase of PTS system (EC 2.7.3.9)	3003899|Escherichia coli PtsI with mutation conferring resistance to fosfomycin	fosfomycin|antibiotic target alteration|antibiotic-resistant ptsI phosphotransferase	ENC_C3080;ESC_C6702;KLP_C4054;SAE_C2462
AMR_C387	1	0	0	chromosome	2	1	STP	penicillin-binding protein	Cell division protein FtsI [Peptidoglycan synthetase] (EC 2.4.1.129)			STP_C2220
AMR_C388	1	0	0	chromosome	1	1	ACB	efflux system	LPS-assembly protein LptD @ Organic solvent tolerance protein precursor			ACB_C2397
AMR_C389	0.157895	0.157895	0.684211	ambiguous	19	1	ESC	efflux system	Phage head, terminase DNA packaging protein A	3004039|Escherichia coli emrE	macrolide antibiotic|antibiotic efflux|small multidrug resistance (SMR) antibiotic efflux pump	ESC_C6177
AMR_C390	1	0	0	chromosome	5946	1	NEG	other	Phosphoenolpyruvate-protein phosphotransferase of PTS system (EC 2.7.3.9)			NEG_C481
AMR_C391	0.222222	0.555556	0.222222	plasmid-leaning	9	1	ESC	two-component regulatory system	Hybrid sensory histidine kinase in two-component regulatory system with EvgA	3000833|evgS	macrolide antibiotic/fluoroquinolone antibiotic/penam/tetracycline antibiotic|antibiotic efflux|major facilitator superfamily (MFS) antibiotic efflux pump/resistance-nodulation-cell division (RND) antibiotic efflux pump	ESC_C6241
AMR_C392	0.989198	0.00744948	0.00335227	chromosome	10739	4	ENC;ESC;KLP;SAE	glycopeptide resistance cluster	D-lactate dehydrogenase (EC 1.1.1.28)			ENC_C2863;ESC_C6559;KLP_C4137;SAE_C2455
AMR_C393	1	0	0	chromosome	10630	4	ENC;ESC;KLP;SAE	penicillin-binding protein	Cell division protein FtsI [Peptidoglycan synthetase] (EC 2.4.1.129)	3004446|Haemophilus influenzae PBP3 conferring resistance to beta-lactam antibiotics	cephalosporin/cephamycin/penam|antibiotic target alteration|Penicillin-binding protein mutations conferring resistance to beta-lactam antibiotics	ENC_C2906;ESC_C6247;KLP_C4190;SAE_C2332
AMR_C394	1	0	0	chromosome	1	1	STA	other	FmtB (Mrp) protein involved in methicillin resistance and cell wall biosynthesis			STA_C996
AMR_C395	0	0.333333	0.666667	ambiguous	3	1	ESC	two-component regulatory system	Hybrid sensory histidine kinase in two-component regulatory system with EvgA	3000833|evgS	macrolide antibiotic/fluoroquinolone antibiotic/penam/tetracycline antibiotic|antibiotic efflux|major facilitator superfamily (MFS) antibiotic efflux pump/resistance-nodulation-cell division (RND) antibiotic efflux pump	ESC_C6282
AMR_C396	1	0	0	chromosome	1	1	PSA	efflux system	Multidrug efflux system, inner membrane proton/drug antiporter (RND type) => MexQ of MexPQ-OpmE system			PSA_C4489
AMR_C397	0.91801	0.00770848	0.0742817	chromosome	1427	1	ENF	efflux system	Heterodimeric efflux ABC transporter, multidrug resistance => LmrD subunit of LmrCD			ENF_C1287
AMR_C398	1	0	0	chromosome	5	1	PSA	efflux system	Multidrug efflux system, inner membrane proton/drug antiporter (RND type) => MexK of MexJK-OprM/OpmH system	3003693|MexK	macrolide antibiotic/tetracycline antibiotic/triclosan|antibiotic efflux|resistance-nodulation-cell division (RND) antibiotic efflux pump	PSA_C4509
AMR_C399	1	0	0	chromosome	1	1	PSA	efflux system	Multidrug efflux system, inner membrane proton/drug antiporter (RND type) => MexK of MexJK-OprM/OpmH system	3003693|MexK	macrolide antibiotic/tetracycline antibiotic/triclosan|antibiotic efflux|resistance-nodulation-cell division (RND) antibiotic efflux pump	PSA_C4512
AMR_C400	0.993595	0.00026688	0.00613824	chromosome	3747	2	ENC;SAE	penicillin-binding protein	Cell division protein FtsI [Peptidoglycan synthetase] (EC 2.4.1.129)			ENC_C2904;SAE_C2400
AMR_C401	0.999465	0	0.000534616	chromosome	3741	1	STP	efflux system	Heterodimeric efflux ABC transporter, multidrug resistance => LmrD subunit of LmrCD	3000025|patB	fluoroquinolone antibiotic|antibiotic efflux|ATP-binding cassette (ABC) antibiotic efflux pump	STP_C2264
AMR_C402	1	0	0	chromosome	2	1	KLP	gyrA/gyrB/parC	DNA topoisomerase IV subunit A (EC 5.99.1.3)	3003308|Escherichia coli parC conferring resistance to fluoroquinolones	fluoroquinolone antibiotic|antibiotic target alteration|fluoroquinolone resistant parC	KLP_C4218
AMR_C403	1	0	0	chromosome	1	1	STP	resistant AARS	UDP-N-acetylglucosamine 1-carboxyvinyltransferase (EC 2.5.1.7)			STP_C2275
AMR_C404	0.989655	0.000188094	0.0101571	chromosome	10633	4	ENC;ESC;KLP;SAE	efflux system	Lipid A export permease/ATP-binding protein MsbA	3003950|msbA	nitroimidazole antibiotic|antibiotic efflux|ATP-binding cassette (ABC) antibiotic efflux pump	ENC_C2957;ESC_C6533;KLP_C4300;SAE_C2390
AMR_C405	0.964029	0	0.0359712	chromosome	139	1	STA	non-TCS regulator	Methicillin resistance regulatory sensor-transducer MecR1	3000215|mecR1	penam|antibiotic target replacement|methicillin resistant PBP2	STA_C1016
AMR_C406	1	0	0	chromosome	5	1	STA	non-TCS regulator	Methicillin resistance regulatory sensor-transducer MecR1			STA_C1021
AMR_C407	0.998603	0	0.00139665	chromosome	1432	1	ENF	efflux system	Heterodimeric efflux ABC transporter, permease/ATP-binding subunit 1	3003948|efrA	macrolide antibiotic/fluoroquinolone antibiotic/rifamycin antibiotic|antibiotic efflux|ATP-binding cassette (ABC) antibiotic efflux pump	ENF_C1319
AMR_C408	1	0	0	chromosome	1	1	ESC	other	Phosphoenolpyruvate-protein phosphotransferase of PTS system (EC 2.7.3.9)			ESC_C6531
AMR_C409	1	0	0	chromosome	5951	1	NEG	penicillin-binding protein	Cell division protein FtsI [Peptidoglycan synthetase] (EC 2.4.1.129)	3003937|Neisseria meningititis PBP2 conferring resistance to beta-lactam;3004832|Neisseria gonorrhoeae PBP2 conferring resistance to beta-lactam antibiotics	cephalosporin/cephamycin/penam|antibiotic target alteration|Penicillin-binding protein mutations conferring resistance to beta-lactam antibiotics	NEG_C504
AMR_C410	0	1	0	plasmid	31	4	ENC;ESC;KLP;SAE	penicillin-binding protein	Cell division protein FtsI [Peptidoglycan synthetase] (EC 2.4.1.129)			ENC_C2985;ESC_C6548;KLP_C4308;SAE_C2396
AMR_C411	0.90973	0.00210911	0.0881609	chromosome	7112	2	ESC;SAE	phosphoethanolamine transferase	Lipid A phosphoethanolamine transferase EptA/PmrC (EC 2.7.8.43)	3003576|eptA	peptide antibiotic|antibiotic target alteration|pmr phosphoethanolamine transferase	ESC_C6538;SAE_C2785
AMR_C412	0.996708	0	0.00329164	chromosome	3038	3	ESC;KLP;SAE	penicillin-binding protein	Cell division protein FtsI [Peptidoglycan synthetase] (EC 2.4.1.129)			ESC_C6560;KLP_C4301;SAE_C2400
AMR_C413	0.989585	0.000400561	0.010014	chromosome	4993	2	ENF;STP	other	Phosphoenolpyruvate-protein phosphotransferase of PTS system (EC 2.7.3.9)			ENF_C1363;STP_C2303
AMR_C414	0	1	0	plasmid	1	1	ENF	glycopeptide resistance cluster	D-alanine--(R)-lactate ligase (EC 6.1.2.1) => VanA	3002942|vanHA	glycopeptide antibiotic|antibiotic target alteration|vanH/glycopeptide resistance gene cluster	ENF_C1330
AMR_C415	0.974384	0.00492611	0.0206897	chromosome	1015	1	PSA	phosphoethanolamine transferase	Lipid A phosphoethanolamine transferase, putative			PSA_C4692
AMR_C416	1	0	0	chromosome	1030	1	PSA	penicillin-binding protein	Cell division protein FtsI [Peptidoglycan synthetase] (EC 2.4.1.129)			PSA_C4697
AMR_C417	1	0	0	chromosome	1	1	PSA	penicillin-binding protein	Cell division protein FtsI [Peptidoglycan synthetase] (EC 2.4.1.129)			PSA_C4780
AMR_C418	1	0	0	chromosome	1326	1	ACB	glycopeptide resistance cluster	D-lactate dehydrogenase (EC 1.1.1.28)			ACB_C2549
AMR_C419	1	0	0	chromosome	3	1	KLP	two-component regulatory system	Hybrid sensory histidine kinase in two-component regulatory system with EvgA			KLP_C4441
AMR_C420	0.998487	0	0.00151286	chromosome	1322	1	ACB	efflux system	Lipid A export permease/ATP-binding protein MsbA			ACB_C2552
AMR_C421	1	0	0	chromosome	3	1	ACB	efflux system	Lipid A export permease/ATP-binding protein MsbA			ACB_C2557
AMR_C422	1	0	0	chromosome	169	1	ENF	other	Phosphoenolpyruvate-protein phosphotransferase of PTS system (EC 2.7.3.9)			ENF_C1363
AMR_C423	1	0	0	chromosome	8	1	STA	resistant AARS	Isoleucyl-tRNA synthetase (EC 6.1.1.5)			STA_C1065
AMR_C424	1	0	0	chromosome	3	1	KLP	penicillin-binding protein	Penicillin-binding protein activator LpoA			KLP_C4471
AMR_C425	0.999555	0	0.000445038	chromosome	2247	1	STA	other	Phosphoenolpyruvate-protein phosphotransferase of PTS system (EC 2.7.3.9)			STA_C1072
AMR_C426	0.928521	0	0.0714786	chromosome	1427	1	ENF	efflux system	Heterodimeric efflux ABC transporter, multidrug resistance => LmrC subunit of LmrCD			ENF_C1395
AMR_C427	1	0	0	chromosome	1	1	KLP	rpoB	DNA-directed RNA polymerase beta subunit (EC 2.7.7.6)			KLP_C4569
AMR_C428	1	0	0	chromosome	3	1	KLP	two-component regulatory system	Hybrid sensory histidine kinase in two-component regulatory system with EvgA			KLP_C4570
AMR_C429	1	0	0	chromosome	1	1	PSA	penicillin-binding protein	Cell division protein FtsI [Peptidoglycan synthetase] (EC 2.4.1.129)			PSA_C4945
AMR_C430	1	0	0	chromosome	16	1	NEG	efflux system	Macrolide export ATP-binding/permease protein MacB	3000535|macB	macrolide antibiotic|antibiotic efflux|ATP-binding cassette (ABC) antibiotic efflux pump	NEG_C533
AMR_C431	1	0	0	chromosome	2	1	PSA	adenylate cyclase	Adenylate cyclase (EC 4.6.1.1)			PSA_C4976
AMR_C432	1	0	0	chromosome	5953	1	NEG	glycopeptide resistance cluster	D-lactate dehydrogenase (EC 1.1.1.28)			NEG_C534
AMR_C433	1	0	0	chromosome	8	2	ESC;SAE	two-component regulatory system	Osmosensitive K+ channel histidine kinase KdpD			ESC_C5675;ESC_C9533;SAE_C3691
AMR_C434	0.0434783	0.173913	0.782609	ambiguous	23	2	ENC;KLP	phosphoethanolamine transferase	Lipid A phosphoethanolamine transferase, putative	3004684|MCR-9.1	peptide antibiotic|antibiotic target alteration|MCR phosphoethanolamine transferase	ENC_C3198;KLP_C5192
AMR_C435	1	0	0	chromosome	463	1	ENC	phosphoethanolamine transferase	Kdo2-lipid A phosphoethanolamine transferase EptB (EC 2.7.8.42)			ENC_C3206
AMR_C436	0.999201	0	0.00079885	chromosome	6259	3	ENC;ESC;SAE	phosphoethanolamine transferase	Kdo2-lipid A phosphoethanolamine transferase EptB (EC 2.7.8.42)			ENC_C3225;ESC_C6976;SAE_C2594
AMR_C437	0.999339	0	0.000660502	chromosome	3028	3	ENC;ESC;KLP	phosphoethanolamine transferase	Kdo2-lipid A phosphoethanolamine transferase EptB (EC 2.7.8.42)	3005047|eptB	peptide antibiotic|antibiotic target alteration|pmr phosphoethanolamine transferase	ENC_C3225;ESC_C7011;KLP_C4661
AMR_C438	1	0	0	chromosome	3	1	ACB	glycopeptide resistance cluster	D-lactate dehydrogenase (EC 1.1.1.28)			ACB_C2677
AMR_C439	1	0	0	chromosome	1	1	ENF	other	L-O-lysylphosphatidylglycerol synthase (EC 2.3.2.3)			ENF_C1446
AMR_C440	1	0	0	chromosome	1	1	ESC	other	Phosphoenolpyruvate-protein phosphotransferase of PTS system (EC 2.7.3.9)			ESC_C7014
AMR_C441	1	0	0	chromosome	6	1	ESC	phosphoethanolamine transferase	Kdo2-lipid A phosphoethanolamine transferase EptB (EC 2.7.8.42)			ESC_C7020
AMR_C442	1	0	0	chromosome	1	1	ACB	two-component regulatory system	Osmosensitive K+ channel histidine kinase KdpD			ACB_C2693
AMR_C443	1	0	0	chromosome	13	1	ESC	other	Phosphoenolpyruvate-protein phosphotransferase of PTS system (EC 2.7.3.9)			ESC_C7040
AMR_C444	0.0277778	0.208333	0.763889	ambiguous	576	2	ENF;STA	aminoglycoside modifying enzyme	Aminoglycoside N(6')-acetyltransferase (EC 2.3.1.82) => AAC(6')-Ib/AAC(6')-II / Aminoglycoside 2''-phosphotransferase (EC 2.7.1.190) => APH(2'')	3002597|AAC(6')-Ie-APH(2'')-Ia	aminoglycoside antibiotic|antibiotic inactivation|APH(2'')/AAC(6')	ENF_C1458;STA_C1498
AMR_C445	0.666667	0	0.333333	chromosome-leaning	3	1	PSA	other	Translation elongation factor G			PSA_C5158
AMR_C446	1	0	0	chromosome	4	2	ESC;SAE	gyrA/gyrB/parC	DNA gyrase subunit B (EC 5.99.1.3)			ESC_C11632;SAE_C2648
AMR_C447	0.133333	0.5	0.366667	ambiguous	30	1	ACB	phosphoethanolamine transferase	Lipid A phosphoethanolamine transferase, putative			ACB_C2722
AMR_C448	0.976814	0.000331236	0.0228553	chromosome	3019	2	ESC;KLP	efflux system	Multidrug efflux system EmrAB-OMF, inner-membrane proton/drug antiporter EmrB (MFS type)	3000074|emrB;3004597|Klebsiella pneumoniae KpnH	macrolide antibiotic/fluoroquinolone antibiotic/aminoglycoside antibiotic/carbapenem/cephalosporin/penam/peptide antibiotic/penem|antibiotic efflux|major facilitator superfamily (MFS) antibiotic efflux pump;fluoroquinolone antibiotic|antibiotic efflux|major facilitator superfamily (MFS) antibiotic efflux pump	ESC_C8539;KLP_C4785
AMR_C449	1	0	0	chromosome	1322	1	ACB	two-component regulatory system	Sensory histidine kinase BaeS			ACB_C2738
AMR_C450	0.5	0.5	0	ambiguous	2	1	ACB	phosphoethanolamine transferase	Lipid A phosphoethanolamine transferase, putative			ACB_C2739
AMR_C451	1	0	0	chromosome	15	2	ENC;KLP	other	Translation elongation factor G			ENC_C3315;KLP_C4807
AMR_C452	1	0	0	chromosome	35	1	STA	two-component regulatory system	Osmosensitive K+ channel histidine kinase KdpD			STA_C1148
AMR_C453	1	0	0	chromosome	4	1	ACB	two-component regulatory system	Sensory histidine kinase BaeS			ACB_C2753
AMR_C454	0.941176	0	0.0588235	chromosome	17	1	ESC	beta-lactamase	Class C beta-lactamase (EC 3.5.2.6) => BlaEC family	3004290|Escherichia coli ampC beta-lactamase	cephalosporin/penam|antibiotic inactivation|ampC-type beta-lactamase	ESC_C7229
AMR_C455	1	0	0	chromosome	1	1	PSA	penicillin-binding protein	Penicillin-binding protein activator LpoA			PSA_C5256
AMR_C456	1	0	0	chromosome	1	1	STP	efflux system	Heterodimeric efflux ABC transporter, multidrug resistance => LmrD subunit of LmrCD	3000025|patB	fluoroquinolone antibiotic|antibiotic efflux|ATP-binding cassette (ABC) antibiotic efflux pump	STP_C2502
AMR_C457	0.991862	0.00101729	0.00712106	chromosome	983	1	PSA	efflux system	Multidrug efflux system, outer membrane factor lipoprotein => OpmE of MexPQ-OpmE system	3003700|opmE	macrolide antibiotic/carbapenem/tetracycline antibiotic/acridine dye/diaminopyrimidine antibiotic/phenicol antibiotic/disinfecting agents and intercalating dyes|antibiotic efflux|resistance-nodulation-cell division (RND) antibiotic efflux pump	PSA_C5298
AMR_C458	1	0	0	chromosome	143	1	ENC	phosphoethanolamine transferase	Undecaprenyl phosphate-alpha-4-amino-4-deoxy-L-arabinose arabinosyl transferase (EC 2.4.2.43) @ Polymyxin resistance protein PmrK			ENC_C3391
AMR_C459	1	0	0	chromosome	1	1	ESC	phosphoethanolamine transferase	Undecaprenyl phosphate-alpha-4-amino-4-deoxy-L-arabinose arabinosyl transferase (EC 2.4.2.43) @ Polymyxin resistance protein PmrK			ESC_C7345
AMR_C460	1	0	0	chromosome	1010	1	PSA	phosphoethanolamine transferase	Undecaprenyl phosphate-alpha-4-amino-4-deoxy-L-arabinose arabinosyl transferase (EC 2.4.2.43) @ Polymyxin resistance protein PmrK			PSA_C5347
AMR_C461	0.983051	0	0.0169492	chromosome	59	1	ENC	phosphoethanolamine transferase	Undecaprenyl phosphate-alpha-4-amino-4-deoxy-L-arabinose arabinosyl transferase (EC 2.4.2.43) @ Polymyxin resistance protein PmrK			ENC_C3403
AMR_C462	1	0	0	chromosome	3021	2	ESC;KLP	phosphoethanolamine transferase	Undecaprenyl phosphate-alpha-4-amino-4-deoxy-L-arabinose arabinosyl transferase (EC 2.4.2.43) @ Polymyxin resistance protein PmrK	3005053|ArnT	peptide antibiotic|antibiotic target alteration|pmr phosphoethanolamine transferase	ESC_C7368;KLP_C4940
AMR_C463	1	0	0	chromosome	1016	1	PSA	phosphoethanolamine transferase	Lipid A phosphoethanolamine transferase, putative			PSA_C5352
AMR_C464	1	0	0	chromosome	3821	1	ESC	phosphoethanolamine transferase	Undecaprenyl phosphate-alpha-4-amino-4-deoxy-L-arabinose arabinosyl transferase (EC 2.4.2.43) @ Polymyxin resistance protein PmrK			ESC_C7391
AMR_C465	1	0	0	chromosome	3009	2	ESC;KLP	phosphoethanolamine transferase	Lipid A phosphoethanolamine transferase EptA/PmrC (EC 2.7.8.43)			ESC_C7520;KLP_C4998
AMR_C466	1	0	0	chromosome	4	1	ACB	phosphoethanolamine transferase	Lipid A phosphoethanolamine transferase, putative			ACB_C2854
AMR_C467	1	0	0	chromosome	3299	1	SAE	phosphoethanolamine transferase	Undecaprenyl phosphate-alpha-4-amino-4-deoxy-L-arabinose arabinosyl transferase (EC 2.4.2.43) @ Polymyxin resistance protein PmrK			SAE_C2770
AMR_C468	0.95	0	0.05	chromosome	20	4	ENC;ESC;KLP;SAE	efflux system	Multidrug efflux system AcrEF-TolC, inner-membrane proton/drug antiporter AcrF (RND type);Multidrug efflux system AcrAB-TolC, inner-membrane proton/drug antiporter AcrB (RND type)	3000502|AcrF	fluoroquinolone antibiotic/cephalosporin/cephamycin/penam|antibiotic efflux|resistance-nodulation-cell division (RND) antibiotic efflux pump	ENC_C3517;ESC_C12216;ESC_C8869;KLP_C3506;SAE_C2783
AMR_C469	0	1	0	plasmid	2	1	ESC	phosphoethanolamine transferase	Lipid A phosphoethanolamine transferase, putative	3004332|MCR-5.1	peptide antibiotic|antibiotic target alteration|MCR phosphoethanolamine transferase	ESC_C7527
AMR_C470	1	0	0	chromosome	1	1	ACB	gyrA/gyrB/parC	DNA gyrase subunit A (EC 5.99.1.3)			ACB_C2891
AMR_C471	0.833333	0	0.166667	chromosome-leaning	6	1	ESC	two-component regulatory system	Hybrid sensory histidine kinase in two-component regulatory system with EvgA	3000833|evgS	macrolide antibiotic/fluoroquinolone antibiotic/penam/tetracycline antibiotic|antibiotic efflux|major facilitator superfamily (MFS) antibiotic efflux pump/resistance-nodulation-cell division (RND) antibiotic efflux pump	ESC_C7570
AMR_C472	1	0	0	chromosome	2	1	ESC	phosphoethanolamine transferase	Lipid A phosphoethanolamine transferase EptA/PmrC (EC 2.7.8.43)	3003576|eptA	peptide antibiotic|antibiotic target alteration|pmr phosphoethanolamine transferase	ESC_C7585
AMR_C473	1	0	0	chromosome	1	1	PSA	efflux system	Multidrug efflux system, membrane fusion component => MexE of MexEF-OprN system	3000803|MexE	fluoroquinolone antibiotic/diaminopyrimidine antibiotic/phenicol antibiotic|antibiotic efflux|resistance-nodulation-cell division (RND) antibiotic efflux pump	PSA_C5493
AMR_C474	1	0	0	chromosome	5954	1	NEG	phosphoethanolamine transferase	Lipid A phosphoethanolamine transferase EptA/PmrC (EC 2.7.8.43)			NEG_C580
AMR_C475	1	0	0	chromosome	1	1	NEG	phosphoethanolamine transferase	Lipid A phosphoethanolamine transferase EptA/PmrC (EC 2.7.8.43)			NEG_C583
AMR_C476	1	0	0	chromosome	868	1	SAE	phosphoethanolamine transferase	Kdo2-lipid A phosphoethanolamine transferase EptB (EC 2.7.8.42)			SAE_C2850
AMR_C477	0	0	1	ambiguous	9	1	ENF	ribosomal protection protein	COG0488: ATPase components of ABC transporters with duplicated ATPase domains	3004470|poxtA	macrolide antibiotic/lincosamide antibiotic/streptogramin antibiotic/tetracycline antibiotic/oxazolidinone antibiotic/phenicol antibiotic/pleuromutilin antibiotic|antibiotic target protection|ABC-F ATP-binding cassette ribosomal protection protein	ENF_C1584
AMR_C478	0.034188	0.863248	0.102564	plasmid-leaning	117	3	ESC;KLP;SAE	phosphoethanolamine transferase	Lipid A phosphoethanolamine transferase, putative	3003689|MCR-1.1;3004194|MCR-1.2	peptide antibiotic|antibiotic target alteration|MCR phosphoethanolamine transferase	ESC_C7687;KLP_C5172;SAE_C2871
AMR_C479	0	1	0	plasmid	14	3	ESC;KLP;SAE	phosphoethanolamine transferase	Lipid A phosphatidylethanolamine transferase (EC 2.7.8.43) => colistin resistance MCR-3	3004691|MCR-3.4;3004139|MCR-3.1;3004511|MCR-3.2;3004505|MCR-3.5	peptide antibiotic|antibiotic target alteration|MCR phosphoethanolamine transferase	ESC_C7693;KLP_C5175;SAE_C2876
AMR_C480	0	1	0	plasmid	1	1	ESC	phosphoethanolamine transferase	Lipid A phosphatidylethanolamine transferase (EC 2.7.8.43) => colistin resistance MCR-4	3004694|MCR-4.2	peptide antibiotic|antibiotic target alteration|MCR phosphoethanolamine transferase	ESC_C7713
AMR_C481	1	0	0	chromosome	2	1	SAE	penicillin-binding protein	Penicillin-binding protein activator LpoA			SAE_C2866
AMR_C482	0.0232558	0.790698	0.186047	plasmid-leaning	43	1	ENF	DHFR/DHPS	Type I restriction-modification system, DNA-methyltransferase subunit M (EC 2.1.1.72)	3005334|Trimethoprim-resistant dihydrofolate reductase DfrA42	diaminopyrimidine antibiotic|antibiotic target replacement|trimethoprim resistant dihydrofolate reductase dfr	ENF_C1597
AMR_C483	0.0666667	0.4	0.533333	ambiguous	15	1	ESC	phosphoethanolamine transferase	Lipid A phosphoethanolamine transferase, putative			ESC_C7765
AMR_C484	1	0	0	chromosome	6	1	PSA	efflux system	Multidrug efflux system, outer membrane factor lipoprotein => OpmE of MexPQ-OpmE system	3003700|opmE	macrolide antibiotic/carbapenem/tetracycline antibiotic/acridine dye/diaminopyrimidine antibiotic/phenicol antibiotic/disinfecting agents and intercalating dyes|antibiotic efflux|resistance-nodulation-cell division (RND) antibiotic efflux pump	PSA_C5637
AMR_C485	0.851852	0	0.148148	chromosome-leaning	27	1	ACB	phosphoethanolamine transferase	Lipid A phosphoethanolamine transferase, putative			ACB_C2959
AMR_C486	1	0	0	chromosome	1	1	ACB	efflux system	LPS-assembly protein LptD @ Organic solvent tolerance protein precursor			ACB_C2969
AMR_C487	1	0	0	chromosome	1	1	NEG	DHFR/DHPS	2-keto-3-deoxy-D-arabino-heptulosonate-7-phosphate synthase I alpha (EC 2.5.1.54)	3005334|Trimethoprim-resistant dihydrofolate reductase DfrA42	diaminopyrimidine antibiotic|antibiotic target replacement|trimethoprim resistant dihydrofolate reductase dfr	NEG_C600
AMR_C488	1	0	0	chromosome	11	1	PSA	efflux system	Multidrug efflux system EmrAB-OMF, inner-membrane proton/drug antiporter EmrB (MFS type)			PSA_C5681
AMR_C489	1	0	0	chromosome	2	1	PSA	penicillin-binding protein	Cell division protein FtsI [Peptidoglycan synthetase] (EC 2.4.1.129)			PSA_C5719
AMR_C490	1	0	0	chromosome	1	1	SAE	penicillin-binding protein	Multimodular transpeptidase-transglycosylase (EC 2.4.1.129) (EC 3.4.-.-)			SAE_C2932
AMR_C491	0.990079	0	0.00992063	chromosome	1008	1	PSA	other	Glycerol-3-phosphate transporter			PSA_C5761
AMR_C492	1	0	0	chromosome	1	1	NEG	efflux system	RND efflux system, inner membrane transporter	3000811|mtrD	macrolide antibiotic/penam|antibiotic efflux|resistance-nodulation-cell division (RND) antibiotic efflux pump	NEG_C618
AMR_C493	1	0	0	chromosome	8	1	STP	DHFR/DHPS	Type I restriction-modification system, DNA-methyltransferase subunit M (EC 2.1.1.72)	3005334|Trimethoprim-resistant dihydrofolate reductase DfrA42	diaminopyrimidine antibiotic|antibiotic target replacement|trimethoprim resistant dihydrofolate reductase dfr	STP_C2703
AMR_C494	0.195652	0.152174	0.652174	ambiguous	46	3	ENF;ESC;STP	ribosomal protection protein	Tetracycline resistance, ribosomal protection type => Tet(M)	3004442|tet(W/N/W)	tetracycline antibiotic|antibiotic target protection|tetracycline-resistant ribosomal protection protein	ENF_C1792;ENF_C970;ESC_C11944;STP_C1935;STP_C3670
AMR_C495	1	0	0	chromosome	5	1	STA	other	FmtB (Mrp) protein involved in methicillin resistance and cell wall biosynthesis			STA_C1254
AMR_C496	1	0	0	chromosome	1	1	PSA	gyrA/gyrB/parC	DNA topoisomerase IV subunit A (EC 5.99.1.3)			PSA_C5838
AMR_C497	1	0	0	chromosome	2	1	CAJ	efflux system	Macrolide export ATP-binding/permease protein MacB			CAJ_C618
AMR_C498	1	0	0	chromosome	5	1	ESC	efflux system	Multidrug efflux system AcrEF-TolC, inner-membrane proton/drug antiporter AcrF (RND type)	3000502|AcrF	fluoroquinolone antibiotic/cephalosporin/cephamycin/penam|antibiotic efflux|resistance-nodulation-cell division (RND) antibiotic efflux pump	ESC_C8069
AMR_C499	1	0	0	chromosome	1	1	NEG	efflux system	RND efflux system, inner membrane transporter	3000811|mtrD	macrolide antibiotic/penam|antibiotic efflux|resistance-nodulation-cell division (RND) antibiotic efflux pump	NEG_C633
AMR_C500	0.976623	0.00153799	0.0218394	chromosome	3251	1	SAE	efflux system	Uncharacterized transporter YeeO	3001327|MdtK	fluoroquinolone antibiotic|antibiotic efflux|multidrug and toxic compound extrusion (MATE) transporter	SAE_C3000
AMR_C501	0.75	0	0.25	chromosome-leaning	4	1	PSA	efflux system	Multidrug efflux system, inner membrane proton/drug antiporter (RND type) => MexB of MexAB-OprM	3000378|MexB	macrolide antibiotic/fluoroquinolone antibiotic/monobactam/carbapenem/cephalosporin/cephamycin/penam/tetracycline antibiotic/peptide antibiotic/aminocoumarin antibiotic/diaminopyrimidine antibiotic/sulfonamide antibiotic/phenicol antibiotic/penem|antibiotic efflux|resistance-nodulation-cell division (RND) antibiotic efflux pump	PSA_C5888
AMR_C502	1	0	0	chromosome	1	1	STP	gyrA/gyrB/parC	DNA topoisomerase IV subunit A (EC 5.99.1.3)			STP_C2746
AMR_C503	1	0	0	chromosome	1	1	ACB	other	Translation elongation factor G			ACB_C3096
AMR_C504	0.5	0	0.5	ambiguous	4	1	ENF	penicillin-binding protein	Multimodular transpeptidase-transglycosylase (EC 2.4.1.129) (EC 3.4.-.-)			ENF_C1700
AMR_C505	0.971429	0.0190476	0.00952381	chromosome	105	1	ESC	efflux system	Multidrug efflux system EmrKY-TolC, inner-membrane proton/drug antiporter EmrY (MFS type)	3000254|emrY	tetracycline antibiotic|antibiotic efflux|major facilitator superfamily (MFS) antibiotic efflux pump	ESC_C8197
AMR_C506	1	0	0	chromosome	1	1	ACB	phosphoethanolamine transferase	Lipid A phosphoethanolamine transferase, putative			ACB_C3108
AMR_C507	1	0	0	chromosome	5950	1	NEG	glycopeptide resistance cluster	D-alanyl-D-alanine carboxypeptidase (EC 3.4.16.4)			NEG_C654
AMR_C508	0	1	0	plasmid	1	1	SAE	penicillin-binding protein	Multimodular transpeptidase-transglycosylase (EC 2.4.1.129) (EC 3.4.-.-)			SAE_C2714
AMR_C509	1	0	0	chromosome	1	1	CAJ	other	Translation elongation factor G			CAJ_C635
AMR_C510	1	0	0	chromosome	2	1	ENF	penicillin-binding protein	Multimodular transpeptidase-transglycosylase (EC 2.4.1.129) (EC 3.4.-.-)			ENF_C1721
AMR_C511	1	0	0	chromosome	6	1	STP	glycopeptide resistance cluster	D-alanyl-D-alanine carboxypeptidase (EC 3.4.16.4)			STP_C2792
AMR_C512	1	0	0	chromosome	3	1	PSA	efflux system	Multidrug efflux system, inner membrane proton/drug antiporter (RND type) => MexY of MexXY/AxyXY	3003033|mexY	macrolide antibiotic/fluoroquinolone antibiotic/aminoglycoside antibiotic/carbapenem/cephalosporin/cephamycin/penam/tetracycline antibiotic/acridine dye/phenicol antibiotic/disinfecting agents and intercalating dyes|antibiotic efflux|resistance-nodulation-cell division (RND) antibiotic efflux pump	PSA_C6057
AMR_C513	1	0	0	chromosome	3	1	STP	efflux system	Macrolide-efflux protein			STP_C2814
AMR_C514	1	0	0	chromosome	5	1	ACB	beta-lactamase	Metallo-beta-lactamase superfamily			ACB_C3153
AMR_C515	0.954545	0	0.0454545	chromosome	22	4	ENC;ESC;KLP;SAE	efflux system	Macrolide export ATP-binding/permease protein MacB			ENC_C2328;ESC_C9670;KLP_C6595;SAE_C3619
AMR_C516	0.992619	0	0.00738105	chromosome	7587	3	ENC;ESC;SAE	efflux system	Multidrug efflux system EmrAB-OMF, inner-membrane proton/drug antiporter EmrB (MFS type)	3000074|emrB;3004597|Klebsiella pneumoniae KpnH	macrolide antibiotic/fluoroquinolone antibiotic/aminoglycoside antibiotic/carbapenem/cephalosporin/penam/peptide antibiotic/penem|antibiotic efflux|major facilitator superfamily (MFS) antibiotic efflux pump;fluoroquinolone antibiotic|antibiotic efflux|major facilitator superfamily (MFS) antibiotic efflux pump	ENC_C3910;ESC_C8539;SAE_C3195
AMR_C517	1	0	0	chromosome	1	1	PSA	efflux system	Macrolide export ATP-binding/permease protein MacB			PSA_C6167
AMR_C518	0.011976	0.958084	0.0299401	plasmid	167	2	ENF;ESC	ribosomal protection protein	Tetracycline resistance, ribosomal protection type => Tet(M)	3004442|tet(W/N/W)	tetracycline antibiotic|antibiotic target protection|tetracycline-resistant ribosomal protection protein	ENF_C1771;ESC_C8894
AMR_C519	1	0	0	chromosome	8	1	ESC	beta-lactamase	Class C beta-lactamase (EC 3.5.2.6) => BlaEC family	3004290|Escherichia coli ampC beta-lactamase	cephalosporin/penam|antibiotic inactivation|ampC-type beta-lactamase	ESC_C7229;ESC_C8540
AMR_C520	1	0	0	chromosome	9	1	KLP	phosphoethanolamine transferase	Lipid A phosphoethanolamine transferase EptA/PmrC (EC 2.7.8.43)			KLP_C5723
AMR_C521	0.971831	0	0.028169	chromosome	142	1	KLP	efflux system	Multidrug efflux system EmrAB-OMF, inner-membrane proton/drug antiporter EmrB (MFS type)			KLP_C5728
AMR_C522	0.5	0.25	0.25	ambiguous	4	1	PSA	efflux system	Multidrug efflux system EmrAB-OMF, inner-membrane proton/drug antiporter EmrB (MFS type)			PSA_C6205
AMR_C523	1	0	0	chromosome	16	1	ENC	efflux system	Multidrug efflux system EmrAB-OMF, inner-membrane proton/drug antiporter EmrB (MFS type)			ENC_C3975
AMR_C524	1	0	0	chromosome	1	1	ESC	efflux system	Multidrug efflux system AcrEF-TolC, inner-membrane proton/drug antiporter AcrF (RND type)			ESC_C8580
AMR_C525	0.0315789	0.873684	0.0947368	plasmid-leaning	95	1	STA	efflux system	Antiseptic resistance protein QacA	3003046|qacA;3003047|qacB	fluoroquinolone antibiotic|antibiotic efflux|major facilitator superfamily (MFS) antibiotic efflux pump	STA_C1335
AMR_C526	0.777778	0.222222	0	chromosome-leaning	9	1	ESC	efflux system	Uncharacterized MFS-type transporter	3004103|QepA2;3004379|QepA4	fluoroquinolone antibiotic|antibiotic efflux|major facilitator superfamily (MFS) antibiotic efflux pump	ESC_C8635
AMR_C527	1	0	0	chromosome	1	1	PSA	efflux system	RND efflux system, membrane fusion protein	3003704|mexM	phenicol antibiotic|antibiotic efflux|resistance-nodulation-cell division (RND) antibiotic efflux pump	PSA_C6305
AMR_C528	0.971994	0.00424328	0.0237624	chromosome	3535	1	ESC	efflux system	Multidrug efflux system EmrKY-TolC, inner-membrane proton/drug antiporter EmrY (MFS type)	3000254|emrY	tetracycline antibiotic|antibiotic efflux|major facilitator superfamily (MFS) antibiotic efflux pump	ESC_C8642
AMR_C529	1	0	0	chromosome	1	1	ESC	efflux system	Multidrug efflux system EmrAB-OMF, inner-membrane proton/drug antiporter EmrB (MFS type)	3000074|emrB	fluoroquinolone antibiotic|antibiotic efflux|major facilitator superfamily (MFS) antibiotic efflux pump	ESC_C8659
AMR_C530	0.843137	0	0.156863	chromosome-leaning	51	1	KLP	efflux system	Multidrug efflux system EmrAB-OMF, inner-membrane proton/drug antiporter EmrB (MFS type)			KLP_C5802
AMR_C531	1	0	0	chromosome	107	1	KLP	two-component regulatory system	Sensory histidine kinase BaeS			KLP_C5805
AMR_C532	1	0	0	chromosome	4	1	KLP	efflux system	RND efflux system, inner membrane transporter	3003923|oqxB	fluoroquinolone antibiotic/glycylcycline/tetracycline antibiotic/diaminopyrimidine antibiotic/nitrofuran antibiotic|antibiotic efflux|resistance-nodulation-cell division (RND) antibiotic efflux pump	KLP_C5816
AMR_C533	0.999023	0	0.000976562	chromosome	1024	1	PSA	phosphoethanolamine transferase	UDP-glucose 6-dehydrogenase (EC 1.1.1.22)			PSA_C6325
AMR_C534	0	1	0	plasmid	1	1	ENC	efflux system	Multidrug efflux system EmrKY-TolC, inner-membrane proton/drug antiporter EmrY (MFS type)			ENC_C4053
AMR_C535	0	0	1	ambiguous	1	1	ESC	efflux system	Multidrug efflux system EmrKY-TolC, inner-membrane proton/drug antiporter EmrY (MFS type)	3000254|emrY	tetracycline antibiotic|antibiotic efflux|major facilitator superfamily (MFS) antibiotic efflux pump	ESC_C8688
AMR_C536	0	1	0	plasmid	1	1	STA	two-component regulatory system	Osmosensitive K+ channel histidine kinase KdpD			STA_C1354
AMR_C537	1	0	0	chromosome	9	3	ENC;KLP;PSA	efflux system	Multidrug efflux system EmrAB-OMF, inner-membrane proton/drug antiporter EmrB (MFS type)			ENC_C4059;KLP_C5874;PSA_C6372
AMR_C538	1	0	0	chromosome	1	1	KLP	efflux system	Multidrug efflux system EmrAB-OMF, inner-membrane proton/drug antiporter EmrB (MFS type)			KLP_C5850
AMR_C539	0.83871	0.0645161	0.0967742	chromosome-leaning	31	1	PSA	efflux system	Multidrug efflux system EmrAB-OMF, inner-membrane proton/drug antiporter EmrB (MFS type)			PSA_C6354
AMR_C540	1	0	0	chromosome	1	1	KLP	efflux system	Multidrug resistance RND efflux system inner membrane transporter MexF	3003923|oqxB	fluoroquinolone antibiotic/glycylcycline/tetracycline antibiotic/diaminopyrimidine antibiotic/nitrofuran antibiotic|antibiotic efflux|resistance-nodulation-cell division (RND) antibiotic efflux pump	KLP_C5904
AMR_C541	0.99901	0	0.000990099	chromosome	1010	1	PSA	efflux system	Multidrug efflux system EmrAB-OMF, inner-membrane proton/drug antiporter EmrB (MFS type)			PSA_C6379
AMR_C542	0.4	0.1	0.5	ambiguous	10	1	STP	efflux system	Heterodimeric efflux ABC transporter, multidrug resistance => LmrC subunit of LmrCD	3000024|patA	fluoroquinolone antibiotic|antibiotic efflux|ATP-binding cassette (ABC) antibiotic efflux pump	STP_C2939
AMR_C543	0.997736	0	0.00226415	chromosome	1325	1	ACB	efflux system	Multidrug efflux system EmrAB-OMF, inner-membrane proton/drug antiporter EmrB (MFS type)			ACB_C3286
AMR_C544	1	0	0	chromosome	1	1	STP	penicillin-binding protein	Cell division protein FtsI [Peptidoglycan synthetase] (EC 2.4.1.129)			STP_C2970
AMR_C545	1	0	0	chromosome	27	1	ESC	other	Phosphoenolpyruvate-protein phosphotransferase of PTS system (EC 2.7.3.9)			ESC_C8992
AMR_C546	1	0	0	chromosome	4	2	KLP;SAE	gyrA/gyrB/parC	DNA topoisomerase IV subunit B (EC 5.99.1.3)			KLP_C6044;SAE_C5293
AMR_C547	1	0	0	chromosome	1008	1	PSA	glycopeptide resistance cluster	D-alanyl-D-alanine carboxypeptidase (EC 3.4.16.4)			PSA_C6499
AMR_C548	1	0	0	chromosome	3025	3	ENC;ESC;KLP	glycopeptide resistance cluster	D-alanyl-D-alanine carboxypeptidase (EC 3.4.16.4)			ENC_C4726;ESC_C10183;ESC_C9643;KLP_C6098
AMR_C549	1	0	0	chromosome	1896	1	STA	efflux system	Uncharacterized MFS-type transporter	3004572|Staphylococcus aureus LmrS	macrolide antibiotic/aminoglycoside antibiotic/oxazolidinone antibiotic/diaminopyrimidine antibiotic/phenicol antibiotic|antibiotic efflux|major facilitator superfamily (MFS) antibiotic efflux pump	STA_C1403
AMR_C550	1	0	0	chromosome	1	1	NEG	gyrA/gyrB/parC	DNA topoisomerase IV subunit B (EC 5.99.1.3)			NEG_C741
AMR_C551	0.981318	0	0.0186824	chromosome	1017	1	PSA	efflux system	Outer membrane factor (OMF) lipoprotein associated wth MdtABC efflux system	3004072|OpmB	macrolide antibiotic/monobactam/tetracycline antibiotic/aminocoumarin antibiotic|antibiotic efflux|resistance-nodulation-cell division (RND) antibiotic efflux pump	PSA_C6566
AMR_C552	0.717949	0.102564	0.179487	chromosome-leaning	39	3	ENC;KLP;PSA	efflux system	Multidrug efflux system, outer membrane factor lipoprotein of OprM/OprM family			ENC_C4248;KLP_C6140;PSA_C6586
AMR_C553	1	0	0	chromosome	7	1	KLP	efflux system	Aminoglycosides efflux system AcrAD-TolC, inner-membrane proton/drug antiporter AcrD (RND type)			KLP_C6159
AMR_C554	1	0	0	chromosome	1	1	PSA	two-component regulatory system	Osmosensitive K+ channel histidine kinase KdpD			PSA_C6614
AMR_C555	0.996283	0.00148699	0.00223048	chromosome	1345	1	ENF	ribosomal protection protein	ABC-F type ribosomal protection protein => Lsa(A)	3003761|eatAv	macrolide antibiotic/lincosamide antibiotic/streptogramin antibiotic/tetracycline antibiotic/oxazolidinone antibiotic/phenicol antibiotic/pleuromutilin antibiotic|antibiotic target protection|ABC-F ATP-binding cassette ribosomal protection protein	ENF_C1926
AMR_C556	0.978793	0	0.0212072	chromosome	613	1	PSA	porin	Outer membrane low permeability porin, OprD family => OccD1/OprD basic amino acids, carbapenem uptake			PSA_C6626
AMR_C557	0.987827	0.00365186	0.008521	chromosome	3286	1	SAE	two-component regulatory system	Sensor histidine kinase PhoQ (EC 2.7.13.3)			SAE_C3450
AMR_C558	1	0	0	chromosome	2244	1	STA	beta-lactamase	Beta-lactamase class C-like and penicillin binding proteins (PBPs) superfamily			STA_C1432
AMR_C559	1	0	0	chromosome	4	1	ACB	efflux system	Methyl viologen resistance protein SmvA	3004577|Acinetobacter baumannii AmvA	macrolide antibiotic/acridine dye/disinfecting agents and intercalating dyes|antibiotic efflux|major facilitator superfamily (MFS) antibiotic efflux pump	ACB_C3434
AMR_C560	1	0	0	chromosome	1	1	ACB	efflux system	RND efflux system, inner membrane transporter	3000775|adeB	glycylcycline/tetracycline antibiotic|antibiotic efflux|resistance-nodulation-cell division (RND) antibiotic efflux pump	ACB_C3438
AMR_C561	1	0	0	chromosome	1314	1	ACB	efflux system	Methyl viologen resistance protein SmvA	3004577|Acinetobacter baumannii AmvA	macrolide antibiotic/acridine dye/disinfecting agents and intercalating dyes|antibiotic efflux|major facilitator superfamily (MFS) antibiotic efflux pump	ACB_C3440
AMR_C562	0.993343	0.000403429	0.00625315	chromosome	9915	4	ENC;ESC;KLP;SAE	glycopeptide resistance cluster	D-alanyl-D-alanine carboxypeptidase (EC 3.4.16.4)			ENC_C4314;ESC_C15301;KLP_C10594;SAE_C5468
AMR_C563	0.896552	0	0.103448	chromosome-leaning	29	1	ENF	phosphoethanolamine transferase	UDP-glucose 6-dehydrogenase (EC 1.1.1.22)			ENF_C1960
AMR_C564	1	0	0	chromosome	1	1	ESC	efflux system	Multidrug efflux system MdtEF-TolC, inner-membrane proton/drug antiporter MdtF (RND type)	3000796|mdtF	macrolide antibiotic/fluoroquinolone antibiotic/penam|antibiotic efflux|resistance-nodulation-cell division (RND) antibiotic efflux pump	ESC_C9277
AMR_C565	1	0	0	chromosome	1	1	ENC	efflux system	Multidrug efflux system EmrAB-OMF, inner-membrane proton/drug antiporter EmrB (MFS type)			ENC_C4338
AMR_C566	1	0	0	chromosome	2	1	NEG	efflux system	LPS-assembly protein LptD @ Organic solvent tolerance protein precursor			NEG_C767
AMR_C567	1	0	0	chromosome	1006	1	PSA	efflux system	Multidrug efflux system, outer membrane factor lipoprotein => OprM of MexAB-OprM	3000379|OprM	macrolide antibiotic/fluoroquinolone antibiotic/monobactam/aminoglycoside antibiotic/carbapenem/cephalosporin/cephamycin/penam/tetracycline antibiotic/peptide antibiotic/acridine dye/aminocoumarin antibiotic/diaminopyrimidine antibiotic/sulfonamide antibiotic/phenicol antibiotic/penem/disinfecting agents and intercalating dyes|antibiotic efflux|resistance-nodulation-cell division (RND) antibiotic…	PSA_C6736
AMR_C568	1	0	0	chromosome	4	1	ACB	efflux system	Methyl viologen resistance protein SmvA	3004577|Acinetobacter baumannii AmvA	macrolide antibiotic/acridine dye/disinfecting agents and intercalating dyes|antibiotic efflux|major facilitator superfamily (MFS) antibiotic efflux pump	ACB_C3470
AMR_C569	1	0	0	chromosome	22	1	ESC	efflux system	Multidrug efflux system AcrEF-TolC, inner-membrane proton/drug antiporter AcrF (RND type)	3000502|AcrF	fluoroquinolone antibiotic/cephalosporin/cephamycin/penam|antibiotic efflux|resistance-nodulation-cell division (RND) antibiotic efflux pump	ESC_C12216;ESC_C8869
AMR_C570	1	0	0	chromosome	1	1	ESC	efflux system	Multidrug efflux system MdtEF-TolC, inner-membrane proton/drug antiporter MdtF (RND type)	3000796|mdtF	macrolide antibiotic/fluoroquinolone antibiotic/penam|antibiotic efflux|resistance-nodulation-cell division (RND) antibiotic efflux pump	ESC_C9355
AMR_C571	1	0	0	chromosome	5	1	ESC	phosphoethanolamine transferase	UDP-4-amino-4-deoxy-L-arabinose formyltransferase (EC 2.1.2.13) / UDP-glucuronic acid oxidase (UDP-4-keto-hexauronic acid decarboxylating) (EC 1.1.1.305)			ESC_C9368
AMR_C572	1	0	0	chromosome	1	1	PSA	efflux system	Multidrug efflux system, outer membrane factor lipoprotein => OprM of MexAB-OprM	3000379|OprM	macrolide antibiotic/fluoroquinolone antibiotic/monobactam/aminoglycoside antibiotic/carbapenem/cephalosporin/cephamycin/penam/tetracycline antibiotic/peptide antibiotic/acridine dye/aminocoumarin antibiotic/diaminopyrimidine antibiotic/sulfonamide antibiotic/phenicol antibiotic/penem/disinfecting agents and intercalating dyes|antibiotic efflux|resistance-nodulation-cell division (RND) antibiotic…	PSA_C6774
AMR_C573	0.597163	0.0318143	0.371023	chromosome-leaning	2326	1	SAE	efflux system	Multidrug efflux system, outer membrane factor lipoprotein of OprM/OprM family	3000791|mdsC	monobactam/carbapenem/cephalosporin/cephamycin/penam/phenicol antibiotic/penem|antibiotic efflux|resistance-nodulation-cell division (RND) antibiotic efflux pump	SAE_C3506
AMR_C574	1	0	0	chromosome	10	1	PSA	efflux system	Multidrug efflux system, outer membrane factor lipoprotein => OpmE of MexPQ-OpmE system			PSA_C6797
AMR_C575	0.5	0	0.5	ambiguous	4	1	ENC	efflux system	Multidrug efflux system, outer membrane factor lipoprotein => OprJ of MexCD-OprJ system			ENC_C4387
AMR_C576	1	0	0	chromosome	1	1	ENF	phosphoethanolamine transferase	UDP-glucose 6-dehydrogenase (EC 1.1.1.22)			ENF_C1996
AMR_C577	0.986711	0	0.013289	chromosome	301	1	ENF	phosphoethanolamine transferase	UDP-glucose 6-dehydrogenase (EC 1.1.1.22)			ENF_C1997
AMR_C578	0.897009	0.0172108	0.0857806	chromosome-leaning	7321	3	ENC;ESC;KLP	two-component regulatory system	Sensor histidine kinase PhoQ (EC 2.7.13.3)			ENC_C4503;ESC_C9697;KLP_C6351
AMR_C579	0.995766	0	0.0042341	chromosome	10628	4	ENC;ESC;KLP;SAE	efflux system	Outer membrane channel TolC (OpmH)	3000237|TolC	macrolide antibiotic/fluoroquinolone antibiotic/aminoglycoside antibiotic/carbapenem/cephalosporin/glycylcycline/cephamycin/penam/tetracycline antibiotic/peptide antibiotic/aminocoumarin antibiotic/rifamycin antibiotic/phenicol antibiotic/triclosan/penem|antibiotic efflux|ATP-binding cassette (ABC) antibiotic efflux pump/major facilitator superfamily (MFS) antibiotic efflux pump/resistance-nodula…	ENC_C4396;ESC_C9480;KLP_C6469;SAE_C3582
AMR_C580	0.998569	0	0.00143062	chromosome	1398	1	ENF	ribosomal protection protein	ABC-F type ribosomal protection protein => Msr(C)	3002819|msrC	macrolide antibiotic/lincosamide antibiotic/streptogramin antibiotic/tetracycline antibiotic/oxazolidinone antibiotic/phenicol antibiotic/pleuromutilin antibiotic|antibiotic target protection|ABC-F ATP-binding cassette ribosomal protection protein	ENF_C2003
AMR_C581	0	1	0	plasmid	8	1	ENF	other	erythromycin resistance protein			ENF_C2004
AMR_C582	1	0	0	chromosome	1	1	PSA	efflux system	Multidrug efflux system, outer membrane factor lipoprotein => OpmD of MexHI-OpmD system			PSA_C6868
AMR_C583	1	0	0	chromosome	735	2	CAC;CAJ	efflux system	Multidrug efflux system, outer membrane factor lipoprotein => CmeC	3000785|cmeC	macrolide antibiotic/fluoroquinolone antibiotic/cephalosporin/fusidic acid|antibiotic efflux|resistance-nodulation-cell division (RND) antibiotic efflux pump	CAC_C658;CAJ_C736
AMR_C584	0.993439	0	0.00656077	chromosome	2896	2	ESC;KLP	two-component regulatory system	Sensory histidine kinase BaeS			ESC_C9528;KLP_C6394
AMR_C585	1	0	0	chromosome	1	1	PSA	gyrA/gyrB/parC	DNA topoisomerase IV subunit B (EC 5.99.1.3)			PSA_C6898
AMR_C586	0.199501	0.758105	0.042394	plasmid-leaning	401	6	ACB;ENC;ESC;KLP;PSA;SAE	ribosomal protection protein	ABC-F type ribosomal protection protein => Msr(E)	3003109|msrE	macrolide antibiotic/lincosamide antibiotic/streptogramin antibiotic/tetracycline antibiotic/oxazolidinone antibiotic/phenicol antibiotic/pleuromutilin antibiotic|antibiotic target protection|ABC-F ATP-binding cassette ribosomal protection protein	ACB_C3533;ENC_C4437;ESC_C9581;KLP_C6437;PSA_C6928;SAE_C3583
AMR_C587	1	0	0	chromosome	3	1	PSA	two-component regulatory system	Hybrid sensory histidine kinase in two-component regulatory system with EvgA			PSA_C6952
AMR_C588	0.998469	0	0.00153139	chromosome	1306	1	ACB	efflux system	Efflux transport system, outer membrane factor (OMF) lipoprotein	3000779|adeH	fluoroquinolone antibiotic/tetracycline antibiotic|antibiotic efflux|resistance-nodulation-cell division (RND) antibiotic efflux pump	ACB_C3556
AMR_C589	0	0	1	ambiguous	1	1	ESC	efflux system	Multidrug efflux system EmrKY-TolC, inner-membrane proton/drug antiporter EmrY (MFS type)	3000254|emrY	tetracycline antibiotic|antibiotic efflux|major facilitator superfamily (MFS) antibiotic efflux pump	ESC_C9615
AMR_C590	1	0	0	chromosome	7166	4	ENC;ESC;KLP;SAE	glycopeptide resistance cluster	D-alanyl-D-alanine carboxypeptidase (EC 3.4.16.4)			ENC_C4726;ESC_C9643;KLP_C10916;KLP_C11130;SAE_C3826
AMR_C591	1	0	0	chromosome	112	1	STA	efflux system	Uncharacterized MFS-type transporter	3004572|Staphylococcus aureus LmrS	macrolide antibiotic/aminoglycoside antibiotic/oxazolidinone antibiotic/diaminopyrimidine antibiotic/phenicol antibiotic|antibiotic efflux|major facilitator superfamily (MFS) antibiotic efflux pump	STA_C1505
AMR_C592	1	0	0	chromosome	1314	1	ACB	adenylate cyclase	Adenylate cyclase (EC 4.6.1.1)			ACB_C3571
AMR_C593	1	0	0	chromosome	1	1	ACB	efflux system	RND efflux system, inner membrane transporter	3000775|adeB	glycylcycline/tetracycline antibiotic|antibiotic efflux|resistance-nodulation-cell division (RND) antibiotic efflux pump	ACB_C3584
AMR_C594	0.333333	0	0.666667	ambiguous	3	1	STP	penicillin-binding protein	Multimodular transpeptidase-transglycosylase (EC 2.4.1.129) (EC 3.4.-.-)			STP_C3162
AMR_C595	0	0.982456	0.0175439	plasmid	57	2	ACB;STA	ribosomal protection protein	ABC-F type ribosomal protection protein => Msr(A)	3000251|msrA	macrolide antibiotic/lincosamide antibiotic/streptogramin antibiotic/tetracycline antibiotic/oxazolidinone antibiotic/phenicol antibiotic/pleuromutilin antibiotic|antibiotic target protection|ABC-F ATP-binding cassette ribosomal protection protein	ACB_C3601;STA_C1515
AMR_C596	1	0	0	chromosome	2	1	PSA	beta-lactamase	Beta-lactamase class C-like and penicillin binding proteins (PBPs) superfamily			PSA_C7036
AMR_C597	0.998487	0	0.00151286	chromosome	1322	1	ACB	adenylate cyclase	Adenylate cyclase (EC 4.6.1.1)			ACB_C3605
AMR_C598	0.985075	0	0.0149254	chromosome	67	3	ENC;ESC;KLP	efflux system	Multidrug efflux system AcrEF-TolC, inner-membrane proton/drug antiporter AcrF (RND type);Multidrug efflux system AcrAB-TolC, inner-membrane proton/drug antiporter AcrB (RND type)	3000502|AcrF	fluoroquinolone antibiotic/cephalosporin/cephamycin/penam|antibiotic efflux|resistance-nodulation-cell division (RND) antibiotic efflux pump	ENC_C3364;ENC_C7635;ESC_C9958;KLP_C11138;KLP_C5141
AMR_C599	1	0	0	chromosome	8	1	KLP	phosphoethanolamine transferase	UDP-4-amino-4-deoxy-L-arabinose formyltransferase (EC 2.1.2.13) / UDP-glucuronic acid oxidase (UDP-4-keto-hexauronic acid decarboxylating) (EC 1.1.1.305)			KLP_C6585
AMR_C600	0.999013	0	0.000987167	chromosome	1013	1	PSA	efflux system	Multidrug efflux system, outer membrane factor lipoprotein => OpmD of MexHI-OpmD system	3000809|OpmD	fluoroquinolone antibiotic/tetracycline antibiotic/acridine dye/disinfecting agents and intercalating dyes|antibiotic efflux|resistance-nodulation-cell division (RND) antibiotic efflux pump	PSA_C7053
AMR_C601	1	0	0	chromosome	1327	1	ACB	efflux system	Efflux transport system, outer membrane factor (OMF) lipoprotein	3000782|adeK	macrolide antibiotic/fluoroquinolone antibiotic/lincosamide antibiotic/carbapenem/cephalosporin/tetracycline antibiotic/rifamycin antibiotic/diaminopyrimidine antibiotic/phenicol antibiotic/penem|antibiotic efflux|resistance-nodulation-cell division (RND) antibiotic efflux pump	ACB_C3638
AMR_C602	1	0	0	chromosome	1	1	CAJ	two-component regulatory system	Osmosensitive K+ channel histidine kinase KdpD			CAJ_C759
AMR_C603	1	0	0	chromosome	1	1	NEG	efflux system	Macrolide export ATP-binding/permease protein MacB	3000535|macB	macrolide antibiotic|antibiotic efflux|ATP-binding cassette (ABC) antibiotic efflux pump	NEG_C812
AMR_C604	1	0	0	chromosome	2	1	STA	two-component regulatory system	Osmosensitive K+ channel histidine kinase KdpD			STA_C1534
AMR_C605	1	0	0	chromosome	1	1	NEG	gyrA/gyrB/parC	DNA gyrase subunit A (EC 5.99.1.3)			NEG_C818
AMR_C606	1	0	0	chromosome	8	1	STA	other	FmtB (Mrp) protein involved in methicillin resistance and cell wall biosynthesis			STA_C1556
AMR_C607	1	0	0	chromosome	22	1	ESC	efflux system	Aminoglycosides efflux system AcrAD-TolC, inner-membrane proton/drug antiporter AcrD (RND type)	3000491|acrD	aminoglycoside antibiotic|antibiotic efflux|resistance-nodulation-cell division (RND) antibiotic efflux pump	ESC_C9903
AMR_C608	1	0	0	chromosome	1	1	SAE	phosphoethanolamine transferase	UDP-4-amino-4-deoxy-L-arabinose formyltransferase (EC 2.1.2.13) / UDP-glucuronic acid oxidase (UDP-4-keto-hexauronic acid decarboxylating) (EC 1.1.1.305)			SAE_C3728
AMR_C609	0.857143	0	0.142857	chromosome-leaning	7	3	ESC;KLP;SAE	two-component regulatory system	Osmosensitive K+ channel histidine kinase KdpD			ESC_C12906;KLP_C6750;SAE_C4384
AMR_C610	1	0	0	chromosome	4	1	KLP	beta-lactamase	Class A beta-lactamase (EC 3.5.2.6) => SHV family	3001059|SHV-1	carbapenem/cephalosporin/penam|antibiotic inactivation|SHV beta-lactamase	KLP_C6753
AMR_C611	0.999021	0	0.000979432	chromosome	1021	1	PSA	efflux system	Multidrug efflux system, outer membrane factor lipoprotein => OprJ of MexCD-OprJ system	3000802|OprJ	macrolide antibiotic/fluoroquinolone antibiotic/aminoglycoside antibiotic/cephalosporin/penam/tetracycline antibiotic/aminocoumarin antibiotic/diaminopyrimidine antibiotic/phenicol antibiotic|antibiotic efflux|resistance-nodulation-cell division (RND) antibiotic efflux pump	PSA_C7236
AMR_C612	1	0	0	chromosome	1	1	CAJ	other	Translation elongation factor G			CAJ_C789
AMR_C613	0	1	0	plasmid	1	1	STA	two-component regulatory system	Osmosensitive K+ channel histidine kinase KdpD			STA_C1573
AMR_C614	0.4	0.6	0	plasmid-leaning	5	2	CAC;CAJ	ribosomal protection protein	Tetracycline resistance, ribosomal protection type => Tet(O)	3004442|tet(W/N/W)	tetracycline antibiotic|antibiotic target protection|tetracycline-resistant ribosomal protection protein	CAC_C709;CAJ_C793
AMR_C615	1	0	0	chromosome	90	2	CAC;CAJ	penicillin-binding protein	Multimodular transpeptidase-transglycosylase (EC 2.4.1.129) (EC 3.4.-.-)			CAC_C860;CAJ_C794
AMR_C616	0.992511	0.00131389	0.00617527	chromosome	7611	3	ENC;ESC;SAE	two-component regulatory system	Sensory histidine kinase BaeS	3000829|baeS	aminoglycoside antibiotic/aminocoumarin antibiotic|antibiotic efflux|resistance-nodulation-cell division (RND) antibiotic efflux pump	ENC_C4988;ESC_C10038;SAE_C3796
AMR_C617	0.0755556	0.916667	0.00777778	plasmid	2700	6	ACB;ENC;ESC;KLP;PSA;SAE	efflux system	Tetracycline resistance, MFS efflux pump => Tet(A)	3000168|tet(D);3000165|tet(A)	tetracycline antibiotic|antibiotic efflux|major facilitator superfamily (MFS) antibiotic efflux pump	ACB_C5099;ENC_C4690;ESC_C10048;KLP_C9351;PSA_C10879;SAE_C5071
AMR_C618	0	1	0	plasmid	1	1	ENC	efflux system	Tetracycline resistance, MFS efflux pump => Tet(A)	3000167|tet(C)	tetracycline antibiotic|antibiotic efflux|major facilitator superfamily (MFS) antibiotic efflux pump	ENC_C4690
AMR_C619	1	0	0	chromosome	2	2	ESC;KLP	penicillin-binding protein	Multimodular transpeptidase-transglycosylase (EC 2.4.1.129) (EC 3.4.-.-)			ESC_C16626;KLP_C6853
AMR_C620	1	0	0	chromosome	3	1	PSA	efflux system	Multidrug efflux system, inner membrane proton/drug antiporter (RND type) => MexB of MexAB-OprM	3000378|MexB	macrolide antibiotic/fluoroquinolone antibiotic/monobactam/carbapenem/cephalosporin/cephamycin/penam/tetracycline antibiotic/peptide antibiotic/aminocoumarin antibiotic/diaminopyrimidine antibiotic/sulfonamide antibiotic/phenicol antibiotic/penem|antibiotic efflux|resistance-nodulation-cell division (RND) antibiotic efflux pump	PSA_C7368
AMR_C621	1	0	0	chromosome	2	1	STA	other	FmtB (Mrp) protein involved in methicillin resistance and cell wall biosynthesis			STA_C1594
AMR_C622	1	0	0	chromosome	425	2	ENC;SAE	glycopeptide resistance cluster	D-alanyl-D-alanine carboxypeptidase (EC 3.4.16.4)			ENC_C4726;SAE_C3826
AMR_C623	0.428571	0.142857	0.428571	ambiguous	7	2	KLP;PSA	efflux system	Multidrug efflux system, outer membrane factor lipoprotein => OprJ of MexCD-OprJ system			KLP_C6938;PSA_C7441
AMR_C624	1	0	0	chromosome	1007	1	PSA	efflux system	Multi antimicrobial extrusion protein (Na(+)/drug antiporter), MATE family of MDR efflux pumps	3004077|PmpM	fluoroquinolone antibiotic/aminoglycoside antibiotic/benzalkonium chloride|antibiotic efflux|multidrug and toxic compound extrusion (MATE) transporter	PSA_C7422
AMR_C625	1	0	0	chromosome	1016	1	PSA	two-component regulatory system	Sensory histidine kinase QseC	3003583|basS	peptide antibiotic|antibiotic target alteration/antibiotic efflux|pmr phosphoethanolamine transferase	PSA_C7429
AMR_C626	0.833333	0	0.166667	chromosome-leaning	6	1	ACB	efflux system	RND efflux system, inner membrane transporter	3000775|adeB	glycylcycline/tetracycline antibiotic|antibiotic efflux|resistance-nodulation-cell division (RND) antibiotic efflux pump	ACB_C3862
AMR_C627	0.967742	0.0322581	0	chromosome	31	3	ENF;ESC;STA	efflux system	Chloramphenicol/florfenicol resistance, MFS efflux pump => FexA family	3002704|fexA	phenicol antibiotic|antibiotic efflux|major facilitator superfamily (MFS) antibiotic efflux pump	ENF_C2250;ESC_C10328;STA_C1609
AMR_C628	0	0.666667	0.333333	plasmid-leaning	3	1	ESC	efflux system	Macrolide export ATP-binding/permease protein MacB			ESC_C10366
AMR_C629	0.480769	0.519231	0	plasmid-leaning	52	1	ESC	two-component regulatory system	Hybrid sensory histidine kinase in two-component regulatory system with EvgA	3000833|evgS	macrolide antibiotic/fluoroquinolone antibiotic/penam/tetracycline antibiotic|antibiotic efflux|major facilitator superfamily (MFS) antibiotic efflux pump/resistance-nodulation-cell division (RND) antibiotic efflux pump	ESC_C10407
AMR_C630	0.982897	0	0.0171026	chromosome	994	1	PSA	efflux system	Multidrug efflux system, outer membrane factor lipoprotein => OprN of MexEF-OprN system	3000805|OprN	fluoroquinolone antibiotic/diaminopyrimidine antibiotic/phenicol antibiotic|antibiotic efflux|resistance-nodulation-cell division (RND) antibiotic efflux pump	PSA_C7556
AMR_C631	1	0	0	chromosome	6	1	STP	efflux system	Heterodimeric efflux ABC transporter, multidrug resistance => LmrD subunit of LmrCD	3000025|patB	fluoroquinolone antibiotic|antibiotic efflux|ATP-binding cassette (ABC) antibiotic efflux pump	STP_C3347
AMR_C632	0.333333	0.333333	0.333333	ambiguous	3	1	PSA	efflux system	Outer membrane channel TolC (OpmH)			PSA_C7589
AMR_C633	1	0	0	chromosome	14	1	STP	efflux system	Multidrug resistance efflux pump PmrA	3000822|pmrA	fluoroquinolone antibiotic|antibiotic efflux|major facilitator superfamily (MFS) antibiotic efflux pump	STP_C3359
AMR_C634	1	0	0	chromosome	2	1	ACB	gyrA/gyrB/parC	DNA gyrase subunit A (EC 5.99.1.3)	3003817|Acinetobacter baumannii gyrA conferring resistance to fluoroquinolones	fluoroquinolone antibiotic|antibiotic target alteration|fluoroquinolone resistant gyrA	ACB_C3908
AMR_C635	0.999232	0	0.000768049	chromosome	1302	1	ACB	aminoglycoside modifying enzyme	Outer membrane low permeability porin, OprD family	3002641|APH(3')-Ia	aminoglycoside antibiotic|antibiotic inactivation|APH(3')	ACB_C3987
AMR_C636	0.0402219	0.940361	0.0194175	plasmid	721	2	ENF;STA	efflux system	Tetracycline resistance, MFS efflux pump => Tet(L)	3000179|tet(L);3003196|tet(45)	tetracycline antibiotic|antibiotic efflux|major facilitator superfamily (MFS) antibiotic efflux pump	ENF_C2363;STA_C1747
AMR_C637	1	0	0	chromosome	1	1	ENF	efflux system	Macrolide export ATP-binding/permease protein			ENF_C2364
AMR_C638	1	0	0	chromosome	2	2	ESC;KLP	gyrA/gyrB/parC	DNA gyrase subunit B (EC 5.99.1.3)			ESC_C16035;KLP_C7305
AMR_C639	0.5	0.25	0.25	ambiguous	20	1	PSA	beta-lactamase	Metallo-beta-lactamase family protein, RNA-specific			PSA_C7726
AMR_C640	1	0	0	chromosome	5959	1	NEG	efflux system	Efflux transport system, outer membrane factor (OMF) lipoprotein	3000812|mtrE	macrolide antibiotic/penam|antibiotic efflux|resistance-nodulation-cell division (RND) antibiotic efflux pump	NEG_C906
AMR_C641	1	0	0	chromosome	1	1	SAE	efflux system	Multidrug efflux system, outer membrane factor lipoprotein of OprM/OprM family	3000791|mdsC	monobactam/carbapenem/cephalosporin/cephamycin/penam/phenicol antibiotic/penem|antibiotic efflux|resistance-nodulation-cell division (RND) antibiotic efflux pump	SAE_C4036
AMR_C642	1	0	0	chromosome	1	1	ACB	penicillin-binding protein	Cell division protein FtsI [Peptidoglycan synthetase] (EC 2.4.1.129)			ACB_C4030
AMR_C643	0.999022	0	0.000977517	chromosome	1023	1	PSA	beta-lactamase	Metallo-beta-lactamase family protein, RNA-specific			PSA_C7789
AMR_C644	1	0	0	chromosome	10	1	PSA	efflux system	Efflux transport system, outer membrane factor (OMF) lipoprotein	3003039|OprA	macrolide antibiotic/fluoroquinolone antibiotic/aminoglycoside antibiotic/carbapenem/tetracycline antibiotic|antibiotic efflux|resistance-nodulation-cell division (RND) antibiotic efflux pump	PSA_C7799
AMR_C645	1	0	0	chromosome	2	1	PSA	efflux system	Multidrug efflux system, inner membrane proton/drug antiporter (RND type) => MexD of MexCD-OprJ system			PSA_C7810
AMR_C646	0	1	0	plasmid	1	1	PSA	efflux system	Multidrug efflux system, outer membrane factor lipoprotein => OprJ of MexCD-OprJ system			PSA_C7818
AMR_C647	0.00696864	0.972125	0.0209059	plasmid	287	2	STA;STP	efflux system	Tetracycline resistance, MFS efflux pump => Tet(K)	3003196|tet(45);3000178|tet(K)	tetracycline antibiotic|antibiotic efflux|major facilitator superfamily (MFS) antibiotic efflux pump	STA_C1661;STP_C3550
AMR_C648	0.972103	0	0.027897	chromosome	932	1	ACB	efflux system	Efflux transport system, outer membrane factor (OMF) lipoprotein	3003811|adeC	glycylcycline/tetracycline antibiotic|antibiotic efflux|resistance-nodulation-cell division (RND) antibiotic efflux pump	ACB_C4059
AMR_C649	1	0	0	chromosome	1	1	ENC	rRNA methyltransferase	Multidrug resistance protein ErmB			ENC_C5042
AMR_C650	0.993836	0	0.00616406	chromosome	10545	4	ENC;ESC;KLP;SAE	other	Hexose phosphate transport protein UhpT	3003890|Escherichia coli UhpT with mutation conferring resistance to fosfomycin	fosfomycin|antibiotic target alteration|antibiotic-resistant UhpT	ENC_C5070;ESC_C10987;KLP_C7433;SAE_C4117
AMR_C651	1	0	0	chromosome	2238	1	STA	efflux system	MFS-type transporter quinolone resistance protein NorB/NorC			STA_C1678
AMR_C652	1	0	0	chromosome	1	1	STP	efflux system	Heterodimeric efflux ABC transporter, multidrug resistance => LmrD subunit of LmrCD	3000025|patB	fluoroquinolone antibiotic|antibiotic efflux|ATP-binding cassette (ABC) antibiotic efflux pump	STP_C3459
AMR_C653	1	0	0	chromosome	1	1	ESC	two-component regulatory system	Copper sensory histidine kinase CpxA	3000830|cpxA	aminoglycoside antibiotic/aminocoumarin antibiotic|antibiotic efflux|resistance-nodulation-cell division (RND) antibiotic efflux pump	ESC_C10915
AMR_C654	1	0	0	chromosome	1	1	STP	other	Phosphoenolpyruvate-protein phosphotransferase of PTS system (EC 2.7.3.9)			STP_C3472
AMR_C655	1	0	0	chromosome	1	1	PSA	penicillin-binding protein	Multimodular transpeptidase-transglycosylase (EC 2.4.1.129) (EC 3.4.-.-)			PSA_C7918
AMR_C656	0.916667	0	0.0833333	chromosome	12	1	PSA	porin	Outer membrane low permeability porin, OprD family => OccD1/OprD basic amino acids, carbapenem uptake			PSA_C7925
AMR_C657	1	0	0	chromosome	2	1	PSA	porin	Outer membrane low permeability porin, OprD family => OccD1/OprD basic amino acids, carbapenem uptake			PSA_C7933
AMR_C658	0.995385	0.000188359	0.00442645	chromosome	10618	4	ENC;ESC;KLP;SAE	efflux system	Multidrug efflux transporter MdtK/NorM (MATE family)			ENC_C5270;ESC_C11333;KLP_C7780;SAE_C4109
AMR_C659	0.5	0	0.5	ambiguous	2	1	PSA	two-component regulatory system	Hybrid sensory histidine kinase in two-component regulatory system with EvgA			PSA_C7949
AMR_C660	1	0	0	chromosome	15	1	PSA	efflux system	Multidrug efflux system, membrane fusion component => MexH of MexHI-OpmD system	3000807|MexH	fluoroquinolone antibiotic/tetracycline antibiotic/acridine dye/disinfecting agents and intercalating dyes|antibiotic efflux|resistance-nodulation-cell division (RND) antibiotic efflux pump	PSA_C7956
AMR_C661	1	0	0	chromosome	2241	1	STA	glycopeptide resistance cluster	Membrane protein TcaA associated with Teicoplanin resistance			STA_C1703
AMR_C662	1	0	0	chromosome	2	1	STA	other	FmtB (Mrp) protein involved in methicillin resistance and cell wall biosynthesis			STA_C1704
AMR_C663	0.994178	0	0.00582176	chromosome	2233	2	ESC;STA	efflux system	MFS-type transporter quinolone resistance protein NorB/NorC			ESC_C11091;STA_C1706
AMR_C664	1	0	0	chromosome	3	2	ESC;KLP	penicillin-binding protein	Multimodular transpeptidase-transglycosylase (EC 2.4.1.129) (EC 3.4.-.-)			ESC_C9793;KLP_C12417
AMR_C665	0	0.5	0.5	ambiguous	2	1	KLP	other	Phosphoenolpyruvate-protein phosphotransferase of PTS system (EC 2.7.3.9)			KLP_C7627
AMR_C666	0.333333	0	0.666667	ambiguous	3	1	ACB	efflux system	RND efflux system, inner membrane transporter	3000777|adeF	fluoroquinolone antibiotic/tetracycline antibiotic|antibiotic efflux|resistance-nodulation-cell division (RND) antibiotic efflux pump	ACB_C4171
AMR_C667	1	0	0	chromosome	1	1	ESC	rRNA methyltransferase	Multidrug resistance protein ErmB			ESC_C11202
AMR_C668	0.997546	9.4402e-05	0.00236005	chromosome	10593	4	ENC;ESC;KLP;SAE	other	Glycerol-3-phosphate transporter	3003889|Escherichia coli GlpT with mutation conferring resistance to fosfomycin	fosfomycin|antibiotic target alteration|antibiotic-resistant GlpT	ENC_C5510;ESC_C11492;KLP_C7704;SAE_C4364
AMR_C669	0.0967742	0.903226	0	plasmid	31	2	ESC;KLP	penicillin-binding protein	Cell division protein FtsI [Peptidoglycan synthetase] (EC 2.4.1.129)			ESC_C13016;KLP_C7752
AMR_C670	0.982973	0.0046096	0.0124177	chromosome	10630	4	ENC;ESC;KLP;SAE	two-component regulatory system	Copper sensory histidine kinase CpxA	3000830|cpxA	aminoglycoside antibiotic/aminocoumarin antibiotic|antibiotic efflux|resistance-nodulation-cell division (RND) antibiotic efflux pump	ENC_C5277;ESC_C11337;KLP_C7778;SAE_C4237
AMR_C671	0.666667	0	0.333333	chromosome-leaning	3	3	ESC;KLP;SAE	adenylate cyclase	Adenylate cyclase (EC 4.6.1.1)	3003900|Escherichia coli cyaA with mutation conferring resistance to fosfomycin	fosfomycin|antibiotic target alteration|antibiotic-resistant cya adenylate cyclase	ESC_C13914;KLP_C8335;SAE_C4223
AMR_C672	0.59322	0.40678	0	chromosome-leaning	59	1	STA	beta-lactamase	Beta-lactamase regulatory sensor-transducer BlaR1			STA_C1750
AMR_C673	0	0	1	ambiguous	1	1	ENC	aminoglycoside modifying enzyme	Aminoglycoside 3''-nucleotidyltransferase (EC 2.7.7.-) => ANT(3'')-Ia (AadA family)	3002616|aadA16	aminoglycoside antibiotic|antibiotic inactivation|ANT(3'')	ENC_C5310
AMR_C674	0	1	0	plasmid	1	1	ENF	efflux system	Tetracycline resistence protein, metal-tetracycline/H+ antiporter	3003196|tet(45)	tetracycline antibiotic|antibiotic efflux|major facilitator superfamily (MFS) antibiotic efflux pump	ENF_C2542
AMR_C675	1	0	0	chromosome	2	1	PSA	beta-lactamase	Metallo-beta-lactamase family protein, RNA-specific			PSA_C8179
AMR_C676	1	0	0	chromosome	1	1	PSA	glycopeptide resistance cluster	D-alanyl-D-alanine carboxypeptidase (EC 3.4.16.4)			PSA_C8224
AMR_C677	0.333333	0	0.666667	ambiguous	3	1	SAE	resistant AARS	Isoleucyl-tRNA synthetase (EC 6.1.1.5)			SAE_C4277
AMR_C678	1	0	0	chromosome	1	1	STP	gyrA/gyrB/parC	DNA topoisomerase IV subunit A (EC 5.99.1.3)			STP_C3591
AMR_C679	0.980687	0	0.0193133	chromosome	466	1	ENC	beta-lactamase	Beta-lactamase class C-like and penicillin binding proteins (PBPs) superfamily			ENC_C5393
AMR_C680	1	0	0	chromosome	1326	1	ACB	efflux system	Multidrug efflux transporter MdtK/NorM (MATE family)	3000753|abeM	fluoroquinolone antibiotic/acridine dye/triclosan/disinfecting agents and intercalating dyes|antibiotic efflux|multidrug and toxic compound extrusion (MATE) transporter	ACB_C4316
AMR_C681	1	0	0	chromosome	3	1	ESC	other	Phosphoenolpyruvate-protein phosphotransferase of PTS system (EC 2.7.3.9)			ESC_C11587
AMR_C682	1	0	0	chromosome	8	1	NEG	penicillin-binding protein	Cell division protein FtsI [Peptidoglycan synthetase] (EC 2.4.1.129)	3004832|Neisseria gonorrhoeae PBP2 conferring resistance to beta-lactam antibiotics	cephalosporin/cephamycin/penam|antibiotic target alteration|Penicillin-binding protein mutations conferring resistance to beta-lactam antibiotics	NEG_C986
AMR_C683	1	0	0	chromosome	1003	1	PSA	phosphoethanolamine transferase	UDP-glucose 6-dehydrogenase (EC 1.1.1.22)			PSA_C8337
AMR_C684	0.548246	0.0833333	0.368421	chromosome-leaning	228	1	PSA	beta-lactamase	Metallo-beta-lactamase family protein, RNA-specific			PSA_C8339
AMR_C685	1	0	0	chromosome	6	1	PSA	non-TCS regulator	Putative oxidoreductase	3000813|MexS	fluoroquinolone antibiotic/diaminopyrimidine antibiotic/phenicol antibiotic|antibiotic efflux|resistance-nodulation-cell division (RND) antibiotic efflux pump	PSA_C8364
AMR_C686	1	0	0	chromosome	1	1	SAE	penicillin-binding protein	Multimodular transpeptidase-transglycosylase (EC 2.4.1.129) (EC 3.4.-.-)			SAE_C4353
AMR_C687	1	0	0	chromosome	10	3	ENC;KLP;SAE	penicillin-binding protein	Cell division protein FtsI [Peptidoglycan synthetase] (EC 2.4.1.129)			ENC_C6670;KLP_C10573;SAE_C4355
AMR_C688	1	0	0	chromosome	2	1	ENC	phosphoethanolamine transferase	Lipid A phosphoethanolamine transferase EptA/PmrC (EC 2.7.8.43)			ENC_C5466
AMR_C689	1	0	0	chromosome	1	1	KLP	two-component regulatory system	Osmosensitive K+ channel histidine kinase KdpD			KLP_C8023
AMR_C690	0	0	1	ambiguous	1	1	PSA	beta-lactamase	Metallo-beta-lactamase family protein, RNA-specific			PSA_C8394
AMR_C691	1	0	0	chromosome	1002	1	PSA	other	Glycerol-3-phosphate transporter			PSA_C8407
AMR_C692	1	0	0	chromosome	3	2	KLP;SAE	glycopeptide resistance cluster	D-lactate dehydrogenase (EC 1.1.1.28)			KLP_C8555;SAE_C4380
AMR_C693	1	0	0	chromosome	2241	1	STA	other	Glycerol-3-phosphate transporter	3003901|Staphylococcus aureus GlpT with mutation conferring resistance to fosfomycin	fosfomycin|antibiotic target alteration|antibiotic-resistant GlpT	STA_C1809
AMR_C694	0.998663	0	0.0013369	chromosome	2244	1	STA	efflux system	Tetracycline resistance, MFS efflux pump => Tet(38)	3000565|tet(38)	tetracycline antibiotic|antibiotic efflux|major facilitator superfamily (MFS) antibiotic efflux pump	STA_C1811
AMR_C695	1	0	0	chromosome	2237	1	STA	efflux system	Multi antimicrobial extrusion protein (Na(+)/drug antiporter), MATE family of MDR efflux pumps	3000026|mepA	glycylcycline/tetracycline antibiotic|antibiotic efflux|multidrug and toxic compound extrusion (MATE) transporter	STA_C1818
AMR_C696	1	0	0	chromosome	2248	2	ESC;STA	other	Phosphoglucosamine mutase (EC 5.4.2.10) @ FemD, factor involved in methicillin resistance			ESC_C11701;STA_C1824
AMR_C697	1	0	0	chromosome	2230	1	STA	two-component regulatory system	Two component system histidine kinase ArlS (EC 2.7.3.-)	3000839|arlS	fluoroquinolone antibiotic/acridine dye/disinfecting agents and intercalating dyes|antibiotic efflux|major facilitator superfamily (MFS) antibiotic efflux pump	STA_C1822
AMR_C698	0	0	1	ambiguous	1	1	SAE	penicillin-binding protein	Cell division protein FtsI [Peptidoglycan synthetase] (EC 2.4.1.129)			SAE_C4417
AMR_C699	1	0	0	chromosome	1	1	KLP	efflux system	Aminoglycosides efflux system AcrAD-TolC, inner-membrane proton/drug antiporter AcrD (RND type)			KLP_C4931
AMR_C700	1	0	0	chromosome	1	1	PSA	fosfomycin thiol transferase	Transcriptional regulator, LysR family	3000149|FosA	fosfomycin|antibiotic inactivation|fosfomycin thiol transferase	PSA_C8521
AMR_C701	1	0	0	chromosome	1	1	PSA	efflux system	Multidrug efflux system, inner membrane proton/drug antiporter (RND type) => MexY of MexXY/AxyXY	3003033|mexY	macrolide antibiotic/fluoroquinolone antibiotic/aminoglycoside antibiotic/carbapenem/cephalosporin/cephamycin/penam/tetracycline antibiotic/acridine dye/phenicol antibiotic/disinfecting agents and intercalating dyes|antibiotic efflux|resistance-nodulation-cell division (RND) antibiotic efflux pump	PSA_C8522
AMR_C702	1	0	0	chromosome	1320	1	ACB	efflux system	Outer membrane channel TolC (OpmH)			ACB_C4437
AMR_C703	0	1	0	plasmid	6	1	ESC	other	Glycerol-3-phosphate transporter			ESC_C11848
AMR_C704	0.999021	0	0.000979432	chromosome	1021	1	PSA	two-component regulatory system	Sensor histidine kinase PhoQ (EC 2.7.13.3)	3003896|Pseudomonas mutant PhoQ conferring resistance to colistin	macrolide antibiotic/peptide antibiotic|antibiotic target alteration/antibiotic efflux|ATP-binding cassette (ABC) antibiotic efflux pump/pmr phosphoethanolamine transferase	PSA_C8546
AMR_C705	0	0.75	0.25	plasmid-leaning	4	1	PSA	aminoglycoside modifying enzyme	Aminoglycoside 3''-nucleotidyltransferase (EC 2.7.7.-) => ANT(3'')-Ia (AadA family)	3002606|aadA6	aminoglycoside antibiotic|antibiotic inactivation|ANT(3'')	PSA_C8558
AMR_C706	1	0	0	chromosome	1312	1	ACB	efflux system	Macrolide-specific efflux protein MacA			ACB_C4455
AMR_C707	0.821429	0.0357143	0.142857	chromosome-leaning	28	1	ENF	glycopeptide resistance cluster	Vancomycin (or other glycopeptides) histidine kinase VanS => VanB-type	3002932|vanSB	glycopeptide antibiotic|antibiotic target alteration|vanS/glycopeptide resistance gene cluster	ENF_C2661
AMR_C708	1	0	0	chromosome	1	1	KLP	two-component regulatory system	Osmosensitive K+ channel histidine kinase KdpD			KLP_C8225
AMR_C709	1	0	0	chromosome	2	1	PSA	phosphoethanolamine transferase	UDP-glucose 6-dehydrogenase (EC 1.1.1.22)			PSA_C8597
AMR_C710	1	0	0	chromosome	1	1	PSA	efflux system	Multidrug efflux system, outer membrane factor lipoprotein => OprN of MexEF-OprN system	3000805|OprN	fluoroquinolone antibiotic/diaminopyrimidine antibiotic/phenicol antibiotic|antibiotic efflux|resistance-nodulation-cell division (RND) antibiotic efflux pump	PSA_C8601
AMR_C711	1	0	0	chromosome	1	1	ACB	two-component regulatory system	Osmosensitive K+ channel histidine kinase KdpD			ACB_C4471
AMR_C712	1	0	0	chromosome	14	1	ACB	phosphoethanolamine transferase	UDP-glucose 6-dehydrogenase (EC 1.1.1.22)			ACB_C4476
AMR_C713	1	0	0	chromosome	4	1	ACB	efflux system	Macrolide-specific efflux protein MacA			ACB_C4481
AMR_C714	1	0	0	chromosome	20	1	PSA	phosphoethanolamine transferase	UDP-glucose 6-dehydrogenase (EC 1.1.1.22)			PSA_C8645
AMR_C715	0.975078	0	0.0249221	chromosome	1284	1	ACB	efflux system	Type I secretion outer membrane protein, TolC precursor			ACB_C4505
AMR_C716	0.333333	0	0.666667	ambiguous	3	1	PSA	beta-lactamase	Beta-lactamase class C-like and penicillin binding proteins (PBPs) superfamily			PSA_C8701
AMR_C717	1	0	0	chromosome	1	1	PSA	phosphoethanolamine transferase	UDP-4-amino-4-deoxy-L-arabinose formyltransferase (EC 2.1.2.13) / UDP-glucuronic acid oxidase (UDP-4-keto-hexauronic acid decarboxylating) (EC 1.1.1.305)	3002985|arnA	peptide antibiotic|antibiotic target alteration|pmr phosphoethanolamine transferase	PSA_C8722
AMR_C718	1	0	0	chromosome	5	1	ENF	other	L-O-lysylphosphatidylglycerol synthase (EC 2.3.2.3)			ENF_C2721
AMR_C719	0.75	0	0.25	chromosome-leaning	4	1	STP	other	Phosphoenolpyruvate-protein phosphotransferase of PTS system (EC 2.7.3.9)			STP_C3793
AMR_C720	1	0	0	chromosome	1	1	ACB	two-component regulatory system	Osmosensitive K+ channel histidine kinase KdpD			ACB_C4583
AMR_C721	1	0	0	chromosome	1	1	ESC	efflux system	LPS-assembly protein LptD @ Organic solvent tolerance protein precursor			ESC_C12229
AMR_C722	1	0	0	chromosome	996	1	PSA	efflux system	Multidrug efflux system, membrane fusion component => MexA of MexAB-OprM	3000377|MexA	macrolide antibiotic/fluoroquinolone antibiotic/monobactam/carbapenem/cephalosporin/cephamycin/penam/tetracycline antibiotic/peptide antibiotic/aminocoumarin antibiotic/diaminopyrimidine antibiotic/sulfonamide antibiotic/phenicol antibiotic/penem|antibiotic efflux|resistance-nodulation-cell division (RND) antibiotic efflux pump	PSA_C8809
AMR_C723	1	0	0	chromosome	989	1	PSA	porin	Outer membrane low permeability porin, OprD family => OccK1/OpdK benzoate/histidine, carbenicillin and cefoxitin uptake			PSA_C8835
AMR_C724	1	0	0	chromosome	4	1	ACB	glycopeptide resistance cluster	D-alanyl-D-alanine carboxypeptidase (EC 3.4.16.4)			ACB_C4619
AMR_C725	1	0	0	chromosome	2	1	STP	efflux system	Heterodimeric efflux ABC transporter, multidrug resistance => LmrD subunit of LmrCD	3000025|patB	fluoroquinolone antibiotic|antibiotic efflux|ATP-binding cassette (ABC) antibiotic efflux pump	STP_C3821
AMR_C726	0.99573	0	0.00426985	chromosome	1171	1	ACB	efflux system	Uncharacterized MFS-type transporter	3004574|Acinetobacter baumannii AbaQ	fluoroquinolone antibiotic|antibiotic efflux|major facilitator superfamily (MFS) antibiotic efflux pump	ACB_C4656
AMR_C727	0.878049	0.014701	0.10725	chromosome-leaning	2993	1	KLP	beta-lactamase	LOS biosynthesis enzyme LBGB	3001923|CTX-M-62	cephalosporin|antibiotic inactivation|CTX-M beta-lactamase	KLP_C8558
AMR_C728	1	0	0	chromosome	1	1	PSA	efflux system	Multidrug efflux system, outer membrane factor lipoprotein => OpmE of MexPQ-OpmE system	3003700|opmE	macrolide antibiotic/carbapenem/tetracycline antibiotic/acridine dye/diaminopyrimidine antibiotic/phenicol antibiotic/disinfecting agents and intercalating dyes|antibiotic efflux|resistance-nodulation-cell division (RND) antibiotic efflux pump	PSA_C8903
AMR_C729	0.25	0.75	0	plasmid-leaning	8	1	STA	beta-lactamase	Beta-lactamase regulatory sensor-transducer BlaR1			STA_C1925
AMR_C730	0.999218	0	0.000781861	chromosome	1279	1	ACB	glycopeptide resistance cluster	D-alanyl-D-alanine carboxypeptidase (EC 3.4.16.4)			ACB_C4661
AMR_C731	1	0	0	chromosome	19	1	ENF	phosphoethanolamine transferase	UDP-glucose 6-dehydrogenase (EC 1.1.1.22)			ENF_C2776
AMR_C732	1	0	0	chromosome	1	1	NEG	efflux system	Lipid A export permease/ATP-binding protein MsbA			NEG_C1057
AMR_C733	0	0.309524	0.690476	ambiguous	42	1	SAE	efflux system	Multidrug efflux system, inner membrane proton/drug antiporter (RND type) => MexQ of MexPQ-OpmE system	3000790|mdsB	monobactam/carbapenem/cephalosporin/cephamycin/penam/phenicol antibiotic/penem|antibiotic efflux|resistance-nodulation-cell division (RND) antibiotic efflux pump	SAE_C4708
AMR_C734	1	0	0	chromosome	1	1	ESC	efflux system	Multidrug efflux system AcrAB-TolC, inner-membrane proton/drug antiporter AcrB (RND type)	3000216|acrB	fluoroquinolone antibiotic/cephalosporin/glycylcycline/penam/tetracycline antibiotic/rifamycin antibiotic/phenicol antibiotic/triclosan|antibiotic efflux|resistance-nodulation-cell division (RND) antibiotic efflux pump	ESC_C12523
AMR_C735	1	0	0	chromosome	3	2	ESC;KLP	phosphoethanolamine transferase	Kdo2-lipid A phosphoethanolamine transferase EptB (EC 2.7.8.42)	3005047|eptB	peptide antibiotic|antibiotic target alteration|pmr phosphoethanolamine transferase	ESC_C12557;KLP_C9044
AMR_C736	0.0245614	0.719298	0.25614	plasmid-leaning	285	1	ENF	aminoglycoside modifying enzyme	Aminoglycoside N(6')-acetyltransferase (EC 2.3.1.82) => AAC(6')-Ib/AAC(6')-II / Aminoglycoside 2''-phosphotransferase (EC 2.7.1.190) => APH(2'')	3002597|AAC(6')-Ie-APH(2'')-Ia	aminoglycoside antibiotic|antibiotic inactivation|APH(2'')/AAC(6')	ENF_C2820
AMR_C737	1	0	0	chromosome	4	1	NEG	glycopeptide resistance cluster	D-lactate dehydrogenase (EC 1.1.1.28)			NEG_C1073
AMR_C738	1	0	0	chromosome	6	1	PSA	efflux system	Multidrug efflux system, inner membrane proton/drug antiporter (RND type) => MexK of MexJK-OprM/OpmH system	3003693|MexK	macrolide antibiotic/tetracycline antibiotic/triclosan|antibiotic efflux|resistance-nodulation-cell division (RND) antibiotic efflux pump	PSA_C9069
AMR_C739	1	0	0	chromosome	3701	1	STP	resistant AARS	UDP-N-acetylglucosamine 1-carboxyvinyltransferase (EC 2.5.1.7)			STP_C3892
AMR_C740	0.0325048	0.946463	0.0210325	plasmid	523	6	ACB;ENC;ESC;KLP;PSA;SAE	efflux system	Chloramphenicol resistance, MFS efflux pump => CmlA family	3002694|cmlA4;3002698|cmlB;3002696|cmlA6;3002695|cmlA5;3002693|cmlA1	phenicol antibiotic|antibiotic efflux|major facilitator superfamily (MFS) antibiotic efflux pump	ACB_C4794;ENC_C6489;ESC_C13875;KLP_C9647;PSA_C9839;SAE_C5235
AMR_C741	1	0	0	chromosome	4	1	ACB	efflux system	Lipid A export permease/ATP-binding protein MsbA			ACB_C4802
AMR_C742	0.9986	0	0.00139958	chromosome	1429	1	ENF	glycopeptide resistance cluster	D-alanyl-D-alanine carboxypeptidase (EC 3.4.16.4)			ENF_C2827
AMR_C743	1	0	0	chromosome	2	2	ESC;KLP	adenylate cyclase	Adenylate cyclase (EC 4.6.1.1)			ESC_C12842;KLP_C8836
AMR_C744	0.71875	0.0625	0.21875	chromosome-leaning	32	3	ENC;KLP;PSA	efflux system	Multidrug efflux system, membrane fusion component => MexP of MexPQ-OpmE system			ENC_C6177;KLP_C10069;PSA_C9109
AMR_C745	1	0	0	chromosome	2	2	KLP;SAE	phosphoethanolamine transferase	Kdo2-lipid A phosphoethanolamine transferase EptB (EC 2.7.8.42)	3005047|eptB	peptide antibiotic|antibiotic target alteration|pmr phosphoethanolamine transferase	KLP_C13780;SAE_C4793
AMR_C746	1	0	0	chromosome	2	1	ACB	other	Translation elongation factor G			ACB_C4827
AMR_C747	1	0	0	chromosome	6	1	ESC	gyrA/gyrB/parC	DNA gyrase subunit B (EC 5.99.1.3)			ESC_C11632
AMR_C748	1	0	0	chromosome	1764	2	ESC;SAE	beta-lactamase	UPF0214 protein YfeW	3004611|Escherichia coli ampC1 beta-lactamase	cephalosporin/penam|antibiotic inactivation|ampC-type beta-lactamase	ESC_C12681;SAE_C4857
AMR_C749	1	0	0	chromosome	1	1	PSA	penicillin-binding protein	Cell division protein FtsI [Peptidoglycan synthetase] (EC 2.4.1.129)			PSA_C9159
AMR_C750	0	0	1	ambiguous	1	1	SAE	efflux system	LPS-assembly protein LptD @ Organic solvent tolerance protein precursor			SAE_C4806
AMR_C751	0.998777	0.000611621	0.000611621	chromosome	3270	2	ENC;SAE	beta-lactamase	UPF0214 protein YfeW	3004611|Escherichia coli ampC1 beta-lactamase	cephalosporin/penam|antibiotic inactivation|ampC-type beta-lactamase	ENC_C6004;SAE_C4817
AMR_C752	0.999177	0.000823045	0	chromosome	1215	1	ACB	efflux system	Uncharacterized MFS-type transporter	3004573|Acinetobacter baumannii AbaF	fosfomycin|antibiotic efflux|major facilitator superfamily (MFS) antibiotic efflux pump	ACB_C4837
AMR_C753	1	0	0	chromosome	12	1	CAJ	two-component regulatory system	Osmosensitive K+ channel histidine kinase KdpD			CAJ_C1002
AMR_C754	1	0	0	chromosome	60	1	ENC	beta-lactamase	UPF0214 protein YfeW	3004611|Escherichia coli ampC1 beta-lactamase	cephalosporin/penam|antibiotic inactivation|ampC-type beta-lactamase	ENC_C6004
AMR_C755	0.999302	0	0.000698324	chromosome	1432	1	ENF	resistant AARS	UDP-N-acetylglucosamine 1-carboxyvinyltransferase (EC 2.5.1.7)			ENF_C2865
AMR_C756	1	0	0	chromosome	83	1	ENF	efflux system	Uncharacterized MFS-type transporter	3003954|efmA	macrolide antibiotic/fluoroquinolone antibiotic|antibiotic efflux|major facilitator superfamily (MFS) antibiotic efflux pump	ENF_C2869
AMR_C757	0.666667	0	0.333333	chromosome-leaning	3	1	ESC	efflux system	Multidrug efflux system EmrKY-TolC, inner-membrane proton/drug antiporter EmrY (MFS type)	3000254|emrY	tetracycline antibiotic|antibiotic efflux|major facilitator superfamily (MFS) antibiotic efflux pump	ESC_C12809
AMR_C758	1	0	0	chromosome	1	1	ACB	penicillin-binding protein	Multimodular transpeptidase-transglycosylase (EC 2.4.1.129) (EC 3.4.-.-)			ACB_C4862
AMR_C759	1	0	0	chromosome	2	1	CAC	phosphoethanolamine transferase	UDP-glucose 6-dehydrogenase (EC 1.1.1.22)			CAC_C923
AMR_C760	0.868421	0	0.131579	chromosome-leaning	38	1	CAJ	phosphoethanolamine transferase	UDP-glucose 6-dehydrogenase (EC 1.1.1.22)			CAJ_C1012
AMR_C761	1	0	0	chromosome	890	1	PSA	porin	Outer membrane low permeability porin, OprD family => OccK7/OpdD, meropenem uptake			PSA_C9246
AMR_C762	1	0	0	chromosome	2241	1	STA	resistant AARS	UDP-N-acetylglucosamine 1-carboxyvinyltransferase (EC 2.5.1.7)			STA_C2004
AMR_C763	0	0	1	ambiguous	4	1	ENF	efflux system	Heterodimeric efflux ABC transporter, multidrug resistance => LmrD subunit of LmrCD			ENF_C2906
AMR_C764	1	0	0	chromosome	3	3	ESC;KLP;SAE	other	Glycerol-3-phosphate transporter			ESC_C19727;KLP_C9011;SAE_C7684
AMR_C765	1	0	0	chromosome	1	1	KLP	beta-lactamase	Class A beta-lactamase (EC 3.5.2.6) => SHV family	3001091|SHV-33	carbapenem/cephalosporin/penam|antibiotic inactivation|SHV beta-lactamase	KLP_C9026
AMR_C766	1	0	0	chromosome	1011	1	PSA	two-component regulatory system	Putative two-component sensor	3005064|cprS	peptide antibiotic|antibiotic target alteration/antibiotic efflux|pmr phosphoethanolamine transferase	PSA_C9270
AMR_C767	0.992083	0.00179076	0.0061263	chromosome	10610	4	ENC;ESC;KLP;SAE	efflux system	Multidrug efflux pump MdfA/Cmr (of MFS type), broad spectrum	3001328|Escherichia coli mdfA	tetracycline antibiotic/benzalkonium chloride/rhodamine|antibiotic efflux|major facilitator superfamily (MFS) antibiotic efflux pump	ENC_C6821;ESC_C14356;KLP_C10157;KLP_C10193;SAE_C4884
AMR_C768	0.999554	0	0.000445633	chromosome	2244	1	STA	glycopeptide resistance cluster	D-alanyl-D-alanine carboxypeptidase (EC 3.4.16.4) / Penicillin binding protein PBP4			STA_C2006
AMR_C769	0.997239	0	0.00276085	chromosome	10504	4	ENC;ESC;KLP;SAE	efflux system	Multidrug resistance protein MdtH	3001216|mdtH	fluoroquinolone antibiotic|antibiotic efflux|major facilitator superfamily (MFS) antibiotic efflux pump	ENC_C6099;ESC_C15248;KLP_C10572;SAE_C5671
AMR_C770	1	0	0	chromosome	4	1	KLP	efflux system	RND efflux system, inner membrane transporter	3003923|oqxB	fluoroquinolone antibiotic/glycylcycline/tetracycline antibiotic/diaminopyrimidine antibiotic/nitrofuran antibiotic|antibiotic efflux|resistance-nodulation-cell division (RND) antibiotic efflux pump	KLP_C9067
AMR_C771	0	0	1	ambiguous	2	1	PSA	efflux system	Multidrug efflux system, membrane fusion component => MexP of MexPQ-OpmE system			PSA_C9361
AMR_C772	1	0	0	chromosome	2	1	PSA	phosphoethanolamine transferase	Lipid A phosphoethanolamine transferase, putative			PSA_C9363
AMR_C773	1	0	0	chromosome	13	1	STA	two-component regulatory system	Osmosensitive K+ channel histidine kinase KdpD			STA_C2032
AMR_C774	1	0	0	chromosome	1	1	STA	penicillin-binding protein	Penicillin-binding protein PBP2a, methicillin resistance determinant MecA, transpeptidase	3000617|mecA	penam|antibiotic target replacement|methicillin resistant PBP2	STA_C2036
AMR_C775	1	0	0	chromosome	1	1	ACB	efflux system	Lipid A export permease/ATP-binding protein MsbA			ACB_C4992
AMR_C776	0	1	0	plasmid	1	1	ENC	ribosomal protection protein	COG0488: ATPase components of ABC transporters with duplicated ATPase domains	3003109|msrE	macrolide antibiotic/lincosamide antibiotic/streptogramin antibiotic/tetracycline antibiotic/oxazolidinone antibiotic/phenicol antibiotic/pleuromutilin antibiotic|antibiotic target protection|ABC-F ATP-binding cassette ribosomal protection protein	ENC_C6169
AMR_C777	0.999114	0	0.00088574	chromosome	1129	1	ENF	efflux system	Uncharacterized MFS-type transporter	3003954|efmA	macrolide antibiotic/fluoroquinolone antibiotic|antibiotic efflux|major facilitator superfamily (MFS) antibiotic efflux pump	ENF_C2970
AMR_C778	0	0	1	ambiguous	4	1	ESC	two-component regulatory system	Hybrid sensory histidine kinase in two-component regulatory system with EvgA	3000833|evgS	macrolide antibiotic/fluoroquinolone antibiotic/penam/tetracycline antibiotic|antibiotic efflux|major facilitator superfamily (MFS) antibiotic efflux pump/resistance-nodulation-cell division (RND) antibiotic efflux pump	ESC_C13108
AMR_C779	1	0	0	chromosome	5	1	ESC	phosphoethanolamine transferase	Lipid A phosphoethanolamine transferase EptA/PmrC (EC 2.7.8.43)	3003576|eptA	peptide antibiotic|antibiotic target alteration|pmr phosphoethanolamine transferase	ESC_C13126
AMR_C780	1	0	0	chromosome	6	1	ESC	other	Phosphoenolpyruvate-protein phosphotransferase of PTS system (EC 2.7.3.9)			ESC_C13159
AMR_C781	0.996051	0	0.00394867	chromosome	1013	1	PSA	two-component regulatory system	Sensory histidine kinase ParS	3005067|ParS	macrolide antibiotic/fluoroquinolone antibiotic/monobactam/aminoglycoside antibiotic/carbapenem/cephalosporin/cephamycin/penam/tetracycline antibiotic/acridine dye/phenicol antibiotic/penem/disinfecting agents and intercalating dyes|antibiotic efflux/reduced permeability to antibiotic|resistance-nodulation-cell division (RND) antibiotic efflux pump/Outer Membrane Porin (Opr)	PSA_C9393
AMR_C782	0.999717	9.41886e-05	0.000188377	chromosome	10617	4	ENC;ESC;KLP;SAE	glycopeptide resistance cluster	D-alanyl-D-alanine carboxypeptidase (EC 3.4.16.4)			ENC_C6180;ESC_C13184;KLP_C9364;SAE_C4996
AMR_C783	0	1	0	plasmid	1	1	ENC	efflux system	Tetracycline efflux protein TetA	3000168|tet(D)	tetracycline antibiotic|antibiotic efflux|major facilitator superfamily (MFS) antibiotic efflux pump	ENC_C6217
AMR_C784	1	0	0	chromosome	3	1	KLP	penicillin-binding protein	Cell division protein FtsI [Peptidoglycan synthetase] (EC 2.4.1.129)			KLP_C9189
AMR_C785	1	0	0	chromosome	5956	1	NEG	efflux system	Macrolide-specific efflux protein MacA	3000533|macA	macrolide antibiotic|antibiotic efflux|ATP-binding cassette (ABC) antibiotic efflux pump	NEG_C1124
AMR_C786	0.133333	0.866667	0	plasmid-leaning	15	4	ENC;KLP;PSA;SAE	aminoglycoside modifying enzyme	Aminoglycoside 3''-phosphotransferase (EC 2.7.1.87) => APH(3'')-I	3002639|APH(3'')-Ib	aminoglycoside antibiotic|antibiotic inactivation|APH(3'')	ENC_C9903;KLP_C15209;PSA_C9467;SAE_C7391
AMR_C787	1	0	0	chromosome	1	1	PSA	efflux system	Multidrug efflux system, inner membrane proton/drug antiporter (RND type) => MexF of MexEF-OprN system	3000804|MexF	fluoroquinolone antibiotic/diaminopyrimidine antibiotic/phenicol antibiotic|antibiotic efflux|resistance-nodulation-cell division (RND) antibiotic efflux pump	PSA_C9468
AMR_C788	0	0	1	ambiguous	1	1	SAE	penicillin-binding protein	Multimodular transpeptidase-transglycosylase (EC 2.4.1.129) (EC 3.4.-.-)			SAE_C4989
AMR_C789	0.998661	0	0.00133869	chromosome	2241	1	STA	other	tRNA-dependent lipid II-Gly glycyltransferase (EC 2.3.2.17) @ tRNA-dependent lipid II-GlyGly glycyltransferase (EC 2.3.2.17) @ FemA, factor essential for methicillin resistance			STA_C2062
AMR_C790	1	0	0	chromosome	4	1	ESC	penicillin-binding protein	Penicillin-binding protein activator LpoA			ESC_C13281
AMR_C791	0.912356	0.0227348	0.0649094	chromosome	6070	3	ENC;ESC;SAE	glycopeptide resistance cluster	D-alanyl-D-alanine carboxypeptidase (EC 3.4.16.4)			ENC_C7744;ESC_C13292;SAE_C6186
AMR_C792	0.980392	0	0.0196078	chromosome	1020	1	PSA	efflux system	Multidrug efflux system MdtABC-TolC, membrane fusion component MdtA	3004073|MuxA	macrolide antibiotic/monobactam/tetracycline antibiotic/aminocoumarin antibiotic|antibiotic efflux|resistance-nodulation-cell division (RND) antibiotic efflux pump	PSA_C9501
AMR_C793	1	0	0	chromosome	2	1	PSA	phosphoethanolamine transferase	Undecaprenyl phosphate-alpha-4-amino-4-deoxy-L-arabinose arabinosyl transferase (EC 2.4.2.43) @ Polymyxin resistance protein PmrK			PSA_C9521
AMR_C794	0	1	0	plasmid	1	1	SAE	phosphoethanolamine transferase	Lipid A phosphoethanolamine transferase, putative	3004684|MCR-9.1	peptide antibiotic|antibiotic target alteration|MCR phosphoethanolamine transferase	SAE_C5031
AMR_C795	1	0	0	chromosome	1	1	ESC	efflux system	LPS-assembly protein LptD @ Organic solvent tolerance protein precursor			ESC_C13361
AMR_C796	0.995342	0	0.00465839	chromosome	644	1	ACB	beta-lactamase	Beta-lactamase class A-like and penicillin binding proteins (PBPs) superfamily			ACB_C5108
AMR_C797	0	1	0	plasmid	1	1	ENF	DHFR/DHPS	Type I restriction-modification system, DNA-methyltransferase subunit M (EC 2.1.1.72)	3005334|Trimethoprim-resistant dihydrofolate reductase DfrA42	diaminopyrimidine antibiotic|antibiotic target replacement|trimethoprim resistant dihydrofolate reductase dfr	ENF_C3043
AMR_C798	1	0	0	chromosome	2	2	ESC;KLP	efflux system	Macrolide export ATP-binding/permease protein MacB			ESC_C21762;KLP_C9358
AMR_C799	1	0	0	chromosome	1	1	STP	gyrA/gyrB/parC	DNA gyrase subunit A (EC 5.99.1.3)			STP_C4099
AMR_C800	0.993017	0	0.00698324	chromosome	1432	1	ENF	resistant AARS	UDP-N-acetylglucosamine 1-carboxyvinyltransferase (EC 2.5.1.7)			ENF_C3047
AMR_C801	0.777778	0.0555556	0.166667	chromosome-leaning	18	3	ENC;ESC;KLP	efflux system	Multidrug efflux pump MdtM (of MFS type)			ENC_C6527;ESC_C13534;KLP_C9417
AMR_C802	1	0	0	chromosome	1	1	PSA	penicillin-binding protein	Membrane carboxypeptidase (penicillin-binding protein)			PSA_C9675
AMR_C803	1	0	0	chromosome	1	1	ENC	penicillin-binding protein	Penicillin-binding protein activator LpoA			ENC_C6380
AMR_C804	0.967089	0.00439986	0.0285111	chromosome	5682	2	ESC;SAE	efflux system	Multidrug efflux pump MdtM (of MFS type)	3001214|mdtM	fluoroquinolone antibiotic/lincosamide antibiotic/nucleoside antibiotic/acridine dye/phenicol antibiotic/disinfecting agents and intercalating dyes|antibiotic efflux|major facilitator superfamily (MFS) antibiotic efflux pump	ESC_C13647;SAE_C5256
AMR_C805	0.999334	0	0.000665779	chromosome	3004	2	ESC;KLP	efflux system	Multidrug efflux pump MdtM (of MFS type)			ESC_C14338;KLP_C9477
AMR_C806	0.984048	0	0.0159521	chromosome	1003	1	PSA	efflux system	Multidrug efflux system, membrane fusion component => MexE of MexEF-OprN system	3000803|MexE	fluoroquinolone antibiotic/diaminopyrimidine antibiotic/phenicol antibiotic|antibiotic efflux|resistance-nodulation-cell division (RND) antibiotic efflux pump	PSA_C9696
AMR_C807	0	1	0	plasmid	1	1	SAE	efflux system	Lipid A export permease/ATP-binding protein MsbA	3003950|msbA	nitroimidazole antibiotic|antibiotic efflux|ATP-binding cassette (ABC) antibiotic efflux pump	SAE_C5137
AMR_C808	1	0	0	chromosome	13	1	STA	other	FmtB (Mrp) protein involved in methicillin resistance and cell wall biosynthesis			STA_C2120
AMR_C809	1	0	0	chromosome	1	1	STP	penicillin-binding protein	Multimodular transpeptidase-transglycosylase (EC 2.4.1.129) (EC 3.4.-.-) / Penicillin-binding protein 1A/1B (PBP1)			STP_C4135
AMR_C810	0.230769	0.692308	0.0769231	plasmid-leaning	13	1	ACB	efflux system	Chloramphenicol resistance, MFS efflux pump => CmlA family			ACB_C5172
AMR_C811	0.326087	0.673913	0	plasmid-leaning	46	1	ACB	efflux system	Chloramphenicol resistance, MFS efflux pump => CmlA family			ACB_C5185
AMR_C812	0.8125	0	0.1875	chromosome-leaning	48	1	ACB	phosphoethanolamine transferase	Lipid A phosphoethanolamine transferase, putative			ACB_C5201
AMR_C813	0.999022	0	0.000977517	chromosome	1023	1	PSA	resistant AARS	UDP-N-acetylglucosamine 1-carboxyvinyltransferase (EC 2.5.1.7)			PSA_C9727
AMR_C814	0.998665	0	0.00133452	chromosome	2248	1	STA	resistant AARS	UDP-N-acetylglucosamine 1-carboxyvinyltransferase (EC 2.5.1.7)	3003776|Staphylococcus aureus murA with mutation conferring resistance to fosfomycin	fosfomycin|antibiotic target alteration|antibiotic-resistant murA transferase	STA_C2125
AMR_C815	0	0.333333	0.666667	ambiguous	3	1	STP	phosphoethanolamine transferase	UDP-glucose 6-dehydrogenase (EC 1.1.1.22)			STP_C4148
AMR_C816	0.995455	0	0.00454545	chromosome	1320	1	ACB	phosphoethanolamine transferase	UDP-glucose 6-dehydrogenase (EC 1.1.1.22)			ACB_C5204
AMR_C817	0.954545	0	0.0454545	chromosome	22	1	CAC	phosphoethanolamine transferase	UDP-glucose 6-dehydrogenase (EC 1.1.1.22)			CAC_C992
AMR_C818	0	1	0	plasmid	1	1	ENC	beta-lactamase	Class A beta-lactamase (EC 3.5.2.6) => KPC family, carbapenem-hydrolyzing	3002313|KPC-3	monobactam/carbapenem/cephalosporin/penam|antibiotic inactivation|KPC beta-lactamase	ENC_C6442
AMR_C819	1	0	0	chromosome	1	1	SAE	phosphoethanolamine transferase	UDP-4-amino-4-deoxy-L-arabinose formyltransferase (EC 2.1.2.13) / UDP-glucuronic acid oxidase (UDP-4-keto-hexauronic acid decarboxylating) (EC 1.1.1.305)			SAE_C5211
AMR_C820	0.998665	0	0.00133511	chromosome	2247	1	STA	other	tRNA-dependent lipid II-GlyGlyGly glycyltransferase (EC 2.3.2.18) @ tRNA-dependent lipid II-GlyGlyGlyGly glycyltransferase (EC 2.3.2.18) @ FemB, factor involved in methicillin resistance			STA_C2140
AMR_C821	0.989434	0	0.010566	chromosome	1325	1	ACB	resistant AARS	UDP-N-acetylglucosamine 1-carboxyvinyltransferase (EC 2.5.1.7)			ACB_C5244
AMR_C822	1	0	0	chromosome	4	1	ACB	phosphoethanolamine transferase	UDP-glucose 6-dehydrogenase (EC 1.1.1.22)			ACB_C5246
AMR_C823	1	0	0	chromosome	10636	4	ENC;ESC;KLP;SAE	resistant AARS	UDP-N-acetylglucosamine 1-carboxyvinyltransferase (EC 2.5.1.7)			ENC_C6483;ESC_C13871;KLP_C9636;SAE_C5228
AMR_C824	0	0	1	ambiguous	1	1	ESC	macrolide modifying enzyme	Erythromycin esterase (EC 3.1.1.-) => EreB family	3000363|EreB	macrolide antibiotic|antibiotic inactivation|macrolide esterase	ESC_C13888
AMR_C825	0.711699	0.0264444	0.261857	chromosome-leaning	3479	3	ENC;ESC;KLP	glycopeptide resistance cluster	D-alanyl-D-alanine carboxypeptidase (EC 3.4.16.4)			ENC_C7744;ESC_C13292;ESC_C16858;KLP_C9683
AMR_C826	0.983629	0.000536769	0.0158347	chromosome	3726	1	STP	resistant AARS	UDP-N-acetylglucosamine 1-carboxyvinyltransferase (EC 2.5.1.7)			STP_C4182
AMR_C827	0.923077	0	0.0769231	chromosome	13	1	STP	resistant AARS	UDP-N-acetylglucosamine 1-carboxyvinyltransferase (EC 2.5.1.7)			STP_C4186
AMR_C828	1	0	0	chromosome	1	1	ACB	glycopeptide resistance cluster	D-lactate dehydrogenase (EC 1.1.1.28)			ACB_C5280
AMR_C829	0.994558	0	0.00544218	chromosome	735	2	CAC;CAJ	resistant AARS	UDP-N-acetylglucosamine 1-carboxyvinyltransferase (EC 2.5.1.7)			CAC_C999;CAJ_C1110
AMR_C830	0.992437	9.57396e-05	0.00746769	chromosome	10445	4	ENC;ESC;KLP;SAE	efflux system	Multidrug resistance protein MdtG	3001329|mdtG	fosfomycin|antibiotic efflux|major facilitator superfamily (MFS) antibiotic efflux pump	ENC_C6534;ESC_C14154;ESC_C14561;KLP_C10070;KLP_C10927;SAE_C5662
AMR_C831	0.00746269	0.947761	0.0447761	plasmid	134	4	ENC;ESC;KLP;SAE	macrolide modifying enzyme	Erythromycin esterase (EC 3.1.1.-) => EreA family	3002826|EreA2	macrolide antibiotic|antibiotic inactivation|macrolide esterase	ENC_C6930;ESC_C14851;KLP_C9735;SAE_C7743
AMR_C832	1	0	0	chromosome	1	1	NEG	gyrA/gyrB/parC	DNA topoisomerase IV subunit B (EC 5.99.1.3)			NEG_C1190
AMR_C833	1	0	0	chromosome	1	1	PSA	efflux system	Multidrug efflux system, inner membrane proton/drug antiporter (RND type) => MexK of MexJK-OprM/OpmH system	3003693|MexK	macrolide antibiotic/tetracycline antibiotic/triclosan|antibiotic efflux|resistance-nodulation-cell division (RND) antibiotic efflux pump	PSA_C9900
AMR_C834	1	0	0	chromosome	1	1	STP	other	Translation elongation factor G			STP_C4207
AMR_C835	0.9	0	0.1	chromosome-leaning	10	2	ENC;ESC	efflux system	Macrolide export ATP-binding/permease protein MacB			ENC_C6572;ESC_C19788
AMR_C836	0.0625	0.40625	0.53125	ambiguous	32	3	ENC;KLP;SAE	beta-lactamase	Class C beta-lactamase (EC 3.5.2.6) => FOX/TRU family, cephalosporin-hydrolyzing	3002161|FOX-8;3002159|FOX-5;3002157|FOX-3	cephalosporin/cephamycin|antibiotic inactivation|FOX beta-lactamase	ENC_C8027;KLP_C9764;SAE_C5649
AMR_C837	1	0	0	chromosome	5958	1	NEG	resistant AARS	UDP-N-acetylglucosamine 1-carboxyvinyltransferase (EC 2.5.1.7)			NEG_C1195
AMR_C838	1	0	0	chromosome	1	1	PSA	efflux system	Multidrug efflux system, membrane fusion component => MexA of MexAB-OprM	3000377|MexA	macrolide antibiotic/fluoroquinolone antibiotic/monobactam/carbapenem/cephalosporin/cephamycin/penam/tetracycline antibiotic/peptide antibiotic/aminocoumarin antibiotic/diaminopyrimidine antibiotic/sulfonamide antibiotic/phenicol antibiotic/penem|antibiotic efflux|resistance-nodulation-cell division (RND) antibiotic efflux pump	PSA_C9928
AMR_C839	1	0	0	chromosome	997	1	PSA	efflux system	Multidrug efflux system, membrane fusion component => MexX of of MexXY/AxyXY			PSA_C9942
AMR_C840	1	0	0	chromosome	11	1	PSA	beta-lactamase	Beta-lactamase class C-like and penicillin binding proteins (PBPs) superfamily			PSA_C9954
AMR_C841	0	0	1	ambiguous	1	1	STA	efflux system	Heterodimeric efflux ABC transporter, multidrug resistance => LmrD subunit of LmrCD			STA_C2174
AMR_C842	1	0	0	chromosome	1322	1	ACB	efflux system	RND efflux system, membrane fusion protein	3000780|adeI	macrolide antibiotic/fluoroquinolone antibiotic/lincosamide antibiotic/carbapenem/cephalosporin/tetracycline antibiotic/rifamycin antibiotic/diaminopyrimidine antibiotic/phenicol antibiotic/penem|antibiotic efflux|resistance-nodulation-cell division (RND) antibiotic efflux pump	ACB_C5324
AMR_C843	1	0	0	chromosome	3	3	ENC;ESC;SAE	efflux system	Multidrug resistance protein MdtH	3001216|mdtH	fluoroquinolone antibiotic|antibiotic efflux|major facilitator superfamily (MFS) antibiotic efflux pump	ENC_C6613;ESC_C15248;SAE_C5671
AMR_C844	0.99435	0	0.00564972	chromosome	354	1	ENF	phosphoethanolamine transferase	UDP-glucose 6-dehydrogenase (EC 1.1.1.22)			ENF_C3165
AMR_C845	0	0	1	ambiguous	1	1	ESC	two-component regulatory system	Hybrid sensory histidine kinase in two-component regulatory system with EvgA	3000833|evgS	macrolide antibiotic/fluoroquinolone antibiotic/penam/tetracycline antibiotic|antibiotic efflux|major facilitator superfamily (MFS) antibiotic efflux pump/resistance-nodulation-cell division (RND) antibiotic efflux pump	ESC_C14164
AMR_C846	0.999001	0	0.000999001	chromosome	1001	1	PSA	adenylate cyclase	Adenylate cyclase (EC 4.6.1.1)			PSA_C10009
AMR_C847	1	0	0	chromosome	4	1	PSA	porin	Outer membrane low permeability porin, OprD family => OccK7/OpdD, meropenem uptake			PSA_C9995
AMR_C848	0.999194	0	0.000805585	chromosome	3724	1	STP	glycopeptide resistance cluster	D-alanyl-D-alanine carboxypeptidase (EC 3.4.16.4)			STP_C4242
AMR_C849	0.992188	0.0015625	0.00625	chromosome	640	1	ACB	beta-lactamase	Beta-lactamase class A-like and penicillin binding proteins (PBPs) superfamily			ACB_C5108;ACB_C5357
AMR_C850	0.966736	0.010395	0.022869	chromosome	481	1	ENC	beta-lactamase	Class C beta-lactamase (EC 3.5.2.6) => ACT/MIR family, cephalosporin-hydrolyzing	3001834|ACT-12;3001821|ACT-1;3001844|ACT-24;3001825|ACT-6;3001847|ACT-27;3001839|ACT-18;3001831|ACT-8;3001849|ACT-29;3001848|ACT-28;3002169|MIR-3;3001826|ACT-9;3001824|ACT-5;3002174|MIR-9;3001822|ACT-2;3001830|ACT-7;3001845|ACT-25;3002176|MIR-11;3001829|ACT-4;3002181|MIR-16;3001837|ACT-15;3003171|ACT-36;3004777|CMH-1;3003172|ACT-37;3001823|ACT-3;3001838|ACT-17;3001852|ACT-32;3001841|ACT-20;300217…	cephalosporin|antibiotic inactivation|CMH beta-lactamase;monobactam/cephalosporin|antibiotic inactivation|MIR beta-lactamase;carbapenem/cephalosporin/cephamycin/penam|antibiotic inactivation|ACT beta-lactamase	ENC_C6633
AMR_C851	0.727273	0	0.272727	chromosome-leaning	11	3	ENF;NEG;STP	ribosomal protection protein	Tetracycline resistance, ribosomal protection type => Tet(M)	3004442|tet(W/N/W)	tetracycline antibiotic|antibiotic target protection|tetracycline-resistant ribosomal protection protein	ENF_C1792;ENF_C3609;NEG_C1295;STP_C3670
AMR_C852	1	0	0	chromosome	2	1	KLP	glycopeptide resistance cluster	D-alanyl-D-alanine carboxypeptidase (EC 3.4.16.4)			KLP_C9364;KLP_C9898
AMR_C853	1	0	0	chromosome	2	1	NEG	efflux system	Macrolide export ATP-binding/permease protein MacB	3000535|macB	macrolide antibiotic|antibiotic efflux|ATP-binding cassette (ABC) antibiotic efflux pump	NEG_C1209
AMR_C854	1	0	0	chromosome	1	1	PSA	efflux system	Multidrug efflux system, inner membrane proton/drug antiporter (RND type) => MexF of MexEF-OprN system	3000804|MexF	fluoroquinolone antibiotic/diaminopyrimidine antibiotic/phenicol antibiotic|antibiotic efflux|resistance-nodulation-cell division (RND) antibiotic efflux pump	PSA_C10029
AMR_C855	1	0	0	chromosome	1	1	PSA	efflux system	Multidrug efflux system, inner membrane proton/drug antiporter (RND type) => MexQ of MexPQ-OpmE system	3003699|mexQ	macrolide antibiotic/carbapenem/tetracycline antibiotic/acridine dye/diaminopyrimidine antibiotic/phenicol antibiotic/disinfecting agents and intercalating dyes|antibiotic efflux|resistance-nodulation-cell division (RND) antibiotic efflux pump	PSA_C10055
AMR_C856	1	0	0	chromosome	1	1	STA	glycopeptide resistance cluster	D-alanyl-D-alanine carboxypeptidase (EC 3.4.16.4) / Penicillin binding protein PBP4			STA_C2203
AMR_C857	0.995951	0.00404858	0	chromosome	247	1	STP	phosphoethanolamine transferase	UDP-glucose 6-dehydrogenase (EC 1.1.1.22)			STP_C4280
AMR_C858	0.5	0.5	0	ambiguous	2	1	PSA	efflux system	Multidrug efflux system, membrane fusion component => MexP of MexPQ-OpmE system			PSA_C10150
AMR_C859	1	0	0	chromosome	1	1	ENF	phosphoethanolamine transferase	UDP-glucose 6-dehydrogenase (EC 1.1.1.22)			ENF_C3258
AMR_C860	1	0	0	chromosome	5765	1	NEG	efflux system	RND efflux system, membrane fusion protein	3000810|mtrC	macrolide antibiotic/penam|antibiotic efflux|resistance-nodulation-cell division (RND) antibiotic efflux pump	NEG_C1228
AMR_C861	0.65	0.025	0.325	chromosome-leaning	40	1	PSA	efflux system	Multidrug efflux system, membrane fusion component => MexX of of MexXY/AxyXY			PSA_C10190
AMR_C862	1	0	0	chromosome	13	1	STP	phosphoethanolamine transferase	UDP-glucose 6-dehydrogenase (EC 1.1.1.22)			STP_C4334
AMR_C863	1	0	0	chromosome	1	1	ACB	penicillin-binding protein	Multimodular transpeptidase-transglycosylase (EC 2.4.1.129) (EC 3.4.-.-)			ACB_C5487
AMR_C864	0.991304	0	0.00869565	chromosome	115	1	ENC	efflux system	Multidrug resistance protein MdtG			ENC_C6787
AMR_C865	0.761905	0.047619	0.190476	chromosome-leaning	21	1	ENC	beta-lactamase	Beta-lactamase class C-like and penicillin binding proteins (PBPs) superfamily			ENC_C6790
AMR_C866	1	0	0	chromosome	13	1	PSA	penicillin-binding protein	Multimodular transpeptidase-transglycosylase (EC 2.4.1.129) (EC 3.4.-.-)			PSA_C10228
AMR_C867	0.0561798	0.764045	0.179775	plasmid-leaning	89	1	ACB	efflux system	Tetracycline resistance, MFS efflux pump => Tet(39)	3000168|tet(D);3000566|tet(39)	tetracycline antibiotic|antibiotic efflux|major facilitator superfamily (MFS) antibiotic efflux pump	ACB_C5541
AMR_C868	0.950648	0.00105005	0.0483024	chromosome	2857	2	ESC;KLP	efflux system	Multidrug efflux pump MdtM (of MFS type)			ESC_C14647;KLP_C10155
AMR_C869	1	0	0	chromosome	84	1	ESC	efflux system	Multidrug efflux pump MdtM (of MFS type)	3001214|mdtM	fluoroquinolone antibiotic/lincosamide antibiotic/nucleoside antibiotic/acridine dye/phenicol antibiotic/disinfecting agents and intercalating dyes|antibiotic efflux|major facilitator superfamily (MFS) antibiotic efflux pump	ESC_C14665
AMR_C870	0.998968	0	0.00103199	chromosome	969	1	PSA	porin	Outer membrane low permeability porin, OprD family => OccK3/OpdO pyroglutamate, cefotaxime uptake			PSA_C10327
AMR_C871	0.857143	0	0.142857	chromosome-leaning	49	1	STP	phosphoethanolamine transferase	UDP-glucose 6-dehydrogenase (EC 1.1.1.22)			STP_C4371
AMR_C872	0.142857	0	0.857143	ambiguous	7	1	STP	phosphoethanolamine transferase	UDP-glucose 6-dehydrogenase (EC 1.1.1.22)			STP_C4374
AMR_C873	1	0	0	chromosome	1322	1	ACB	efflux system	Multidrug efflux pump MdfA/Cmr (of MFS type), broad spectrum			ACB_C5551
AMR_C874	1	0	0	chromosome	6	3	ESC;KLP;SAE	efflux system	Multidrug efflux system EmrAB-OMF, inner-membrane proton/drug antiporter EmrB (MFS type)	3000074|emrB;3004597|Klebsiella pneumoniae KpnH	macrolide antibiotic/fluoroquinolone antibiotic/aminoglycoside antibiotic/carbapenem/cephalosporin/penam/peptide antibiotic/penem|antibiotic efflux|major facilitator superfamily (MFS) antibiotic efflux pump;fluoroquinolone antibiotic|antibiotic efflux|major facilitator superfamily (MFS) antibiotic efflux pump	ESC_C14746;KLP_C13080;SAE_C8674
AMR_C875	0.0625	0.625	0.3125	plasmid-leaning	16	2	ESC;KLP	efflux system	Macrolide resistance, MFS efflux pump => Mef(B)	3003107|mef(B)	macrolide antibiotic|antibiotic efflux|major facilitator superfamily (MFS) antibiotic efflux pump	ESC_C14774;KLP_C10278
AMR_C876	0.860197	0.0559211	0.0838816	chromosome-leaning	608	2	NEG;STP	efflux system	Macrolide resistance, MFS efflux pump => Mef(A)	3000616|mel	macrolide antibiotic/lincosamide antibiotic/streptogramin antibiotic/tetracycline antibiotic/oxazolidinone antibiotic/phenicol antibiotic/pleuromutilin antibiotic|antibiotic target protection|ABC-F ATP-binding cassette ribosomal protection protein	NEG_C1288;STP_C4423
AMR_C877	0.95549	0.00467022	0.0398399	chromosome	10492	4	ENC;ESC;KLP;SAE	phosphoethanolamine transferase	UDP-glucose 6-dehydrogenase (EC 1.1.1.22)	3003577|ugd	peptide antibiotic|antibiotic target alteration|pmr phosphoethanolamine transferase	ENC_C6914;ESC_C15919;ESC_C16725;ESC_C16758;KLP_C11615;SAE_C6210
AMR_C878	0.969285	0.00118133	0.0295334	chromosome	3386	4	ENC;ESC;KLP;SAE	efflux system	RND efflux system, membrane fusion protein	3003922|oqxA	fluoroquinolone antibiotic/glycylcycline/tetracycline antibiotic/diaminopyrimidine antibiotic/nitrofuran antibiotic|antibiotic efflux|resistance-nodulation-cell division (RND) antibiotic efflux pump	ENC_C6921;ESC_C16442;KLP_C11233;SAE_C6119
AMR_C879	0.226876	0.696335	0.0767888	plasmid-leaning	573	4	ACB;ESC;KLP;SAE	beta-lactamase	Class C beta-lactamase (EC 3.5.2.6) => CMY/CMY-2/CFE/LAT family	3004854|CMY-136;3002028|CMY-17;3002015|CMY-4;3002107|CMY-94;3002013|CMY-2;3002122|CMY-111;3002041|CMY-30;3002018|CMY-7;3002017|CMY-6;3002095|CMY-82;3002053|CMY-42;3005218|CMY-153;3002027|CMY-16	cephamycin|antibiotic inactivation|CMY beta-lactamase;carbapenem/cephalosporin/cephamycin/penam|antibiotic inactivation|CMY beta-lactamase;cephalosporin/cephamycin|antibiotic inactivation|CMY beta-lactamase	ACB_C6543;ESC_C14879;KLP_C12152;SAE_C6447
AMR_C880	0.995271	0.000163079	0.00456621	chromosome	6132	2	ESC;SAE	efflux system	Multidrug efflux system AcrEF-TolC, membrane fusion component AcrE	3000499|AcrE	fluoroquinolone antibiotic/cephalosporin/cephamycin/penam|antibiotic efflux|resistance-nodulation-cell division (RND) antibiotic efflux pump	ESC_C14899;SAE_C5877
AMR_C881	0.75	0.25	0	chromosome-leaning	16	1	PSA	efflux system	Chloramphenicol resistance, MFS efflux pump => CmlA family			PSA_C10407
AMR_C882	0.604391	0.0258287	0.36978	chromosome-leaning	2323	1	SAE	efflux system	Multidrug efflux system, membrane fusion component => MexP of MexPQ-OpmE system	3000789|mdsA	monobactam/carbapenem/cephalosporin/cephamycin/penam/phenicol antibiotic/penem|antibiotic efflux|resistance-nodulation-cell division (RND) antibiotic efflux pump	SAE_C5548
AMR_C883	0.954545	0.0454545	0	chromosome	22	1	STP	phosphoethanolamine transferase	UDP-glucose 6-dehydrogenase (EC 1.1.1.22)			STP_C4429
AMR_C884	1	0	0	chromosome	1318	1	ACB	efflux system	RND efflux system, membrane fusion protein	3000778|adeG	fluoroquinolone antibiotic/tetracycline antibiotic|antibiotic efflux|resistance-nodulation-cell division (RND) antibiotic efflux pump	ACB_C5630
AMR_C885	0.777778	0.222222	0	chromosome-leaning	9	1	PSA	beta-lactamase	Beta-lactamase class C-like and penicillin binding proteins (PBPs) superfamily			PSA_C10442
AMR_C886	0.880503	0.0597484	0.0597484	chromosome-leaning	318	4	ENF;ESC;STA;STP	ribosomal protection protein	Tetracycline resistance, ribosomal protection type => Tet(M)	3004442|tet(W/N/W)	tetracycline antibiotic|antibiotic target protection|tetracycline-resistant ribosomal protection protein	ENF_C3382;ESC_C23374;STA_C3227;STP_C4460
AMR_C887	0.333333	0.666667	0	plasmid-leaning	3	1	CAC	ribosomal protection protein	Tetracycline resistance, ribosomal protection type => Tet(O)	3004442|tet(W/N/W)	tetracycline antibiotic|antibiotic target protection|tetracycline-resistant ribosomal protection protein	CAC_C1102
AMR_C888	1	0	0	chromosome	2	1	ENF	efflux system	Tetracycline resistance, MFS efflux pump => Tet(40)	3000567|tet(40)	tetracycline antibiotic|antibiotic efflux|major facilitator superfamily (MFS) antibiotic efflux pump	ENF_C3379
AMR_C889	0.979465	0	0.0205354	chromosome	2727	2	ESC;KLP	beta-lactamase	beta-lactamase domain protein			ESC_C16591;KLP_C10439
AMR_C890	1	0	0	chromosome	14	1	STP	phosphoethanolamine transferase	UDP-glucose 6-dehydrogenase (EC 1.1.1.22)			STP_C4475
AMR_C891	0.422727	0.296753	0.280519	ambiguous	1540	5	ACB;ENC;ESC;KLP;SAE	efflux system	Tetracycline resistance, MFS efflux pump => Tet(B)	3000168|tet(D);3000166|tet(B)	tetracycline antibiotic|antibiotic efflux|major facilitator superfamily (MFS) antibiotic efflux pump	ACB_C5689;ENC_C7220;ESC_C15486;KLP_C10744;SAE_C5769
AMR_C892	1	0	0	chromosome	4	1	ACB	efflux system	Multidrug efflux pump MdfA/Cmr (of MFS type), broad spectrum			ACB_C5706
AMR_C893	0	1	0	plasmid	1	1	ESC	glycopeptide resistance cluster	D-alanyl-D-alanine carboxypeptidase (EC 3.4.16.4)			ESC_C15196
AMR_C894	1	0	0	chromosome	3	1	KLP	phosphoethanolamine transferase	Lipid A phosphoethanolamine transferase EptA/PmrC (EC 2.7.8.43)			KLP_C10500
AMR_C895	1	0	0	chromosome	4	1	STA	other	FmtB (Mrp) protein involved in methicillin resistance and cell wall biosynthesis			STA_C2327
AMR_C896	1	0	0	chromosome	2145	1	STA	glycopeptide resistance cluster	Teicoplanin resistance transporter, TcaB family => TcaB			STA_C2336
AMR_C897	1	0	0	chromosome	1	1	ACB	gyrA/gyrB/parC	DNA topoisomerase IV subunit B (EC 5.99.1.3)			ACB_C5741
AMR_C898	0.0507328	0.918828	0.0304397	plasmid	887	6	ACB;ENC;ESC;KLP;PSA;SAE	efflux system	Chloramphenicol/florfenicol resistance, MFS efflux pump => FloR family	3002812|pp-flo;3005043|cmlA9;3002705|floR	phenicol antibiotic|antibiotic efflux|major facilitator superfamily (MFS) antibiotic efflux pump	ACB_C5745;ENC_C7087;ESC_C15211;KLP_C10540;PSA_C10581;SAE_C5667
AMR_C899	0.15	0.65	0.2	plasmid-leaning	20	2	ENC;KLP	efflux system	Multidrug efflux system, membrane fusion component => MexP of MexPQ-OpmE system			ENC_C7095;KLP_C10536
AMR_C900	0.999015	0	0.000985222	chromosome	1015	1	PSA	beta-lactamase	Class C beta-lactamase (EC 3.5.2.6) => PDC family	3002505|PDC-6;3005126|PDC-66;3005123|PDC-70;3005140|PDC-56;3005152|PDC-72;3005295|PDC-19a;3005286|PDC-346;3005125|PDC-57;3002502|PDC-5;3005148|PDC-48;3002509|PDC-10;3005141|PDC-52;3005303|PDC-117;3005277|PDC-105;3005147|PDC-50;3005142|PDC-44;3005146|PDC-49;3005139|PDC-67;3005135|PDC-54;3005128|PDC-47;3005144|PDC-61;3005133|PDC-62;3005122|PDC-68;3005153|PDC-69;3005143|PDC-240;3005288|PDC-337;30050…	monobactam/carbapenem/cephalosporin|antibiotic inactivation|PDC beta-lactamase;monobactam/carbapenem/cephalosporin/cephamycin/penam|antibiotic inactivation|PDC beta-lactamase	PSA_C10574
AMR_C901	1	0	0	chromosome	1	1	ACB	gyrA/gyrB/parC	DNA gyrase subunit A (EC 5.99.1.3)			ACB_C5759
AMR_C902	0.222222	0.277778	0.5	ambiguous	18	2	ENC;KLP	efflux system	Multidrug efflux system, membrane fusion component => MexP of MexPQ-OpmE system			ENC_C7132;KLP_C10753
AMR_C903	0.4	0	0.6	ambiguous	5	1	ENC	beta-lactamase	Beta-lactamase class C-like and penicillin binding proteins (PBPs) superfamily			ENC_C7137
AMR_C904	0.995232	0.000794702	0.00397351	chromosome	3775	1	ESC	beta-lactamase	Class C beta-lactamase (EC 3.5.2.6) => BlaEC family	3004290|Escherichia coli ampC beta-lactamase;3004854|CMY-136;3003652|CMY-132	cephalosporin/penam|antibiotic inactivation|ampC-type beta-lactamase;cephamycin|antibiotic inactivation|CMY beta-lactamase;cephalosporin/cephamycin|antibiotic inactivation|CMY beta-lactamase	ESC_C15379
AMR_C905	1	0	0	chromosome	12	1	ESC	other	Phosphoenolpyruvate-protein phosphotransferase of PTS system (EC 2.7.3.9)			ESC_C15387
AMR_C906	0.959641	0.0179372	0.0224215	chromosome	223	1	PSA	beta-lactamase	Beta-lactamase class C-like and penicillin binding proteins (PBPs) superfamily			PSA_C10619
AMR_C907	1	0	0	chromosome	2244	1	STA	glycopeptide resistance cluster	Teicoplanin resistance transporter, TcaB family => TcaB2			STA_C2355
AMR_C908	1	0	0	chromosome	4	1	STA	resistant AARS	Isoleucyl-tRNA synthetase (EC 6.1.1.5)			STA_C2360
AMR_C909	0	1	0	plasmid	1	1	STA	two-component regulatory system	Osmosensitive K+ channel histidine kinase KdpD			STA_C2363
AMR_C910	1	0	0	chromosome	9	1	STP	phosphoethanolamine transferase	UDP-glucose 6-dehydrogenase (EC 1.1.1.22)			STP_C4542
AMR_C911	0.952381	0	0.047619	chromosome	21	1	STP	efflux system	Uncharacterized MFS-type transporter	3000614|mefE	macrolide antibiotic|antibiotic efflux|major facilitator superfamily (MFS) antibiotic efflux pump	STP_C4546
AMR_C912	0.714286	0	0.285714	chromosome-leaning	14	3	ENC;ESC;SAE	glycopeptide resistance cluster	D-lactate dehydrogenase (EC 1.1.1.28)			ENC_C9534;ESC_C15472;SAE_C7439
AMR_C913	0	0	1	ambiguous	1	1	KLP	efflux system	Chloramphenicol/florfenicol resistance, MFS efflux pump => FloR family	3002705|floR	phenicol antibiotic|antibiotic efflux|major facilitator superfamily (MFS) antibiotic efflux pump	KLP_C10540
AMR_C914	0.857143	0	0.142857	chromosome-leaning	28	1	PSA	efflux system	Multidrug efflux system EmrAB-OMF, membrane fusion component EmrA			PSA_C10691
AMR_C915	0.895833	0.0416667	0.0625	chromosome-leaning	96	1	PSA	efflux system	Multidrug efflux system EmrAB-OMF, membrane fusion component EmrA			PSA_C10711
AMR_C916	0.988346	0	0.0116543	chromosome	10554	4	ENC;ESC;KLP;SAE	efflux system	Multidrug efflux system EmrAB-OMF, membrane fusion component EmrA	3004588|Klebsiella pneumoniae KpnG;3000027|emrA	macrolide antibiotic/fluoroquinolone antibiotic/aminoglycoside antibiotic/carbapenem/cephalosporin/penam/peptide antibiotic/penem|antibiotic efflux|major facilitator superfamily (MFS) antibiotic efflux pump;fluoroquinolone antibiotic|antibiotic efflux|major facilitator superfamily (MFS) antibiotic efflux pump	ENC_C7673;ESC_C16531;KLP_C11445;SAE_C5756
AMR_C917	1	0	0	chromosome	1	1	NEG	phosphoethanolamine transferase	Lipid A phosphoethanolamine transferase EptA/PmrC (EC 2.7.8.43)			NEG_C1321
AMR_C918	1	0	0	chromosome	1	1	ACB	efflux system	Tetracycline resistance, MFS efflux pump => Tet(H)	3000175|tet(H)	tetracycline antibiotic|antibiotic efflux|major facilitator superfamily (MFS) antibiotic efflux pump	ACB_C5869
AMR_C919	1	0	0	chromosome	4	3	ENC;ESC;KLP	glycopeptide resistance cluster	D-alanyl-D-alanine carboxypeptidase (EC 3.4.16.4)			ENC_C7268;ESC_C15301;KLP_C10594
AMR_C920	1	0	0	chromosome	5	1	KLP	other	Glycerol-3-phosphate transporter			KLP_C10863
AMR_C921	0.999025	0	0.000974659	chromosome	1026	1	PSA	efflux system	Multidrug efflux system EmrAB-OMF, membrane fusion component EmrA			PSA_C10811
AMR_C922	1	0	0	chromosome	1	1	PSA	efflux system	Multidrug efflux system MdtABC-TolC, inner-membrane proton/drug antiporter MdtB-like	3003705|mexN	phenicol antibiotic|antibiotic efflux|resistance-nodulation-cell division (RND) antibiotic efflux pump	PSA_C10830
AMR_C923	0.999555	0.000445038	0	chromosome	2247	1	STA	other	FmtA protein involved in methicillin resistance			STA_C2407
AMR_C924	1	0	0	chromosome	8	2	ENC;KLP	efflux system	Multidrug efflux system EmrAB-OMF, membrane fusion component EmrA			ENC_C7305;KLP_C10911
AMR_C925	0.99727	0	0.00273018	chromosome	10622	4	ENC;ESC;KLP;SAE	efflux system	Multidrug efflux system AcrAB-TolC, membrane fusion component AcrA	3004041|Klebsiella pneumoniae acrA;3004042|Enterobacter cloacae acrA;3004043|Escherichia coli acrA	fluoroquinolone antibiotic/cephalosporin/glycylcycline/penam/tetracycline antibiotic/rifamycin antibiotic/phenicol antibiotic/triclosan|antibiotic efflux|resistance-nodulation-cell division (RND) antibiotic efflux pump	ENC_C7372;ESC_C15731;KLP_C10995;SAE_C5890
AMR_C926	1	0	0	chromosome	1	1	NEG	gyrA/gyrB/parC	DNA gyrase subunit A (EC 5.99.1.3)	3003928|Neisseria gonorrhoeae gyrA conferring resistance to fluoroquinolones	fluoroquinolone antibiotic|antibiotic target alteration|fluoroquinolone resistant gyrA	NEG_C1336
AMR_C927	1	0	0	chromosome	3600	1	STP	efflux system	Multidrug resistance efflux pump PmrA	3000822|pmrA	fluoroquinolone antibiotic|antibiotic efflux|major facilitator superfamily (MFS) antibiotic efflux pump	STP_C4629
AMR_C928	0.999302	0	0.000698324	chromosome	1432	1	ENF	efflux system	Multidrug resistance efflux pump PmrA			ENF_C3551
AMR_C929	1	0	0	chromosome	1	1	ENF	ribosomal protection protein	ABC-F type ribosomal protection protein => Lsa(A)			ENF_C3558
AMR_C930	0.970315	0.0166976	0.012987	chromosome	539	1	ESC	phosphoethanolamine transferase	UDP-glucose 6-dehydrogenase (EC 1.1.1.22)			ESC_C15919
AMR_C931	1	0	0	chromosome	1	1	PSA	resistant AARS	Isoleucyl-tRNA synthetase (EC 6.1.1.5)			PSA_C11009
AMR_C932	0.939249	0	0.0607514	chromosome	1251	1	ACB	efflux system	RND efflux system, membrane fusion protein	3000774|adeA	glycylcycline/tetracycline antibiotic|antibiotic efflux|resistance-nodulation-cell division (RND) antibiotic efflux pump	ACB_C5979
AMR_C933	0.0666667	0.933333	0	plasmid	30	5	ENC;ESC;KLP;PSA;SAE	efflux system	Tetracycline resistance, MFS efflux pump => Tet(C)	3000167|tet(C)	tetracycline antibiotic|antibiotic efflux|major facilitator superfamily (MFS) antibiotic efflux pump	ENC_C7441;ESC_C16042;KLP_C11088;PSA_C11030;SAE_C5929
AMR_C934	0.9375	0	0.0625	chromosome	144	1	ESC	efflux system	Multidrug efflux system EmrKY-TolC, inner-membrane proton/drug antiporter EmrY (MFS type)	3000254|emrY	tetracycline antibiotic|antibiotic efflux|major facilitator superfamily (MFS) antibiotic efflux pump	ESC_C16014
AMR_C935	1	0	0	chromosome	3	1	ESC	gyrA/gyrB/parC	DNA gyrase subunit B (EC 5.99.1.3)			ESC_C16035
AMR_C936	0	1	0	plasmid	1	1	KLP	efflux system	Multidrug efflux system EmrAB-OMF, membrane fusion component EmrA			KLP_C11097
AMR_C937	0.9	0	0.1	chromosome-leaning	20	1	KLP	beta-lactamase	Class A beta-lactamase (EC 3.5.2.6) => SHV family	3003154|SHV-187;3005224|SHV-220;3001177|SHV-133;3001059|SHV-1;3001064|SHV-5	carbapenem/cephalosporin/penam|antibiotic inactivation|SHV beta-lactamase	KLP_C11104
AMR_C938	1	0	0	chromosome	5	1	STA	glycopeptide resistance cluster	Membrane protein TcaA associated with Teicoplanin resistance			STA_C2457
AMR_C939	1	0	0	chromosome	4	1	ACB	beta-lactamase	Class C beta-lactamase (EC 3.5.2.6)			ACB_C6018
AMR_C940	0.753425	0.246575	0	chromosome-leaning	219	2	ENC;ESC	efflux system	Macrolide-specific efflux protein MacA			ENC_C7451;ESC_C16059
AMR_C941	0.00150376	0.962406	0.0360902	plasmid	665	2	ESC;SAE	efflux system	Macrolide-specific efflux protein MacA			ESC_C16059;SAE_C5981
AMR_C942	1	0	0	chromosome	1	1	PSA	efflux system	Multi antimicrobial extrusion protein (Na(+)/drug antiporter), MATE family of MDR efflux pumps	3004077|PmpM	fluoroquinolone antibiotic/aminoglycoside antibiotic/benzalkonium chloride|antibiotic efflux|multidrug and toxic compound extrusion (MATE) transporter	PSA_C11078
AMR_C943	1	0	0	chromosome	5	1	STP	efflux system	Heterodimeric efflux ABC transporter, multidrug resistance => LmrC subunit of LmrCD	3000024|patA	fluoroquinolone antibiotic|antibiotic efflux|ATP-binding cassette (ABC) antibiotic efflux pump	STP_C4729
AMR_C944	1	0	0	chromosome	428	1	ACB	efflux system	Tetracycline resistance, MFS efflux pump => unclassified			ACB_C6051
AMR_C945	0.25	0	0.75	ambiguous	4	1	ACB	phosphoethanolamine transferase	Lipid A phosphoethanolamine transferase, putative			ACB_C6077
AMR_C946	0.00416667	0.28125	0.714583	ambiguous	480	4	ENC;ESC;KLP;SAE	efflux system	Tetracycline resistance, MFS efflux pump => Tet(D)	3000168|tet(D)	tetracycline antibiotic|antibiotic efflux|major facilitator superfamily (MFS) antibiotic efflux pump	ENC_C7499;ESC_C16163;KLP_C11178;SAE_C6013
AMR_C947	0.5	0	0.5	ambiguous	2	1	KLP	rRNA methyltransferase	Multidrug resistance protein ErmB			KLP_C11223
AMR_C948	1	0	0	chromosome	2244	1	STA	other	HmrA protein involved in methicillin resistance / amidohydrolase of M40 family			STA_C2472
AMR_C949	1	0	0	chromosome	86	1	STP	phosphoethanolamine transferase	UDP-glucose 6-dehydrogenase (EC 1.1.1.22)			STP_C4740
AMR_C950	0.904762	0.0952381	0	chromosome	21	1	ACB	efflux system	Multidrug efflux system, membrane fusion component => MexP of MexPQ-OpmE system			ACB_C6104
AMR_C951	1	0	0	chromosome	75	1	CAJ	phosphoethanolamine transferase	UDP-glucose 6-dehydrogenase (EC 1.1.1.22)			CAJ_C1340
AMR_C952	1	0	0	chromosome	1	1	ESC	other	Phosphoenolpyruvate-protein phosphotransferase of PTS system (EC 2.7.3.9)			ESC_C16301
AMR_C953	0	0	1	ambiguous	1	1	NEG	efflux system	Antiseptic resistance protein QacA	3003046|qacA	fluoroquinolone antibiotic|antibiotic efflux|major facilitator superfamily (MFS) antibiotic efflux pump	NEG_C1381
AMR_C954	0.983317	0.00196271	0.0147203	chromosome	1019	1	PSA	efflux system	Multidrug efflux system, membrane fusion component => MexP of MexPQ-OpmE system	3003698|mexP	macrolide antibiotic/carbapenem/tetracycline antibiotic/acridine dye/diaminopyrimidine antibiotic/phenicol antibiotic/disinfecting agents and intercalating dyes|antibiotic efflux|resistance-nodulation-cell division (RND) antibiotic efflux pump	PSA_C11212
AMR_C955	0.5	0.25	0.25	ambiguous	4	1	PSA	efflux system	Multidrug efflux system EmrAB-OMF, membrane fusion component EmrA			PSA_C11214
AMR_C956	1	0	0	chromosome	3	1	ACB	efflux system	Efflux transport system, outer membrane factor (OMF) lipoprotein	3000779|adeH	fluoroquinolone antibiotic/tetracycline antibiotic|antibiotic efflux|resistance-nodulation-cell division (RND) antibiotic efflux pump	ACB_C6140
AMR_C957	0.983193	0.00840336	0.00840336	chromosome	119	1	ENF	phosphoethanolamine transferase	UDP-glucose 6-dehydrogenase (EC 1.1.1.22)			ENF_C3733
AMR_C958	0.84	0	0.16	chromosome-leaning	50	1	KLP	efflux system	Multidrug efflux system EmrAB-OMF, membrane fusion component EmrA			KLP_C11325
AMR_C959	0.473684	0.421053	0.105263	ambiguous	19	1	PSA	efflux system	Multidrug efflux system EmrAB-OMF, membrane fusion component EmrA			PSA_C11256
AMR_C960	1	0	0	chromosome	1006	1	PSA	efflux system	Macrolide-specific efflux protein MacA			PSA_C11268
AMR_C961	1	0	0	chromosome	1	1	PSA	efflux system	Multidrug efflux system, membrane fusion component => MexC of MexCD-OprJ system			PSA_C11275
AMR_C962	0.0645161	0.903226	0.0322581	plasmid	372	5	ACB;ENC;KLP;PSA;SAE	efflux system	Tetracycline resistance, MFS efflux pump => Tet(G)	3000168|tet(D);3000174|tet(G)	tetracycline antibiotic|antibiotic efflux|major facilitator superfamily (MFS) antibiotic efflux pump	ACB_C6188;ENC_C7643;KLP_C11415;PSA_C11310;SAE_C6102
AMR_C963	1	0	0	chromosome	12	1	CAJ	phosphoethanolamine transferase	UDP-glucose 6-dehydrogenase (EC 1.1.1.22)			CAJ_C1369
AMR_C964	1	0	0	chromosome	8	1	ENC	glycopeptide resistance cluster	D-lactate dehydrogenase (EC 1.1.1.28)			ENC_C7656
AMR_C965	1	0	0	chromosome	2	1	KLP	other	Translation elongation factor G			KLP_C11431
AMR_C966	0.997953	0	0.00204708	chromosome	977	1	PSA	beta-lactamase	Beta-lactamase class C-like and penicillin binding proteins (PBPs) superfamily			PSA_C11290
AMR_C967	0.333333	0.5	0.166667	ambiguous	6	1	PSA	efflux system	Chloramphenicol resistance, MFS efflux pump => Cmx family	3002703|cmx	phenicol antibiotic|antibiotic efflux|major facilitator superfamily (MFS) antibiotic efflux pump	PSA_C11321
AMR_C968	1	0	0	chromosome	1	1	PSA	efflux system	Multidrug efflux system EmrAB-OMF, membrane fusion component EmrA			PSA_C11332
AMR_C969	1	0	0	chromosome	19	1	ACB	phosphoethanolamine transferase	UDP-glucose 6-dehydrogenase (EC 1.1.1.22)			ACB_C6208
AMR_C970	0	1	0	plasmid	17	1	ACB	beta-lactamase	Class C beta-lactamase (EC 3.5.2.6) => ADC family			ACB_C6212
AMR_C971	1	0	0	chromosome	16	1	ACB	phosphoethanolamine transferase	UDP-glucose 6-dehydrogenase (EC 1.1.1.22)			ACB_C6221
AMR_C972	1	0	0	chromosome	25	2	CAC;CAJ	efflux system	Multidrug efflux system, inner membrane proton/drug antiporter (RND type) => CmeB	3000784|cmeB	macrolide antibiotic/fluoroquinolone antibiotic/cephalosporin/fusidic acid|antibiotic efflux|resistance-nodulation-cell division (RND) antibiotic efflux pump	CAC_C1285;CAJ_C1378
AMR_C973	1	0	0	chromosome	1	1	ENC	efflux system	Multidrug efflux system AcrAB-TolC, membrane fusion component AcrA			ENC_C7690
AMR_C974	0	1	0	plasmid	4	1	ESC	phosphoethanolamine transferase	UDP-glucose 6-dehydrogenase (EC 1.1.1.22)			ESC_C16573
AMR_C975	0.15	0.825	0.025	plasmid-leaning	40	5	ACB;ENC;ESC;KLP;SAE	efflux system	Tetracycline resistance, MFS efflux pump => Tet(A);Tetracycline resistance, MFS efflux pump => Tet(C)	3000167|tet(C);3000165|tet(A)	tetracycline antibiotic|antibiotic efflux|major facilitator superfamily (MFS) antibiotic efflux pump	ACB_C5099;ENC_C9834;ESC_C16042;ESC_C16575;KLP_C9351;SAE_C5071
AMR_C976	0.75	0	0.25	chromosome-leaning	4	2	KLP;SAE	other	Translation elongation factor G			KLP_C11511;SAE_C6978
AMR_C977	0	1	0	plasmid	1	1	KLP	beta-lactamase	Class C beta-lactamase (EC 3.5.2.6) => ACC family, cephalosporin-hydrolyzing	3001815|ACC-1	monobactam/cephalosporin/penam|antibiotic inactivation|ACC beta-lactamase	KLP_C11521
AMR_C978	0.965897	0.00157398	0.0325289	chromosome	1906	1	STP	phosphoethanolamine transferase	UDP-glucose 6-dehydrogenase (EC 1.1.1.22)			STP_C4817
AMR_C979	1	0	0	chromosome	4	1	ACB	phosphoethanolamine transferase	UDP-glucose 6-dehydrogenase (EC 1.1.1.22)			ACB_C6240
AMR_C980	0	0	1	ambiguous	2	1	ACB	phosphoethanolamine transferase	UDP-glucose 6-dehydrogenase (EC 1.1.1.22)			ACB_C6252
AMR_C981	0.883756	0.0499255	0.0663189	chromosome-leaning	1342	1	ACB	beta-lactamase	Class C beta-lactamase (EC 3.5.2.6) => ADC family	3004618|ADC-58;3003853|ADC-7;3004634|ADC-73;3004615|ADC-11;3003871|ADC-39;3003852|ADC-6;3003881|ADC-75;3004617|ADC-30;3003848|ADC-2;3003885|ADC-79;3003850|ADC-4;3003880|ADC-74;3003849|ADC-3;3004493|ADC-68;3003883|ADC-77;3003888|ADC-82;3005037|ADC-159;3003847|ADC-1;3003887|ADC-81;3003855|ADC-10;3003851|ADC-5;3003870|ADC-31;3003860|ADC-16;3003882|ADC-76;3003796|Acinetobacter baumannii ampC beta-lac…	cephalosporin|antibiotic inactivation|ADC beta-lactamase without carbapenemase activity;carbapenem|antibiotic inactivation|ADC beta-lactamase with carbapenemase activity;cephalosporin/penam|antibiotic inactivation|ampC-type beta-lactamase	ACB_C6259
AMR_C982	0.851064	0.0319149	0.117021	chromosome-leaning	94	1	ESC	phosphoethanolamine transferase	UDP-glucose 6-dehydrogenase (EC 1.1.1.22)			ESC_C16649
AMR_C983	0.857318	0.00207332	0.140609	chromosome-leaning	10611	4	ENC;ESC;KLP;SAE	glycopeptide resistance cluster	D-alanyl-D-alanine-carboxypeptidase/endopeptidase AmpH	3004612|Escherichia coli ampH beta-lactamase	cephalosporin/penam|antibiotic inactivation|ampC-type beta-lactamase	ENC_C7838;ESC_C16690;KLP_C11780;SAE_C6170
AMR_C984	1	0	0	chromosome	5955	1	NEG	glycopeptide resistance cluster	D-alanyl-D-alanine carboxypeptidase (EC 3.4.16.4)			NEG_C1409
AMR_C985	1	0	0	chromosome	5	3	ENC;KLP;SAE	efflux system	Macrolide export ATP-binding/permease protein MacB			ENC_C9597;KLP_C13207;SAE_C6192
AMR_C986	0.901961	0.0392157	0.0588235	chromosome	51	2	ENC;ESC	phosphoethanolamine transferase	UDP-glucose 6-dehydrogenase (EC 1.1.1.22)			ENC_C7759;ESC_C16734
AMR_C987	0.9	0	0.1	chromosome-leaning	10	1	ENC	glycopeptide resistance cluster	D-alanyl-D-alanine-carboxypeptidase/endopeptidase AmpH	3004612|Escherichia coli ampH beta-lactamase	cephalosporin/penam|antibiotic inactivation|ampC-type beta-lactamase	ENC_C7761
AMR_C988	1	0	0	chromosome	1	1	ENC	phosphoethanolamine transferase	Phosphoethanolamine transferase EptA	3004684|MCR-9.1	peptide antibiotic|antibiotic target alteration|MCR phosphoethanolamine transferase	ENC_C7777
AMR_C989	0.25	0	0.75	ambiguous	4	1	ESC	phosphoethanolamine transferase	UDP-glucose 6-dehydrogenase (EC 1.1.1.22)			ESC_C16809
AMR_C990	0.25	0.5	0.25	ambiguous	4	1	ESC	phosphoethanolamine transferase	UDP-glucose 6-dehydrogenase (EC 1.1.1.22)			ESC_C16836
AMR_C991	1	0	0	chromosome	3	1	ESC	phosphoethanolamine transferase	UDP-glucose 6-dehydrogenase (EC 1.1.1.22)			ESC_C16837
AMR_C992	1	0	0	chromosome	4	3	ENC;ESC;KLP	efflux system	Multidrug efflux system AcrEF-TolC, inner-membrane proton/drug antiporter AcrF (RND type);Multidrug efflux system AcrAB-TolC, inner-membrane proton/drug antiporter AcrB (RND type)	3000502|AcrF	fluoroquinolone antibiotic/cephalosporin/cephamycin/penam|antibiotic efflux|resistance-nodulation-cell division (RND) antibiotic efflux pump	ENC_C7635;ESC_C17315;KLP_C11138
AMR_C993	0.965035	0.013986	0.020979	chromosome	143	1	KLP	efflux system	Multidrug efflux system EmrAB-OMF, membrane fusion component EmrA			KLP_C11620
AMR_C994	1	0	0	chromosome	8	1	KLP	two-component regulatory system	Sensory histidine kinase BaeS			KLP_C11648
AMR_C995	0.992308	0.00769231	0	chromosome	130	2	ESC;SAE	phosphoethanolamine transferase	UDP-glucose 6-dehydrogenase (EC 1.1.1.22)	3003577|ugd	peptide antibiotic|antibiotic target alteration|pmr phosphoethanolamine transferase	ESC_C16725;SAE_C6210
AMR_C996	1	0	0	chromosome	2245	1	STA	efflux system	MFS-type transporter quinolone resistance protein NorA	3004667|Staphylococcus aureus norA	fluoroquinolone antibiotic|antibiotic efflux|major facilitator superfamily (MFS) antibiotic efflux pump	STA_C2560
AMR_C997	1	0	0	chromosome	10	1	STP	phosphoethanolamine transferase	UDP-glucose 6-dehydrogenase (EC 1.1.1.22)			STP_C4871
AMR_C998	1	0	0	chromosome	5	1	ACB	phosphoethanolamine transferase	UDP-glucose 6-dehydrogenase (EC 1.1.1.22)			ACB_C6321
AMR_C999	0.875	0	0.125	chromosome-leaning	16	1	CAC	phosphoethanolamine transferase	UDP-glucose 6-dehydrogenase (EC 1.1.1.22)			CAC_C1261
AMR_C1000	1	0	0	chromosome	1	1	ENC	two-component regulatory system	Response regulator BaeR	3000828|baeR	aminoglycoside antibiotic/aminocoumarin antibiotic|antibiotic efflux|resistance-nodulation-cell division (RND) antibiotic efflux pump	ENC_C7815
AMR_C1001	0	1	0	plasmid	1	1	ENC	efflux system	Multidrug efflux system EmrAB-OMF, membrane fusion component EmrA			ENC_C7833
AMR_C1002	0.970845	0.00503578	0.0241187	chromosome	3773	1	ESC	efflux system	Multidrug efflux system EmrKY-TolC, membrane fusion component EmrK	3000206|emrK	tetracycline antibiotic|antibiotic efflux|major facilitator superfamily (MFS) antibiotic efflux pump	ESC_C16843
AMR_C1003	1	0	0	chromosome	2	1	ESC	efflux system	Multidrug efflux system EmrKY-TolC, membrane fusion component EmrK	3000206|emrK	tetracycline antibiotic|antibiotic efflux|major facilitator superfamily (MFS) antibiotic efflux pump	ESC_C16920
AMR_C1004	1	0	0	chromosome	11	2	ESC;KLP	beta-lactamase	Beta-lactamase class C-like and penicillin binding proteins (PBPs) superfamily			ESC_C17598;KLP_C11729
AMR_C1005	0.428571	0.142857	0.428571	ambiguous	7	2	KLP;PSA	efflux system	Multidrug efflux system, membrane fusion component => MexC of MexCD-OprJ system			KLP_C11748;PSA_C11503
AMR_C1006	0.999016	0	0.000984252	chromosome	1016	1	PSA	efflux system	Multidrug efflux system, membrane fusion component => MexC of MexCD-OprJ system	3000800|MexC	macrolide antibiotic/fluoroquinolone antibiotic/aminoglycoside antibiotic/cephalosporin/penam/tetracycline antibiotic/aminocoumarin antibiotic/diaminopyrimidine antibiotic/phenicol antibiotic|antibiotic efflux|resistance-nodulation-cell division (RND) antibiotic efflux pump	PSA_C11498
AMR_C1007	1	0	0	chromosome	3	1	PSA	efflux system	Macrolide export ATP-binding/permease protein MacB			PSA_C11539
AMR_C1008	0	1	0	plasmid	26	3	ENC;KLP;SAE	beta-lactamase	Beta-lactamase class C-like and penicillin binding proteins (PBPs) superfamily			ENC_C7848;KLP_C11800;SAE_C6296
AMR_C1009	1	0	0	chromosome	1	1	ENF	penicillin-binding protein	Multimodular transpeptidase-transglycosylase (EC 2.4.1.129) (EC 3.4.-.-)			ENF_C3892
AMR_C1010	1	0	0	chromosome	3	2	ENC;ESC	efflux system	Multidrug efflux pump MdfA/Cmr (of MFS type), broad spectrum	3001328|Escherichia coli mdfA	tetracycline antibiotic/benzalkonium chloride/rhodamine|antibiotic efflux|major facilitator superfamily (MFS) antibiotic efflux pump	ENC_C10918;ESC_C14356
AMR_C1011	1	0	0	chromosome	1	1	ESC	beta-lactamase	Class C beta-lactamase (EC 3.5.2.6)	3003652|CMY-132	cephamycin|antibiotic inactivation|CMY beta-lactamase	ESC_C17014
AMR_C1012	1	0	0	chromosome	2	1	KLP	penicillin-binding protein	Penicillin-binding protein activator LpoA			KLP_C11795
AMR_C1013	0.75	0.25	0	chromosome-leaning	4	2	ESC;KLP	two-component regulatory system	Sensor histidine kinase PhoQ (EC 2.7.13.3)			ESC_C19504;KLP_C11815
AMR_C1014	1	0	0	chromosome	1012	1	PSA	glycopeptide resistance cluster	D-alanyl-D-alanine carboxypeptidase (EC 3.4.16.4)			PSA_C11547
AMR_C1015	1	0	0	chromosome	3	1	PSA	efflux system	Multidrug efflux system, outer membrane factor lipoprotein => OpmD of MexHI-OpmD system	3000809|OpmD	fluoroquinolone antibiotic/tetracycline antibiotic/acridine dye/disinfecting agents and intercalating dyes|antibiotic efflux|resistance-nodulation-cell division (RND) antibiotic efflux pump	PSA_C11559
AMR_C1016	0.997027	0	0.00297324	chromosome	1009	1	PSA	efflux system	RND efflux system, membrane fusion protein	3003704|mexM	phenicol antibiotic|antibiotic efflux|resistance-nodulation-cell division (RND) antibiotic efflux pump	PSA_C11595
AMR_C1017	0.984805	0	0.0151952	chromosome	3817	1	ESC	efflux system	Multidrug efflux system MdtEF-TolC, membrane fusion component MdtE	3000795|mdtE	macrolide antibiotic/fluoroquinolone antibiotic/penam|antibiotic efflux|resistance-nodulation-cell division (RND) antibiotic efflux pump	ESC_C17060
AMR_C1018	0.1875	0.75	0.0625	plasmid-leaning	16	1	ESC	two-component regulatory system	Hybrid sensory histidine kinase in two-component regulatory system with EvgA	3000833|evgS	macrolide antibiotic/fluoroquinolone antibiotic/penam/tetracycline antibiotic|antibiotic efflux|major facilitator superfamily (MFS) antibiotic efflux pump/resistance-nodulation-cell division (RND) antibiotic efflux pump	ESC_C17099
AMR_C1019	1	0	0	chromosome	1	1	ESC	efflux system	Multidrug efflux system MdtEF-TolC, membrane fusion component MdtE			ESC_C17115
AMR_C1020	0.98697	0.00100234	0.0120281	chromosome	2993	2	ESC;KLP	porin	Outer membrane porin OmpN	3004122|Klebsiella pneumoniae OmpK37	monobactam/carbapenem/cephalosporin/cephamycin/penam/penem|reduced permeability to antibiotic|General Bacterial Porin with reduced permeability to beta-lactams	ESC_C17118;KLP_C11916
AMR_C1021	0	0.6	0.4	plasmid-leaning	5	1	ESC	efflux system	Macrolide-specific efflux protein MacA			ESC_C17123
AMR_C1022	0.2	0.2	0.6	ambiguous	5	3	ENC;ESC;KLP	other	Tetracycline resistance, tetracycline-inactivating enzyme => Tet(X)	3005056|Tet(X6);3004720|Tet(X4)	tetracycline antibiotic|antibiotic inactivation|tetracycline inactivation enzyme;glycylcycline/tetracycline antibiotic|antibiotic inactivation|tetracycline inactivation enzyme	ENC_C9169;ESC_C17142;KLP_C12391
AMR_C1023	0.967742	0	0.0322581	chromosome	62	1	PSA	porin	Outer membrane low permeability porin, OprD family => OccD1/OprD basic amino acids, carbapenem uptake			PSA_C11621
AMR_C1024	1	0	0	chromosome	1	1	PSA	efflux system	Multidrug efflux system, inner membrane proton/drug antiporter (RND type) => MexW of MexVW-OprM system	3003031|MexW	macrolide antibiotic/fluoroquinolone antibiotic/tetracycline antibiotic/acridine dye/phenicol antibiotic/disinfecting agents and intercalating dyes|antibiotic efflux|resistance-nodulation-cell division (RND) antibiotic efflux pump	PSA_C11623
AMR_C1025	1	0	0	chromosome	4	1	PSA	efflux system	Multidrug efflux system, inner membrane proton/drug antiporter (RND type) => MexB of MexAB-OprM	3000378|MexB	macrolide antibiotic/fluoroquinolone antibiotic/monobactam/carbapenem/cephalosporin/cephamycin/penam/tetracycline antibiotic/peptide antibiotic/aminocoumarin antibiotic/diaminopyrimidine antibiotic/sulfonamide antibiotic/phenicol antibiotic/penem|antibiotic efflux|resistance-nodulation-cell division (RND) antibiotic efflux pump	PSA_C11631
AMR_C1026	1	0	0	chromosome	3	1	PSA	efflux system	Multidrug efflux system, inner membrane proton/drug antiporter (RND type) => MexY of MexXY/AxyXY			PSA_C11646
AMR_C1027	1	0	0	chromosome	4	1	STP	penicillin-binding protein	Multimodular transpeptidase-transglycosylase (EC 2.4.1.129) (EC 3.4.-.-)			STP_C4928
AMR_C1028	1	0	0	chromosome	3	1	STP	rRNA methyltransferase	23S rRNA (guanine(745)-N(1))-methyltransferase (EC 2.1.1.187)	3001301|RlmA(II)	macrolide antibiotic/lincosamide antibiotic|antibiotic target alteration|non-erm 23S ribosomal RNA methyltransferase (G748)	STP_C4929
AMR_C1029	1	0	0	chromosome	1	1	ACB	glycopeptide resistance cluster	D-lactate dehydrogenase (EC 1.1.1.28)			ACB_C6449
AMR_C1030	0.999245	0	0.000754717	chromosome	1325	1	ACB	glycopeptide resistance cluster	D-alanyl-D-alanine carboxypeptidase (EC 3.4.16.4)			ACB_C6456
AMR_C1031	1	0	0	chromosome	75	1	CAJ	two-component regulatory system	Osmosensitive K+ channel histidine kinase KdpD			CAJ_C1434
AMR_C1032	1	0	0	chromosome	2	1	KLP	glycopeptide resistance cluster	D-alanyl-D-alanine carboxypeptidase (EC 3.4.16.4)			KLP_C11943
AMR_C1033	1	0	0	chromosome	5	1	KLP	phosphoethanolamine transferase	UDP-4-amino-4-deoxy-L-arabinose formyltransferase (EC 2.1.2.13) / UDP-glucuronic acid oxidase (UDP-4-keto-hexauronic acid decarboxylating) (EC 1.1.1.305)			KLP_C11958
AMR_C1034	1	0	0	chromosome	1021	1	PSA	beta-lactamase	Beta-lactamase class C-like and penicillin binding proteins (PBPs) superfamily			PSA_C11711
AMR_C1035	1	0	0	chromosome	2	1	SAE	efflux system	Macrolide-specific efflux protein MacA			SAE_C6363
AMR_C1036	0.997736	0	0.00226415	chromosome	1325	1	ACB	efflux system	Multidrug efflux system EmrAB-OMF, membrane fusion component EmrA			ACB_C6460
AMR_C1037	1	0	0	chromosome	3	1	ACB	efflux system	Methyl viologen resistance protein SmvA	3004577|Acinetobacter baumannii AmvA	macrolide antibiotic/acridine dye/disinfecting agents and intercalating dyes|antibiotic efflux|major facilitator superfamily (MFS) antibiotic efflux pump	ACB_C6472
AMR_C1038	0	0.8125	0.1875	plasmid-leaning	16	2	ESC;SAE	efflux system	Macrolide-specific efflux protein MacA			ESC_C17270;SAE_C7100
AMR_C1039	1	0	0	chromosome	1	1	ESC	efflux system	Multidrug efflux system AcrEF-TolC, inner-membrane proton/drug antiporter AcrF (RND type)	3000502|AcrF	fluoroquinolone antibiotic/cephalosporin/cephamycin/penam|antibiotic efflux|resistance-nodulation-cell division (RND) antibiotic efflux pump	ESC_C17315
AMR_C1040	0.985757	0.000331236	0.0139119	chromosome	3019	2	ESC;KLP	efflux system	Multidrug efflux system AcrEF-TolC, membrane fusion component AcrE			ESC_C17663;KLP_C12054
AMR_C1041	1	0	0	chromosome	2	1	PSA	efflux system	Multidrug efflux system, outer membrane factor lipoprotein => OpmE of MexPQ-OpmE system	3003700|opmE	macrolide antibiotic/carbapenem/tetracycline antibiotic/acridine dye/diaminopyrimidine antibiotic/phenicol antibiotic/disinfecting agents and intercalating dyes|antibiotic efflux|resistance-nodulation-cell division (RND) antibiotic efflux pump	PSA_C11741
AMR_C1042	1	0	0	chromosome	4	1	PSA	efflux system	Multidrug efflux system, inner membrane proton/drug antiporter (RND type) => MexD of MexCD-OprJ system	3000801|MexD	macrolide antibiotic/fluoroquinolone antibiotic/aminoglycoside antibiotic/cephalosporin/penam/tetracycline antibiotic/aminocoumarin antibiotic/diaminopyrimidine antibiotic/phenicol antibiotic|antibiotic efflux|resistance-nodulation-cell division (RND) antibiotic efflux pump	PSA_C11770
AMR_C1043	1	0	0	chromosome	7	1	STP	other	Undecaprenyl-diphosphatase (EC 3.6.1.27)			STP_C4960
AMR_C1044	1	0	0	chromosome	1	1	ENC	gyrA/gyrB/parC	DNA topoisomerase IV subunit B (EC 5.99.1.3)			ENC_C8029
AMR_C1045	0	1	0	plasmid	1	1	ESC	beta-lactamase	Class C beta-lactamase (EC 3.5.2.6) => CMY-1/MOX family	3002183|MOX-2	cephalosporin/cephamycin/penam|antibiotic inactivation|MOX beta-lactamase	ESC_C17421
AMR_C1046	1	0	0	chromosome	3	1	PSA	beta-lactamase	Class C beta-lactamase (EC 3.5.2.6)	3005150|PAC-1	cephalosporin|antibiotic inactivation|PAC beta-lactamase	PSA_C11824
AMR_C1047	0.956522	0.0227743	0.0207039	chromosome	483	2	ENC;ESC	efflux system	Multidrug efflux system AcrEF-TolC, membrane fusion component AcrE	3000499|AcrE	fluoroquinolone antibiotic/cephalosporin/cephamycin/penam|antibiotic efflux|resistance-nodulation-cell division (RND) antibiotic efflux pump	ENC_C8086;ESC_C23726
AMR_C1048	0.666667	0.133333	0.2	chromosome-leaning	15	1	PSA	beta-lactamase	Beta-lactamase class C-like and penicillin binding proteins (PBPs) superfamily			PSA_C11849
AMR_C1049	1	0	0	chromosome	1	1	PSA	phosphoethanolamine transferase	Lipid A phosphoethanolamine transferase, putative			PSA_C11857
AMR_C1050	0.995356	0.000409724	0.00423382	chromosome	7322	3	ENC;ESC;KLP	efflux system	Macrolide-specific efflux protein MacA			ENC_C8093;ESC_C18458;ESC_C18512;KLP_C12820
AMR_C1051	1	0	0	chromosome	17	1	ENC	efflux system	Multidrug efflux system EmrAB-OMF, membrane fusion component EmrA			ENC_C8100
AMR_C1052	0.00304878	0.990854	0.00609756	plasmid	656	1	ENF	glycopeptide resistance cluster	Vancomycin (or other glycopeptides) histidine kinase VanS => VanA/I/Pt-type	3002931|vanSA	glycopeptide antibiotic|antibiotic target alteration|vanS/glycopeptide resistance gene cluster	ENF_C4026
AMR_C1053	1	0	0	chromosome	1	1	ENF	penicillin-binding protein	Multimodular transpeptidase-transglycosylase (EC 2.4.1.129) (EC 3.4.-.-)			ENF_C4047
AMR_C1054	0.5	0.5	0	ambiguous	2	1	KLP	other	Phosphoenolpyruvate-protein phosphotransferase of PTS system (EC 2.7.3.9)			KLP_C12220
AMR_C1055	0.0644258	0.927171	0.00840336	plasmid	357	6	ACB;ENC;ESC;KLP;PSA;SAE	beta-lactamase	Class A beta-lactamase (EC 3.5.2.6) => CARB/PSE family, carbenicillin-hydrolyzing	3002242|CARB-3	penam|antibiotic inactivation|CARB beta-lactamase	ACB_C9945;ENC_C12324;ESC_C26613;KLP_C13390;PSA_C17226;SAE_C6494
AMR_C1056	1	0	0	chromosome	1	1	ACB	two-component regulatory system	Sensory histidine kinase BaeS			ACB_C6610
AMR_C1057	1	0	0	chromosome	2	2	ENC;KLP	efflux system	Multidrug efflux system AcrEF-TolC, membrane fusion component AcrE			ENC_C8166;KLP_C18872
AMR_C1058	0.103448	0.655172	0.241379	plasmid-leaning	29	4	ENC;ESC;KLP;SAE	beta-lactamase	Class C beta-lactamase (EC 3.5.2.6) => DHA/MOR family	3002136|DHA-7;3002132|DHA-1;3002146|DHA-15;3002135|DHA-6	cephalosporin/cephamycin|antibiotic inactivation|DHA beta-lactamase	ENC_C10200;ESC_C17728;KLP_C12301;SAE_C8168
AMR_C1059	1	0	0	chromosome	2	1	PSA	efflux system	Multidrug efflux system, inner membrane proton/drug antiporter (RND type) => MexB of MexAB-OprM	3000378|MexB	macrolide antibiotic/fluoroquinolone antibiotic/monobactam/carbapenem/cephalosporin/cephamycin/penam/tetracycline antibiotic/peptide antibiotic/aminocoumarin antibiotic/diaminopyrimidine antibiotic/sulfonamide antibiotic/phenicol antibiotic/penem|antibiotic efflux|resistance-nodulation-cell division (RND) antibiotic efflux pump	PSA_C11970
AMR_C1060	0.00853789	0.897545	0.0939168	plasmid-leaning	937	1	ENF	efflux system	replication protein	3004650|tetU	tetracycline antibiotic|antibiotic efflux|major facilitator superfamily (MFS) antibiotic efflux pump	ENF_C4092
AMR_C1061	1	0	0	chromosome	5	2	ESC;KLP	efflux system	Aminoglycosides efflux system AcrAD-TolC, inner-membrane proton/drug antiporter AcrD (RND type)	3000491|acrD	aminoglycoside antibiotic|antibiotic efflux|resistance-nodulation-cell division (RND) antibiotic efflux pump	ESC_C17851;KLP_C13082
AMR_C1062	1	0	0	chromosome	1	1	PSA	efflux system	Multidrug efflux system, outer membrane factor lipoprotein => OpmE of MexPQ-OpmE system	3003700|opmE	macrolide antibiotic/carbapenem/tetracycline antibiotic/acridine dye/diaminopyrimidine antibiotic/phenicol antibiotic/disinfecting agents and intercalating dyes|antibiotic efflux|resistance-nodulation-cell division (RND) antibiotic efflux pump	PSA_C12032
AMR_C1063	1	0	0	chromosome	708	3	ESC;KLP;SAE	glycopeptide resistance cluster	D-alanyl-D-alanine carboxypeptidase (EC 3.4.16.4)			ESC_C15301;ESC_C24333;KLP_C10594;SAE_C5468;SAE_C9594
AMR_C1064	1	0	0	chromosome	1	1	STA	penicillin-binding protein	Penicillin-binding protein PBP2a, methicillin resistance determinant MecA, transpeptidase	3000617|mecA	penam|antibiotic target replacement|methicillin resistant PBP2	STA_C2719
AMR_C1065	1	0	0	chromosome	1	1	STP	other	Undecaprenyl-diphosphatase (EC 3.6.1.27)			STP_C5069
AMR_C1066	0.833333	0.166667	0	chromosome-leaning	6	1	ESC	two-component regulatory system	Hybrid sensory histidine kinase in two-component regulatory system with EvgA	3000833|evgS	macrolide antibiotic/fluoroquinolone antibiotic/penam/tetracycline antibiotic|antibiotic efflux|major facilitator superfamily (MFS) antibiotic efflux pump/resistance-nodulation-cell division (RND) antibiotic efflux pump	ESC_C17887
AMR_C1067	0	1	0	plasmid	1	1	PSA	efflux system	Multidrug efflux system, membrane fusion component => MexC of MexCD-OprJ system			PSA_C12108
AMR_C1068	0	1	0	plasmid	1	1	STA	ribosomal protection protein	ABC-F type ribosomal protection protein => Msr(A)			STA_C2731
AMR_C1069	0	0	1	ambiguous	9	1	ENF	other	Phosphoenolpyruvate-protein phosphotransferase of PTS system (EC 2.7.3.9)			ENF_C4136
AMR_C1070	1	0	0	chromosome	33	3	ESC;KLP;SAE	efflux system	Multidrug efflux system AcrEF-TolC, inner-membrane proton/drug antiporter AcrF (RND type)	3000502|AcrF	fluoroquinolone antibiotic/cephalosporin/cephamycin/penam|antibiotic efflux|resistance-nodulation-cell division (RND) antibiotic efflux pump	ESC_C12216;ESC_C21018;KLP_C14398;SAE_C7536
AMR_C1071	1	0	0	chromosome	1021	1	PSA	efflux system	Multidrug efflux system, membrane fusion component => MexV of MexVW-OprM system	3003030|MexV	macrolide antibiotic/fluoroquinolone antibiotic/tetracycline antibiotic/acridine dye/phenicol antibiotic/disinfecting agents and intercalating dyes|antibiotic efflux|resistance-nodulation-cell division (RND) antibiotic efflux pump	PSA_C12129
AMR_C1072	1	0	0	chromosome	4	1	PSA	glycopeptide resistance cluster	D-alanyl-D-alanine carboxypeptidase (EC 3.4.16.4)			PSA_C12149
AMR_C1073	1	0	0	chromosome	1	1	STP	two-component regulatory system	Cell envelope stress response system LiaFSR, response regulator LiaR(VraR)			STP_C5093
AMR_C1074	1	0	0	chromosome	3	1	STP	gyrA/gyrB/parC	DNA topoisomerase IV subunit B (EC 5.99.1.3)			STP_C5109
AMR_C1075	1	0	0	chromosome	1	1	PSA	adenylate cyclase	Adenylate cyclase (EC 4.6.1.1)			PSA_C12224
AMR_C1076	1	0	0	chromosome	1	1	ACB	gyrA/gyrB/parC	DNA topoisomerase IV subunit A (EC 5.99.1.3)			ACB_C6782
AMR_C1077	0	0.666667	0.333333	plasmid-leaning	3	1	ENF	efflux system	Tetracycline resistance, MFS efflux pump => Tet(L)	3003196|tet(45)	tetracycline antibiotic|antibiotic efflux|major facilitator superfamily (MFS) antibiotic efflux pump	ENF_C4181
AMR_C1078	1	0	0	chromosome	2	1	ESC	penicillin-binding protein	Multimodular transpeptidase-transglycosylase (EC 2.4.1.129) (EC 3.4.-.-)			ESC_C16626;ESC_C18297
AMR_C1079	1	0	0	chromosome	2	1	ESC	two-component regulatory system	Sensory histidine kinase BaeS	3000829|baeS	aminoglycoside antibiotic/aminocoumarin antibiotic|antibiotic efflux|resistance-nodulation-cell division (RND) antibiotic efflux pump	ESC_C18240
AMR_C1080	1	0	0	chromosome	1	1	KLP	efflux system	Multidrug efflux system EmrAB-OMF, membrane fusion component EmrA			KLP_C12618
AMR_C1081	1	0	0	chromosome	1	1	KLP	two-component regulatory system	Hybrid sensory histidine kinase in two-component regulatory system with EvgA			KLP_C12624
AMR_C1082	0.997663	0.000146071	0.00219106	chromosome	6846	2	ESC;KLP	porin	Outer membrane protein A precursor	3005044|OmpA	monobactam/carbapenem/cephalosporin/cephamycin/penam/penem|reduced permeability to antibiotic|General Bacterial Porin with reduced permeability to beta-lactams	ESC_C18586;KLP_C12638
AMR_C1083	1	0	0	chromosome	2	1	KLP	phosphoethanolamine transferase	Undecaprenyl phosphate-alpha-4-amino-4-deoxy-L-arabinose arabinosyl transferase (EC 2.4.2.43) @ Polymyxin resistance protein PmrK	3005053|ArnT	peptide antibiotic|antibiotic target alteration|pmr phosphoethanolamine transferase	KLP_C12644
AMR_C1084	1	0	0	chromosome	1	1	SAE	penicillin-binding protein	Multimodular transpeptidase-transglycosylase (EC 2.4.1.129) (EC 3.4.-.-)			SAE_C6719
AMR_C1085	1	0	0	chromosome	2	1	KLP	other	Translation elongation factor G			KLP_C12724
AMR_C1086	0	1	0	plasmid	3	1	STA	efflux system	Tetracycline resistance, MFS efflux pump => Tet(K)	3000178|tet(K)	tetracycline antibiotic|antibiotic efflux|major facilitator superfamily (MFS) antibiotic efflux pump	STA_C2784
AMR_C1087	0	1	0	plasmid	1	1	ACB	beta-lactamase	Beta-lactamase class A-like and penicillin binding proteins (PBPs) superfamily			ACB_C6829
AMR_C1088	0	0	1	ambiguous	1	1	ACB	efflux system	RND efflux system, inner membrane transporter	3000775|adeB	glycylcycline/tetracycline antibiotic|antibiotic efflux|resistance-nodulation-cell division (RND) antibiotic efflux pump	ACB_C6850
AMR_C1089	0	1	0	plasmid	1	1	KLP	gyrA/gyrB/parC	DNA topoisomerase IV subunit A (EC 5.99.1.3)			KLP_C12761
AMR_C1090	1	0	0	chromosome	1	1	PSA	non-TCS regulator	Transcriptional regulator of the MexEF-OprN multidrug efflux system			PSA_C12399
AMR_C1091	1	0	0	chromosome	1	1	PSA	penicillin-binding protein	Penicillin-binding protein activator LpoA			PSA_C12405
AMR_C1092	0.999697	0.000303306	0	chromosome	3297	1	SAE	efflux system	Macrolide-specific efflux protein MacA			SAE_C6759
AMR_C1093	1	0	0	chromosome	1	1	SAE	efflux system	Macrolide-specific efflux protein MacA			SAE_C6768
AMR_C1094	1	0	0	chromosome	11	1	ACB	two-component regulatory system	Osmosensitive K+ channel histidine kinase KdpD			ACB_C6856
AMR_C1095	0.930435	0	0.0695652	chromosome	115	1	ENF	glycopeptide resistance cluster	Vancomycin (or other glycopeptides) histidine kinase VanS => VanG-type			ENF_C4247
AMR_C1096	1	0	0	chromosome	4	1	ENF	efflux system	Heterodimeric efflux ABC transporter, multidrug resistance => LmrC subunit of LmrCD			ENF_C4248
AMR_C1097	0	0.5	0.5	ambiguous	8	1	ENF	ribosomal protection protein	Tetracycline resistance, ribosomal protection type => Tet(M)	3000186|tetM	tetracycline antibiotic|antibiotic target protection|tetracycline-resistant ribosomal protection protein	ENF_C4252
AMR_C1098	1	0	0	chromosome	6	1	KLP	two-component regulatory system	Hybrid sensory histidine kinase in two-component regulatory system with EvgA			KLP_C12886
AMR_C1099	1	0	0	chromosome	1	1	NEG	other	Translation elongation factor G			NEG_C1565
AMR_C1100	1	0	0	chromosome	2	1	PSA	beta-lactamase	Metallo-beta-lactamase family protein, RNA-specific			PSA_C12431
AMR_C1101	1	0	0	chromosome	993	1	PSA	efflux system	Multidrug efflux system, membrane fusion component => MexH of MexHI-OpmD system	3000807|MexH	fluoroquinolone antibiotic/tetracycline antibiotic/acridine dye/disinfecting agents and intercalating dyes|antibiotic efflux|resistance-nodulation-cell division (RND) antibiotic efflux pump	PSA_C12435
AMR_C1102	1	0	0	chromosome	2	1	PSA	penicillin-binding protein	Penicillin-binding protein activator LpoA			PSA_C12444
AMR_C1103	1	0	0	chromosome	22	1	STP	efflux system	Multidrug resistance efflux pump PmrA			STP_C5230
AMR_C1104	1	0	0	chromosome	3	1	ACB	efflux system	RND efflux system, inner membrane transporter	3000775|adeB	glycylcycline/tetracycline antibiotic|antibiotic efflux|resistance-nodulation-cell division (RND) antibiotic efflux pump	ACB_C6901
AMR_C1105	1	0	0	chromosome	6	2	ESC;SAE	other	Glycerol-3-phosphate transporter	3003889|Escherichia coli GlpT with mutation conferring resistance to fosfomycin	fosfomycin|antibiotic target alteration|antibiotic-resistant GlpT	ESC_C11492;ESC_C20324;SAE_C10467
AMR_C1106	1	0	0	chromosome	5	1	PSA	efflux system	Multidrug efflux system, inner membrane proton/drug antiporter (RND type) => MexQ of MexPQ-OpmE system	3003699|mexQ	macrolide antibiotic/carbapenem/tetracycline antibiotic/acridine dye/diaminopyrimidine antibiotic/phenicol antibiotic/disinfecting agents and intercalating dyes|antibiotic efflux|resistance-nodulation-cell division (RND) antibiotic efflux pump	PSA_C12525
AMR_C1107	0.993197	0	0.00680272	chromosome	147	1	PSA	porin	Outer membrane low permeability porin, OprD family => OccD1/OprD basic amino acids, carbapenem uptake			PSA_C12530
AMR_C1108	1	0	0	chromosome	2	2	ESC;SAE	two-component regulatory system	Sensory histidine kinase BaeS	3000829|baeS	aminoglycoside antibiotic/aminocoumarin antibiotic|antibiotic efflux|resistance-nodulation-cell division (RND) antibiotic efflux pump	ESC_C23104;SAE_C6855
AMR_C1109	1	0	0	chromosome	1	1	SAE	efflux system	Uncharacterized transporter YeeO	3001327|MdtK	fluoroquinolone antibiotic|antibiotic efflux|multidrug and toxic compound extrusion (MATE) transporter	SAE_C6860
AMR_C1110	0.8	0	0.2	chromosome-leaning	5	1	STP	penicillin-binding protein	Multimodular transpeptidase-transglycosylase (EC 2.4.1.129) (EC 3.4.-.-)			STP_C5249
AMR_C1111	0	0	1	ambiguous	2	1	ESC	efflux system	Multidrug efflux system MdtEF-TolC, inner-membrane proton/drug antiporter MdtF (RND type)	3000796|mdtF	macrolide antibiotic/fluoroquinolone antibiotic/penam|antibiotic efflux|resistance-nodulation-cell division (RND) antibiotic efflux pump	ESC_C18750
AMR_C1112	1	0	0	chromosome	73	2	KLP;SAE	other	Hexose phosphate transport protein UhpT			KLP_C13018;SAE_C9342
AMR_C1113	0	1	0	plasmid	1	1	KLP	DHFR/DHPS	Dihydropteroate synthase type-2 (EC 2.5.1.15) @ Sulfonamide resistance protein	3000412|sul2	sulfonamide antibiotic|antibiotic target replacement|sulfonamide resistant sul	KLP_C13060
AMR_C1114	0.75	0.25	0	chromosome-leaning	4	1	ESC	two-component regulatory system	Hybrid sensory histidine kinase in two-component regulatory system with EvgA	3000833|evgS	macrolide antibiotic/fluoroquinolone antibiotic/penam/tetracycline antibiotic|antibiotic efflux|major facilitator superfamily (MFS) antibiotic efflux pump/resistance-nodulation-cell division (RND) antibiotic efflux pump	ESC_C18858
AMR_C1115	1	0	0	chromosome	1016	1	PSA	phosphoethanolamine transferase	Undecaprenyl-phosphate 4-deoxy-4-formamido-L-arabinose transferase (EC 2.4.2.53)			PSA_C12595
AMR_C1116	1	0	0	chromosome	1	1	PSA	efflux system	Multidrug efflux system, membrane fusion component => MexH of MexHI-OpmD system			PSA_C12601
AMR_C1117	1	0	0	chromosome	735	2	CAC;CAJ	efflux system	Multidrug efflux system, membrane fusion component => CmeA	3000783|cmeA	macrolide antibiotic/fluoroquinolone antibiotic/cephalosporin/fusidic acid|antibiotic efflux|resistance-nodulation-cell division (RND) antibiotic efflux pump	CAC_C1397;CAJ_C1570
AMR_C1118	0.5	0	0.5	ambiguous	4	1	ENF	penicillin-binding protein	Multimodular transpeptidase-transglycosylase (EC 2.4.1.129) (EC 3.4.-.-)			ENF_C4355
AMR_C1119	0.999016	0	0.000984252	chromosome	1016	1	PSA	efflux system	Multidrug efflux system, membrane fusion component => MexJ of MexJK-OprM/OpmH system	3003692|MexJ	macrolide antibiotic/tetracycline antibiotic/triclosan|antibiotic efflux|resistance-nodulation-cell division (RND) antibiotic efflux pump	PSA_C12637
AMR_C1120	1	0	0	chromosome	2	1	PSA	glycopeptide resistance cluster	D-lactate dehydrogenase (EC 1.1.1.28)			PSA_C12654
AMR_C1121	1	0	0	chromosome	1322	1	ACB	other	Glycosyltransferase	3005051|LpsB	peptide antibiotic|reduced permeability to antibiotic|Intrinsic peptide antibiotic resistant Lps	ACB_C7030
AMR_C1122	0.894737	0	0.105263	chromosome-leaning	19	1	PSA	porin	Outer membrane low permeability porin, OprD family => OccD1/OprD basic amino acids, carbapenem uptake			PSA_C12723
AMR_C1123	1	0	0	chromosome	18	1	STA	efflux system	Uncharacterized MFS-type transporter	3004572|Staphylococcus aureus LmrS	macrolide antibiotic/aminoglycoside antibiotic/oxazolidinone antibiotic/diaminopyrimidine antibiotic/phenicol antibiotic|antibiotic efflux|major facilitator superfamily (MFS) antibiotic efflux pump	STA_C2896
AMR_C1124	0	1	0	plasmid	18	2	NEG;STA	efflux system	Tetracycline resistance, MFS efflux pump => Tet(K)	3000178|tet(K)	tetracycline antibiotic|antibiotic efflux|major facilitator superfamily (MFS) antibiotic efflux pump	NEG_C1995;STA_C2899
AMR_C1125	1	0	0	chromosome	1	1	ACB	adenylate cyclase	Adenylate cyclase (EC 4.6.1.1)			ACB_C7083
AMR_C1126	0.942101	0	0.0578991	chromosome	1209	1	ACB	two-component regulatory system	Osmosensitive K+ channel histidine kinase KdpD	3000549|adeS	glycylcycline/tetracycline antibiotic|antibiotic efflux|resistance-nodulation-cell division (RND) antibiotic efflux pump	ACB_C7126
AMR_C1127	1	0	0	chromosome	1	1	ENC	two-component regulatory system	Copper sensory histidine kinase CpxA			ENC_C8867
AMR_C1128	0	0.939535	0.0604651	plasmid	215	1	ENF	efflux system	Replication initiation protein	3004650|tetU	tetracycline antibiotic|antibiotic efflux|major facilitator superfamily (MFS) antibiotic efflux pump	ENF_C4404
AMR_C1129	1	0	0	chromosome	1	1	PSA	efflux system	Multi antimicrobial extrusion protein (Na(+)/drug antiporter), MATE family of MDR efflux pumps	3004077|PmpM	fluoroquinolone antibiotic/aminoglycoside antibiotic/benzalkonium chloride|antibiotic efflux|multidrug and toxic compound extrusion (MATE) transporter	PSA_C12885
AMR_C1130	1	0	0	chromosome	3	1	PSA	glycopeptide resistance cluster	D-alanyl-D-alanine carboxypeptidase (EC 3.4.16.4)			PSA_C12892
AMR_C1131	0.5	0	0.5	ambiguous	2	1	SAE	efflux system	Multidrug efflux system, inner membrane proton/drug antiporter (RND type) => MexQ of MexPQ-OpmE system	3000790|mdsB	monobactam/carbapenem/cephalosporin/cephamycin/penam/phenicol antibiotic/penem|antibiotic efflux|resistance-nodulation-cell division (RND) antibiotic efflux pump	SAE_C7098
AMR_C1132	1	0	0	chromosome	34	1	PSA	porin	Outer membrane low permeability porin, OprD family => OccK1/OpdK benzoate/histidine, carbenicillin and cefoxitin uptake			PSA_C12965
AMR_C1133	1	0	0	chromosome	221	1	STA	efflux system	Uncharacterized MFS-type transporter	3004572|Staphylococcus aureus LmrS	macrolide antibiotic/aminoglycoside antibiotic/oxazolidinone antibiotic/diaminopyrimidine antibiotic/phenicol antibiotic|antibiotic efflux|major facilitator superfamily (MFS) antibiotic efflux pump	STA_C2952
AMR_C1134	1	0	0	chromosome	1	1	STP	other	Phosphoenolpyruvate-protein phosphotransferase of PTS system (EC 2.7.3.9)			STP_C5409
AMR_C1135	1	0	0	chromosome	1	1	ACB	gyrA/gyrB/parC	DNA topoisomerase IV subunit A (EC 5.99.1.3)	3003818|Acinetobacter baumannii parC conferring resistance to fluoroquinolones	fluoroquinolone antibiotic|antibiotic target alteration|fluoroquinolone resistant parC	ACB_C7253
AMR_C1136	1	0	0	chromosome	2	1	ESC	two-component regulatory system	Sensor histidine kinase PhoQ (EC 2.7.13.3)			ESC_C19504
AMR_C1137	1	0	0	chromosome	2	1	PSA	efflux system	Macrolide export ATP-binding/permease protein MacB			PSA_C13055
AMR_C1138	1	0	0	chromosome	8	1	ACB	efflux system	Type I secretion outer membrane protein, TolC precursor			ACB_C7290
AMR_C1139	1	0	0	chromosome	1	1	NEG	gyrA/gyrB/parC	DNA topoisomerase IV subunit A (EC 5.99.1.3)			NEG_C1658
AMR_C1140	1	0	0	chromosome	1	1	SAE	efflux system	Uncharacterized transporter YeeO	3001327|MdtK	fluoroquinolone antibiotic|antibiotic efflux|multidrug and toxic compound extrusion (MATE) transporter	SAE_C7236
AMR_C1141	1	0	0	chromosome	3	3	ENC;ESC;KLP	glycopeptide resistance cluster	D-alanyl-D-alanine carboxypeptidase (EC 3.4.16.4)			ENC_C9115;ESC_C19742;KLP_C10916
AMR_C1142	0	0.63961	0.36039	plasmid-leaning	308	3	ESC;KLP;SAE	aminoglycoside modifying enzyme	Aminoglycoside 3''-nucleotidyltransferase (EC 2.7.7.-) => ANT(3'')-Ia (AadA family)	3002578|AAC(6')-Ib7;3002530|AAC(3)-Ib	aminoglycoside antibiotic|antibiotic inactivation|AAC(6');aminoglycoside antibiotic|antibiotic inactivation|AAC(3)	ESC_C19717;KLP_C13740;SAE_C7284
AMR_C1143	1	0	0	chromosome	4	1	ACB	two-component regulatory system	Osmosensitive K+ channel histidine kinase KdpD			ACB_C7371
AMR_C1144	0.5	0.25	0.25	ambiguous	4	1	ENF	ribosomal protection protein	ABC-F type ribosomal protection protein => Msr(C)	3002819|msrC	macrolide antibiotic/lincosamide antibiotic/streptogramin antibiotic/tetracycline antibiotic/oxazolidinone antibiotic/phenicol antibiotic/pleuromutilin antibiotic|antibiotic target protection|ABC-F ATP-binding cassette ribosomal protection protein	ENF_C4546
AMR_C1145	1	0	0	chromosome	2	2	ESC;SAE	other	Phosphoenolpyruvate-protein phosphotransferase of PTS system (EC 2.7.3.9)			ESC_C19803;SAE_C9657
AMR_C1146	0.888889	0.111111	0	chromosome-leaning	9	3	ESC;KLP;SAE	two-component regulatory system	Sensor histidine kinase PhoQ (EC 2.7.13.3)			ESC_C23328;KLP_C13881;SAE_C8396
AMR_C1147	0	0	1	ambiguous	2	1	NEG	glycopeptide resistance cluster	D-alanyl-D-alanine carboxypeptidase (EC 3.4.16.4)			NEG_C1682
AMR_C1148	1	0	0	chromosome	7	1	ESC	efflux system	Aminoglycosides efflux system AcrAD-TolC, inner-membrane proton/drug antiporter AcrD (RND type)	3000491|acrD	aminoglycoside antibiotic|antibiotic efflux|resistance-nodulation-cell division (RND) antibiotic efflux pump	ESC_C19855
AMR_C1149	1	0	0	chromosome	2	1	SAE	efflux system	Multidrug efflux transporter MdtK/NorM (MATE family)			SAE_C7355
AMR_C1150	0	1	0	plasmid	1	1	STA	other	L-O-lysylphosphatidylglycerol synthase (EC 2.3.2.3)			STA_C3027
AMR_C1151	1	0	0	chromosome	23	1	ACB	two-component regulatory system	Osmosensitive K+ channel histidine kinase KdpD			ACB_C7455
AMR_C1152	0.818182	0	0.181818	chromosome-leaning	11	1	ACB	efflux system	Efflux transport system, outer membrane factor (OMF) lipoprotein	3003811|adeC	glycylcycline/tetracycline antibiotic|antibiotic efflux|resistance-nodulation-cell division (RND) antibiotic efflux pump	ACB_C7463
AMR_C1153	0.999468	0	0.000532104	chromosome	5638	1	NEG	porin	Outer membrane protein class 1	3000464|Neisseria gonorrhoeae porin PIB (por)	monobactam/carbapenem/cephalosporin/cephamycin/penam/tetracycline antibiotic/penem|reduced permeability to antibiotic|General Bacterial Porin with reduced permeability to beta-lactams	NEG_C1701
AMR_C1154	1	0	0	chromosome	2	1	PSA	efflux system	Multidrug efflux system EmrAB-OMF, inner-membrane proton/drug antiporter EmrB (MFS type)			PSA_C13331
AMR_C1155	0.5	0	0.5	ambiguous	2	2	ESC;SAE	two-component regulatory system	Osmosensitive K+ channel histidine kinase KdpD			ESC_C27982;SAE_C7387
AMR_C1156	1	0	0	chromosome	1432	1	ENF	two-component regulatory system	Cell envelope stress response system LiaFSR, sensor histidine kinase LiaS(VraS)	3003079|Enterococcus faecium liaS mutant conferring daptomycin resistance	peptide antibiotic|antibiotic target alteration/antibiotic efflux|daptomycin resistant liaS	ENF_C4592
AMR_C1157	1	0	0	chromosome	6	1	ESC	efflux system	Multidrug efflux system AcrEF-TolC, membrane fusion component AcrE	3000499|AcrE	fluoroquinolone antibiotic/cephalosporin/cephamycin/penam|antibiotic efflux|resistance-nodulation-cell division (RND) antibiotic efflux pump	ESC_C20127
AMR_C1158	1	0	0	chromosome	1	1	ESC	rpoB	DNA-directed RNA polymerase beta subunit (EC 2.7.7.6)			ESC_C20134
AMR_C1159	1	0	0	chromosome	1	1	NEG	efflux system	Multidrug efflux transporter MdtK/NorM (MATE family)			NEG_C1709
AMR_C1160	1	0	0	chromosome	3	1	PSA	phosphoethanolamine transferase	UDP-glucose 6-dehydrogenase (EC 1.1.1.22)			PSA_C13387
AMR_C1161	0.833333	0	0.166667	chromosome-leaning	6	1	ACB	efflux system	Type I secretion outer membrane protein, TolC precursor			ACB_C7541
AMR_C1162	1	0	0	chromosome	3	1	ACB	efflux system	Efflux transport system, outer membrane factor (OMF) lipoprotein	3003811|adeC	glycylcycline/tetracycline antibiotic|antibiotic efflux|resistance-nodulation-cell division (RND) antibiotic efflux pump	ACB_C7546
AMR_C1163	0.128205	0.607692	0.264103	plasmid-leaning	390	1	ESC	efflux system	Multidrug efflux system, inner membrane proton/drug antiporter (RND type) => MexB of MexAB-OprM			ESC_C20157
AMR_C1164	1	0	0	chromosome	1	1	STA	other	Glycerol-3-phosphate transporter			STA_C3075
AMR_C1165	1	0	0	chromosome	35	1	STA	two-component regulatory system	Osmosensitive K+ channel histidine kinase KdpD			STA_C3076
AMR_C1166	0.987303	0.00192382	0.0107734	chromosome	2599	1	ACB	efflux system	hypothetical protein	3003923|oqxB	fluoroquinolone antibiotic/glycylcycline/tetracycline antibiotic/diaminopyrimidine antibiotic/nitrofuran antibiotic|antibiotic efflux|resistance-nodulation-cell division (RND) antibiotic efflux pump	ACB_C7606
AMR_C1167	1	0	0	chromosome	5	1	KLP	phosphoethanolamine transferase	UDP-4-amino-4-deoxy-L-arabinose formyltransferase (EC 2.1.2.13) / UDP-glucuronic acid oxidase (UDP-4-keto-hexauronic acid decarboxylating) (EC 1.1.1.305)			KLP_C14290
AMR_C1168	1	0	0	chromosome	1	1	PSA	phosphoethanolamine transferase	Lipid A phosphoethanolamine transferase, putative			PSA_C13498
AMR_C1169	1	0	0	chromosome	3	1	PSA	other	Glycerol-3-phosphate transporter			PSA_C13540
AMR_C1170	0	1	0	plasmid	11	1	STA	glycopeptide resistance cluster	Similar to Teicoplanin resistance associated membrane protein TcaA			STA_C3093
AMR_C1171	0.6	0.4	0	chromosome-leaning	5	1	STA	beta-lactamase	Beta-lactamase regulatory sensor-transducer BlaR1			STA_C3097
AMR_C1172	0	0	1	ambiguous	1	1	STA	other	FmtB (Mrp) protein involved in methicillin resistance and cell wall biosynthesis			STA_C3102
AMR_C1173	0	1	0	plasmid	1	1	KLP	macrolide modifying enzyme	Erythromycin esterase (EC 3.1.1.-) => EreA family	3002826|EreA2	macrolide antibiotic|antibiotic inactivation|macrolide esterase	KLP_C14436
AMR_C1174	1	0	0	chromosome	3	1	PSA	efflux system	Multidrug efflux system, outer membrane factor lipoprotein => OprM of MexAB-OprM	3000379|OprM	macrolide antibiotic/fluoroquinolone antibiotic/monobactam/aminoglycoside antibiotic/carbapenem/cephalosporin/cephamycin/penam/tetracycline antibiotic/peptide antibiotic/acridine dye/aminocoumarin antibiotic/diaminopyrimidine antibiotic/sulfonamide antibiotic/phenicol antibiotic/penem/disinfecting agents and intercalating dyes|antibiotic efflux|resistance-nodulation-cell division (RND) antibiotic…	PSA_C13592
AMR_C1175	1	0	0	chromosome	1	1	SAE	phosphoethanolamine transferase	Undecaprenyl phosphate-alpha-4-amino-4-deoxy-L-arabinose arabinosyl transferase (EC 2.4.2.43) @ Polymyxin resistance protein PmrK			SAE_C7573
AMR_C1176	1	0	0	chromosome	13	1	STP	efflux system	Heterodimeric efflux ABC transporter, multidrug resistance => LmrD subunit of LmrCD	3000025|patB	fluoroquinolone antibiotic|antibiotic efflux|ATP-binding cassette (ABC) antibiotic efflux pump	STP_C5648
AMR_C1177	0	1	0	plasmid	1	1	KLP	efflux system	Multidrug efflux system, membrane fusion component => MexP of MexPQ-OpmE system			KLP_C14473
AMR_C1178	0	0	1	ambiguous	1	1	KLP	beta-lactamase	Beta-lactamase class C-like and penicillin binding proteins (PBPs) superfamily			KLP_C14482
AMR_C1179	0	0	1	ambiguous	1	1	KLP	efflux system	Multidrug efflux system EmrAB-OMF, inner-membrane proton/drug antiporter EmrB (MFS type)			KLP_C14495
AMR_C1180	1	0	0	chromosome	5	1	NEG	glycopeptide resistance cluster	D-alanyl-D-alanine carboxypeptidase (EC 3.4.16.4)			NEG_C1743
AMR_C1181	1	0	0	chromosome	1	1	PSA	two-component regulatory system	Sensory histidine kinase QseC	3003583|basS	peptide antibiotic|antibiotic target alteration/antibiotic efflux|pmr phosphoethanolamine transferase	PSA_C13643
AMR_C1182	0	1	0	plasmid	1	1	ENF	glycopeptide resistance cluster	Vancomycin (or other glycopeptides) histidine kinase VanS => VanA/I/Pt-type	3002931|vanSA	glycopeptide antibiotic|antibiotic target alteration|vanS/glycopeptide resistance gene cluster	ENF_C4699
AMR_C1183	0.999694	0.000306185	0	chromosome	3266	1	SAE	phosphoethanolamine transferase	Undecaprenyl-phosphate 4-deoxy-4-formamido-L-arabinose transferase (EC 2.4.2.53)	3003578|PmrF	peptide antibiotic|antibiotic target alteration|pmr phosphoethanolamine transferase	SAE_C7662
AMR_C1184	1	0	0	chromosome	1272	1	ACB	non-TCS regulator	Probable transcription regulator protein of MDR efflux pump cluster	3000620|adeL	fluoroquinolone antibiotic/tetracycline antibiotic|antibiotic efflux|resistance-nodulation-cell division (RND) antibiotic efflux pump	ACB_C7756
AMR_C1185	0	1	0	plasmid	1	1	KLP	rRNA methyltransferase	23S rRNA (adenine(2503)-C(8))-methyltransferase (EC 2.1.1.224) => Cfr, multiple antibiotic resistance	3003441|cfrA	lincosamide antibiotic/streptogramin antibiotic/oxazolidinone antibiotic/phenicol antibiotic/pleuromutilin antibiotic|antibiotic target alteration|Cfr 23S ribosomal RNA methyltransferase	KLP_C14684
AMR_C1186	0.982828	0	0.0171717	chromosome	990	1	PSA	non-TCS regulator	Putative oxidoreductase	3000813|MexS	fluoroquinolone antibiotic/diaminopyrimidine antibiotic/phenicol antibiotic|antibiotic efflux|resistance-nodulation-cell division (RND) antibiotic efflux pump	PSA_C13808
AMR_C1187	0	0	1	ambiguous	3	1	SAE	efflux system	Multidrug efflux system AcrEF-TolC, inner-membrane proton/drug antiporter AcrF (RND type)	3000216|acrB	fluoroquinolone antibiotic/cephalosporin/glycylcycline/penam/tetracycline antibiotic/rifamycin antibiotic/phenicol antibiotic/triclosan|antibiotic efflux|resistance-nodulation-cell division (RND) antibiotic efflux pump	SAE_C7681
AMR_C1188	0.666667	0.333333	0	chromosome-leaning	6	2	NEG;STA	beta-lactamase	Beta-lactamase regulatory sensor-transducer BlaR1			NEG_C2274;STA_C3178
AMR_C1189	1	0	0	chromosome	1	1	STP	efflux system	Heterodimeric efflux ABC transporter, multidrug resistance => LmrD subunit of LmrCD	3000025|patB	fluoroquinolone antibiotic|antibiotic efflux|ATP-binding cassette (ABC) antibiotic efflux pump	STP_C5719
AMR_C1190	1	0	0	chromosome	2	1	STP	other	Phosphoenolpyruvate-protein phosphotransferase of PTS system (EC 2.7.3.9)			STP_C5723
AMR_C1191	1	0	0	chromosome	1327	1	ACB	glycopeptide resistance cluster	D-alanyl-D-alanine carboxypeptidase (EC 3.4.16.4)			ACB_C7794
AMR_C1192	1	0	0	chromosome	32	1	ACB	glycopeptide resistance cluster	D-alanyl-D-alanine carboxypeptidase (EC 3.4.16.4)			ACB_C7812
AMR_C1193	1	0	0	chromosome	2	1	ACB	other	Translation elongation factor G			ACB_C7820
AMR_C1194	0	0.4	0.6	ambiguous	10	1	ENF	aminoglycoside modifying enzyme	Aminoglycoside N(6')-acetyltransferase (EC 2.3.1.82) => AAC(6')-Ib/AAC(6')-II / Aminoglycoside 2''-phosphotransferase (EC 2.7.1.190) => APH(2'')	3002597|AAC(6')-Ie-APH(2'')-Ia	aminoglycoside antibiotic|antibiotic inactivation|APH(2'')/AAC(6')	ENF_C4785
AMR_C1195	0.818182	0	0.181818	chromosome-leaning	11	1	ENF	other	Phosphoenolpyruvate-protein phosphotransferase of PTS system (EC 2.7.3.9)			ENF_C4801
AMR_C1196	0.954545	0	0.0454545	chromosome	22	1	ESC	efflux system	Multidrug efflux system AcrEF-TolC, membrane fusion component AcrE	3000499|AcrE	fluoroquinolone antibiotic/cephalosporin/cephamycin/penam|antibiotic efflux|resistance-nodulation-cell division (RND) antibiotic efflux pump	ESC_C20966
AMR_C1197	1	0	0	chromosome	939	2	ESC;SAE	glycopeptide resistance cluster	D-alanyl-D-alanine carboxypeptidase (EC 3.4.16.4)			ESC_C16858;ESC_C27115;SAE_C6186
AMR_C1198	0.992747	0	0.00725295	chromosome	3309	2	KLP;SAE	two-component regulatory system	ATP:Cob(I)alamin adenosyltransferase (EC 2.5.1.17) @ ATP:Cob(I)alamin adenosyltransferase (EC 2.5.1.17), propanediol utilization / Uncharacterized conserved protein GlcG	3003583|basS	peptide antibiotic|antibiotic target alteration/antibiotic efflux|pmr phosphoethanolamine transferase	KLP_C15843;SAE_C7777
AMR_C1199	0.997772	0	0.00222816	chromosome	2244	1	STA	two-component regulatory system	Cell envelope stress response system LiaFSR, sensor histidine kinase LiaS(VraS)			STA_C3204
AMR_C1200	1	0	0	chromosome	2	1	STA	efflux system	Multi antimicrobial extrusion protein (Na(+)/drug antiporter), MATE family of MDR efflux pumps	3000026|mepA	glycylcycline/tetracycline antibiotic|antibiotic efflux|multidrug and toxic compound extrusion (MATE) transporter	STA_C3215
AMR_C1201	0	1	0	plasmid	1	1	KLP	aminoglycoside modifying enzyme	Aminoglycoside 3''-nucleotidyltransferase (EC 2.7.7.-) => ANT(3'')-Ia (AadA family)	3004089|ANT(3'')-IIa	aminoglycoside antibiotic|antibiotic inactivation|ANT(3'')	KLP_C14952
AMR_C1202	1	0	0	chromosome	11	1	SAE	efflux system	Multidrug efflux pump MdtM (of MFS type)			SAE_C7800
AMR_C1203	0	0.875	0.125	plasmid-leaning	8	2	ENF;STA	aminoglycoside modifying enzyme	Aminoglycoside N(6')-acetyltransferase (EC 2.3.1.82) => AAC(6')-Ib/AAC(6')-II / Aminoglycoside 2''-phosphotransferase (EC 2.7.1.190) => APH(2'')	3002597|AAC(6')-Ie-APH(2'')-Ia	aminoglycoside antibiotic|antibiotic inactivation|APH(2'')/AAC(6')	ENF_C4858;STA_C3875
AMR_C1204	1	0	0	chromosome	2	1	ESC	efflux system	Multidrug efflux system MdtEF-TolC, inner-membrane proton/drug antiporter MdtF (RND type)	3000796|mdtF	macrolide antibiotic/fluoroquinolone antibiotic/penam|antibiotic efflux|resistance-nodulation-cell division (RND) antibiotic efflux pump	ESC_C21161
AMR_C1205	1	0	0	chromosome	1	1	ESC	efflux system	Multidrug resistance protein MdtG	3001329|mdtG	fosfomycin|antibiotic efflux|major facilitator superfamily (MFS) antibiotic efflux pump	ESC_C21232
AMR_C1206	0.257908	0.68994	0.0521516	plasmid-leaning	3509	1	KLP	beta-lactamase	Mobile element protein	3001992|CTX-M-134	cephalosporin|antibiotic inactivation|CTX-M beta-lactamase	KLP_C14966
AMR_C1207	1	0	0	chromosome	9	1	KLP	efflux system	Multidrug efflux pump MdtM (of MFS type)			KLP_C14975
AMR_C1208	0.157895	0.842105	0	plasmid-leaning	19	3	ENC;KLP;PSA	beta-lactamase	Subclass B1 beta-lactamase (EC 3.5.2.6) => VIM family	3002271|VIM-1;3002272|VIM-2;3002289|VIM-19;3002297|VIM-27;3002274|VIM-4;3002276|VIM-6	carbapenem/cephalosporin/cephamycin/penam/penem|antibiotic inactivation|VIM beta-lactamase	ENC_C11500;KLP_C15036;PSA_C16607
AMR_C1209	1	0	0	chromosome	14	2	ESC;KLP	other	Glycerol-3-phosphate transporter			ESC_C19727;KLP_C15047
AMR_C1210	1	0	0	chromosome	5955	1	NEG	glycopeptide resistance cluster	D-lactate dehydrogenase (EC 1.1.1.28)			NEG_C1804
AMR_C1211	1	0	0	chromosome	1428	1	ENF	glycopeptide resistance cluster	D-lactate dehydrogenase (EC 1.1.1.28)			ENF_C4875
AMR_C1212	0	1	0	plasmid	8	1	ENF	efflux system	replication protein	3004650|tetU	tetracycline antibiotic|antibiotic efflux|major facilitator superfamily (MFS) antibiotic efflux pump	ENF_C4879
AMR_C1213	1	0	0	chromosome	3	1	KLP	efflux system	RND efflux system, inner membrane transporter	3003923|oqxB	fluoroquinolone antibiotic/glycylcycline/tetracycline antibiotic/diaminopyrimidine antibiotic/nitrofuran antibiotic|antibiotic efflux|resistance-nodulation-cell division (RND) antibiotic efflux pump	KLP_C15092
AMR_C1214	1	0	0	chromosome	1	1	PSA	other	Translation elongation factor G			PSA_C14096
AMR_C1215	0.333333	0	0.666667	ambiguous	3	1	PSA	aminoglycoside modifying enzyme	Aminoglycoside 2''-nucleotidyltransferase (EC 2.7.7.46) => ANT(2'')-Ia (AadB family)	3000230|ANT(2'')-Ia	aminoglycoside antibiotic|antibiotic inactivation|ANT(2'')	PSA_C14138
AMR_C1216	1	0	0	chromosome	1	1	ACB	aminoglycoside modifying enzyme	Aminoglycoside 3''-nucleotidyltransferase (EC 2.7.7.-) => ANT(3'')-Ia (AadA family)	3002620|aadA23	aminoglycoside antibiotic|antibiotic inactivation|ANT(3'')	ACB_C7991
AMR_C1217	0.00603318	0.826546	0.167421	plasmid-leaning	663	1	ENF	glycopeptide resistance cluster	D-alanine--(R)-lactate ligase (EC 6.1.2.1) => VanA	3000010|vanA	glycopeptide antibiotic|antibiotic target alteration|glycopeptide resistance gene cluster/van ligase	ENF_C4894
AMR_C1218	1	0	0	chromosome	2	2	KLP;SAE	efflux system	Multidrug efflux transporter MdtK/NorM (MATE family)			KLP_C15181;SAE_C8013
AMR_C1219	0.548223	0.0964467	0.35533	chromosome-leaning	197	1	PSA	glycopeptide resistance cluster	D-lactate dehydrogenase (EC 1.1.1.28)			PSA_C14150
AMR_C1220	0.517241	0.0344828	0.448276	chromosome-leaning	29	1	PSA	glycopeptide resistance cluster	D-lactate dehydrogenase (EC 1.1.1.28)			PSA_C14161
AMR_C1221	1	0	0	chromosome	6	1	PSA	efflux system	Multidrug efflux system, membrane fusion component => MexA of MexAB-OprM	3000377|MexA	macrolide antibiotic/fluoroquinolone antibiotic/monobactam/carbapenem/cephalosporin/cephamycin/penam/tetracycline antibiotic/peptide antibiotic/aminocoumarin antibiotic/diaminopyrimidine antibiotic/sulfonamide antibiotic/phenicol antibiotic/penem|antibiotic efflux|resistance-nodulation-cell division (RND) antibiotic efflux pump	PSA_C14172
AMR_C1222	1	0	0	chromosome	4	1	PSA	other	Glycerol-3-phosphate transporter			PSA_C14184
AMR_C1223	0.6	0.2	0.2	chromosome-leaning	5	1	PSA	efflux system	Multidrug efflux system, membrane fusion component => MexP of MexPQ-OpmE system			PSA_C14199
AMR_C1224	1	0	0	chromosome	2	1	PSA	two-component regulatory system	Osmosensitive K+ channel histidine kinase KdpD			PSA_C14210
AMR_C1225	0.9	0.0142857	0.0857143	chromosome-leaning	70	1	ENF	glycopeptide resistance cluster	D-alanine--(R)-lactate ligase (EC 6.1.2.1) => VanB	3000013|vanB	glycopeptide antibiotic|antibiotic target alteration|glycopeptide resistance gene cluster/van ligase	ENF_C4919
AMR_C1226	1	0	0	chromosome	3	1	KLP	other	Glycerol-3-phosphate transporter			KLP_C15329
AMR_C1227	1	0	0	chromosome	2	1	SAE	efflux system	Multidrug efflux transporter MdtK/NorM (MATE family)			SAE_C8013
AMR_C1228	1	0	0	chromosome	5	1	STA	efflux system	Multi antimicrobial extrusion protein (Na(+)/drug antiporter), MATE family of MDR efflux pumps	3000026|mepA	glycylcycline/tetracycline antibiotic|antibiotic efflux|multidrug and toxic compound extrusion (MATE) transporter	STA_C3297
AMR_C1229	0	1	0	plasmid	1	1	STA	ribosomal protection protein	ABC-F type ribosomal protection protein => Msr(A)	3000251|msrA	macrolide antibiotic/lincosamide antibiotic/streptogramin antibiotic/tetracycline antibiotic/oxazolidinone antibiotic/phenicol antibiotic/pleuromutilin antibiotic|antibiotic target protection|ABC-F ATP-binding cassette ribosomal protection protein	STA_C3303
AMR_C1230	0.769231	0	0.230769	chromosome-leaning	13	1	ACB	efflux system	Uncharacterized MFS-type transporter	3004574|Acinetobacter baumannii AbaQ	fluoroquinolone antibiotic|antibiotic efflux|major facilitator superfamily (MFS) antibiotic efflux pump	ACB_C8055
AMR_C1231	0	0	1	ambiguous	1	1	CAC	other	Translation elongation factor G			CAC_C1593
AMR_C1232	0.99089	0	0.00911002	chromosome	1427	1	ENF	beta-lactamase	Beta-lactamase class C-like and penicillin binding proteins (PBPs) superfamily			ENF_C4938
AMR_C1233	0.6	0.4	0	chromosome-leaning	5	1	ENF	rRNA methyltransferase	hypothetical protein	3004669|emtA	macrolide antibiotic/lincosamide antibiotic|antibiotic target alteration|non-erm 23S ribosomal RNA methyltransferase (G748)	ENF_C4956
AMR_C1234	0.008	0.992	0	plasmid	125	1	ENF	efflux system	hypothetical protein	3004650|tetU	tetracycline antibiotic|antibiotic efflux|major facilitator superfamily (MFS) antibiotic efflux pump	ENF_C4971
AMR_C1235	0.0047619	0.795238	0.2	plasmid-leaning	210	3	ESC;KLP;SAE	aminoglycoside modifying enzyme	Aminoglycoside 4-phosphotransferase (EC 2.7.1.-) => APH(4)-I	3002655|APH(4)-Ia	aminoglycoside antibiotic|antibiotic inactivation|APH(4)	ESC_C21665;KLP_C15358;SAE_C8029
AMR_C1236	0	1	0	plasmid	11	1	KLP	penicillin-binding protein	Cell division protein FtsI [Peptidoglycan synthetase] (EC 2.4.1.129)			KLP_C15360
AMR_C1237	1	0	0	chromosome	1	1	KLP	penicillin-binding protein	Penicillin-binding protein activator LpoA			KLP_C15366
AMR_C1238	1	0	0	chromosome	2	1	KLP	porin	Outer membrane porin OmpN	3004122|Klebsiella pneumoniae OmpK37	monobactam/carbapenem/cephalosporin/cephamycin/penam/penem|reduced permeability to antibiotic|General Bacterial Porin with reduced permeability to beta-lactams	KLP_C15415
AMR_C1239	0.0945776	0.824716	0.0807062	plasmid-leaning	793	5	ACB;ENC;ESC;KLP;SAE	aminoglycoside modifying enzyme	Aminoglycoside 3''-nucleotidyltransferase (EC 2.7.7.-) => ANT(3'')-Ia (AadA family)	3002613|aadA13;3002603|aadA3;3004089|ANT(3'')-IIa	aminoglycoside antibiotic|antibiotic inactivation|ANT(3'')	ACB_C9518;ENC_C10321;ESC_C22372;KLP_C15422;SAE_C8254
AMR_C1240	1	0	0	chromosome	1	1	PSA	penicillin-binding protein	Multimodular transpeptidase-transglycosylase (EC 2.4.1.129) (EC 3.4.-.-)			PSA_C14313
AMR_C1241	1	0	0	chromosome	1	1	PSA	penicillin-binding protein	Membrane carboxypeptidase (penicillin-binding protein)			PSA_C14366
AMR_C1242	1	0	0	chromosome	2	2	ESC;SAE	efflux system	Multidrug resistance protein MdtH	3001216|mdtH	fluoroquinolone antibiotic|antibiotic efflux|major facilitator superfamily (MFS) antibiotic efflux pump	ESC_C24665;SAE_C5671
AMR_C1243	1	0	0	chromosome	8	1	ESC	efflux system	Multidrug efflux system EmrKY-TolC, inner-membrane proton/drug antiporter EmrY (MFS type)	3000254|emrY	tetracycline antibiotic|antibiotic efflux|major facilitator superfamily (MFS) antibiotic efflux pump	ESC_C21802
AMR_C1244	0	1	0	plasmid	2	1	KLP	beta-lactamase	Beta-lactamase (EC 3.5.2.6)	3001878|CTX-M-15;3001976|CTX-M-116	cephalosporin|antibiotic inactivation|CTX-M beta-lactamase;cephalosporin/penam|antibiotic inactivation|CTX-M beta-lactamase	KLP_C15512
AMR_C1245	1	0	0	chromosome	1	1	PSA	other	Glycerol-3-phosphate transporter			PSA_C14438
AMR_C1246	1	0	0	chromosome	1	1	STA	other	FmtB (Mrp) protein involved in methicillin resistance and cell wall biosynthesis			STA_C3346
AMR_C1247	1	0	0	chromosome	3	1	ACB	glycopeptide resistance cluster	D-alanyl-D-alanine carboxypeptidase (EC 3.4.16.4)			ACB_C8146
AMR_C1248	1	0	0	chromosome	5	3	ESC;KLP;SAE	efflux system	Macrolide export ATP-binding/permease protein MacB			ESC_C21762;KLP_C21265;SAE_C11938
AMR_C1249	1	0	0	chromosome	7	1	KLP	non-TCS regulator	Transcriptional regulator, AcrR family	3003380|Klebsiella pneumoniae ramR mutants	fluoroquinolone antibiotic/cephalosporin/glycylcycline/penam/tetracycline antibiotic/rifamycin antibiotic/phenicol antibiotic/triclosan|antibiotic target alteration/antibiotic efflux|resistance-nodulation-cell division (RND) antibiotic efflux pump	KLP_C15561
AMR_C1250	0.333333	0.333333	0.333333	ambiguous	3	1	PSA	two-component regulatory system	Sensory histidine kinase ParS	3005067|ParS	macrolide antibiotic/fluoroquinolone antibiotic/monobactam/aminoglycoside antibiotic/carbapenem/cephalosporin/cephamycin/penam/tetracycline antibiotic/acridine dye/phenicol antibiotic/penem/disinfecting agents and intercalating dyes|antibiotic efflux/reduced permeability to antibiotic|resistance-nodulation-cell division (RND) antibiotic efflux pump/Outer Membrane Porin (Opr)	PSA_C14506
AMR_C1251	1	0	0	chromosome	3795	1	ESC	phosphoethanolamine transferase	Undecaprenyl-phosphate 4-deoxy-4-formamido-L-arabinose transferase (EC 2.4.2.53)	3003578|PmrF	peptide antibiotic|antibiotic target alteration|pmr phosphoethanolamine transferase	ESC_C22107
AMR_C1252	0.05	0	0.95	ambiguous	20	1	ESC	two-component regulatory system	Hybrid sensory histidine kinase in two-component regulatory system with EvgA	3000833|evgS	macrolide antibiotic/fluoroquinolone antibiotic/penam/tetracycline antibiotic|antibiotic efflux|major facilitator superfamily (MFS) antibiotic efflux pump/resistance-nodulation-cell division (RND) antibiotic efflux pump	ESC_C22120
AMR_C1253	1	0	0	chromosome	1	1	KLP	gyrA/gyrB/parC	DNA gyrase subunit B (EC 5.99.1.3)			KLP_C15718
AMR_C1254	1	0	0	chromosome	2	1	PSA	phosphoethanolamine transferase	UDP-glucose 6-dehydrogenase (EC 1.1.1.22)			PSA_C14584
AMR_C1255	1	0	0	chromosome	1	1	ESC	glycopeptide resistance cluster	D-alanyl-D-alanine carboxypeptidase (EC 3.4.16.4)			ESC_C19742
AMR_C1256	1	0	0	chromosome	3	2	ESC;SAE	penicillin-binding protein	Penicillin-binding protein activator LpoA			ESC_C22215;SAE_C8287
AMR_C1257	1	0	0	chromosome	1	1	PSA	efflux system	Multidrug efflux system, membrane fusion component => MexE of MexEF-OprN system	3000803|MexE	fluoroquinolone antibiotic/diaminopyrimidine antibiotic/phenicol antibiotic|antibiotic efflux|resistance-nodulation-cell division (RND) antibiotic efflux pump	PSA_C14617
AMR_C1258	1	0	0	chromosome	2	1	PSA	efflux system	Multidrug efflux system, inner membrane proton/drug antiporter (RND type) => MexF of MexEF-OprN system	3000804|MexF	fluoroquinolone antibiotic/diaminopyrimidine antibiotic/phenicol antibiotic|antibiotic efflux|resistance-nodulation-cell division (RND) antibiotic efflux pump	PSA_C14629
AMR_C1259	1	0	0	chromosome	1	1	PSA	glycopeptide resistance cluster	D-lactate dehydrogenase (EC 1.1.1.28)			PSA_C14656
AMR_C1260	0.1	0.6	0.3	plasmid-leaning	10	3	ESC;PSA;SAE	aminoglycoside modifying enzyme	Aminoglycoside 3''-nucleotidyltransferase (EC 2.7.7.-) => ANT(3'')-Ia (AadA family)	3002607|aadA7	aminoglycoside antibiotic|antibiotic inactivation|ANT(3'')	ESC_C25158;PSA_C15568;SAE_C8217
AMR_C1261	1	0	0	chromosome	5	2	ESC;SAE	two-component regulatory system	Osmosensitive K+ channel histidine kinase KdpD			ESC_C23424;SAE_C8226
AMR_C1262	1	0	0	chromosome	2	1	PSA	non-TCS regulator	Transcriptional regulator of the MexEF-OprN multidrug efflux system	3000814|MexT	fluoroquinolone antibiotic/diaminopyrimidine antibiotic/phenicol antibiotic|antibiotic efflux|resistance-nodulation-cell division (RND) antibiotic efflux pump	PSA_C14697
AMR_C1263	1	0	0	chromosome	1	1	SAE	beta-lactamase	UPF0214 protein YfeW	3004611|Escherichia coli ampC1 beta-lactamase	cephalosporin/penam|antibiotic inactivation|ampC-type beta-lactamase	SAE_C8245
AMR_C1264	1	0	0	chromosome	2	1	PSA	efflux system	Multidrug efflux system EmrAB-OMF, inner-membrane proton/drug antiporter EmrB (MFS type)			PSA_C14763
AMR_C1265	1	0	0	chromosome	3	1	STA	other	FmtB (Mrp) protein involved in methicillin resistance and cell wall biosynthesis			STA_C3432
AMR_C1266	1	0	0	chromosome	1	1	PSA	phosphoethanolamine transferase	Lipid A phosphoethanolamine transferase, putative			PSA_C14882
AMR_C1267	0.818182	0	0.181818	chromosome-leaning	44	1	ACB	phosphoethanolamine transferase	Lipid A phosphoethanolamine transferase, putative			ACB_C8464
AMR_C1268	1	0	0	chromosome	2	1	PSA	other	Glycerol-3-phosphate transporter			PSA_C14959
AMR_C1269	0	1	0	plasmid	1	1	SAE	efflux system	Chloramphenicol resistance, MFS efflux pump => CmlA family	3002696|cmlA6	phenicol antibiotic|antibiotic efflux|major facilitator superfamily (MFS) antibiotic efflux pump	SAE_C8418
AMR_C1270	1	0	0	chromosome	3	1	STP	gyrA/gyrB/parC	DNA topoisomerase IV subunit B (EC 5.99.1.3)			STP_C6137
AMR_C1271	0.00601504	0.82406	0.169925	plasmid-leaning	665	1	ENF	glycopeptide resistance cluster	D-lactate dehydrogenase VanH, associated with vancomycin resistance (EC 1.1.1.28)	3002942|vanHA	glycopeptide antibiotic|antibiotic target alteration|vanH/glycopeptide resistance gene cluster	ENF_C5238
AMR_C1272	1	0	0	chromosome	983	1	PSA	glycopeptide resistance cluster	D-lactate dehydrogenase (EC 1.1.1.28)			PSA_C15028
AMR_C1273	1	0	0	chromosome	4	1	PSA	efflux system	Multidrug efflux system, membrane fusion component => MexX of of MexXY/AxyXY			PSA_C15053
AMR_C1274	0.75	0	0.25	chromosome-leaning	4	1	SAE	resistant AARS	Isoleucyl-tRNA synthetase (EC 6.1.1.5)			SAE_C8478
AMR_C1275	0.8	0	0.2	chromosome-leaning	5	1	SAE	beta-lactamase	hypothetical protein;metallo-beta-lactamase family protein			SAE_C8499
AMR_C1276	0	0	1	ambiguous	1	1	STA	penicillin-binding protein	Penicillin-binding protein PBP2a, methicillin resistance determinant MecA, transpeptidase	3000617|mecA	penam|antibiotic target replacement|methicillin resistant PBP2	STA_C3499
AMR_C1277	1	0	0	chromosome	3738	1	STP	two-component regulatory system	Cell envelope stress response system LiaFSR, sensor histidine kinase LiaS(VraS)			STP_C6156
AMR_C1278	1	0	0	chromosome	1	1	STP	resistant AARS	UDP-N-acetylglucosamine 1-carboxyvinyltransferase (EC 2.5.1.7)			STP_C6160
AMR_C1279	0.131488	0.847751	0.0207612	plasmid-leaning	3757	6	ACB;ENC;ESC;KLP;PSA;SAE	aminoglycoside modifying enzyme	Aminoglycoside 3''-phosphotransferase (EC 2.7.1.87) => APH(3'')-I	3002639|APH(3'')-Ib	aminoglycoside antibiotic|antibiotic inactivation|APH(3'')	ACB_C8737;ENC_C14918;ENC_C9903;ESC_C23166;KLP_C15209;KLP_C23347;PSA_C18974;SAE_C11628;SAE_C7391
AMR_C1280	1	0	0	chromosome	3	1	ESC	beta-lactamase	UPF0214 protein YfeW	3004611|Escherichia coli ampC1 beta-lactamase	cephalosporin/penam|antibiotic inactivation|ampC-type beta-lactamase	ESC_C23013
AMR_C1281	1	0	0	chromosome	3	1	PSA	adenylate cyclase	Adenylate cyclase (EC 4.6.1.1)			PSA_C15132
AMR_C1282	0.131579	0.815789	0.0526316	plasmid-leaning	152	6	ACB;ENC;ESC;KLP;PSA;SAE	aminoglycoside modifying enzyme	Aminoglycoside 3''-nucleotidyltransferase (EC 2.7.7.-) => ANT(3'')-Ia (AadA family)	3002606|aadA6;3002611|aadA11;3004692|aadA10;3002616|aadA16;3002607|aadA7	aminoglycoside antibiotic|antibiotic inactivation|ANT(3'')	ACB_C11320;ENC_C10716;ESC_C25158;ESC_C30248;KLP_C21319;PSA_C15568;SAE_C12437
AMR_C1283	0.983529	0.000658824	0.0158118	chromosome	10625	4	ENC;ESC;KLP;SAE	glycopeptide resistance cluster	D-lactate dehydrogenase (EC 1.1.1.28)			ENC_C10725;ESC_C23159;KLP_C16491;SAE_C8611
AMR_C1284	0.999554	0.000445831	0	chromosome	2243	1	STA	glycopeptide resistance cluster	D-lactate dehydrogenase (EC 1.1.1.28)			STA_C3517
AMR_C1285	1	0	0	chromosome	15	1	STA	two-component regulatory system	Two component system histidine kinase ArlS (EC 2.7.3.-)	3000839|arlS	fluoroquinolone antibiotic/acridine dye/disinfecting agents and intercalating dyes|antibiotic efflux|major facilitator superfamily (MFS) antibiotic efflux pump	STA_C3529
AMR_C1286	1	0	0	chromosome	2	1	STA	glycopeptide resistance cluster	D-alanyl-D-alanine carboxypeptidase (EC 3.4.16.4) / Penicillin binding protein PBP4			STA_C3533
AMR_C1287	1	0	0	chromosome	1	1	STA	efflux system	Tetracycline resistance, MFS efflux pump => Tet(38)	3000565|tet(38)	tetracycline antibiotic|antibiotic efflux|major facilitator superfamily (MFS) antibiotic efflux pump	STA_C3537
AMR_C1288	1	0	0	chromosome	1	1	ENF	beta-lactamase	beta-lactamase			ENF_C5334
AMR_C1289	1	0	0	chromosome	7	1	ESC	beta-lactamase	UPF0214 protein YfeW	3004611|Escherichia coli ampC1 beta-lactamase	cephalosporin/penam|antibiotic inactivation|ampC-type beta-lactamase	ESC_C23264
AMR_C1290	1	0	0	chromosome	4	2	KLP;SAE	penicillin-binding protein	Multimodular transpeptidase-transglycosylase (EC 2.4.1.129) (EC 3.4.-.-)			KLP_C12417;SAE_C9030
AMR_C1291	1	0	0	chromosome	30	1	PSA	glycopeptide resistance cluster	D-lactate dehydrogenase (EC 1.1.1.28)			PSA_C15227
AMR_C1292	1	0	0	chromosome	4	1	ACB	beta-lactamase	Beta-lactamase class A-like and penicillin binding proteins (PBPs) superfamily			ACB_C8699
AMR_C1293	0	1	0	plasmid	2	1	ENF	efflux system	Tetracycline resistance, MFS efflux pump => Tet(L)	3000179|tet(L);3003196|tet(45)	tetracycline antibiotic|antibiotic efflux|major facilitator superfamily (MFS) antibiotic efflux pump	ENF_C5355
AMR_C1294	0	1	0	plasmid	9	1	ESC	two-component regulatory system	Hybrid sensory histidine kinase in two-component regulatory system with EvgA	3000833|evgS	macrolide antibiotic/fluoroquinolone antibiotic/penam/tetracycline antibiotic|antibiotic efflux|major facilitator superfamily (MFS) antibiotic efflux pump/resistance-nodulation-cell division (RND) antibiotic efflux pump	ESC_C23385
AMR_C1295	1	0	0	chromosome	1	1	KLP	efflux system	Multidrug efflux system AcrAB-TolC, inner-membrane proton/drug antiporter AcrB (RND type)			KLP_C16631
[truncated: 5,037 more rows]

## Sheet: AMR_Gene_Counts
species	abbreviation	unique_amr_genes
Acinetobacter baumannii	ACB	698
Campylobacter coli	CAC	71
Campylobacter jejuni	CAJ	100
Enterobacter cloacae	ENC	481
[truncated: 8 more rows]

## Sheet: AMR_Category_Abbreviations
Abbreviation	Definition
[truncated: 11 more rows]

[truncated: 1 more sheets: AMR_Cross_Species_Alleles]
