# Supplementary material for: Global pathogenomic analysis identifies known and candidate genetic antimicrobial resistance determinants in twelve species
Source: Nat Commun. 2023 Nov 24;14:7690. doi: 10.1038/s41467-023-43549-9 (PMC10673929; doi:10.1038/s41467-023-43549-9)
Supplement: Supplementary file 7 — Supplementary Data 4 [file 41467_2023_43549_MOESM7_ESM.xlsx]

## Sheet: Legend
TEM_distr
Observed complete blaTEM alleles (length >95% of TEM-1) defined as mutations relative to TEM-1, allele names, and counts by species
	column	definition
	mutations_against_TEM1	Mutations in the allele relative to TEM-1
	name	Name of the allele on the CARD database, when available
	total	Total genomes with this allele across all species
	n_ACB	Acinetobacter baumannii genomes with this allele
	n_ENC	Enterobacter cloacae genomes with this allele
	n_ESC	Escherichia coli genomes with this allele
	n_KLP	Klebsiella pneumoniae genomes with this allele
	n_NEG	Neisseria gonorrhoeae genomes with this allele
	n_PSA	Pseudomonas aeruginosa genomes with this allele
	n_SAE	Salmonella enterica genomes with this allele
	n_STA	Staphylococcus aureus genomes with this allele
MASH_plasmids
Raw output from running MASH between all genomes with TEM-116 and all PLSDB plasmids.
Results have been filtered for matches with distance < 0.05
TEM116_plasmids
Instances of TEM-116 by protein ID, contig ID, and predicted plasmid
	column	definition
	patric_genome_id	PATRIC ID for the genome with the TEM-116 instance
	patric_protein_id	PATRIC ID for the TEM-116 instance
	patric_contig_id	PATRIC ID for the contig containing the TEM-116 instance
	plsdb_contig	Closest matched plasmid between the contig and PLSDB
	mash_dist	Distance between the contig and plasmid (MASH)
	mash_shared_kmers	Fraction of kmers shared between the contig and plasmid out of 1000 (MASH)
MASH_dists_SAE
	Pairwise MASH distances between S. enterica genomes harboring TEM-116
MASH_dists_STA
	Pairwise MASH distances between S. aureus genomes harboring TEM-116

## Sheet: TEM_distr
mutations_against_TEM1	name	total	n_ACB	n_ENC	n_ESC	n_KLP	n_NEG	n_PSA	n_SAE	n_STA
-	TEM-1	4424	414	171	1692	1179	235	1	732
M180T	TEM-135	158			8	1	147		2
P12S	-	108					108
V82I,A182V	TEM-116	28							17	11
M67I	TEM-40	17			16	1
R241S	TEM-30	16			16
Q37K	TEM-2	15		14		1
M67L	TEM-33	10			7	1			2
14insMQQCL	-	10							10
M67I,M180T	TEM-32	6			6
A222V	TEM-176	5			5
R162S	TEM-12	4		1	3
M67L,W163G,N272D	TEM-190	4			3	1
Q265K	-	4					4
4insQ,H5Y	-	4					4
M67L,N272D	TEM-35	3			3
T139M	-	3				3
A132T	-	3					3
M67I,N272D	TEM-37	2			2
L19F,E102K,R162S,T261M	TEM-9	2			2
R241C	TEM-31	2			2
H151R	TEM-215	2			2
E102K,M180T,G236S	TEM-52	2			2
M67V	TEM-34	2			2
G236S	TEM-19	2				2
A182V	-	2							2
A185E	-	1	1
R202Q	TEM-70	1			1
A16V	-	1			1
G251C	-	1			1
G141R	-	1			1
E102K	TEM-17	1			1
E102K,G236S	TEM-15	1			1
M180T,G236S	TEM-20	1			1
E145A	-	1			1
L160F	-	1			1
L49I	-	1			1
S240A	-	1			1
L19F,T261M	TEM-110	1				1
K232A	-	1				1
1insHQQKGMISLSPPTIC,M1N, Δ3-8	-	1				1
K53T,E56D,D113E,I140N,L218R,L219M,R220P,G239R,G242V,A246G		1					1
E237K	TEM-191	1					1
1insKS	-	1					1
H5N,D250G	-	1					1
A222T	-	1					1
D174A,A185S	-	1					1
L47M,M67L	TEM-210	1							1
1insS	-	1							1
V82I	TEM-171	1							1
R271L	-	1							1

## Sheet: MASH_plasmids
genome	contig	plasmid	distance	pvalue	matching_hashes
192955	192955.355.con.0019	NZ_CP020060.1	0.0498292	0	213/1000
192955	192955.355.con.0033	NZ_MT230288.1	0.00449853	0	757/907
192955	192955.355.con.0024	NZ_CP035489.1	0.0316813	0	346/1000
192955	192955.355.con.0030	NZ_KX434885.1	0.0418553	0	262/1000
192955	192955.355.con.0022	NZ_CP019997.1	0.000264084	0	989/1000
192955	192955.355.con.0023	NZ_AP022546.1	0.0222766	0	456/1000
192955	192955.355.con.0023	NZ_CP034827.1	0.0219913	0	460/1000
192955	192955.355.con.0033	NZ_MT230424.1	0.0016094	0	800/855
192955	192955.355.con.0019	NZ_MT230226.1	0.0418553	0	262/1000
192955	192955.355.con.0022	NZ_CP039281.1	0.000361208	0	985/1000
192955	192955.355.con.0022	NZ_CP056379.1	0.000143503	0	994/1000
192955	192955.355.con.0029	NZ_CP060657.1	0.0397669	0	277/1000
192955	192955.355.con.0022	NZ_CP051331.1	0.000191626	0	992/1000
192955	192955.355.con.0010	NZ_CP051374.1	0.0191812	0	502/1000
192955	192955.355.con.0033	NZ_CP006666.1	0.0312752	0	350/1000
192955	192955.355.con.0030	NC_025010.1	0.0363341	0	304/1000
192955	192955.355.con.0023	NZ_CP046340.1	0.00263042	0	898/1000
192955	192955.355.con.0030	NZ_CP072420.1	0.0352724	0	313/1000
192955	192955.355.con.0034	NZ_CP072420.1	0.0470041	0	229/1000
192955	192955.355.con.0010	NZ_CP019203.1	0.0152936	0	569/1000
192955	192955.355.con.0019	CP051409.1	0.0370638	0	298/1000
192955	192955.355.con.0030	NZ_MW647491.1	0.0206797	0	479/1000
192955	192955.355.con.0023	NZ_CP062227.1	0.0224204	0	454/1000
192955	192955.355.con.0030	MT108922.1	0.0496454	0	214/1000
192955	192955.355.con.0019	CP057862.1	0.0353885	0	312/1000
192955	192955.355.con.0022	NZ_CP043663.1	0.000239895	0	990/1000
192955	192955.355.con.0022	NZ_CP064670.1	0.000143503	0	994/1000
192955	192955.355.con.0019	NZ_CP071437.1	0.0460045	0	235/1000
192955	192955.355.con.0019	NZ_MF621616.1	0.0396325	0	278/1000
192955	192955.355.con.0024	NZ_MK753227.1	0.0473443	0	227/1000
192955	192955.355.con.0024	NZ_MK753225.1	0.0482105	0	222/1000
192955	192955.355.con.0019	NZ_LT985299.1	0.0451943	0	240/1000
192955	192955.355.con.0022	NZ_AP021980.1	0.0184352	0	514/1000
192955	192955.355.con.0019	CP052141.1	0.030677	0	356/1000
192955	192955.355.con.0030	NZ_AJ437107.1	0.0150813	0	573/1000
192955	192955.355.con.0024	NZ_CP022428.1	0.0417116	0	263/1000
192955	192955.355.con.0023	NZ_CP032882.1	0.0415686	0	264/1000
192955	192955.355.con.0022	CP057701.1	0.000680979	0	972/1000
192955	192955.355.con.0023	NZ_CP069664.1	0.000508006	0	979/1000
192955	192955.355.con.0022	CP056980.1	0.000167546	0	993/1000
192955	192955.355.con.0022	NZ_CP069468.1	0.0279555	0	385/1000
192955	192955.355.con.0019	NZ_CP077402.1	0.0453547	0	239/1000
192955	192955.355.con.0023	NZ_CP080153.1	0.0146108	0	582/1000
192955	192955.355.con.0019	NZ_CP061383.1	0.0304804	0	358/1000
192955	192955.355.con.0030	NZ_CP050996.1	0.0194352	0	498/1000
192955	192955.355.con.0026	NZ_CP044966.1	0.0299949	0	363/1000
192955	192955.355.con.0019	NC_011410.1	0.0461689	0	234/1000
192955	192955.355.con.0030	GQ404376.1	0.0478612	0	224/1000
192955	192955.355.con.0033	NZ_MT230180.1	0.00156934	0	776/828
192955	192955.355.con.0019	NZ_AP023431.1	0.0303826	0	359/1000
192955	192955.355.con.0022	NZ_CP038610.1	0.00197282	0	922/1000
192955	192955.355.con.0022	NZ_CP069688.1	0.00113443	0	954/1000
192955	192955.355.con.0022	NZ_CP018981.1	0.0396325	0	278/1000
192955	192955.355.con.0030	NC_025191.1	0.0430292	0	254/1000
192955	192955.355.con.0022	NZ_CP038606.1	0.000312573	0	987/1000
192955	192955.355.con.0022	CP056629.1	0.000532603	0	978/1000
192955	192955.355.con.0030	NC_019058.1	0.0383209	0	288/1000
192955	192955.355.con.0030	NC_019050.1	0.0392331	0	281/1000
192955	192955.355.con.0030	NC_019053.1	0.0370638	0	298/1000
192955	192955.355.con.0013	NZ_LN868946.1	0.0177716	0	525/1000
192955	192955.355.con.0010	NZ_LN868945.1	0.00924552	0	700/1000
192955	192955.355.con.0002	NZ_LN868944.1	0.0177716	0	525/1000
192955	192955.355.con.0024	NC_004446.1	0.0450347	0	241/1000
192955	192955.355.con.0030	NC_004446.1	0.0403101	0	273/1000
192955	192955.355.con.0033	NZ_MT230227.1	0.0433296	0	252/1000
192955	192955.355.con.0019	NZ_CP039301.1	0.0470041	0	229/1000
192955	192955.355.con.0024	NZ_AJ438270.1	0.0362143	0	305/1000
192955	192955.355.con.0030	NZ_AJ438270.1	0.0327227	0	336/1000
192955	192955.363.con.0018	NZ_CP020060.1	0.0494626	0	215/1000
192955	192955.363.con.0032	NZ_MT230288.1	0.00449853	0	757/907
192955	192955.363.con.0022	NZ_CP035489.1	0.0313762	0	349/1000
192955	192955.363.con.0028	NZ_KX434885.1	0.0418553	0	262/1000
192955	192955.363.con.0021	NZ_AP022546.1	0.0222766	0	456/1000
192955	192955.363.con.0021	NZ_CP034827.1	0.0219913	0	460/1000
192955	192955.363.con.0032	NZ_MT230424.1	0.0016094	0	800/855
192955	192955.363.con.0018	NZ_MT230226.1	0.0425838	0	257/1000
192955	192955.363.con.0009	NZ_OU015330.1	0.0379382	0	291/1000
192955	192955.363.con.0027	NZ_CP060657.1	0.0397669	0	277/1000
192955	192955.363.con.0008	NZ_CP051374.1	0.0191812	0	502/1000
192955	192955.363.con.0032	NZ_CP006666.1	0.0312752	0	350/1000
192955	192955.363.con.0028	NC_025010.1	0.0363341	0	304/1000
192955	192955.363.con.0021	NZ_CP046340.1	0.00263042	0	898/1000
192955	192955.363.con.0028	NZ_CP072420.1	0.0352724	0	313/1000
192955	192955.363.con.0031	NZ_CP072420.1	0.0315792	0	347/1000
192955	192955.363.con.0008	NZ_CP019203.1	0.0152936	0	569/1000
192955	192955.363.con.0018	CP051409.1	0.0375603	0	294/1000
192955	192955.363.con.0028	NZ_MW647491.1	0.0206797	0	479/1000
192955	192955.363.con.0021	NZ_CP062227.1	0.0224204	0	454/1000
192955	192955.363.con.0028	MT108922.1	0.0496454	0	214/1000
192955	192955.363.con.0018	CP057862.1	0.0346987	0	318/1000
192955	192955.363.con.0018	NZ_CP071437.1	0.0460045	0	235/1000
192955	192955.363.con.0018	NZ_MF621616.1	0.0389696	0	283/1000
192955	192955.363.con.0022	NZ_MK753227.1	0.0473443	0	227/1000
192955	192955.363.con.0022	NZ_MK753225.1	0.0482105	0	222/1000
192955	192955.363.con.0018	NZ_LT985299.1	0.0444041	0	245/1000
192955	192955.363.con.0018	CP052141.1	0.0300913	0	362/1000
192955	192955.363.con.0028	NZ_AJ437107.1	0.0150813	0	573/1000
192955	192955.363.con.0022	NZ_CP022428.1	0.0417116	0	263/1000
192955	192955.363.con.0021	NZ_CP032882.1	0.0415686	0	264/1000
192955	192955.363.con.0021	NZ_CP069664.1	0.000508006	0	979/1000
192955	192955.363.con.0018	NZ_CP077402.1	0.0445606	0	244/1000
192955	192955.363.con.0021	NZ_CP080153.1	0.0146108	0	582/1000
192955	192955.363.con.0018	NZ_CP061383.1	0.0298988	0	364/1000
192955	192955.363.con.0028	NZ_CP050996.1	0.0194352	0	498/1000
192955	192955.363.con.0024	NZ_CP044966.1	0.030875	0	354/1000
192955	192955.363.con.0031	NZ_CP011334.1	0.0485634	0	220/1000
192955	192955.363.con.0018	NC_011410.1	0.0453547	0	239/1000
192955	192955.363.con.0028	GQ404376.1	0.0478612	0	224/1000
192955	192955.363.con.0032	NZ_MT230180.1	0.00156934	0	776/828
192955	192955.363.con.0018	NZ_AP023431.1	0.0298031	0	365/1000
192955	192955.363.con.0028	NC_025191.1	0.0430292	0	254/1000
192955	192955.363.con.0018	NC_019056.1	0.0494626	0	215/1000
192955	192955.363.con.0028	NC_019058.1	0.0383209	0	288/1000
192955	192955.363.con.0028	NC_019050.1	0.0392331	0	281/1000
192955	192955.363.con.0028	NC_019053.1	0.0370638	0	298/1000
192955	192955.363.con.0012	NZ_LN868946.1	0.0177716	0	525/1000
192955	192955.363.con.0008	NZ_LN868945.1	0.00924552	0	700/1000
192955	192955.363.con.0002	NZ_LN868944.1	0.0177716	0	525/1000
192955	192955.363.con.0022	NC_004446.1	0.0447178	0	243/1000
192955	192955.363.con.0028	NC_004446.1	0.0403101	0	273/1000
192955	192955.363.con.0032	NZ_MT230227.1	0.0433296	0	252/1000
192955	192955.363.con.0018	NZ_CP039301.1	0.0461689	0	234/1000
192955	192955.363.con.0022	NZ_AJ438270.1	0.0359759	0	307/1000
192955	192955.363.con.0028	NZ_AJ438270.1	0.0327227	0	336/1000
192955	192955.367.con.0022	NZ_CP020060.1	0.0494626	0	215/1000
192955	192955.367.con.0026	NZ_CP072545.1	0.0400373	0	275/1000
192955	192955.367.con.0036	NZ_MT230288.1	0.00449853	0	757/907
192955	192955.367.con.0026	CP056398.1	0.0300913	0	362/1000
192955	192955.367.con.0027	NZ_CP035489.1	0.0320933	0	342/1000
192955	192955.367.con.0032	NZ_KX434885.1	0.0418553	0	262/1000
192955	192955.367.con.0036	NZ_MT230424.1	0.0016094	0	800/855
192955	192955.367.con.0022	NZ_MT230226.1	0.0425838	0	257/1000
192955	192955.367.con.0012	NZ_OU015330.1	0.0379382	0	291/1000
192955	192955.367.con.0026	NZ_CP030184.1	0.035505	0	311/1000
192955	192955.367.con.0030	NZ_CP060657.1	0.0397669	0	277/1000
192955	192955.367.con.0026	NZ_CP051423.1	0.010314	0	674/1000
192955	192955.367.con.0011	NZ_CP051374.1	0.0191812	0	502/1000
192955	192955.367.con.0036	NZ_CP006666.1	0.0312752	0	350/1000
192955	192955.367.con.0031	NC_025010.1	0.0483865	0	221/1000
192955	192955.367.con.0032	NC_025010.1	0.0363341	0	304/1000
192955	192955.367.con.0032	NZ_CP072420.1	0.0352724	0	313/1000
192955	192955.367.con.0035	NZ_CP072420.1	0.0315792	0	347/1000
192955	192955.367.con.0011	NZ_CP019203.1	0.0152936	0	569/1000
192955	192955.367.con.0022	CP051409.1	0.0375603	0	294/1000
192955	192955.367.con.0031	NZ_MW647491.1	0.0290489	0	373/1000
192955	192955.367.con.0032	NZ_MW647491.1	0.0206797	0	479/1000
192955	192955.367.con.0031	MT108922.1	0.0483865	0	221/1000
192955	192955.367.con.0032	MT108922.1	0.0496454	0	214/1000
192955	192955.367.con.0022	CP057862.1	0.0346987	0	318/1000
192955	192955.367.con.0026	NZ_OU342902.1	0.0450347	0	241/1000
192955	192955.367.con.0026	NZ_AP022094.1	0.0430292	0	254/1000
192955	192955.367.con.0022	NZ_CP071437.1	0.0460045	0	235/1000
192955	192955.367.con.0022	NZ_MF621616.1	0.0389696	0	283/1000
192955	192955.367.con.0022	NZ_LT985299.1	0.0444041	0	245/1000
192955	192955.367.con.0022	CP052141.1	0.0300913	0	362/1000
192955	192955.367.con.0032	NZ_AJ437107.1	0.0150813	0	573/1000
192955	192955.367.con.0022	NZ_CP077402.1	0.0445606	0	244/1000
192955	192955.367.con.0026	NZ_CP039276.1	0.0352724	0	313/1000
192955	192955.367.con.0022	NZ_CP061383.1	0.0298988	0	364/1000
192955	192955.367.con.0032	NZ_CP050996.1	0.0194352	0	498/1000
192955	192955.367.con.0035	NZ_CP011334.1	0.0485634	0	220/1000
192955	192955.367.con.0026	NC_013548.1	0.0380652	0	290/1000
192955	192955.367.con.0022	NC_011410.1	0.0453547	0	239/1000
192955	192955.367.con.0031	GQ404376.1	0.0461689	0	234/1000
192955	192955.367.con.0032	GQ404376.1	0.0478612	0	224/1000
192955	192955.367.con.0036	NZ_MT230180.1	0.00156934	0	776/828
192955	192955.367.con.0022	NZ_AP023431.1	0.0298031	0	365/1000
192955	192955.367.con.0032	NC_025191.1	0.0430292	0	254/1000
192955	192955.367.con.0022	NC_019056.1	0.0494626	0	215/1000
192955	192955.367.con.0031	NC_019058.1	0.0364545	0	303/1000
192955	192955.367.con.0032	NC_019058.1	0.0383209	0	288/1000
192955	192955.367.con.0031	NC_019050.1	0.0366967	0	301/1000
192955	192955.367.con.0032	NC_019050.1	0.0392331	0	281/1000
192955	192955.367.con.0031	NC_019053.1	0.0343598	0	321/1000
192955	192955.367.con.0032	NC_019053.1	0.0370638	0	298/1000
192955	192955.367.con.0015	NZ_LN868946.1	0.0179508	0	522/1000
192955	192955.367.con.0011	NZ_LN868945.1	0.00924552	0	700/1000
192955	192955.367.con.0002	NZ_LN868944.1	0.0177716	0	525/1000
192955	192955.367.con.0026	NZ_CP017224.1	0.0393656	0	280/1000
192955	192955.367.con.0031	NC_004446.1	0.0437856	0	249/1000
192955	192955.367.con.0032	NC_004446.1	0.0403101	0	273/1000
192955	192955.367.con.0036	NZ_MT230227.1	0.0433296	0	252/1000
192955	192955.367.con.0022	NZ_CP039301.1	0.0461689	0	234/1000
192955	192955.367.con.0031	NZ_AJ438270.1	0.0326168	0	337/1000
192955	192955.367.con.0032	NZ_AJ438270.1	0.0327227	0	336/1000
192955	192955.373.con.0035	NZ_MT230288.1	0.00449853	0	757/907
192955	192955.373.con.0026	NZ_CP035489.1	0.0320933	0	342/1000
192955	192955.373.con.0031	NZ_KX434885.1	0.0418553	0	262/1000
192955	192955.373.con.0035	NZ_MT230424.1	0.0016094	0	800/855
192955	192955.373.con.0021	NZ_MT230226.1	0.0387085	0	285/1000
192955	192955.373.con.0012	NZ_OU015330.1	0.0379382	0	291/1000
192955	192955.373.con.0029	NZ_CP060657.1	0.0397669	0	277/1000
192955	192955.373.con.0011	NZ_CP051374.1	0.0191812	0	502/1000
192955	192955.373.con.0035	NZ_CP006666.1	0.0312752	0	350/1000
192955	192955.373.con.0030	NC_025010.1	0.0483865	0	221/1000
192955	192955.373.con.0031	NC_025010.1	0.0363341	0	304/1000
192955	192955.373.con.0031	NZ_CP072420.1	0.0352724	0	313/1000
192955	192955.373.con.0034	NZ_CP072420.1	0.0315792	0	347/1000
192955	192955.373.con.0011	NZ_CP019203.1	0.0152936	0	569/1000
192955	192955.373.con.0021	CP051409.1	0.0338037	0	326/1000
192955	192955.373.con.0030	NZ_MW647491.1	0.0290489	0	373/1000
192955	192955.373.con.0031	NZ_MW647491.1	0.0206797	0	479/1000
192955	192955.373.con.0030	MT108922.1	0.0483865	0	221/1000
192955	192955.373.con.0031	MT108922.1	0.0496454	0	214/1000
192955	192955.373.con.0021	CP057862.1	0.035505	0	311/1000
192955	192955.373.con.0021	NZ_MF621616.1	0.0401734	0	274/1000
192955	192955.373.con.0021	NZ_LT985299.1	0.0461689	0	234/1000
192955	192955.373.con.0021	CP052141.1	0.0305785	0	357/1000
192955	192955.373.con.0031	NZ_AJ437107.1	0.0150813	0	573/1000
192955	192955.373.con.0021	NZ_CP077402.1	0.0463343	0	233/1000
192955	192955.373.con.0021	NZ_CP061383.1	0.0301881	0	361/1000
192955	192955.373.con.0031	NZ_CP050996.1	0.0194352	0	498/1000
192955	192955.373.con.0034	NZ_CP011334.1	0.0485634	0	220/1000
192955	192955.373.con.0021	NC_011410.1	0.0471738	0	228/1000
192955	192955.373.con.0030	GQ404376.1	0.0461689	0	234/1000
192955	192955.373.con.0031	GQ404376.1	0.0478612	0	224/1000
192955	192955.373.con.0035	NZ_MT230180.1	0.00156934	0	776/828
192955	192955.373.con.0021	NZ_AP023431.1	0.0302852	0	360/1000
192955	192955.373.con.0031	NC_025191.1	0.0430292	0	254/1000
192955	192955.373.con.0030	NC_019058.1	0.0364545	0	303/1000
192955	192955.373.con.0031	NC_019058.1	0.0383209	0	288/1000
192955	192955.373.con.0030	NC_019050.1	0.0366967	0	301/1000
192955	192955.373.con.0031	NC_019050.1	0.0392331	0	281/1000
192955	192955.373.con.0030	NC_019053.1	0.0343598	0	321/1000
192955	192955.373.con.0031	NC_019053.1	0.0370638	0	298/1000
192955	192955.373.con.0015	NZ_LN868946.1	0.0178312	0	524/1000
192955	192955.373.con.0011	NZ_LN868945.1	0.00924552	0	700/1000
192955	192955.373.con.0002	NZ_LN868944.1	0.0177716	0	525/1000
192955	192955.373.con.0030	NC_004446.1	0.0437856	0	249/1000
192955	192955.373.con.0031	NC_004446.1	0.0403101	0	273/1000
192955	192955.373.con.0035	NZ_MT230227.1	0.0433296	0	252/1000
192955	192955.373.con.0021	NZ_CP039301.1	0.0483865	0	221/1000
192955	192955.373.con.0030	NZ_AJ438270.1	0.0326168	0	337/1000
192955	192955.373.con.0031	NZ_AJ438270.1	0.0327227	0	336/1000
192955	192955.386.con.0037	NZ_MT230288.1	0.00611137	0	712/907
192955	192955.386.con.0025	NZ_CP035489.1	0.0316813	0	346/1000
192955	192955.386.con.0033	NZ_KX434885.1	0.0418553	0	262/1000
192955	192955.386.con.0037	NZ_MT230424.1	0.00305355	0	755/855
192955	192955.386.con.0022	NZ_MT230226.1	0.0400373	0	275/1000
192955	192955.386.con.0011	NZ_OU015330.1	0.0379382	0	291/1000
192955	192955.386.con.0030	NZ_CP060657.1	0.0397669	0	277/1000
192955	192955.386.con.0010	NZ_CP051374.1	0.0191812	0	502/1000
192955	192955.386.con.0037	NZ_CP006666.1	0.0331502	0	332/1000
192955	192955.386.con.0033	NC_025010.1	0.0363341	0	304/1000
192955	192955.386.con.0033	NZ_CP072420.1	0.0352724	0	313/1000
192955	192955.386.con.0034	NZ_CP072420.1	0.0318865	0	344/1000
192955	192955.386.con.0010	NZ_CP019203.1	0.0152936	0	569/1000
192955	192955.386.con.0022	CP051409.1	0.0346987	0	318/1000
192955	192955.386.con.0033	NZ_MW647491.1	0.0206797	0	479/1000
192955	192955.386.con.0033	MT108922.1	0.0496454	0	214/1000
192955	192955.386.con.0022	CP057862.1	0.0422904	0	259/1000
192955	192955.386.con.0022	NZ_MF621616.1	0.0470041	0	229/1000
192955	192955.386.con.0025	NZ_MK753227.1	0.0473443	0	227/1000
192955	192955.386.con.0025	NZ_MK753225.1	0.0482105	0	222/1000
192955	192955.386.con.0022	CP052141.1	0.0368186	0	300/1000
192955	192955.386.con.0033	NZ_AJ437107.1	0.0150813	0	573/1000
192955	192955.386.con.0025	NZ_CP022428.1	0.0417116	0	263/1000
192955	192955.386.con.0022	NZ_CP061383.1	0.0371871	0	297/1000
192955	192955.386.con.0033	NZ_CP050996.1	0.0194352	0	498/1000
192955	192955.386.con.0034	NZ_CP011334.1	0.0485634	0	220/1000
192955	192955.386.con.0033	GQ404376.1	0.0478612	0	224/1000
192955	192955.386.con.0037	NZ_MT230180.1	0.00152071	0	755/804
192955	192955.386.con.0022	NZ_AP023431.1	0.0369409	0	299/1000
192955	192955.386.con.0033	NC_025191.1	0.0430292	0	254/1000
192955	192955.386.con.0027	NC_010072.1	0.0352724	0	313/1000
192955	192955.386.con.0027	NZ_CP068976.1	0.0391011	0	282/1000
192955	192955.386.con.0033	NC_019058.1	0.0383209	0	288/1000
192955	192955.386.con.0033	NC_019050.1	0.0392331	0	281/1000
192955	192955.386.con.0033	NC_019053.1	0.0370638	0	298/1000
192955	192955.386.con.0013	NZ_LN868946.1	0.0178312	0	524/1000
192955	192955.386.con.0010	NZ_LN868945.1	0.00924552	0	700/1000
192955	192955.386.con.0002	NZ_LN868944.1	0.0178312	0	524/1000
192955	192955.386.con.0025	NC_004446.1	0.0450347	0	241/1000
192955	192955.386.con.0033	NC_004446.1	0.0403101	0	273/1000
192955	192955.386.con.0037	NZ_MT230227.1	0.0450347	0	241/1000
192955	192955.386.con.0025	NZ_AJ438270.1	0.0362143	0	305/1000
192955	192955.386.con.0033	NZ_AJ438270.1	0.0327227	0	336/1000
192955	192955.388.con.0034	NZ_MT230288.1	0.00449853	0	757/907
192955	192955.388.con.0026	NZ_CP035489.1	0.0320933	0	342/1000
192955	192955.388.con.0023	NZ_CP043666.1	0.0018924	0	925/1000
192955	192955.388.con.0030	NZ_KX434885.1	0.0418553	0	262/1000
192955	192955.388.con.0034	NZ_MT230424.1	0.0016094	0	800/855
192955	192955.388.con.0021	NZ_MT230226.1	0.0400373	0	275/1000
192955	192955.388.con.0023	NC_014003.1	0.0145592	0	583/1000
192955	192955.388.con.0012	NZ_OU015330.1	0.0379382	0	291/1000
192955	192955.388.con.0023	NZ_CP070186.1	0.00274254	0	894/1000
192955	192955.388.con.0029	NZ_CP060657.1	0.0397669	0	277/1000
192955	192955.388.con.0023	NZ_CP051418.1	0.00216198	0	915/1000
192955	192955.388.con.0023	NZ_CP051419.1	0.0471738	0	228/1000
192955	192955.388.con.0011	NZ_CP051374.1	0.0191812	0	502/1000
192955	192955.388.con.0023	NZ_CP051321.1	0.0226378	0	451/1000
192955	192955.388.con.0034	NZ_CP006666.1	0.0312752	0	350/1000
192955	192955.388.con.0023	NZ_CP012684.1	0.0024636	0	904/1000
192955	192955.388.con.0030	NC_025010.1	0.0363341	0	304/1000
192955	192955.388.con.0023	NZ_CP049080.1	0.0496454	0	214/1000
192955	192955.388.con.0030	NZ_CP072420.1	0.0352724	0	313/1000
192955	192955.388.con.0033	NZ_CP072420.1	0.0315792	0	347/1000
192955	192955.388.con.0011	NZ_CP019203.1	0.0152936	0	569/1000
192955	192955.388.con.0021	CP051409.1	0.0346987	0	318/1000
192955	192955.388.con.0030	NZ_MW647491.1	0.0206797	0	479/1000
192955	192955.388.con.0030	MT108922.1	0.0496454	0	214/1000
192955	192955.388.con.0023	NZ_CP010318.1	0.0024636	0	904/1000
192955	192955.388.con.0021	CP057862.1	0.0422904	0	259/1000
192955	192955.388.con.0023	CP048864.1	0.00181236	0	928/1000
192955	192955.388.con.0023	NZ_CP062856.1	0.00199971	0	921/1000
192955	192955.388.con.0023	NZ_CP035550.1	0.00216198	0	915/1000
192955	192955.388.con.0023	CP057388.1	0.0445606	0	244/1000
192955	192955.388.con.0023	NZ_CP076313.1	0.0302852	0	360/1000
192955	192955.388.con.0023	NZ_CP013225.1	0.0498292	0	213/1000
192955	192955.388.con.0023	CP057394.1	0.0442483	0	246/1000
192955	192955.388.con.0023	LR792483.1	0.0028554	0	890/1000
192955	192955.388.con.0023	NZ_CP080517.1	0.0470041	0	229/1000
192955	192955.388.con.0021	NZ_MF621616.1	0.0470041	0	229/1000
192955	192955.388.con.0023	CP056959.1	0.00268639	0	896/1000
192955	192955.388.con.0023	NZ_CP050715.1	0.0482105	0	222/1000
192955	192955.388.con.0023	NZ_CP069831.1	0.00378594	0	858/1000
192955	192955.388.con.0023	NZ_CP040650.1	0.0494626	0	215/1000
192955	192955.388.con.0021	CP052141.1	0.0368186	0	300/1000
192955	192955.388.con.0030	NZ_AJ437107.1	0.0150813	0	573/1000
192955	192955.388.con.0023	NZ_CP050733.1	0.00218918	0	914/1000
192955	192955.388.con.0023	NZ_CP025244.1	0.00213483	0	916/1000
192955	192955.388.con.0023	NZ_CP050782.1	0.0498292	0	213/1000
192955	192955.388.con.0023	NZ_CP043668.1	0.00197282	0	922/1000
192955	192955.388.con.0023	CP056995.1	0.0436329	0	250/1000
192955	192955.388.con.0023	AP024120.1	0.00191916	0	924/1000
192955	192955.388.con.0023	NZ_CP051341.1	0.00420918	0	844/1000
192955	192955.388.con.0023	NZ_CP051336.1	0.00277069	0	893/1000
192955	192955.388.con.0021	NZ_CP061383.1	0.0371871	0	297/1000
192955	192955.388.con.0030	NZ_CP050996.1	0.0194352	0	498/1000
192955	192955.388.con.0023	NZ_CP051344.1	0.0145592	0	583/1000
192955	192955.388.con.0023	NZ_CP039570.1	0.00218918	0	914/1000
192955	192955.388.con.0023	NZ_CP039573.1	0.0023533	0	908/1000
192955	192955.388.con.0023	NZ_CP042591.1	0.00218918	0	914/1000
192955	192955.388.con.0023	CP057629.1	0.00251903	0	902/1000
192955	192955.388.con.0033	NZ_CP011334.1	0.0485634	0	220/1000
192955	192955.388.con.0030	GQ404376.1	0.0478612	0	224/1000
192955	192955.388.con.0034	NZ_MT230180.1	0.00156934	0	776/828
192955	192955.388.con.0023	NZ_CP012927.1	0.0498292	0	213/1000
192955	192955.388.con.0021	NZ_AP023431.1	0.0369409	0	299/1000
192955	192955.388.con.0023	NZ_CP011433.1	0.00197282	0	922/1000
192955	192955.388.con.0030	NC_025191.1	0.0430292	0	254/1000
192955	192955.388.con.0023	NZ_CP030332.1	0.00296902	0	886/1000
192955	192955.388.con.0023	CP057939.1	0.0018924	0	925/1000
192955	192955.388.con.0023	NZ_CP030004.1	0.00213483	0	916/1000
192955	192955.388.con.0023	NZ_CP029993.1	0.00213483	0	916/1000
192955	192955.388.con.0030	NC_019058.1	0.0383209	0	288/1000
192955	192955.388.con.0030	NC_019050.1	0.0392331	0	281/1000
192955	192955.388.con.0030	NC_019053.1	0.0370638	0	298/1000
192955	192955.388.con.0015	NZ_LN868946.1	0.0178312	0	524/1000
192955	192955.388.con.0011	NZ_LN868945.1	0.00924552	0	700/1000
192955	192955.388.con.0002	NZ_LN868944.1	0.0157245	0	561/1000
192955	192955.388.con.0030	NC_004446.1	0.0403101	0	273/1000
192955	192955.388.con.0034	NZ_MT230227.1	0.0433296	0	252/1000
192955	192955.388.con.0030	NZ_AJ438270.1	0.0327227	0	336/1000
192955	192955.388.con.0023	AP020331.1	0.00205363	0	919/1000
192955	192955.401.con.0020	NZ_CP048361.1	0.0189925	0	505/1000
192955	192955.401.con.0025	NZ_CP048361.1	0.0439391	0	248/1000
192955	192955.401.con.0038	NZ_CP011066.1	0.00604372	0	787/1000
192955	192955.401.con.0055	NZ_MT230288.1	0.00449853	0	757/907
192955	192955.401.con.0020	NZ_CP021208.1	0.0332581	0	331/1000
192955	192955.401.con.0025	NZ_CP021208.1	0.0463343	0	233/1000
192955	192955.401.con.0020	NZ_CP045467.1	0.0491	0	217/1000
192955	192955.401.con.0020	NZ_CP045519.1	0.0300913	0	362/1000
192955	192955.401.con.0020	NZ_CP056909.1	0.0357395	0	309/1000
192955	192955.401.con.0025	NZ_CP056909.1	0.0468354	0	230/1000
192955	192955.401.con.0034	NC_024969.1	0.0368186	0	300/1000
192955	192955.401.con.0034	NC_024968.1	0.0330427	0	333/1000
192955	192955.401.con.0025	NZ_CP021693.1	0.0404475	0	272/1000
192955	192955.401.con.0020	NZ_CP019905.1	0.0412845	0	266/1000
192955	192955.401.con.0020	NZ_CP045763.1	0.0359759	0	307/1000
192955	192955.401.con.0020	CP057756.1	0.0397669	0	277/1000
192955	192955.401.con.0025	CP057756.1	0.0466675	0	231/1000
192955	192955.401.con.0025	NZ_MT230221.1	0.0246043	0	425/1000
192955	192955.401.con.0020	NC_019044.1	0.0266484	0	400/1000
192955	192955.401.con.0020	NC_019043.1	0.0331502	0	332/1000
192955	192955.401.con.0020	NZ_MT230229.1	0.0314775	0	348/1000
192955	192955.401.con.0039	NZ_CP035489.1	0.0316813	0	346/1000
192955	192955.401.con.0020	LR890577.1	0.027077	0	395/1000
192955	192955.401.con.0025	LR890577.1	0.0468354	0	230/1000
192955	192955.401.con.0030	NZ_CP063490.1	0.0487413	0	219/1000
192955	192955.401.con.0025	NZ_MT230243.1	0.0298031	0	365/1000
192955	192955.401.con.0020	NZ_CP029110.1	0.0271635	0	394/1000
192955	192955.401.con.0020	NZ_CP030232.1	0.0393656	0	280/1000
192955	192955.401.con.0025	NZ_CP030232.1	0.0414262	0	265/1000
192955	192955.401.con.0038	CP052385.1	0.00687462	0	763/1000
192955	192955.401.con.0020	CP052382.1	0.0330427	0	333/1000
192955	192955.401.con.0025	CP052382.1	0.0483865	0	221/1000
192955	192955.401.con.0020	CP030839.1	0.0399018	0	276/1000
192955	192955.401.con.0025	CP030839.1	0.0460045	0	235/1000
192955	192955.401.con.0020	NZ_MT230257.1	0.0292355	0	371/1000
192955	192955.401.con.0038	NZ_CP039838.1	0.00205363	0	919/1000
192955	192955.401.con.0020	NZ_MK181566.1	0.0309745	0	353/1000
192955	192955.401.con.0020	NZ_MK181561.1	0.0293293	0	370/1000
192955	192955.401.con.0020	NZ_MK181557.1	0.0293293	0	370/1000
192955	192955.401.con.0020	NZ_MG516908.1	0.0363341	0	304/1000
192955	192955.401.con.0020	NZ_MK181567.1	0.0297077	0	366/1000
192955	192955.401.con.0020	NZ_MK181563.1	0.0295179	0	368/1000
192955	192955.401.con.0020	NZ_MK181562.1	0.0290489	0	373/1000
192955	192955.401.con.0020	NZ_MK181559.1	0.0321972	0	341/1000
192955	192955.401.con.0020	NZ_MK181558.1	0.0296126	0	367/1000
192955	192955.401.con.0020	NZ_MK181565.1	0.0298031	0	365/1000
192955	192955.401.con.0020	NZ_MK181560.1	0.0295179	0	368/1000
192955	192955.401.con.0020	NZ_MK181568.1	0.0293293	0	370/1000
192955	192955.401.con.0020	NZ_MK181564.1	0.0295179	0	368/1000
192955	192955.401.con.0020	NZ_LT985295.1	0.0387085	0	285/1000
192955	192955.401.con.0025	NZ_LT985295.1	0.0478612	0	224/1000
192955	192955.401.con.0020	NZ_LT985283.1	0.0383209	0	288/1000
192955	192955.401.con.0025	NZ_LT985283.1	0.0468354	0	230/1000
192955	192955.401.con.0020	CP031283.1	0.0461689	0	234/1000
192955	192955.401.con.0050	NZ_KX434885.1	0.0418553	0	262/1000
192955	192955.401.con.0020	NZ_CP070070.1	0.0313762	0	349/1000
192955	192955.401.con.0048	NZ_MT230422.1	0.0146108	0	582/1000
192955	192955.401.con.0020	NZ_MG948330.1	0.0442483	0	246/1000
192955	192955.401.con.0025	NZ_MG948330.1	0.0478612	0	224/1000
192955	192955.401.con.0020	NC_024975.1	0.0317837	0	345/1000
192955	192955.401.con.0025	NC_024975.1	0.0424367	0	258/1000
192955	192955.401.con.0036	NZ_CP019997.1	0.00113443	0	954/1000
192955	192955.401.con.0043	NZ_CP042486.1	0.0470041	0	229/1000
192955	192955.401.con.0020	CP053754.1	0.0226378	0	451/1000
192955	192955.401.con.0025	CP053754.1	0.0450347	0	241/1000
192955	192955.401.con.0020	NZ_CP040548.1	0.0343598	0	321/1000
192955	192955.401.con.0025	NZ_CP040548.1	0.0498292	0	213/1000
192955	192955.401.con.0020	NZ_LR890653.1	0.0313762	0	349/1000
192955	192955.401.con.0020	NZ_MT230198.1	0.0289561	0	374/1000
192955	192955.401.con.0020	NZ_MT230324.1	0.041003	0	268/1000
192955	192955.401.con.0025	NZ_MT230324.1	0.0482105	0	222/1000
192955	192955.401.con.0020	NC_024977.1	0.0341361	0	323/1000
192955	192955.401.con.0020	NC_024976.1	0.0242917	0	429/1000
192955	192955.401.con.0025	NC_024976.1	0.0364545	0	303/1000
192955	192955.401.con.0020	NC_024979.1	0.0290489	0	373/1000
192955	192955.401.con.0020	NC_024978.1	0.030875	0	354/1000
192955	192955.401.con.0020	CP057764.1	0.0397669	0	277/1000
192955	192955.401.con.0025	CP057764.1	0.0466675	0	231/1000
192955	192955.401.con.0055	NZ_MT230424.1	0.0016094	0	800/855
192955	192955.401.con.0030	NZ_MT230226.1	0.035505	0	311/1000
192955	192955.401.con.0020	NC_024980.1	0.0325113	0	338/1000
192955	192955.401.con.0020	NZ_CP018993.1	0.0414262	0	265/1000
192955	192955.401.con.0020	NZ_CP016387.1	0.0348125	0	317/1000
192955	192955.401.con.0025	NZ_CP016387.1	0.0422904	0	259/1000
192955	192955.401.con.0020	NC_022267.1	0.032829	0	335/1000
192955	192955.401.con.0025	NC_022267.1	0.0455159	0	238/1000
192955	192955.401.con.0036	NZ_CP039281.1	0.00123693	0	950/1000
192955	192955.401.con.0020	NZ_CP030307.1	0.0351567	0	314/1000
192955	192955.401.con.0025	NZ_CP030307.1	0.0470041	0	229/1000
192955	192955.401.con.0020	NZ_CP018110.1	0.0385787	0	286/1000
192955	192955.401.con.0020	NZ_CP018116.1	0.0384495	0	287/1000
192955	192955.401.con.0020	NZ_CP060750.1	0.0381928	0	289/1000
192955	192955.401.con.0020	CP057275.1	0.0243695	0	428/1000
192955	192955.401.con.0025	CP057275.1	0.0465005	0	232/1000
192955	192955.401.con.0020	CP056817.1	0.0253218	0	416/1000
192955	192955.401.con.0025	CP056817.1	0.0418553	0	262/1000
192955	192955.401.con.0020	NZ_CP068044.1	0.0338037	0	326/1000
192955	192955.401.con.0025	CP076294.1	0.0219205	0	461/1000
192955	192955.401.con.0020	NZ_LR890272.1	0.0249208	0	421/1000
192955	192955.401.con.0025	NZ_LR890272.1	0.0445606	0	244/1000
192955	192955.401.con.0020	NZ_LR882058.1	0.028588	0	378/1000
192955	192955.401.con.0020	NZ_MT230325.1	0.0458408	0	236/1000
192955	192955.401.con.0020	NZ_MT230313.1	0.0301881	0	361/1000
192955	192955.401.con.0025	NZ_MT230313.1	0.0415686	0	264/1000
192955	192955.401.con.0020	NZ_CP027333.1	0.0315792	0	347/1000
192955	192955.401.con.0025	NZ_CP027333.1	0.0437856	0	249/1000
192955	192955.401.con.0020	CP034252.1	0.0340249	0	324/1000
192955	192955.401.con.0025	CP034252.1	0.0491	0	217/1000
192955	192955.401.con.0036	NZ_CP056379.1	0.0010072	0	959/1000
192955	192955.401.con.0020	NZ_CP030000.1	0.0299949	0	363/1000
192955	192955.401.con.0020	NZ_MT230357.1	0.0283151	0	381/1000
192955	192955.401.con.0013	NZ_OU015330.1	0.0392331	0	281/1000
192955	192955.401.con.0020	NZ_MT507877.1	0.0379382	0	291/1000
192955	192955.401.con.0025	NZ_MT507877.1	0.0485634	0	220/1000
192955	192955.401.con.0020	CP057998.1	0.0296126	0	367/1000
192955	192955.401.con.0025	CP057998.1	0.0444041	0	245/1000
192955	192955.401.con.0020	NZ_MT230403.1	0.0422904	0	259/1000
192955	192955.401.con.0025	NZ_MT230403.1	0.0376857	0	293/1000
192955	192955.401.con.0025	NZ_KY463221.1	0.043179	0	253/1000
192955	192955.401.con.0020	NZ_KU932033.1	0.0310744	0	352/1000
192955	192955.401.con.0025	NZ_KU932033.1	0.0468354	0	230/1000
192955	192955.401.con.0020	NZ_KU932026.1	0.0108269	0	662/1000
192955	192955.401.con.0025	NZ_KU932026.1	0.0339141	0	325/1000
192955	192955.401.con.0020	NZ_KU932029.1	0.0107405	0	664/1000
192955	192955.401.con.0025	NZ_KU932029.1	0.0335842	0	328/1000
192955	192955.401.con.0020	NZ_MF152729.1	0.0305785	0	357/1000
192955	192955.401.con.0020	NZ_KU932030.1	0.0108269	0	662/1000
192955	192955.401.con.0025	NZ_KU932030.1	0.0335842	0	328/1000
192955	192955.401.con.0020	NZ_CP041413.1	0.0370638	0	298/1000
192955	192955.401.con.0025	NZ_CP041413.1	0.0405854	0	271/1000
192955	192955.401.con.0020	NC_018659.1	0.0374354	0	295/1000
192955	192955.401.con.0025	NC_018659.1	0.0465005	0	232/1000
192955	192955.401.con.0020	NZ_CP014662.1	0.0327227	0	336/1000
192955	192955.401.con.0020	NZ_CP016572.1	0.0290489	0	373/1000
192955	192955.401.con.0020	CP057852.1	0.0257292	0	411/1000
192955	192955.401.con.0025	CP057852.1	0.0463343	0	233/1000
192955	192955.401.con.0020	NZ_CP038417.1	0.020747	0	478/1000
192955	192955.401.con.0025	NZ_CP038417.1	0.0399018	0	276/1000
192955	192955.401.con.0020	NZ_CP015161.1	0.0343598	0	321/1000
192955	192955.401.con.0025	NZ_CP015161.1	0.0496454	0	214/1000
192955	192955.401.con.0038	NZ_CP070186.1	0.0487413	0	219/1000
192955	192955.401.con.0046	NZ_CP060657.1	0.0397669	0	277/1000
192955	192955.401.con.0020	CP056650.1	0.0310744	0	352/1000
192955	192955.401.con.0025	CP056650.1	0.0461689	0	234/1000
192955	192955.401.con.0020	CP045527.2	0.0317837	0	345/1000
192955	192955.401.con.0025	CP045527.2	0.0473443	0	227/1000
192955	192955.401.con.0025	NZ_AP022263.1	0.0482105	0	222/1000
192955	192955.401.con.0020	NZ_CP038347.1	0.0208145	0	477/1000
192955	192955.401.con.0025	NZ_CP038347.1	0.0364545	0	303/1000
192955	192955.401.con.0020	NZ_CP032888.1	0.0366967	0	301/1000
192955	192955.401.con.0020	NZ_CP051312.1	0.0298988	0	364/1000
192955	192955.401.con.0020	NZ_CP051405.1	0.0294234	0	369/1000
192955	192955.401.con.0020	NZ_CP051371.1	0.0315792	0	347/1000
192955	192955.401.con.0025	NZ_CP051371.1	0.0480354	0	223/1000
192955	192955.401.con.0020	NZ_CP051354.1	0.0323015	0	340/1000
192955	192955.401.con.0025	NZ_CP051354.1	0.0489202	0	218/1000
192955	192955.401.con.0036	NZ_CP051331.1	0.00103256	0	958/1000
192955	192955.401.con.0038	NZ_CP051328.1	0.000705841	0	971/1000
192955	192955.401.con.0020	NZ_CP051420.1	0.0255655	0	413/1000
192955	192955.401.con.0025	NZ_CP051420.1	0.0485634	0	220/1000
192955	192955.401.con.0038	NZ_CP051419.1	0.00544411	0	805/1000
192955	192955.401.con.0012	NZ_CP051374.1	0.0191812	0	502/1000
192955	192955.401.con.0020	NZ_CP051351.1	0.0346987	0	318/1000
192955	192955.401.con.0041	NZ_CP051321.1	0.0475157	0	226/1000
192955	192955.401.con.0020	NZ_CP051318.1	0.0403101	0	273/1000
192955	192955.401.con.0020	NZ_CP051314.1	0.0296126	0	367/1000
192955	192955.401.con.0055	NZ_CP006666.1	0.0312752	0	350/1000
192955	192955.401.con.0020	NZ_CP027374.1	0.0295179	0	368/1000
192955	192955.401.con.0038	NZ_CP051414.1	0.000906124	0	963/1000
192955	192955.401.con.0038	NZ_CP051401.1	0.00146992	0	941/1000
192955	192955.401.con.0020	CP014096.2	0.0359759	0	307/1000
192955	192955.401.con.0025	CP014096.2	0.0411434	0	267/1000
192955	192955.401.con.0020	NZ_CP021841.1	0.0437856	0	249/1000
192955	192955.401.con.0020	NZ_CP022064.1	0.0293293	0	370/1000
192955	192955.401.con.0020	CP049984.1	0.0345853	0	319/1000
192955	192955.401.con.0020	CP077282.1	0.037311	0	296/1000
192955	192955.401.con.0025	CP077282.1	0.0492808	0	216/1000
192955	192955.401.con.0020	NZ_CP065969.1	0.0340249	0	324/1000
192955	192955.401.con.0025	NZ_CP065969.1	0.0394988	0	279/1000
192955	192955.401.con.0020	NZ_CP065968.1	0.0480354	0	223/1000
192955	192955.401.con.0020	NC_023329.1	0.0276889	0	388/1000
192955	192955.401.con.0025	NC_023329.1	0.0492808	0	216/1000
192955	192955.401.con.0020	NZ_CP027327.1	0.026819	0	398/1000
192955	192955.401.con.0020	NZ_CP015996.1	0.0294234	0	369/1000
192955	192955.401.con.0025	NZ_CP015996.1	0.047688	0	225/1000
192955	192955.401.con.0020	CP074224.1	0.0334751	0	329/1000
192955	192955.401.con.0025	CP074224.1	0.0489202	0	218/1000
192955	192955.401.con.0020	CP057857.1	0.0262266	0	405/1000
192955	192955.401.con.0025	CP057857.1	0.0461689	0	234/1000
192955	192955.401.con.0038	NZ_CP040653.1	0.00113443	0	954/1000
192955	192955.401.con.0038	NZ_CP069876.1	0.00607761	0	786/1000
192955	192955.401.con.0020	CP056844.1	0.0262266	0	405/1000
192955	192955.401.con.0025	CP056844.1	0.0498292	0	213/1000
192955	192955.401.con.0020	NZ_CP076710.1	0.0199514	0	490/1000
192955	192955.401.con.0025	NZ_CP076710.1	0.0362143	0	305/1000
192955	192955.401.con.0020	NZ_MW651978.1	0.0259767	0	408/1000
192955	192955.401.con.0025	NZ_MW651978.1	0.0422904	0	259/1000
192955	192955.401.con.0020	NZ_CP045189.1	0.0316813	0	346/1000
192955	192955.401.con.0020	NZ_MH579767.1	0.0480354	0	223/1000
192955	192955.401.con.0020	CP057924.1	0.026143	0	406/1000
192955	192955.401.con.0025	CP057924.1	0.0388388	0	284/1000
192955	192955.401.con.0020	CP074608.1	0.0343598	0	321/1000
192955	192955.401.con.0038	NZ_CP019265.1	0.0205456	0	481/1000
192955	192955.401.con.0020	NZ_CP019249.1	0.0219913	0	460/1000
192955	192955.401.con.0020	NZ_CP019248.1	0.0370638	0	298/1000
192955	192955.401.con.0020	NZ_CP024285.1	0.0368186	0	300/1000
192955	192955.401.con.0020	NZ_CP063290.1	0.037311	0	296/1000
192955	192955.401.con.0020	CP042631.1	0.0348125	0	317/1000
192955	192955.401.con.0020	LT985289.1	0.0385787	0	286/1000
192955	192955.401.con.0025	LT985289.1	0.0463343	0	233/1000
192955	192955.401.con.0020	NZ_CP041621.1	0.0202797	0	485/1000
192955	192955.401.con.0025	NZ_CP041621.1	0.0434809	0	251/1000
192955	192955.401.con.0050	NC_025010.1	0.0363341	0	304/1000
192955	192955.401.con.0020	NZ_CP071076.1	0.0332581	0	331/1000
192955	192955.401.con.0025	NZ_CP071076.1	0.0496454	0	214/1000
192955	192955.401.con.0020	NZ_MK764028.2	0.0314775	0	348/1000
192955	192955.401.con.0020	NZ_CP055261.1	0.0301881	0	361/1000
192955	192955.401.con.0025	NZ_CP055261.1	0.0475157	0	226/1000
192955	192955.401.con.0020	NZ_CP054943.1	0.0269047	0	397/1000
192955	192955.401.con.0025	NZ_CP054943.1	0.047688	0	225/1000
192955	192955.401.con.0038	NZ_CP049080.1	0.000981871	0	960/1000
192955	192955.401.con.0020	NC_013120.1	0.0336937	0	327/1000
192955	192955.401.con.0025	NC_013120.1	0.0492808	0	216/1000
192955	192955.401.con.0020	NZ_CP019252.1	0.027077	0	395/1000
192955	192955.401.con.0025	NZ_CP019252.1	0.0492808	0	216/1000
192955	192955.401.con.0020	NZ_CP026726.1	0.0366967	0	301/1000
192955	192955.401.con.0025	NZ_CP026726.1	0.0448759	0	242/1000
192955	192955.401.con.0020	NZ_CP006641.1	0.0277775	0	387/1000
192955	192955.401.con.0038	NZ_CP013223.1	0.000730741	0	970/1000
192955	192955.401.con.0020	NZ_CP013221.1	0.0384495	0	287/1000
192955	192955.401.con.0020	CP058016.1	0.0309745	0	353/1000
192955	192955.401.con.0025	CP058016.1	0.0439391	0	248/1000
192955	192955.401.con.0041	NC_010896.1	0.0412845	0	266/1000
192955	192955.401.con.0020	NZ_CP066034.1	0.0329357	0	334/1000
192955	192955.401.con.0025	NZ_CP066034.1	0.0482105	0	222/1000
192955	192955.401.con.0020	NZ_CP028315.1	0.0291421	0	372/1000
192955	192955.401.con.0041	NZ_CP036332.1	0.0436329	0	250/1000
192955	192955.401.con.0020	NZ_CP063296.1	0.0352724	0	313/1000
192955	192955.401.con.0020	NZ_MH884654.1	0.0292355	0	371/1000
192955	192955.401.con.0025	NZ_MH884654.1	0.0401734	0	274/1000
192955	192955.401.con.0020	NZ_CP069481.1	0.0219205	0	461/1000
192955	192955.401.con.0025	NZ_CP069481.1	0.0455159	0	238/1000
192955	192955.401.con.0020	NZ_CP048295.1	0.0303826	0	359/1000
192955	192955.401.con.0038	NZ_CP021100.1	0.00550978	0	803/1000
192955	192955.401.con.0020	NZ_CP021845.1	0.0434809	0	251/1000
192955	192955.401.con.0050	NZ_CP072420.1	0.0352724	0	313/1000
192955	192955.401.con.0052	NZ_CP072420.1	0.0315792	0	347/1000
192955	192955.401.con.0041	NZ_CP072419.1	0.00877107	0	712/1000
192955	192955.401.con.0012	NZ_CP019203.1	0.0152936	0	569/1000
192955	192955.401.con.0020	CP059924.1	0.0297077	0	366/1000
192955	192955.401.con.0038	CP042649.1	0.00322742	0	877/1000
192955	192955.401.con.0020	NZ_CP039714.1	0.0281347	0	383/1000
192955	192955.401.con.0025	NZ_CP039714.1	0.0498292	0	213/1000
192955	192955.401.con.0020	NZ_MH884651.1	0.0242142	0	430/1000
192955	192955.401.con.0020	NZ_MH884650.1	0.0171265	0	536/1000
192955	192955.401.con.0025	NZ_MH884650.1	0.0414262	0	265/1000
192955	192955.401.con.0025	NZ_CP044402.1	0.0442483	0	246/1000
192955	192955.401.con.0020	NZ_LT838199.1	0.0326168	0	337/1000
192955	192955.401.con.0025	NZ_LT838199.1	0.0434809	0	251/1000
192955	192955.401.con.0041	NZ_LR890551.1	0.0465005	0	232/1000
192955	192955.401.con.0030	CP051409.1	0.0243695	0	428/1000
192955	192955.401.con.0020	CP051408.1	0.0334751	0	329/1000
192955	192955.401.con.0020	NZ_EU418926.1	0.0365754	0	302/1000
192955	192955.401.con.0020	NZ_EU418923.1	0.0384495	0	287/1000
192955	192955.401.con.0025	NZ_EU418923.1	0.0473443	0	227/1000
192955	192955.401.con.0020	NZ_EU418931.1	0.0341361	0	323/1000
192955	192955.401.con.0020	NZ_CP018625.1	0.0324062	0	339/1000
192955	192955.401.con.0025	NZ_CP018625.1	0.0482105	0	222/1000
192955	192955.401.con.0050	NZ_MW647491.1	0.0206797	0	479/1000
192955	192955.401.con.0050	MT108922.1	0.0496454	0	214/1000
192955	192955.401.con.0020	NZ_LS999562.1	0.0227107	0	450/1000
192955	192955.401.con.0025	NZ_LS999562.1	0.0401734	0	274/1000
192955	192955.401.con.0025	NZ_CP034963.1	0.04288	0	255/1000
192955	192955.401.con.0020	NZ_CP020511.1	0.0292355	0	371/1000
192955	192955.401.con.0025	NZ_CP020511.1	0.0436329	0	250/1000
192955	192955.401.con.0020	NZ_CP012627.1	0.0235265	0	439/1000
192955	192955.401.con.0025	NZ_CP012627.1	0.0451943	0	240/1000
192955	192955.401.con.0020	NZ_CP010317.1	0.0396325	0	278/1000
192955	192955.401.con.0030	CP057862.1	0.0434809	0	251/1000
192955	192955.401.con.0020	CP054316.1	0.0300913	0	362/1000
192955	192955.401.con.0025	CP054316.1	0.0461689	0	234/1000
192955	192955.401.con.0020	CP042618.1	0.0414262	0	265/1000
192955	192955.401.con.0020	NZ_LR898869.1	0.0246043	0	425/1000
192955	192955.401.con.0025	NZ_LR898869.1	0.0430292	0	254/1000
192955	192955.401.con.0020	NZ_MT554517.1	0.0485634	0	220/1000
192955	192955.401.con.0020	NZ_CP053788.1	0.0293293	0	370/1000
192955	192955.401.con.0020	NZ_CP065468.1	0.035505	0	311/1000
192955	192955.401.con.0025	NZ_CP065468.1	0.0458408	0	236/1000
192955	192955.401.con.0020	NZ_CP049350.1	0.0312752	0	350/1000
192955	192955.401.con.0020	NZ_CP013193.1	0.0458408	0	236/1000
192955	192955.401.con.0036	NZ_CP043663.1	0.0011089	0	955/1000
192955	192955.401.con.0020	CP029842.1	0.0330427	0	333/1000
192955	192955.401.con.0020	NZ_CP033963.1	0.0359759	0	307/1000
192955	192955.401.con.0025	NZ_LR890329.1	0.0421447	0	260/1000
192955	192955.401.con.0020	NZ_CP020547.1	0.035622	0	310/1000
192955	192955.401.con.0020	CP057294.1	0.0380652	0	290/1000
192955	192955.401.con.0020	NZ_CP053786.1	0.0293293	0	370/1000
192955	192955.401.con.0020	NZ_LS992187.1	0.0221335	0	458/1000
192955	192955.401.con.0025	NZ_LS992187.1	0.0470041	0	229/1000
192955	192955.401.con.0020	NZ_CP035469.1	0.0289561	0	374/1000
192955	192955.401.con.0025	NZ_CP035469.1	0.0383209	0	288/1000
192955	192955.401.con.0020	NZ_CP018638.1	0.0396325	0	278/1000
192955	192955.401.con.0042	CP057298.1	0.0463343	0	233/1000
192955	192955.401.con.0020	CP043738.1	0.0310744	0	352/1000
192955	192955.401.con.0020	NZ_CP024468.1	0.0363341	0	304/1000
192955	192955.401.con.0020	NZ_CP058210.1	0.047688	0	225/1000
192955	192955.401.con.0020	NZ_CP058811.1	0.035505	0	311/1000
192955	192955.401.con.0025	NZ_CP058811.1	0.0498292	0	213/1000
192955	192955.401.con.0020	NZ_CP062830.1	0.0336937	0	327/1000
192955	192955.401.con.0020	NZ_CP059919.1	0.0364545	0	303/1000
192955	192955.401.con.0020	NZ_CP028485.1	0.0234513	0	440/1000
192955	192955.401.con.0025	NZ_CP028485.1	0.0465005	0	232/1000
192955	192955.401.con.0025	NZ_CP021739.1	0.0404475	0	272/1000
192955	192955.401.con.0020	NC_023900.2	0.026819	0	398/1000
192955	192955.401.con.0020	CP035009.1	0.0380652	0	290/1000
192955	192955.401.con.0025	CP035009.1	0.04288	0	255/1000
192955	192955.401.con.0020	NZ_CP032445.1	0.0269047	0	397/1000
192955	192955.401.con.0020	NZ_MW390535.1	0.0325113	0	338/1000
192955	192955.401.con.0020	NZ_MW390527.1	0.0284967	0	379/1000
192955	192955.401.con.0020	NZ_MW390513.1	0.0304804	0	358/1000
192955	192955.401.con.0020	NZ_MK764026.1	0.0314775	0	348/1000
192955	192955.401.con.0020	NZ_MK764024.1	0.0329357	0	334/1000
192955	192955.401.con.0020	NZ_MK764029.1	0.0314775	0	348/1000
192955	192955.401.con.0020	NZ_MK764025.1	0.0314775	0	348/1000
192955	192955.401.con.0020	NZ_MW598244.1	0.0358575	0	308/1000
192955	192955.401.con.0025	NZ_MW598244.1	0.0494626	0	215/1000
192955	192955.401.con.0020	NZ_MW598246.1	0.0342477	0	322/1000
192955	192955.401.con.0025	NZ_MW598246.1	0.0498292	0	213/1000
192955	192955.401.con.0020	NZ_MW598238.1	0.0344723	0	320/1000
192955	192955.401.con.0025	NZ_MW598238.1	0.0498292	0	213/1000
192955	192955.401.con.0020	NZ_MW598232.1	0.0342477	0	322/1000
192955	192955.401.con.0025	NZ_MW598232.1	0.0498292	0	213/1000
192955	192955.401.con.0020	CP074613.1	0.026143	0	406/1000
192955	192955.401.con.0025	CP074613.1	0.0482105	0	222/1000
192955	192955.401.con.0020	NZ_CP010142.1	0.0344723	0	320/1000
192955	192955.401.con.0025	NZ_CP010142.1	0.0470041	0	229/1000
192955	192955.401.con.0020	NZ_KT754162.1	0.0415686	0	264/1000
192955	192955.401.con.0020	NZ_CP024918.1	0.0403101	0	273/1000
192955	192955.401.con.0025	NZ_CP024918.1	0.0427316	0	256/1000
192955	192955.401.con.0020	CP057944.1	0.0475157	0	226/1000
192955	192955.401.con.0020	NZ_CP054221.1	0.0194991	0	497/1000
192955	192955.401.con.0025	NZ_CP054221.1	0.0362143	0	305/1000
192955	192955.401.con.0038	NZ_CP060510.1	0.00060662	0	975/1000
192955	192955.401.con.0025	CP034255.1	0.0417116	0	263/1000
192955	192955.401.con.0020	NZ_MN548042.1	0.0405854	0	271/1000
192955	192955.401.con.0025	NZ_MN548042.1	0.0492808	0	216/1000
192955	192955.401.con.0020	NZ_CP069972.1	0.0302852	0	360/1000
192955	192955.401.con.0025	NZ_CP069972.1	0.0434809	0	251/1000
192955	192955.401.con.0020	NZ_CP062812.1	0.0292355	0	371/1000
192955	192955.401.con.0020	NZ_CP062887.1	0.0336937	0	327/1000
192955	192955.401.con.0020	NZ_MN419436.1	0.0303826	0	359/1000
192955	192955.401.con.0020	NZ_MN419430.1	0.0425838	0	257/1000
192955	192955.401.con.0020	NZ_CP010233.1	0.0376857	0	293/1000
192955	192955.401.con.0020	NZ_CP046284.1	0.0296126	0	367/1000
192955	192955.401.con.0025	NZ_CP046284.1	0.0447178	0	243/1000
192955	192955.401.con.0020	NZ_CP071822.1	0.0408631	0	269/1000
192955	192955.401.con.0025	NZ_CP071822.1	0.0491	0	217/1000
192955	192955.401.con.0020	NC_020991.1	0.0338037	0	326/1000
192955	192955.401.con.0025	NC_020991.1	0.0496454	0	214/1000
192955	192955.401.con.0020	NZ_HG796217.1	0.0274249	0	391/1000
192955	192955.401.con.0025	NZ_HG796217.1	0.0485634	0	220/1000
192955	192955.401.con.0020	NZ_CP037994.1	0.030677	0	356/1000
192955	192955.401.con.0025	NZ_CP037994.1	0.0460045	0	235/1000
192955	192955.401.con.0020	NZ_CP063371.1	0.0363341	0	304/1000
192955	192955.401.con.0020	CP057591.1	0.0471738	0	228/1000
192955	192955.401.con.0020	MF554637.1	0.0305785	0	357/1000
192955	192955.401.con.0025	MF554637.1	0.0483865	0	221/1000
192955	192955.401.con.0020	NZ_KP987217.1	0.0324062	0	339/1000
192955	192955.401.con.0025	NZ_KP987217.1	0.0460045	0	235/1000
192955	192955.401.con.0020	NZ_MN419437.1	0.0311746	0	351/1000
192955	192955.401.con.0020	NZ_MN419435.1	0.0299949	0	363/1000
192955	192955.401.con.0020	NZ_MN419434.1	0.0275126	0	390/1000
192955	192955.401.con.0041	NZ_KJ511462.1	0.0487413	0	219/1000
192955	192955.401.con.0020	NC_015965.1	0.0343598	0	321/1000
192955	192955.401.con.0020	NZ_CP025455.1	0.0366967	0	301/1000
192955	192955.401.con.0020	NZ_KM409652.1	0.0364545	0	303/1000
192955	192955.401.con.0020	NZ_MT507879.1	0.0427316	0	256/1000
192955	192955.401.con.0020	NZ_MT507880.1	0.041003	0	268/1000
192955	192955.401.con.0038	CP057388.1	0.0182524	0	517/1000
192955	192955.401.con.0020	CP022456.1	0.0380652	0	290/1000
192955	192955.401.con.0020	NZ_KX058576.1	0.0244475	0	427/1000
192955	192955.401.con.0025	NZ_KX058576.1	0.0419997	0	261/1000
192955	192955.401.con.0020	NZ_MG569891.1	0.0360949	0	306/1000
192955	192955.401.con.0020	NZ_KU355874.1	0.0343598	0	321/1000
192955	192955.401.con.0020	NZ_KJ866866.1	0.0319897	0	343/1000
192955	192955.401.con.0025	NZ_KJ866866.1	0.0473443	0	227/1000
192955	192955.401.con.0020	NZ_KM052220.1	0.0396325	0	278/1000
192955	192955.401.con.0025	NZ_KM052220.1	0.045678	0	237/1000
192955	192955.401.con.0020	NZ_KM377240.1	0.0289561	0	374/1000
192955	192955.401.con.0020	NZ_KP198616.1	0.0298988	0	364/1000
192955	192955.401.con.0020	NZ_KM377239.1	0.030677	0	356/1000
192955	192955.401.con.0020	NZ_KM377238.1	0.0297077	0	366/1000
192955	192955.401.con.0020	NZ_KT779550.1	0.0291421	0	372/1000
192955	192955.401.con.0020	NZ_KU130396.1	0.0384495	0	287/1000
192955	192955.401.con.0025	NZ_KU043116.1	0.0440934	0	247/1000
192955	192955.401.con.0020	NZ_CP028168.1	0.0380652	0	290/1000
192955	192955.401.con.0020	CP077274.1	0.0290489	0	373/1000
192955	192955.401.con.0025	CP077274.1	0.0460045	0	235/1000
192955	192955.401.con.0020	NZ_CP075629.1	0.0404475	0	272/1000
192955	192955.401.con.0038	NZ_CP076313.1	0.0145076	0	584/1000
192955	192955.401.con.0020	NZ_MW390515.1	0.0358575	0	308/1000
192955	192955.401.con.0025	NZ_MN007140.1	0.0445606	0	244/1000
192955	192955.401.con.0020	NZ_KX246268.1	0.0312752	0	350/1000
192955	192955.401.con.0025	NZ_KX246268.1	0.0463343	0	233/1000
192955	192955.401.con.0041	NZ_KX356458.1	0.0463343	0	233/1000
192955	192955.401.con.0020	NZ_KX452392.1	0.0294234	0	369/1000
192955	192955.401.con.0036	NZ_CP064670.1	0.0010072	0	959/1000
192955	192955.401.con.0020	NZ_MN124285.1	0.0419997	0	261/1000
192955	192955.401.con.0020	NZ_CP031903.1	0.0374354	0	295/1000
192955	192955.401.con.0025	NZ_CP031903.1	0.0465005	0	232/1000
192955	192955.401.con.0038	NZ_CP013225.1	0.000705841	0	971/1000
192955	192955.401.con.0020	NZ_CP013224.1	0.0384495	0	287/1000
192955	192955.401.con.0038	CP057394.1	0.0180709	0	520/1000
192955	192955.401.con.0020	NZ_MN419432.1	0.0288636	0	375/1000
192955	192955.401.con.0020	NZ_KY964068.1	0.0288636	0	375/1000
192955	192955.401.con.0020	NZ_CP016568.1	0.0290489	0	373/1000
192955	192955.401.con.0038	NZ_CP080517.1	0.00483188	0	824/1000
192955	192955.401.con.0020	NZ_CP080225.1	0.0335842	0	328/1000
192955	192955.401.con.0030	NZ_MF621616.1	0.0482105	0	222/1000
192955	192955.401.con.0038	NZ_CP040320.1	0.00113443	0	954/1000
192955	192955.401.con.0020	NZ_MF344577.1	0.0351567	0	314/1000
192955	192955.401.con.0025	NZ_MF344577.1	0.0468354	0	230/1000
192955	192955.401.con.0020	NZ_MN254969.1	0.0487413	0	219/1000
192955	192955.401.con.0020	NZ_MG948331.1	0.0444041	0	245/1000
192955	192955.401.con.0025	NZ_MG948331.1	0.0480354	0	223/1000
192955	192955.401.con.0020	NZ_MG948333.1	0.0284057	0	380/1000
192955	192955.401.con.0025	NZ_MG948333.1	0.0439391	0	248/1000
192955	192955.401.con.0020	NZ_MG948332.1	0.0442483	0	246/1000
192955	192955.401.con.0025	NZ_MG948332.1	0.0478612	0	224/1000
192955	192955.401.con.0020	NZ_CP027127.1	0.0296126	0	367/1000
192955	192955.401.con.0020	NZ_CP040536.1	0.0343598	0	321/1000
192955	192955.401.con.0025	NZ_CP040536.1	0.0498292	0	213/1000
192955	192955.401.con.0020	NZ_CP070009.1	0.0276006	0	389/1000
192955	192955.401.con.0025	NZ_CP070009.1	0.0411434	0	267/1000
192955	192955.401.con.0020	NZ_CP010130.1	0.0349268	0	316/1000
192955	192955.401.con.0025	NZ_CP010130.1	0.0440934	0	247/1000
192955	192955.401.con.0020	NC_019104.1	0.0323015	0	340/1000
192955	192955.401.con.0020	CP066329.1	0.0396325	0	278/1000
192955	192955.401.con.0025	CP066329.1	0.0491	0	217/1000
192955	192955.401.con.0020	CP057303.1	0.0380652	0	290/1000
192955	192955.401.con.0020	NZ_CP062862.1	0.0292355	0	371/1000
192955	192955.401.con.0020	NZ_MN419433.1	0.0275126	0	390/1000
192955	192955.401.con.0020	NZ_MN419431.1	0.0284967	0	379/1000
192955	192955.401.con.0020	NZ_MG545910.1	0.0485634	0	220/1000
192955	192955.401.con.0020	NZ_MG844436.1	0.026819	0	398/1000
192955	192955.401.con.0025	NZ_MG844436.1	0.041003	0	268/1000
192955	192955.401.con.0020	NZ_KY748190.1	0.0404475	0	272/1000
192955	192955.401.con.0020	NZ_MF344575.1	0.0485634	0	220/1000
192955	192955.401.con.0020	NZ_MG825376.1	0.0288636	0	375/1000
192955	192955.401.con.0020	NZ_KY748188.1	0.0365754	0	302/1000
192955	192955.401.con.0020	NZ_MH430883.1	0.0345853	0	319/1000
192955	192955.401.con.0025	NZ_MH430883.1	0.0471738	0	228/1000
192955	192955.401.con.0020	NZ_AP022289.1	0.0411434	0	267/1000
192955	192955.401.con.0025	NZ_AP022289.1	0.0418553	0	262/1000
192955	192955.401.con.0020	NZ_MN419438.1	0.0303826	0	359/1000
192955	192955.401.con.0020	NZ_CP054216.1	0.0314775	0	348/1000
192955	192955.401.con.0020	NZ_MH422553.1	0.0312752	0	350/1000
192955	192955.401.con.0025	NZ_MH422553.1	0.0473443	0	227/1000
192955	192955.401.con.0020	NZ_MH257955.1	0.0255655	0	413/1000
192955	192955.401.con.0025	NZ_MH257955.1	0.0450347	0	241/1000
192955	192955.401.con.0020	NZ_MH847571.1	0.0291421	0	372/1000
192955	192955.401.con.0020	NZ_MG948334.1	0.0301881	0	361/1000
192955	192955.401.con.0020	NZ_MH847038.1	0.0293293	0	370/1000
192955	192955.401.con.0020	NZ_MG904995.1	0.0348125	0	317/1000
192955	192955.401.con.0020	NZ_CP041394.1	0.0383209	0	288/1000
192955	192955.401.con.0020	NZ_CP045951.1	0.025894	0	409/1000
192955	192955.401.con.0020	NZ_MK238490.1	0.0396325	0	278/1000
192955	192955.401.con.0025	NZ_MK238490.1	0.0468354	0	230/1000
192955	192955.401.con.0020	NZ_CP059909.1	0.030677	0	356/1000
192955	192955.401.con.0020	NZ_CP053081.1	0.0287714	0	376/1000
192955	192955.401.con.0025	NZ_MK416155.1	0.0455159	0	238/1000
192955	192955.401.con.0020	NZ_MN702386.1	0.0376857	0	293/1000
192955	192955.401.con.0025	NZ_MN702386.1	0.0461689	0	234/1000
192955	192955.401.con.0025	NZ_MN242251.1	0.0461689	0	234/1000
192955	192955.401.con.0020	NZ_MK070495.1	0.0365754	0	302/1000
192955	192955.401.con.0020	NZ_MH472638.1	0.0298031	0	365/1000
192955	192955.401.con.0020	NZ_MG764547.1	0.0313762	0	349/1000
192955	192955.401.con.0020	NZ_KY865323.1	0.0376857	0	293/1000
192955	192955.401.con.0020	NZ_KY748189.1	0.0362143	0	305/1000
192955	192955.401.con.0037	NZ_CP022017.1	0.0391011	0	282/1000
192955	192955.401.con.0020	CP057400.1	0.0391011	0	282/1000
192955	192955.401.con.0025	CP057400.1	0.0450347	0	241/1000
192955	192955.401.con.0020	NZ_MN241905.1	0.0341361	0	323/1000
192955	192955.401.con.0025	NZ_MN241905.1	0.0483865	0	221/1000
192955	192955.401.con.0039	NZ_MK753227.1	0.0473443	0	227/1000
192955	192955.401.con.0039	NZ_MK753225.1	0.0482105	0	222/1000
192955	192955.401.con.0020	NZ_CP062907.1	0.0292355	0	371/1000
192955	192955.401.con.0020	NZ_MN540570.1	0.0276006	0	389/1000
192955	192955.401.con.0025	NZ_MN540570.1	0.0405854	0	271/1000
192955	192955.401.con.0020	NZ_MH674341.1	0.0365754	0	302/1000
192955	192955.401.con.0020	NZ_LT985256.1	0.0318865	0	344/1000
192955	192955.401.con.0025	NZ_LT985256.1	0.0463343	0	233/1000
192955	192955.401.con.0020	NZ_LT985281.1	0.0252411	0	417/1000
192955	192955.401.con.0025	NZ_LT985281.1	0.0375603	0	294/1000
192955	192955.401.con.0020	NZ_LT985288.1	0.0405854	0	271/1000
192955	192955.401.con.0025	NZ_LT985288.1	0.0470041	0	229/1000
192955	192955.401.con.0020	NZ_LT985286.1	0.0295179	0	368/1000
192955	192955.401.con.0020	NZ_LT985280.1	0.0292355	0	371/1000
192955	192955.401.con.0020	NZ_LT985273.1	0.0293293	0	370/1000
192955	192955.401.con.0025	NZ_CP031656.1	0.0465005	0	232/1000
192955	192955.401.con.0020	NZ_CP062899.1	0.0336937	0	327/1000
192955	192955.401.con.0020	NZ_CP062873.1	0.0293293	0	370/1000
192955	192955.401.con.0020	NZ_CP062903.1	0.0301881	0	361/1000
192955	192955.401.con.0020	NZ_CP062825.1	0.0292355	0	371/1000
192955	192955.401.con.0020	NZ_CP041441.1	0.0397669	0	277/1000
192955	192955.401.con.0020	NZ_LT985235.1	0.0295179	0	368/1000
192955	192955.401.con.0020	NZ_LT985268.1	0.0342477	0	322/1000
192955	192955.401.con.0036	NZ_AP021980.1	0.0190552	0	504/1000
192955	192955.401.con.0020	NZ_MN262643.1	0.0369409	0	299/1000
192955	192955.401.con.0020	NZ_CP051745.1	0.0412845	0	266/1000
192955	192955.401.con.0025	NZ_CP051745.1	0.0414262	0	265/1000
192955	192955.401.con.0020	NZ_LT985248.1	0.0314775	0	348/1000
192955	192955.401.con.0025	NZ_LT985248.1	0.0455159	0	238/1000
192955	192955.401.con.0038	NZ_CP050715.1	0.0042398	0	843/1000
192955	192955.401.con.0020	NZ_MT468651.1	0.0243695	0	428/1000
192955	192955.401.con.0025	NZ_MT468651.1	0.0424367	0	258/1000
192955	192955.401.con.0020	NZ_CP036203.1	0.0425838	0	257/1000
192955	192955.401.con.0020	NZ_CP062913.1	0.0292355	0	371/1000
192955	192955.401.con.0020	CP057403.1	0.0295179	0	368/1000
192955	192955.401.con.0025	CP057403.1	0.0387085	0	285/1000
192955	192955.401.con.0020	NZ_CP080365.1	0.0403101	0	273/1000
192955	192955.401.con.0025	NZ_CP080365.1	0.0466675	0	231/1000
192955	192955.401.con.0020	NZ_CP058662.1	0.0483865	0	221/1000
192955	192955.401.con.0020	NZ_AP014805.1	0.0368186	0	300/1000
192955	192955.401.con.0025	NZ_AP014805.1	0.0445606	0	244/1000
192955	192955.401.con.0038	NZ_CP069831.1	0.0487413	0	219/1000
192955	192955.401.con.0038	NZ_CP040650.1	0.00351914	0	867/1000
192955	192955.401.con.0020	NZ_CP066010.1	0.0295179	0	368/1000
192955	192955.401.con.0025	NZ_CP066010.1	0.045678	0	237/1000
192955	192955.401.con.0020	NZ_MN125610.1	0.028588	0	378/1000
192955	192955.401.con.0025	NZ_MN125610.1	0.0473443	0	227/1000
192955	192955.401.con.0020	NZ_CP080174.1	0.0360949	0	306/1000
192955	192955.401.con.0025	NZ_CP042936.2	0.0445606	0	244/1000
192955	192955.401.con.0020	NC_019111.1	0.0319897	0	343/1000
192955	192955.401.con.0025	NC_019111.1	0.0453547	0	239/1000
192955	192955.401.con.0003	CP075030.1	0.0378117	0	292/1000
192955	192955.401.con.0038	NZ_AP022053.1	0.00600989	0	788/1000
192955	192955.401.con.0042	CP057307.1	0.045678	0	237/1000
192955	192955.401.con.0030	CP052141.1	0.0340249	0	324/1000
192955	192955.401.con.0050	NZ_AJ437107.1	0.0150813	0	573/1000
192955	192955.401.con.0020	NZ_AP017893.1	0.0323015	0	340/1000
192955	192955.401.con.0020	NZ_AP017892.1	0.0289561	0	374/1000
192955	192955.401.con.0025	NZ_AP017892.1	0.0492808	0	216/1000
192955	192955.401.con.0020	NZ_CP027395.1	0.0385787	0	286/1000
192955	192955.401.con.0025	NZ_CP027395.1	0.0471738	0	228/1000
192955	192955.401.con.0025	NZ_CP027393.1	0.0473443	0	227/1000
192955	192955.401.con.0020	NZ_CP028312.1	0.0353885	0	312/1000
192955	192955.401.con.0020	NC_024955.2	0.0284967	0	379/1000
192955	192955.401.con.0048	NC_019286.1	0.0496454	0	214/1000
192955	192955.401.con.0020	NZ_CP027415.1	0.0350415	0	315/1000
192955	192955.401.con.0020	NZ_LN735560.1	0.0471738	0	228/1000
192955	192955.401.con.0020	NZ_LN735559.1	0.0489202	0	218/1000
192955	192955.401.con.0020	NZ_LN735558.1	0.0489202	0	218/1000
192955	192955.401.con.0020	NZ_LC485173.1	0.0288636	0	375/1000
192955	192955.401.con.0025	NZ_LC485173.1	0.0458408	0	236/1000
192955	192955.401.con.0020	NZ_LC019731.1	0.0329357	0	334/1000
192955	192955.401.con.0020	NZ_CP043943.1	0.0345853	0	319/1000
192955	192955.401.con.0020	NZ_CP019358.1	0.0319897	0	343/1000
192955	192955.401.con.0025	NZ_CP019358.1	0.0461689	0	234/1000
192955	192955.401.con.0020	NZ_CP029903.1	0.0378117	0	292/1000
192955	192955.401.con.0025	NZ_CP029903.1	0.0465005	0	232/1000
192955	192955.401.con.0041	NZ_CP079649.1	0.0254028	0	415/1000
192955	192955.401.con.0025	NZ_CP058652.1	0.0404475	0	272/1000
192955	192955.401.con.0020	NZ_CP066838.1	0.0295179	0	368/1000
192955	192955.401.con.0025	NZ_CP066838.1	0.0450347	0	241/1000
192955	192955.401.con.0020	NZ_CP066749.1	0.0216393	0	465/1000
192955	192955.401.con.0025	NZ_CP066749.1	0.0394988	0	279/1000
192955	192955.401.con.0020	NZ_CP066754.1	0.0208145	0	477/1000
192955	192955.401.con.0025	NZ_CP066754.1	0.0363341	0	304/1000
192955	192955.401.con.0020	NZ_LN735561.1	0.0494626	0	215/1000
192955	192955.401.con.0020	NC_022742.1	0.0374354	0	295/1000
192955	192955.401.con.0025	NC_022742.1	0.0465005	0	232/1000
192955	192955.401.con.0039	NZ_CP022428.1	0.0417116	0	263/1000
192955	192955.401.con.0020	CP057695.1	0.0257292	0	411/1000
192955	192955.401.con.0025	CP057695.1	0.0463343	0	233/1000
192955	192955.401.con.0020	NZ_CP049844.1	0.0206797	0	479/1000
192955	192955.401.con.0025	NZ_CP049844.1	0.0434809	0	251/1000
192955	192955.401.con.0020	NZ_CP043228.1	0.0333664	0	330/1000
192955	192955.401.con.0020	NZ_CP034804.1	0.028588	0	378/1000
192955	192955.401.con.0025	NZ_CP034804.1	0.0400373	0	275/1000
192955	192955.401.con.0038	NZ_CP050767.1	0.00621379	0	782/1000
192955	192955.401.con.0041	NC_022376.1	0.0415686	0	264/1000
192955	192955.401.con.0020	NZ_CP065573.1	0.030677	0	356/1000
192955	192955.401.con.0025	NZ_CP065573.1	0.045678	0	237/1000
192955	192955.401.con.0020	NZ_CP062980.1	0.032829	0	335/1000
192955	192955.401.con.0025	NZ_CP062980.1	0.0491	0	217/1000
192955	192955.401.con.0020	NZ_CP062977.1	0.0437856	0	249/1000
192955	192955.401.con.0020	NZ_CP075377.1	0.0259767	0	408/1000
192955	192955.401.con.0025	NZ_CP075377.1	0.0494626	0	215/1000
192955	192955.401.con.0020	NZ_CP075376.1	0.025484	0	414/1000
192955	192955.401.con.0025	NZ_CP075376.1	0.0489202	0	218/1000
192955	192955.401.con.0038	NZ_CP032882.1	0.0228571	0	448/1000
192955	192955.401.con.0020	NZ_CP018104.1	0.0384495	0	287/1000
192955	192955.401.con.0020	NZ_CP067233.1	0.0434809	0	251/1000
192955	192955.401.con.0025	NZ_CP067233.1	0.0480354	0	223/1000
192955	192955.401.con.0020	NC_017665.1	0.0381928	0	289/1000
192955	192955.401.con.0020	NZ_LN890525.1	0.0303826	0	359/1000
192955	192955.401.con.0025	NZ_LN890525.1	0.0473443	0	227/1000
192955	192955.401.con.0025	CP024251.1	0.040724	0	270/1000
192955	192955.401.con.0020	NZ_CP016865.1	0.030677	0	356/1000
192955	192955.401.con.0020	NZ_CP047012.1	0.0298988	0	364/1000
192955	192955.401.con.0020	NZ_CP053678.1	0.0298988	0	364/1000
192955	192955.401.con.0025	NZ_CP015838.1	0.0450347	0	241/1000
192955	192955.401.con.0041	NZ_MT230126.1	0.0298988	0	364/1000
192955	192955.401.con.0020	NZ_CP025339.1	0.0447178	0	243/1000
192955	192955.401.con.0036	CP057701.1	0.0010072	0	959/1000
192955	192955.401.con.0020	CP057698.1	0.0273375	0	392/1000
192955	192955.401.con.0020	CP049611.1	0.0161637	0	553/1000
192955	192955.401.con.0025	CP049611.1	0.0468354	0	230/1000
192955	192955.401.con.0020	NZ_CP027135.1	0.0333664	0	330/1000
192955	192955.401.con.0020	NZ_CP016522.1	0.0300913	0	362/1000
192955	192955.401.con.0020	NZ_CP076647.1	0.0388388	0	284/1000
192955	192955.401.con.0038	NZ_CP035128.1	0.00590877	0	791/1000
192955	192955.401.con.0020	NC_016904.1	0.0383209	0	288/1000
192955	192955.401.con.0025	NZ_CP053578.1	0.0193079	0	500/1000
192955	192955.401.con.0020	NZ_CP053576.1	0.0281347	0	383/1000
192955	192955.401.con.0020	CP057884.1	0.0340249	0	324/1000
192955	192955.401.con.0025	CP057884.1	0.0496454	0	214/1000
192955	192955.401.con.0020	CP056976.1	0.0269047	0	397/1000
192955	192955.401.con.0020	CP053331.1	0.0419997	0	261/1000
192955	192955.401.con.0025	CP053328.1	0.0369409	0	299/1000
192955	192955.401.con.0020	NZ_CP029975.1	0.0329357	0	334/1000
192955	192955.401.con.0038	NZ_CP071689.1	0.00594242	0	790/1000
192955	192955.401.con.0041	NZ_CP022068.1	0.047688	0	225/1000
192955	192955.401.con.0036	CP056980.1	0.000906124	0	963/1000
192955	192955.401.con.0020	NZ_CP059837.1	0.035505	0	311/1000
192955	192955.401.con.0003	CP022016.1	0.0312752	0	350/1000
192955	192955.401.con.0048	NC_020280.1	0.0463343	0	233/1000
192955	192955.401.con.0020	NZ_CP080258.1	0.026143	0	406/1000
192955	192955.401.con.0025	NZ_CP080258.1	0.0439391	0	248/1000
192955	192955.401.con.0025	NZ_CP047610.1	0.0455159	0	238/1000
192955	192955.401.con.0020	NZ_KU932032.1	0.0325113	0	338/1000
192955	192955.401.con.0025	NZ_KU932032.1	0.0465005	0	232/1000
192955	192955.401.con.0020	NZ_KU932027.1	0.0111761	0	654/1000
192955	192955.401.con.0025	NZ_KU932027.1	0.0338037	0	326/1000
192955	192955.401.con.0025	NZ_CP075060.1	0.0430292	0	254/1000
192955	192955.401.con.0038	NZ_CP050782.1	0.00600989	0	788/1000
192955	192955.401.con.0025	NZ_CP076531.1	0.0437856	0	249/1000
192955	192955.401.con.0020	NZ_CP029837.1	0.0260597	0	407/1000
192955	192955.401.con.0036	NZ_CP069468.1	0.0281347	0	383/1000
192955	192955.401.con.0038	NZ_CP069462.1	0.00279888	0	892/1000
192955	192955.401.con.0041	NZ_CP014109.1	0.0375603	0	294/1000
192955	192955.401.con.0020	NZ_CP024292.1	0.0380652	0	290/1000
192955	192955.401.con.0025	NZ_CP024292.1	0.0417116	0	263/1000
192955	192955.401.con.0020	NZ_CP056917.1	0.045678	0	237/1000
192955	192955.401.con.0020	NZ_CP080150.1	0.0439391	0	248/1000
192955	192955.401.con.0020	NZ_CP048824.1	0.0360949	0	306/1000
192955	192955.401.con.0020	NZ_CP031111.1	0.0345853	0	319/1000
192955	192955.401.con.0025	NZ_CP031111.1	0.0496454	0	214/1000
192955	192955.401.con.0020	NZ_CP023534.1	0.0380652	0	290/1000
192955	192955.401.con.0025	NZ_CP023534.1	0.0468354	0	230/1000
192955	192955.401.con.0020	NZ_CP019173.1	0.035622	0	310/1000
192955	192955.401.con.0025	NZ_CP019173.1	0.0396325	0	278/1000
192955	192955.401.con.0020	NZ_CP058058.1	0.0359759	0	307/1000
192955	192955.401.con.0020	AP024477.1	0.0320933	0	342/1000
192955	192955.401.con.0025	AP024477.1	0.0494626	0	215/1000
192955	192955.401.con.0040	NZ_CP032077.1	0.0233762	0	441/1000
192955	192955.401.con.0038	NZ_CP047009.1	0.00617965	0	783/1000
192955	192955.401.con.0025	NZ_CP058657.1	0.0404475	0	272/1000
192955	192955.401.con.0020	NZ_MW881230.1	0.0381928	0	289/1000
192955	192955.401.con.0025	NZ_MW881230.1	0.0492808	0	216/1000
192955	192955.401.con.0020	NZ_MW881232.1	0.0357395	0	309/1000
192955	192955.401.con.0025	NZ_MW881232.1	0.0478612	0	224/1000
192955	192955.401.con.0020	NZ_MW881231.1	0.0362143	0	305/1000
192955	192955.401.con.0025	NZ_MW881231.1	0.0494626	0	215/1000
192955	192955.401.con.0020	NC_021813.2	0.0350415	0	315/1000
192955	192955.401.con.0020	NZ_CP064265.1	0.0287714	0	376/1000
192955	192955.401.con.0025	NZ_CP064265.1	0.0482105	0	222/1000
192955	192955.401.con.0020	NZ_MW978789.1	0.0307758	0	355/1000
192955	192955.401.con.0048	NZ_MT230135.1	0.0331502	0	332/1000
192955	192955.401.con.0020	NZ_CP043947.1	0.0333664	0	330/1000
192955	192955.401.con.0020	NZ_CP019215.2	0.0299949	0	363/1000
192955	192955.401.con.0025	NZ_CP019215.2	0.047688	0	225/1000
192955	192955.401.con.0038	CP056995.1	0.0182524	0	517/1000
192955	192955.401.con.0020	NC_019131.1	0.0178909	0	523/1000
192955	192955.401.con.0025	NC_019131.1	0.0391011	0	282/1000
192955	192955.401.con.0020	NC_019123.1	0.0351567	0	314/1000
192955	192955.401.con.0025	NC_019123.1	0.0492808	0	216/1000
192955	192955.401.con.0038	NZ_CP049129.1	0.00489536	0	822/1000
192955	192955.401.con.0020	NZ_CP049120.1	0.0298988	0	364/1000
192955	192955.401.con.0025	NZ_CP049120.1	0.0422904	0	259/1000
192955	192955.401.con.0020	NZ_KJ406378.1	0.0330427	0	333/1000
192955	192955.401.con.0025	NZ_KJ406378.1	0.0483865	0	221/1000
192955	192955.401.con.0020	NC_019137.1	0.0348125	0	317/1000
192955	192955.401.con.0025	NC_019137.1	0.0494626	0	215/1000
192955	192955.401.con.0020	CP045523.1	0.0417116	0	263/1000
192955	192955.401.con.0020	CP014494.1	0.0381928	0	289/1000
192955	192955.401.con.0025	CP014494.1	0.0458408	0	236/1000
192955	192955.401.con.0038	NZ_CP053654.1	0.00058191	0	976/1000
192955	192955.401.con.0020	NZ_CP026941.2	0.0303826	0	359/1000
192955	192955.401.con.0020	CP016585.1	0.030677	0	356/1000
192955	192955.401.con.0025	CP016585.1	0.0461689	0	234/1000
192955	192955.401.con.0020	MW978788.1	0.0346987	0	318/1000
192955	192955.401.con.0020	AP024115.1	0.0471738	0	228/1000
192955	192955.401.con.0038	NZ_CP051340.1	0.0011089	0	955/1000
192955	192955.401.con.0020	NZ_CP019996.1	0.0294234	0	369/1000
192955	192955.401.con.0025	NZ_CP019996.1	0.0461689	0	234/1000
192955	192955.401.con.0030	NZ_CP061383.1	0.0338037	0	326/1000
192955	192955.401.con.0020	CP050747.1	0.0318865	0	344/1000
192955	192955.401.con.0025	CP050747.1	0.0468354	0	230/1000
192955	192955.401.con.0020	NZ_CP058572.1	0.0314775	0	348/1000
192955	192955.401.con.0020	NZ_CP074123.1	0.0305785	0	357/1000
192955	192955.401.con.0038	NZ_CP034826.1	0.00590877	0	791/1000
192955	192955.401.con.0050	NZ_CP050996.1	0.0194352	0	498/1000
192955	192955.401.con.0020	CP056349.1	0.0369409	0	299/1000
192955	192955.401.con.0025	CP056349.1	0.0444041	0	245/1000
192955	192955.401.con.0020	NZ_CP051343.1	0.0303826	0	359/1000
192955	192955.401.con.0038	NZ_CP037958.1	0.00170624	0	932/1000
192955	192955.401.con.0020	CP066201.1	0.0371871	0	297/1000
192955	192955.401.con.0020	NZ_CP044960.1	0.0265635	0	401/1000
192955	192955.401.con.0025	NZ_CP044960.1	0.0489202	0	218/1000
192955	192955.401.con.0038	NZ_CP011944.1	0.000906124	0	963/1000
192955	192955.401.con.0038	NZ_CP069574.1	0.00274254	0	894/1000
192955	192955.401.con.0020	NZ_MN915012.1	0.0388388	0	284/1000
192955	192955.401.con.0020	CP049876.1	0.026143	0	406/1000
192955	192955.401.con.0025	CP049876.1	0.0466675	0	231/1000
192955	192955.401.con.0020	NZ_CP063464.1	0.0498292	0	213/1000
192955	192955.401.con.0020	NZ_LR883001.1	0.047688	0	225/1000
192955	192955.401.con.0020	NZ_CP052880.1	0.0324062	0	339/1000
192955	192955.401.con.0025	NZ_CP052880.1	0.0463343	0	233/1000
192955	192955.401.con.0025	NZ_CP029367.1	0.0404475	0	272/1000
192955	192955.401.con.0020	NZ_CP015916.1	0.030875	0	354/1000
192955	192955.401.con.0020	NZ_CP051383.1	0.0349268	0	316/1000
192955	192955.401.con.0020	NZ_CP025709.1	0.0399018	0	276/1000
192955	192955.401.con.0025	NZ_CP025709.1	0.0453547	0	239/1000
192955	192955.401.con.0020	NZ_CP054413.1	0.0206797	0	479/1000
192955	192955.401.con.0025	NZ_CP054413.1	0.0349268	0	316/1000
192955	192955.401.con.0020	NZ_CP053253.1	0.0430292	0	254/1000
192955	192955.401.con.0020	NZ_KT868530.1	0.0389696	0	283/1000
192955	192955.401.con.0025	NZ_KT868530.1	0.0480354	0	223/1000
192955	192955.401.con.0020	NZ_CP053868.1	0.0288636	0	375/1000
192955	192955.401.con.0025	NZ_CP053868.1	0.0458408	0	236/1000
192955	192955.401.con.0020	NZ_CP053867.1	0.0288636	0	375/1000
192955	192955.401.con.0025	NZ_CP053867.1	0.0458408	0	236/1000
192955	192955.401.con.0020	NZ_CP041679.1	0.0224927	0	453/1000
192955	192955.401.con.0025	NZ_CP041679.1	0.0401734	0	274/1000
192955	192955.401.con.0020	NZ_CP030282.1	0.0314775	0	348/1000
192955	192955.401.con.0020	NZ_CP039604.1	0.0412845	0	266/1000
192955	192955.401.con.0025	NZ_CP039604.1	0.0492808	0	216/1000
192955	192955.401.con.0038	NZ_CP039602.1	0.00515153	0	814/1000
192955	192955.401.con.0020	NZ_CP021882.1	0.0475157	0	226/1000
192955	192955.401.con.0038	NC_011082.1	0.000780658	0	968/1000
192955	192955.401.con.0020	NC_011081.1	0.0260597	0	407/1000
192955	192955.401.con.0025	NC_011081.1	0.0465005	0	232/1000
192955	192955.401.con.0020	NZ_CP019207.1	0.035622	0	310/1000
192955	192955.401.con.0025	NZ_CP019207.1	0.0396325	0	278/1000
192955	192955.401.con.0020	CP057846.1	0.0257292	0	411/1000
192955	192955.401.con.0025	CP057846.1	0.0463343	0	233/1000
192955	192955.401.con.0020	NZ_CP055601.1	0.0353885	0	312/1000
192955	192955.401.con.0020	NZ_CP023356.1	0.022205	0	457/1000
192955	192955.401.con.0025	NZ_CP023356.1	0.0419997	0	261/1000
192955	192955.401.con.0020	NZ_CP023362.1	0.0387085	0	285/1000
192955	192955.401.con.0025	NZ_CP023362.1	0.0450347	0	241/1000
192955	192955.401.con.0020	NZ_CP011337.1	0.045678	0	237/1000
192955	192955.401.con.0052	NZ_CP011334.1	0.0485634	0	220/1000
192955	192955.401.con.0025	NZ_CP011333.1	0.0357395	0	309/1000
192955	192955.401.con.0020	CP057972.1	0.0300913	0	362/1000
192955	192955.401.con.0020	NC_019099.1	0.027077	0	395/1000
192955	192955.401.con.0020	NZ_CP071443.1	0.0273375	0	392/1000
192955	192955.401.con.0025	NZ_CP071443.1	0.0487413	0	219/1000
192955	192955.401.con.0020	NC_032100.1	0.0405854	0	271/1000
192955	192955.401.con.0025	NC_032100.1	0.0466675	0	231/1000
192955	192955.401.con.0020	NC_014383.1	0.0387085	0	285/1000
192955	192955.401.con.0025	NC_014383.1	0.0478612	0	224/1000
192955	192955.401.con.0020	CP074320.1	0.0254028	0	415/1000
192955	192955.401.con.0025	CP074320.1	0.0448759	0	242/1000
192955	192955.401.con.0020	NZ_MN651559.1	0.0217093	0	464/1000
192955	192955.401.con.0025	NZ_MN651559.1	0.0388388	0	284/1000
192955	192955.401.con.0020	NC_002122.1	0.0251607	0	418/1000
192955	192955.401.con.0020	CP077226.1	0.0290489	0	373/1000
192955	192955.401.con.0025	CP077226.1	0.0460045	0	235/1000
192955	192955.401.con.0020	NZ_CP035721.1	0.032829	0	335/1000
192955	192955.401.con.0025	NZ_CP035721.1	0.0448759	0	242/1000
192955	192955.401.con.0038	NZ_CP045684.1	0.00645455	0	775/1000
192955	192955.401.con.0050	GQ404376.1	0.0478612	0	224/1000
192955	192955.401.con.0020	NZ_CP023382.1	0.0241368	0	431/1000
192955	192955.401.con.0025	NZ_CP023382.1	0.0471738	0	228/1000
192955	192955.401.con.0020	NZ_CP025279.1	0.0244475	0	427/1000
192955	192955.401.con.0041	NZ_CP079659.1	0.0430292	0	254/1000
192955	192955.401.con.0020	NZ_MT230105.1	0.0290489	0	373/1000
192955	192955.401.con.0020	NZ_MW298659.1	0.0215695	0	466/1000
192955	192955.401.con.0025	NZ_MW298659.1	0.0450347	0	241/1000
192955	192955.401.con.0020	NZ_MW646305.1	0.0392331	0	281/1000
192955	192955.401.con.0020	NZ_CP073909.1	0.0400373	0	275/1000
192955	192955.401.con.0025	NZ_CP073909.1	0.0478612	0	224/1000
192955	192955.401.con.0020	NZ_CP039475.1	0.0336937	0	327/1000
192955	192955.401.con.0020	NZ_CP053677.1	0.0290489	0	373/1000
192955	192955.401.con.0020	NZ_CP053560.1	0.0309745	0	353/1000
192955	192955.401.con.0020	CP057540.1	0.0375603	0	294/1000
192955	192955.401.con.0020	NZ_CP057212.1	0.0430292	0	254/1000
192955	192955.401.con.0020	NZ_CP040542.1	0.0349268	0	316/1000
192955	192955.401.con.0055	NZ_MT230180.1	0.00156934	0	776/828
192955	192955.401.con.0020	NC_014234.1	0.0489202	0	218/1000
192955	192955.401.con.0020	NZ_CP023385.1	0.026819	0	398/1000
192955	192955.401.con.0025	NZ_CP023385.1	0.0399018	0	276/1000
192955	192955.401.con.0020	NZ_CP023370.1	0.0276889	0	388/1000
192955	192955.401.con.0020	NZ_CP023365.1	0.0214305	0	468/1000
192955	192955.401.con.0025	NZ_CP023365.1	0.0460045	0	235/1000
192955	192955.401.con.0020	NZ_CP018975.1	0.0343598	0	321/1000
192955	192955.401.con.0020	NZ_CP018946.1	0.0379382	0	291/1000
192955	192955.401.con.0025	NZ_CP018946.1	0.0415686	0	264/1000
192955	192955.401.con.0020	OU015336.1	0.0257292	0	411/1000
192955	192955.401.con.0025	OU015336.1	0.0422904	0	259/1000
192955	192955.401.con.0020	OU015327.1	0.0265635	0	401/1000
192955	192955.401.con.0025	OU015327.1	0.0417116	0	263/1000
192955	192955.401.con.0020	NZ_CP012929.1	0.0273375	0	392/1000
192955	192955.401.con.0038	NZ_CP012927.1	0.00060662	0	975/1000
192955	192955.401.con.0020	NC_019061.1	0.035505	0	311/1000
192955	192955.401.con.0025	NZ_CP023957.1	0.0433296	0	252/1000
192955	192955.401.con.0020	NZ_CP012923.1	0.0291421	0	372/1000
192955	192955.401.con.0020	CP056606.1	0.0385787	0	286/1000
192955	192955.401.con.0020	NZ_CP042886.1	0.0404475	0	272/1000
192955	192955.401.con.0025	NZ_CP042886.1	0.0460045	0	235/1000
192955	192955.401.con.0020	NC_019097.1	0.0365754	0	302/1000
192955	192955.401.con.0020	NC_011419.1	0.0318865	0	344/1000
192955	192955.401.con.0020	CP073108.1	0.0312752	0	350/1000
192955	192955.401.con.0020	NZ_CP050758.1	0.0250805	0	419/1000
192955	192955.401.con.0025	NZ_CP050758.1	0.0465005	0	232/1000
192955	192955.401.con.0020	NZ_CP057245.1	0.0455159	0	238/1000
192955	192955.401.con.0020	NZ_CP069958.1	0.0298031	0	365/1000
192955	192955.401.con.0025	NZ_CP069958.1	0.0440934	0	247/1000
192955	192955.401.con.0030	NZ_AP023431.1	0.0343598	0	321/1000
192955	192955.401.con.0025	NZ_CP024234.1	0.0365754	0	302/1000
192955	192955.401.con.0020	NZ_CP024233.1	0.0492808	0	216/1000
192955	192955.401.con.0020	NZ_CP012936.1	0.0290489	0	373/1000
192955	192955.401.con.0020	NZ_CP032495.1	0.0384495	0	287/1000
192955	192955.401.con.0020	NZ_CP057464.1	0.0299949	0	363/1000
192955	192955.401.con.0036	NZ_CP038610.1	0.00291212	0	888/1000
192955	192955.401.con.0020	NZ_CP070299.1	0.0320933	0	342/1000
192955	192955.401.con.0025	NZ_CP070299.1	0.0461689	0	234/1000
192955	192955.401.con.0020	CP048298.1	0.0344723	0	320/1000
192955	192955.401.con.0020	HG428759.1	0.0292355	0	371/1000
192955	192955.401.con.0020	CP049176.1	0.0365754	0	302/1000
192955	192955.401.con.0025	CP049176.1	0.0430292	0	254/1000
192955	192955.401.con.0020	NZ_CP059121.1	0.0363341	0	304/1000
192955	192955.401.con.0025	NZ_CP059121.1	0.0447178	0	243/1000
192955	192955.401.con.0020	NZ_MN915013.1	0.0450347	0	241/1000
192955	192955.401.con.0020	NZ_CP042248.1	0.0480354	0	223/1000
192955	192955.401.con.0020	NZ_CP044137.1	0.0293293	0	370/1000
192955	192955.401.con.0025	NZ_CP044137.1	0.0453547	0	239/1000
192955	192955.401.con.0020	NZ_CP074429.1	0.0317837	0	345/1000
192955	192955.401.con.0025	NZ_CP074429.1	0.0460045	0	235/1000
192955	192955.401.con.0020	NZ_MW567498.1	0.0362143	0	305/1000
192955	192955.401.con.0025	NZ_MW567498.1	0.0494626	0	215/1000
192955	192955.401.con.0020	NZ_MW567497.1	0.0340249	0	324/1000
192955	192955.401.con.0025	NZ_MW567497.1	0.0475157	0	226/1000
192955	192955.401.con.0020	NZ_CP014972.2	0.032829	0	335/1000
192955	192955.401.con.0038	NZ_CP054385.1	0.00502299	0	818/1000
192955	192955.401.con.0020	NC_017642.1	0.0281347	0	383/1000
192955	192955.401.con.0020	NC_017637.1	0.0383209	0	288/1000
192955	192955.401.con.0020	NZ_CP051282.1	0.0359759	0	307/1000
192955	192955.401.con.0020	NC_021811.1	0.0353885	0	312/1000
192955	192955.401.con.0041	NZ_CP079639.1	0.0427316	0	256/1000
192955	192955.401.con.0020	NZ_LR999868.1	0.0267335	0	399/1000
192955	192955.401.con.0025	NZ_LR999868.1	0.0404475	0	272/1000
192955	192955.401.con.0020	NZ_LR999869.1	0.0267335	0	399/1000
192955	192955.401.con.0025	NZ_LR999869.1	0.0405854	0	271/1000
192955	192955.401.con.0020	NZ_LR999862.1	0.0296126	0	367/1000
192955	192955.401.con.0025	NZ_LR999862.1	0.0494626	0	215/1000
192955	192955.401.con.0020	NZ_AP021916.1	0.0246043	0	425/1000
192955	192955.401.con.0025	NZ_AP021916.1	0.0450347	0	241/1000
192955	192955.401.con.0020	CP060167.1	0.030875	0	354/1000
192955	192955.401.con.0025	CP060167.1	0.0468354	0	230/1000
192955	192955.401.con.0025	CP057635.1	0.0489202	0	218/1000
192955	192955.401.con.0020	NZ_CP030025.1	0.0291421	0	372/1000
192955	192955.401.con.0020	NZ_CP072978.1	0.0201478	0	487/1000
192955	192955.401.con.0025	NZ_CP072978.1	0.0496454	0	214/1000
192955	192955.401.con.0020	NZ_CP016516.1	0.0290489	0	373/1000
192955	192955.401.con.0020	CP057735.1	0.0397669	0	277/1000
192955	192955.401.con.0025	CP057735.1	0.0466675	0	231/1000
192955	192955.401.con.0020	CP049178.1	0.0387085	0	285/1000
192955	192955.401.con.0025	CP049178.1	0.0461689	0	234/1000
192955	192955.401.con.0020	NZ_CP062836.1	0.0336937	0	327/1000
192955	192955.401.con.0020	NZ_MN816371.1	0.0324062	0	339/1000
192955	192955.401.con.0020	NZ_CP042944.1	0.025894	0	409/1000
192955	192955.401.con.0038	NZ_CP048317.1	0.00534606	0	808/1000
192955	192955.401.con.0020	NZ_CP048312.1	0.0498292	0	213/1000
192955	192955.401.con.0020	NZ_CP025751.1	0.0357395	0	309/1000
192955	192955.401.con.0020	CP074300.1	0.0321972	0	341/1000
192955	192955.401.con.0020	NZ_CP016520.1	0.0211548	0	472/1000
192955	192955.401.con.0025	NZ_CP016520.1	0.0379382	0	291/1000
192955	192955.401.con.0020	CP032524.1	0.0421447	0	260/1000
192955	192955.401.con.0038	NZ_CP069689.1	0.00105797	0	957/1000
192955	192955.401.con.0036	NZ_CP069688.1	0.00146992	0	941/1000
192955	192955.401.con.0020	NZ_MK764027.1	0.0314775	0	348/1000
192955	192955.401.con.0020	NZ_CP024146.1	0.0297077	0	366/1000
192955	192955.401.con.0025	NZ_CP024146.1	0.0494626	0	215/1000
192955	192955.401.con.0020	NZ_CP009566.1	0.0241368	0	431/1000
192955	192955.401.con.0025	NZ_CP009566.1	0.0424367	0	258/1000
192955	192955.401.con.0020	NZ_CP016533.1	0.0212234	0	471/1000
192955	192955.401.con.0025	NZ_CP016533.1	0.045678	0	237/1000
192955	192955.401.con.0025	NZ_CP042880.1	0.0470041	0	229/1000
192955	192955.401.con.0020	NC_025142.1	0.0293293	0	370/1000
192955	192955.401.con.0020	NC_025140.1	0.0440934	0	247/1000
192955	192955.401.con.0025	NC_025140.1	0.0492808	0	216/1000
192955	192955.401.con.0020	NZ_CP027535.1	0.0293293	0	370/1000
192955	192955.401.con.0025	NZ_CP027535.1	0.047688	0	225/1000
192955	192955.401.con.0036	NZ_CP018981.1	0.0405854	0	271/1000
192955	192955.401.con.0050	NC_025191.1	0.0430292	0	254/1000
192955	192955.401.con.0020	CP049180.1	0.0364545	0	303/1000
192955	192955.401.con.0025	CP049180.1	0.04288	0	255/1000
192955	192955.401.con.0020	NZ_MN219406.1	0.0338037	0	326/1000
192955	192955.401.con.0020	NZ_CP062213.1	0.0350415	0	315/1000
192955	192955.401.con.0025	NZ_CP062213.1	0.0475157	0	226/1000
192955	192955.401.con.0020	NZ_LC480203.1	0.0284057	0	380/1000
192955	192955.401.con.0020	NC_025147.1	0.035622	0	310/1000
192955	192955.401.con.0020	NC_025144.1	0.0293293	0	370/1000
192955	192955.401.con.0020	NC_025143.1	0.0301881	0	361/1000
192955	192955.401.con.0020	NZ_CP030921.1	0.0491	0	217/1000
192955	192955.401.con.0025	NZ_CP030921.1	0.0460045	0	235/1000
192955	192955.401.con.0036	NZ_CP038606.1	0.0011856	0	952/1000
192955	192955.401.con.0020	NC_023899.1	0.0266484	0	400/1000
192955	192955.401.con.0025	NC_023899.1	0.0498292	0	213/1000
192955	192955.401.con.0020	CP059906.1	0.0298031	0	365/1000
192955	192955.401.con.0020	NZ_HG739083.1	0.0397669	0	277/1000
192955	192955.401.con.0025	NZ_HG739083.1	0.0460045	0	235/1000
192955	192955.401.con.0020	CP077343.1	0.0366967	0	301/1000
192955	192955.401.con.0025	CP077343.1	0.0491	0	217/1000
192955	192955.401.con.0020	NC_025176.1	0.0304804	0	358/1000
192955	192955.401.con.0020	NZ_CP024152.1	0.025484	0	414/1000
192955	192955.401.con.0025	NZ_CP024152.1	0.0448759	0	242/1000
192955	192955.401.con.0020	NZ_CP063923.1	0.0358575	0	308/1000
192955	192955.401.con.0025	NZ_CP063923.1	0.0439391	0	248/1000
192955	192955.401.con.0020	NZ_CP032264.1	0.030875	0	354/1000
192955	192955.401.con.0020	NZ_CP044183.1	0.0304804	0	358/1000
192955	192955.401.con.0025	CP019691.1	0.0325113	0	338/1000
192955	192955.401.con.0020	NZ_CP057897.1	0.045678	0	237/1000
192955	192955.401.con.0020	NZ_CP057659.1	0.0209501	0	475/1000
192955	192955.401.con.0025	NZ_CP057659.1	0.0437856	0	249/1000
192955	192955.401.con.0020	NZ_CP030003.1	0.0421447	0	260/1000
192955	192955.401.con.0020	NZ_AP022122.1	0.0276006	0	389/1000
192955	192955.401.con.0025	NZ_AP022122.1	0.0468354	0	230/1000
192955	192955.401.con.0020	NZ_AP021948.1	0.0289561	0	374/1000
192955	192955.401.con.0020	NZ_AP021945.1	0.0461689	0	234/1000
192955	192955.401.con.0020	NZ_AP022037.1	0.0321972	0	341/1000
192955	192955.401.con.0025	NZ_AP022037.1	0.0468354	0	230/1000
192955	192955.401.con.0020	CP057743.1	0.0397669	0	277/1000
192955	192955.401.con.0025	CP057743.1	0.0466675	0	231/1000
192955	192955.401.con.0020	CP056797.1	0.0336937	0	327/1000
192955	192955.401.con.0025	CP056797.1	0.0451943	0	240/1000
192955	192955.401.con.0020	CP010831.1	0.0290489	0	373/1000
192955	192955.401.con.0025	CP010831.1	0.0480354	0	223/1000
192955	192955.401.con.0020	NZ_CP058230.1	0.0258115	0	410/1000
192955	192955.401.con.0025	NZ_CP058230.1	0.0417116	0	263/1000
192955	192955.401.con.0038	NZ_AP022048.1	0.000557238	0	977/1000
192955	192955.401.con.0020	NZ_AP022097.1	0.0298031	0	365/1000
192955	192955.401.con.0020	NZ_AP022160.1	0.0273375	0	392/1000
192955	192955.401.con.0020	NZ_AP022066.1	0.0299949	0	363/1000
192955	192955.401.con.0025	NZ_AP022066.1	0.0489202	0	218/1000
192955	192955.401.con.0020	NZ_CP024481.1	0.0289561	0	374/1000
192955	192955.401.con.0003	CP074266.1	0.0425838	0	257/1000
192955	192955.401.con.0020	NZ_CP030234.1	0.0274249	0	391/1000
192955	192955.401.con.0020	NZ_AP022548.1	0.0327227	0	336/1000
192955	192955.401.con.0036	CP056629.1	0.000483446	0	980/1000
192955	192955.401.con.0034	NC_010072.1	0.0349268	0	316/1000
192955	192955.401.con.0025	NZ_CP076304.1	0.0430292	0	254/1000
192955	192955.401.con.0020	NZ_CP024822.1	0.0309745	0	353/1000
192955	192955.401.con.0020	NZ_CP023376.1	0.0214999	0	467/1000
192955	192955.401.con.0025	NZ_CP023376.1	0.0460045	0	235/1000
192955	192955.401.con.0020	NZ_CP030191.1	0.0341361	0	323/1000
192955	192955.401.con.0020	NZ_CP062819.1	0.0336937	0	327/1000
192955	192955.401.con.0020	CP057452.1	0.0284967	0	379/1000
192955	192955.401.con.0025	CP057452.1	0.0470041	0	229/1000
192955	192955.401.con.0025	NZ_CP033160.1	0.0447178	0	243/1000
192955	192955.401.con.0030	NC_019056.1	0.0483865	0	221/1000
192955	192955.401.con.0020	NZ_AP019190.1	0.0487413	0	219/1000
192955	192955.401.con.0020	NZ_CP051411.1	0.0351567	0	314/1000
192955	192955.401.con.0020	NZ_CP031615.1	0.0359759	0	307/1000
192955	192955.401.con.0053	NZ_CP068976.1	0.0371871	0	297/1000
192955	192955.401.con.0040	NZ_CP068975.1	0.0236777	0	437/1000
192955	192955.401.con.0050	NC_019058.1	0.0383209	0	288/1000
192955	192955.401.con.0050	NC_019050.1	0.0392331	0	281/1000
192955	192955.401.con.0020	NZ_CP039490.1	0.0341361	0	323/1000
192955	192955.401.con.0050	NC_019053.1	0.0370638	0	298/1000
192955	192955.401.con.0020	NZ_CP062842.1	0.0336937	0	327/1000
192955	192955.401.con.0020	NZ_AP022216.1	0.0370638	0	298/1000
192955	192955.401.con.0020	NZ_CP048373.1	0.0483865	0	221/1000
192955	192955.401.con.0020	NC_023276.1	0.030875	0	354/1000
192955	192955.401.con.0020	NC_023275.1	0.0364545	0	303/1000
192955	192955.401.con.0020	NZ_CP040270.1	0.0332581	0	331/1000
192955	192955.401.con.0025	NZ_CP040270.1	0.0482105	0	222/1000
192955	192955.401.con.0020	NC_025180.1	0.0244475	0	427/1000
192955	192955.401.con.0025	NC_025180.1	0.0363341	0	304/1000
192955	192955.401.con.0020	NC_005014.1	0.0394988	0	279/1000
192955	192955.401.con.0020	NC_023290.1	0.0344723	0	320/1000
192955	192955.401.con.0016	NZ_LN868946.1	0.0178312	0	524/1000
192955	192955.401.con.0012	NZ_LN868945.1	0.00924552	0	700/1000
192955	192955.401.con.0004	NZ_LN868944.1	0.0284057	0	380/1000
192955	192955.401.con.0008	NZ_LN868944.1	0.0399018	0	276/1000
192955	192955.401.con.0020	CP057908.1	0.0430292	0	254/1000
192955	192955.401.con.0020	CP056802.1	0.0339141	0	325/1000
192955	192955.401.con.0025	CP056802.1	0.0494626	0	215/1000
192955	192955.401.con.0038	NZ_CP070928.1	0.00505504	0	817/1000
192955	192955.401.con.0020	NZ_CP070922.1	0.0332581	0	331/1000
192955	192955.401.con.0025	NZ_CP070922.1	0.0491	0	217/1000
192955	192955.401.con.0020	NZ_CP062892.1	0.0292355	0	371/1000
192955	192955.401.con.0020	NZ_CP062866.1	0.0292355	0	371/1000
192955	192955.401.con.0020	NZ_MT230211.1	0.0290489	0	373/1000
192955	192955.401.con.0020	NZ_LT985231.1	0.0376857	0	293/1000
192955	192955.401.con.0034	NZ_LT985301.1	0.0440934	0	247/1000
192955	192955.401.con.0020	NZ_LT985236.1	0.0246043	0	425/1000
192955	192955.401.con.0025	NZ_LT985236.1	0.0363341	0	304/1000
192955	192955.401.con.0020	NZ_LT985238.1	0.0250805	0	419/1000
192955	192955.401.con.0025	NZ_LT985238.1	0.0363341	0	304/1000
192955	192955.401.con.0039	NC_004446.1	0.0450347	0	241/1000
192955	192955.401.con.0050	NC_004446.1	0.0403101	0	273/1000
192955	192955.401.con.0038	NZ_CP070918.1	0.00492718	0	821/1000
192955	192955.401.con.0020	NZ_CP062869.1	0.0298031	0	365/1000
192955	192955.401.con.0020	NZ_CP019205.1	0.035622	0	310/1000
192955	192955.401.con.0025	NZ_CP019205.1	0.0396325	0	278/1000
192955	192955.401.con.0020	NZ_CP035834.1	0.0411434	0	267/1000
192955	192955.401.con.0020	NZ_MT230271.1	0.0430292	0	254/1000
192955	192955.401.con.0025	NZ_MT230271.1	0.0396325	0	278/1000
192955	192955.401.con.0020	NZ_MT230242.1	0.0401734	0	274/1000
192955	192955.401.con.0055	NZ_MT230227.1	0.0433296	0	252/1000
192955	192955.401.con.0020	NZ_CP022734.1	0.0329357	0	334/1000
192955	192955.401.con.0020	NZ_CP024854.1	0.0279555	0	385/1000
192955	192955.401.con.0025	NZ_CP024854.1	0.0421447	0	260/1000
192955	192955.401.con.0025	NZ_CP021533.1	0.043179	0	253/1000
192955	192955.401.con.0025	NZ_CP040923.1	0.0427316	0	256/1000
192955	192955.401.con.0020	NZ_CP039299.1	0.0463343	0	233/1000
192955	192955.401.con.0020	NZ_CP025239.1	0.0340249	0	324/1000
192955	192955.401.con.0025	NZ_CP025239.1	0.0494626	0	215/1000
192955	192955.401.con.0020	NZ_CP014622.1	0.0203459	0	484/1000
192955	192955.401.con.0025	NZ_CP014622.1	0.0448759	0	242/1000
192955	192955.401.con.0020	NZ_CP045756.1	0.0331502	0	332/1000
192955	192955.401.con.0039	NZ_AJ438270.1	0.0362143	0	305/1000
192955	192955.401.con.0050	NZ_AJ438270.1	0.0327227	0	336/1000
192955	192955.407.con.0035	NZ_MT230288.1	0.00775499	0	670/907
192955	192955.407.con.0025	NZ_CP035489.1	0.0349268	0	316/1000
192955	192955.407.con.0030	NZ_KX434885.1	0.0418553	0	262/1000
192955	192955.407.con.0023	NZ_KM107843.1	0.015943	0	557/1000
192955	192955.407.con.0035	NZ_MT230424.1	0.00452036	0	713/855
192955	192955.407.con.0011	NZ_OU015330.1	0.0378117	0	292/1000
192955	192955.407.con.0029	NZ_CP060657.1	0.0397669	0	277/1000
192955	192955.407.con.0010	NZ_CP051374.1	0.0191812	0	502/1000
192955	192955.407.con.0035	NZ_CP006666.1	0.0349268	0	316/1000
192955	192955.407.con.0023	NZ_CP071085.1	0.0430292	0	254/1000
192955	192955.407.con.0030	NC_025010.1	0.0363341	0	304/1000
192955	192955.407.con.0030	NZ_CP072420.1	0.0352724	0	313/1000
192955	192955.407.con.0034	NZ_CP072420.1	0.0315792	0	347/1000
192955	192955.407.con.0010	NZ_CP019203.1	0.0152936	0	569/1000
192955	192955.407.con.0023	NZ_CP036173.1	0.0366967	0	301/1000
192955	192955.407.con.0020	CP051409.1	0.0453547	0	239/1000
192955	192955.407.con.0030	NZ_MW647491.1	0.0206797	0	479/1000
192955	192955.407.con.0030	MT108922.1	0.0496454	0	214/1000
192955	192955.407.con.0020	CP057862.1	0.0422904	0	259/1000
192955	192955.407.con.0023	CP057687.1	0.04288	0	255/1000
192955	192955.407.con.0020	NZ_CP071437.1	0.0487413	0	219/1000
192955	192955.407.con.0020	NZ_MF621616.1	0.0455159	0	238/1000
192955	192955.407.con.0025	NZ_MK753227.1	0.0498292	0	213/1000
192955	192955.407.con.0023	NZ_CP040323.1	0.0436329	0	250/1000
192955	192955.407.con.0023	NZ_CP039720.1	0.037311	0	296/1000
192955	192955.407.con.0020	CP052141.1	0.0379382	0	291/1000
192955	192955.407.con.0030	NZ_AJ437107.1	0.0150813	0	573/1000
192955	192955.407.con.0025	NZ_CP022428.1	0.0440934	0	247/1000
192955	192955.407.con.0023	NZ_CP032884.1	0.0460045	0	235/1000
192955	192955.407.con.0023	NC_003456.1	0.0430292	0	254/1000
192955	192955.407.con.0020	NZ_CP061383.1	0.0378117	0	292/1000
192955	192955.407.con.0030	NZ_CP050996.1	0.0194352	0	498/1000
192955	192955.407.con.0023	CP077069.1	0.0461689	0	234/1000
192955	192955.407.con.0023	NZ_CP063336.1	0.0470041	0	229/1000
192955	192955.407.con.0023	NZ_CP039571.1	0.0365754	0	302/1000
192955	192955.407.con.0023	NZ_CP039574.1	0.0364545	0	303/1000
192955	192955.407.con.0034	NZ_CP011334.1	0.0485634	0	220/1000
192955	192955.407.con.0030	GQ404376.1	0.0478612	0	224/1000
192955	192955.407.con.0035	NZ_MT230180.1	0.00294578	0	713/804
192955	192955.407.con.0020	NZ_AP023431.1	0.0375603	0	294/1000
192955	192955.407.con.0023	NC_001848.1	0.0471738	0	228/1000
192955	192955.407.con.0023	NZ_CP070030.1	0.0425838	0	257/1000
192955	192955.407.con.0023	NZ_CP060069.1	0.0131603	0	611/1000
192955	192955.407.con.0023	NZ_CP039330.1	0.0418553	0	262/1000
192955	192955.407.con.0023	NZ_CP016532.1	0.04288	0	255/1000
192955	192955.407.con.0030	NC_025191.1	0.0430292	0	254/1000
192955	192955.407.con.0023	NZ_CP043510.1	0.0468354	0	230/1000
192955	192955.407.con.0030	NC_019058.1	0.0383209	0	288/1000
192955	192955.407.con.0030	NC_019050.1	0.0392331	0	281/1000
192955	192955.407.con.0030	NC_019053.1	0.0370638	0	298/1000
192955	192955.407.con.0014	NZ_LN868946.1	0.0177716	0	525/1000
192955	192955.407.con.0010	NZ_LN868945.1	0.00924552	0	700/1000
192955	192955.407.con.0002	NZ_LN868944.1	0.0177716	0	525/1000
192955	192955.407.con.0025	NC_004446.1	0.0478612	0	224/1000
192955	192955.407.con.0030	NC_004446.1	0.0403101	0	273/1000
192955	192955.407.con.0035	NZ_MT230227.1	0.0466675	0	231/1000
192955	192955.407.con.0020	NZ_CP039301.1	0.040724	0	270/1000
192955	192955.407.con.0025	NZ_AJ438270.1	0.0387085	0	285/1000
192955	192955.407.con.0030	NZ_AJ438270.1	0.0327227	0	336/1000
192955	192955.408.con.0034	NZ_MT230288.1	0.00449853	0	757/907
192955	192955.408.con.0023	NZ_CP035489.1	0.0316813	0	346/1000
192955	192955.408.con.0030	NZ_KX434885.1	0.0418553	0	262/1000
192955	192955.408.con.0034	NZ_MT230424.1	0.0016094	0	800/855
192955	192955.408.con.0028	NZ_CP060657.1	0.0397669	0	277/1000
192955	192955.408.con.0010	NZ_CP051374.1	0.0191812	0	502/1000
192955	192955.408.con.0034	NZ_CP006666.1	0.0312752	0	350/1000
192955	192955.408.con.0030	NC_025010.1	0.0363341	0	304/1000
192955	192955.408.con.0030	NZ_CP072420.1	0.0352724	0	313/1000
192955	192955.408.con.0033	NZ_CP072420.1	0.0315792	0	347/1000
192955	192955.408.con.0010	NZ_CP019203.1	0.0152936	0	569/1000
192955	192955.408.con.0030	NZ_MW647491.1	0.0206797	0	479/1000
192955	192955.408.con.0030	MT108922.1	0.0496454	0	214/1000
192955	192955.408.con.0023	NZ_MK753227.1	0.0473443	0	227/1000
192955	192955.408.con.0023	NZ_MK753225.1	0.0482105	0	222/1000
192955	192955.408.con.0030	NZ_AJ437107.1	0.0150813	0	573/1000
192955	192955.408.con.0023	NZ_CP022428.1	0.0417116	0	263/1000
192955	192955.408.con.0030	NZ_CP050996.1	0.0194352	0	498/1000
192955	192955.408.con.0033	NZ_CP011334.1	0.0485634	0	220/1000
192955	192955.408.con.0030	GQ404376.1	0.0478612	0	224/1000
192955	192955.408.con.0034	NZ_MT230180.1	0.00156934	0	776/828
192955	192955.408.con.0030	NC_025191.1	0.0430292	0	254/1000
192955	192955.408.con.0030	NC_019058.1	0.0383209	0	288/1000
192955	192955.408.con.0030	NC_019050.1	0.0392331	0	281/1000
192955	192955.408.con.0030	NC_019053.1	0.0370638	0	298/1000
192955	192955.408.con.0014	NZ_LN868946.1	0.0177716	0	525/1000
192955	192955.408.con.0010	NZ_LN868945.1	0.00924552	0	700/1000
192955	192955.408.con.0002	NZ_LN868944.1	0.0177716	0	525/1000
192955	192955.408.con.0023	NC_004446.1	0.0450347	0	241/1000
192955	192955.408.con.0030	NC_004446.1	0.0403101	0	273/1000
192955	192955.408.con.0034	NZ_MT230227.1	0.0433296	0	252/1000
192955	192955.408.con.0023	NZ_AJ438270.1	0.0362143	0	305/1000
192955	192955.408.con.0030	NZ_AJ438270.1	0.0327227	0	336/1000
192955	192955.411.con.0030	NZ_MT230288.1	0.00449853	0	757/907
192955	192955.411.con.0021	NZ_CP035489.1	0.0316813	0	346/1000
192955	192955.411.con.0026	NZ_KX434885.1	0.0418553	0	262/1000
192955	192955.411.con.0030	NZ_MT230424.1	0.0016094	0	800/855
192955	192955.411.con.0025	NZ_CP060657.1	0.0397669	0	277/1000
192955	192955.411.con.0010	NZ_CP051374.1	0.0191812	0	502/1000
192955	192955.411.con.0030	NZ_CP006666.1	0.0312752	0	350/1000
192955	192955.411.con.0026	NC_025010.1	0.0363341	0	304/1000
192955	192955.411.con.0026	NZ_CP072420.1	0.0352724	0	313/1000
192955	192955.411.con.0029	NZ_CP072420.1	0.0315792	0	347/1000
192955	192955.411.con.0010	NZ_CP019203.1	0.0152936	0	569/1000
192955	192955.411.con.0026	NZ_MW647491.1	0.0206797	0	479/1000
192955	192955.411.con.0026	MT108922.1	0.0496454	0	214/1000
192955	192955.411.con.0021	NZ_MK753227.1	0.0473443	0	227/1000
192955	192955.411.con.0021	NZ_MK753225.1	0.0482105	0	222/1000
192955	192955.411.con.0026	NZ_AJ437107.1	0.0150813	0	573/1000
192955	192955.411.con.0021	NZ_CP022428.1	0.0417116	0	263/1000
192955	192955.411.con.0026	NZ_CP050996.1	0.0194352	0	498/1000
192955	192955.411.con.0029	NZ_CP011334.1	0.0485634	0	220/1000
192955	192955.411.con.0026	GQ404376.1	0.0478612	0	224/1000
192955	192955.411.con.0030	NZ_MT230180.1	0.00156934	0	776/828
192955	192955.411.con.0026	NC_025191.1	0.0430292	0	254/1000
192955	192955.411.con.0026	NC_019058.1	0.0383209	0	288/1000
192955	192955.411.con.0026	NC_019050.1	0.0392331	0	281/1000
192955	192955.411.con.0026	NC_019053.1	0.0370638	0	298/1000
192955	192955.411.con.0013	NZ_LN868946.1	0.0177716	0	525/1000
192955	192955.411.con.0010	NZ_LN868945.1	0.00924552	0	700/1000
192955	192955.411.con.0002	NZ_LN868944.1	0.0177716	0	525/1000
192955	192955.411.con.0021	NC_004446.1	0.0450347	0	241/1000
192955	192955.411.con.0026	NC_004446.1	0.0403101	0	273/1000
192955	192955.411.con.0030	NZ_MT230227.1	0.0433296	0	252/1000
192955	192955.411.con.0021	NZ_AJ438270.1	0.0362143	0	305/1000
192955	192955.411.con.0026	NZ_AJ438270.1	0.0327227	0	336/1000
192955	192955.412.con.0044	NZ_MT230288.1	0.00607394	0	713/907
192955	192955.412.con.0029	NZ_CP035489.1	0.0350415	0	315/1000
192955	192955.412.con.0023	NZ_CP063490.1	0.0478612	0	224/1000
192955	192955.412.con.0039	NZ_KX434885.1	0.0418553	0	262/1000
192955	192955.412.con.0037	NZ_MT230422.1	0.0187432	0	509/1000
192955	192955.412.con.0028	NZ_CP019997.1	0.00134007	0	946/1000
192955	192955.412.con.0034	NZ_CP042486.1	0.0470041	0	229/1000
192955	192955.412.con.0044	NZ_MT230424.1	0.00302009	0	756/855
192955	192955.412.con.0023	NZ_MT230226.1	0.0399018	0	276/1000
192955	192955.412.con.0028	NZ_CP039281.1	0.00144387	0	942/1000
192955	192955.412.con.0023	AP021971.1	0.0483865	0	221/1000
192955	192955.412.con.0028	NZ_CP056379.1	0.00108342	0	956/1000
192955	192955.412.con.0045	NZ_LR890377.1	0.0494626	0	215/1000
192955	192955.412.con.0045	CP024485.1	0.0494626	0	215/1000
192955	192955.412.con.0036	NZ_CP060657.1	0.0397669	0	277/1000
192955	192955.412.con.0028	NZ_CP051331.1	0.00126265	0	949/1000
192955	192955.412.con.0012	NZ_CP051374.1	0.0191812	0	502/1000
192955	192955.412.con.0044	NZ_CP006666.1	0.0330427	0	333/1000
192955	192955.412.con.0038	NC_003239.1	0.0489202	0	218/1000
192955	192955.412.con.0039	NC_025010.1	0.0363341	0	304/1000
192955	192955.412.con.0023	NZ_MH884649.1	0.0475157	0	226/1000
192955	192955.412.con.0039	NZ_CP072420.1	0.0352724	0	313/1000
192955	192955.412.con.0042	NZ_CP072420.1	0.0315792	0	347/1000
192955	192955.412.con.0012	NZ_CP019203.1	0.0152936	0	569/1000
192955	192955.412.con.0023	CP051409.1	0.0364545	0	303/1000
192955	192955.412.con.0039	NZ_MW647491.1	0.0206797	0	479/1000
192955	192955.412.con.0039	MT108922.1	0.0496454	0	214/1000
192955	192955.412.con.0023	CP057862.1	0.0329357	0	334/1000
192955	192955.412.con.0028	NZ_CP043663.1	0.00131423	0	947/1000
192955	192955.412.con.0030	CP034256.1	0.0437856	0	249/1000
192955	192955.412.con.0028	NZ_CP064670.1	0.00121124	0	951/1000
192955	192955.412.con.0023	NZ_MF621616.1	0.0374354	0	295/1000
192955	192955.412.con.0029	NZ_MK753227.1	0.0494626	0	215/1000
192955	192955.412.con.0023	NZ_LT985299.1	0.0427316	0	256/1000
192955	192955.412.con.0028	NZ_AP021980.1	0.0196919	0	494/1000
192955	192955.412.con.0030	NZ_CP058622.1	0.0281347	0	383/1000
192955	192955.412.con.0023	CP052141.1	0.0278663	0	386/1000
192955	192955.412.con.0039	NZ_AJ437107.1	0.0150813	0	573/1000
192955	192955.412.con.0029	NZ_CP022428.1	0.0439391	0	248/1000
192955	192955.412.con.0028	CP057701.1	0.00178577	0	929/1000
192955	192955.412.con.0028	CP056980.1	0.00123693	0	950/1000
192955	192955.412.con.0037	NC_020280.1	0.040724	0	270/1000
192955	192955.412.con.0028	NZ_CP069468.1	0.0296126	0	367/1000
192955	192955.412.con.0023	NZ_CP077402.1	0.0427316	0	256/1000
192955	192955.412.con.0023	NZ_CP048777.1	0.0473443	0	227/1000
192955	192955.412.con.0038	NC_006815.1	0.0483865	0	221/1000
192955	192955.412.con.0037	NZ_MT230135.1	0.0282247	0	382/1000
192955	192955.412.con.0023	NZ_CP061383.1	0.0277775	0	387/1000
192955	192955.412.con.0039	NZ_CP050996.1	0.0194352	0	498/1000
192955	192955.412.con.0038	NZ_CP039584.1	0.0496454	0	214/1000
192955	192955.412.con.0038	NZ_CP039581.1	0.0483865	0	221/1000
192955	192955.412.con.0042	NZ_CP011334.1	0.0485634	0	220/1000
192955	192955.412.con.0043	NZ_MT230128.1	0.0498292	0	213/1000
192955	192955.412.con.0023	NC_011410.1	0.0434809	0	251/1000
192955	192955.412.con.0039	GQ404376.1	0.0478612	0	224/1000
192955	192955.412.con.0030	NZ_MT230174.1	0.0374354	0	295/1000
192955	192955.412.con.0044	NZ_MT230180.1	0.00302445	0	732/828
192955	192955.412.con.0023	NZ_AP023431.1	0.0276006	0	389/1000
192955	192955.412.con.0028	NZ_CP038610.1	0.00314086	0	880/1000
192955	192955.412.con.0028	NZ_CP069688.1	0.00227104	0	911/1000
192955	192955.412.con.0028	NZ_CP018981.1	0.0411434	0	267/1000
192955	192955.412.con.0039	NC_025191.1	0.0430292	0	254/1000
192955	192955.412.con.0028	NZ_CP038606.1	0.00139189	0	944/1000
192955	192955.412.con.0028	CP056629.1	0.00162709	0	935/1000
192955	192955.412.con.0023	NC_019056.1	0.0475157	0	226/1000
192955	192955.412.con.0039	NC_019058.1	0.0383209	0	288/1000
192955	192955.412.con.0039	NC_019050.1	0.0392331	0	281/1000
192955	192955.412.con.0039	NC_019053.1	0.0370638	0	298/1000
192955	192955.412.con.0030	NZ_CP051740.1	0.0323015	0	340/1000
192955	192955.412.con.0016	NZ_LN868946.1	0.0177716	0	525/1000
192955	192955.412.con.0012	NZ_LN868945.1	0.00924552	0	700/1000
192955	192955.412.con.0002	NZ_LN868944.1	0.0177716	0	525/1000
192955	192955.412.con.0029	NC_004446.1	0.047688	0	225/1000
192955	192955.412.con.0039	NC_004446.1	0.0403101	0	273/1000
192955	192955.412.con.0044	NZ_MT230227.1	0.0450347	0	241/1000
192955	192955.412.con.0023	NZ_CP039301.1	0.0331502	0	332/1000
192955	192955.412.con.0029	NZ_AJ438270.1	0.0387085	0	285/1000
192955	192955.412.con.0039	NZ_AJ438270.1	0.0327227	0	336/1000
192955	192955.414.con.0044	NZ_MT230288.1	0.00449853	0	757/907
192955	192955.414.con.0026	NZ_CP035489.1	0.0316813	0	346/1000
192955	192955.414.con.0022	NZ_CP063490.1	0.0478612	0	224/1000
192955	192955.414.con.0039	NZ_KX434885.1	0.0418553	0	262/1000
192955	192955.414.con.0037	NZ_MT230422.1	0.0187432	0	509/1000
192955	192955.414.con.0029	CP063730.1	0.0263945	0	403/1000
192955	192955.414.con.0034	NZ_CP042486.1	0.0470041	0	229/1000
192955	192955.414.con.0044	NZ_MT230424.1	0.0016094	0	800/855
192955	192955.414.con.0022	NZ_MT230226.1	0.0399018	0	276/1000
192955	192955.414.con.0022	AP021971.1	0.0483865	0	221/1000
192955	192955.414.con.0012	NZ_OU015330.1	0.0379382	0	291/1000
192955	192955.414.con.0045	NZ_LR890377.1	0.0494626	0	215/1000
192955	192955.414.con.0029	NZ_CP065565.1	0.0314775	0	348/1000
192955	192955.414.con.0045	CP024485.1	0.0494626	0	215/1000
192955	192955.414.con.0036	NZ_CP060657.1	0.0397669	0	277/1000
192955	192955.414.con.0011	NZ_CP051374.1	0.0191812	0	502/1000
192955	192955.414.con.0044	NZ_CP006666.1	0.0312752	0	350/1000
192955	192955.414.con.0038	NC_003239.1	0.0487413	0	219/1000
192955	192955.414.con.0029	NZ_CP030116.1	0.00691005	0	762/1000
192955	192955.414.con.0039	NC_025010.1	0.0363341	0	304/1000
192955	192955.414.con.0022	NZ_MH884649.1	0.0475157	0	226/1000
192955	192955.414.con.0039	NZ_CP072420.1	0.0352724	0	313/1000
192955	192955.414.con.0042	NZ_CP072420.1	0.0331502	0	332/1000
192955	192955.414.con.0011	NZ_CP019203.1	0.0152936	0	569/1000
192955	192955.414.con.0022	CP051409.1	0.0364545	0	303/1000
192955	192955.414.con.0039	NZ_MW647491.1	0.0206797	0	479/1000
192955	192955.414.con.0039	MT108922.1	0.0496454	0	214/1000
192955	192955.414.con.0022	CP057862.1	0.0329357	0	334/1000
192955	192955.414.con.0029	NZ_CP039590.1	0.0110007	0	658/1000
192955	192955.414.con.0028	CP034256.1	0.0437856	0	249/1000
192955	192955.414.con.0022	NZ_MF621616.1	0.0374354	0	295/1000
192955	192955.414.con.0029	NZ_MF156267.1	0.0280449	0	384/1000
192955	192955.414.con.0026	NZ_MK753227.1	0.0473443	0	227/1000
192955	192955.414.con.0026	NZ_MK753225.1	0.0482105	0	222/1000
192955	192955.414.con.0022	NZ_LT985299.1	0.0427316	0	256/1000
192955	192955.414.con.0029	CP057182.1	0.0448759	0	242/1000
192955	192955.414.con.0028	NZ_CP058622.1	0.0281347	0	383/1000
192955	192955.414.con.0022	CP052141.1	0.0278663	0	386/1000
192955	192955.414.con.0039	NZ_AJ437107.1	0.0150813	0	573/1000
192955	192955.414.con.0026	NZ_CP022428.1	0.0417116	0	263/1000
192955	192955.414.con.0037	NC_020280.1	0.040724	0	270/1000
192955	192955.414.con.0022	NZ_CP077402.1	0.0427316	0	256/1000
192955	192955.414.con.0022	NZ_CP048777.1	0.0473443	0	227/1000
192955	192955.414.con.0038	NC_006815.1	0.0482105	0	222/1000
192955	192955.414.con.0037	NZ_MT230135.1	0.0282247	0	382/1000
192955	192955.414.con.0022	NZ_CP061383.1	0.0277775	0	387/1000
192955	192955.414.con.0039	NZ_CP050996.1	0.0194352	0	498/1000
192955	192955.414.con.0038	NZ_CP039584.1	0.0494626	0	215/1000
192955	192955.414.con.0038	NZ_CP039581.1	0.0482105	0	222/1000
192955	192955.414.con.0029	NC_019127.1	0.0304804	0	358/1000
192955	192955.414.con.0022	NC_011410.1	0.0434809	0	251/1000
192955	192955.414.con.0039	GQ404376.1	0.0478612	0	224/1000
192955	192955.414.con.0028	NZ_MT230174.1	0.0374354	0	295/1000
192955	192955.414.con.0044	NZ_MT230180.1	0.00156934	0	776/828
192955	192955.414.con.0022	NZ_AP023431.1	0.0276006	0	389/1000
192955	192955.414.con.0029	HG796434.1	0.0466675	0	231/1000
192955	192955.414.con.0029	NZ_CP030213.1	0.0440934	0	247/1000
192955	192955.414.con.0029	CP056792.1	0.0494626	0	215/1000
192955	192955.414.con.0039	NC_025191.1	0.0430292	0	254/1000
192955	192955.414.con.0022	NC_019056.1	0.0475157	0	226/1000
192955	192955.414.con.0039	NC_019058.1	0.0383209	0	288/1000
192955	192955.414.con.0039	NC_019050.1	0.0392331	0	281/1000
192955	192955.414.con.0039	NC_019053.1	0.0370638	0	298/1000
192955	192955.414.con.0028	NZ_CP051740.1	0.0323015	0	340/1000
192955	192955.414.con.0016	NZ_LN868946.1	0.0178312	0	524/1000
192955	192955.414.con.0011	NZ_LN868945.1	0.00924552	0	700/1000
192955	192955.414.con.0002	NZ_LN868944.1	0.0168963	0	540/1000
192955	192955.414.con.0029	NC_005002.1	0.0241368	0	431/1000
192955	192955.414.con.0026	NC_004446.1	0.0450347	0	241/1000
192955	192955.414.con.0039	NC_004446.1	0.0403101	0	273/1000
192955	192955.414.con.0044	NZ_MT230227.1	0.0433296	0	252/1000
192955	192955.414.con.0022	NZ_CP039301.1	0.0331502	0	332/1000
192955	192955.414.con.0026	NZ_AJ438270.1	0.0362143	0	305/1000
192955	192955.414.con.0039	NZ_AJ438270.1	0.0327227	0	336/1000
192955	192955.422.con.0042	NZ_MT230288.1	0.00449853	0	757/907
192955	192955.422.con.0031	NZ_CP035489.1	0.0316813	0	346/1000
192955	192955.422.con.0028	NZ_CP063490.1	0.0273375	0	392/1000
192955	192955.422.con.0041	NZ_KX434885.1	0.0403101	0	273/1000
192955	192955.422.con.0042	NZ_MT230424.1	0.0016094	0	800/855
192955	192955.422.con.0028	NZ_MT230226.1	0.0149759	0	575/1000
192955	192955.422.con.0012	NZ_OU015330.1	0.0379382	0	291/1000
192955	192955.422.con.0043	NZ_LR890377.1	0.0494626	0	215/1000
192955	192955.422.con.0043	CP024485.1	0.0494626	0	215/1000
192955	192955.422.con.0035	NZ_CP060657.1	0.0397669	0	277/1000
192955	192955.422.con.0011	NZ_CP051374.1	0.0191812	0	502/1000
192955	192955.422.con.0042	NZ_CP006666.1	0.0312752	0	350/1000
192955	192955.422.con.0041	NC_025010.1	0.0412845	0	266/1000
192955	192955.422.con.0037	NZ_CP072420.1	0.0263104	0	404/1000
192955	192955.422.con.0041	NZ_CP072420.1	0.0405854	0	271/1000
192955	192955.422.con.0011	NZ_CP019203.1	0.0152936	0	569/1000
192955	192955.422.con.0028	CP051409.1	0.0363341	0	304/1000
192955	192955.422.con.0041	NZ_MW647491.1	0.0244475	0	427/1000
192955	192955.422.con.0028	CP057862.1	0.0186813	0	510/1000
192955	192955.422.con.0030	NZ_MT441557.1	0.0455159	0	238/1000
192955	192955.422.con.0030	NZ_KX434884.1	0.0458408	0	236/1000
192955	192955.422.con.0028	NC_005923.1	0.045678	0	237/1000
192955	192955.422.con.0028	NZ_MF621616.1	0.0239063	0	434/1000
192955	192955.422.con.0031	NZ_MK753227.1	0.0473443	0	227/1000
192955	192955.422.con.0031	NZ_MK753225.1	0.0482105	0	222/1000
192955	192955.422.con.0028	NZ_LT985299.1	0.0352724	0	313/1000
192955	192955.422.con.0001	CP075030.1	0.0439391	0	248/1000
192955	192955.422.con.0028	CP052141.1	0.00587519	0	792/1000
192955	192955.422.con.0041	NZ_AJ437107.1	0.0125405	0	624/1000
192955	192955.422.con.0031	NZ_CP022428.1	0.0417116	0	263/1000
192955	192955.422.con.0030	NZ_MT720903.1	0.0453547	0	239/1000
192955	192955.422.con.0001	CP022016.1	0.0436329	0	250/1000
192955	192955.422.con.0030	NC_020280.1	0.0460045	0	235/1000
192955	192955.422.con.0028	NZ_CP077402.1	0.0360949	0	306/1000
192955	192955.422.con.0030	NZ_MT230135.1	0.0498292	0	213/1000
192955	192955.422.con.0028	NZ_CP063352.1	0.0393656	0	280/1000
192955	192955.422.con.0028	NZ_CP061383.1	0.00564181	0	799/1000
192955	192955.422.con.0041	NZ_CP050996.1	0.017359	0	532/1000
192955	192955.422.con.0028	NZ_CP057097.1	0.0302852	0	360/1000
192955	192955.422.con.0030	NZ_CP070187.1	0.0378117	0	292/1000
192955	192955.422.con.0037	NZ_CP011334.1	0.041003	0	268/1000
192955	192955.422.con.0028	NC_011410.1	0.037311	0	296/1000
192955	192955.422.con.0028	CP046287.1	0.0436329	0	250/1000
192955	192955.422.con.0042	NZ_MT230180.1	0.00156934	0	776/828
192955	192955.422.con.0028	NZ_AP023431.1	0.00614558	0	784/1000
192955	192955.422.con.0041	NC_025191.1	0.0487413	0	219/1000
192955	192955.422.con.0028	NC_019056.1	0.0278663	0	386/1000
192955	192955.422.con.0038	NZ_CP068976.1	0.0297077	0	366/1000
192955	192955.422.con.0041	NC_019058.1	0.0433296	0	252/1000
192955	192955.422.con.0041	NC_019050.1	0.0442483	0	246/1000
192955	192955.422.con.0041	NC_019053.1	0.0421447	0	260/1000
192955	192955.422.con.0015	NZ_LN868946.1	0.0177716	0	525/1000
192955	192955.422.con.0011	NZ_LN868945.1	0.00924552	0	700/1000
192955	192955.422.con.0003	NZ_LN868944.1	0.017653	0	527/1000
192955	192955.422.con.0031	NC_004446.1	0.0450347	0	241/1000
192955	192955.422.con.0041	NC_004446.1	0.0439391	0	248/1000
192955	192955.422.con.0042	NZ_MT230227.1	0.0433296	0	252/1000
192955	192955.422.con.0028	NZ_CP039301.1	0.0404475	0	272/1000
192955	192955.422.con.0031	NZ_AJ438270.1	0.0362143	0	305/1000
192955	192955.422.con.0041	NZ_AJ438270.1	0.0375603	0	294/1000
192955	192955.426.con.0048	NZ_MT230288.1	0.00455573	0	757/909
192955	192955.426.con.0029	NZ_CP035489.1	0.0320933	0	342/1000
192955	192955.426.con.0040	NZ_KX434885.1	0.0418553	0	262/1000
192955	192955.426.con.0048	NZ_MT230424.1	0.00166691	0	800/857
192955	192955.426.con.0012	NZ_OU015330.1	0.0383209	0	288/1000
192955	192955.426.con.0037	NZ_CP060657.1	0.0397669	0	277/1000
192955	192955.426.con.0011	NZ_CP051374.1	0.0191812	0	502/1000
192955	192955.426.con.0048	NZ_CP006666.1	0.0311746	0	351/1000
192955	192955.426.con.0039	NC_025010.1	0.0483865	0	221/1000
192955	192955.426.con.0040	NC_025010.1	0.0363341	0	304/1000
192955	192955.426.con.0040	NZ_CP072420.1	0.0352724	0	313/1000
192955	192955.426.con.0045	NZ_CP072420.1	0.0315792	0	347/1000
192955	192955.426.con.0011	NZ_CP019203.1	0.0152936	0	569/1000
192955	192955.426.con.0039	NZ_MW647491.1	0.0290489	0	373/1000
192955	192955.426.con.0040	NZ_MW647491.1	0.0206797	0	479/1000
192955	192955.426.con.0039	MT108922.1	0.0483865	0	221/1000
192955	192955.426.con.0040	MT108922.1	0.0496454	0	214/1000
192955	192955.426.con.0040	NZ_AJ437107.1	0.0150813	0	573/1000
192955	192955.426.con.0040	NZ_CP050996.1	0.0194352	0	498/1000
192955	192955.426.con.0045	NZ_CP011334.1	0.0485634	0	220/1000
192955	192955.426.con.0039	GQ404376.1	0.0461689	0	234/1000
192955	192955.426.con.0040	GQ404376.1	0.0478612	0	224/1000
192955	192955.426.con.0048	NZ_MT230180.1	0.00162868	0	776/830
192955	192955.426.con.0040	NC_025191.1	0.0430292	0	254/1000
192955	192955.426.con.0039	NC_019058.1	0.0364545	0	303/1000
192955	192955.426.con.0040	NC_019058.1	0.0383209	0	288/1000
192955	192955.426.con.0039	NC_019050.1	0.0366967	0	301/1000
192955	192955.426.con.0040	NC_019050.1	0.0392331	0	281/1000
192955	192955.426.con.0039	NC_019053.1	0.0343598	0	321/1000
192955	192955.426.con.0040	NC_019053.1	0.0370638	0	298/1000
192955	192955.426.con.0015	NZ_LN868946.1	0.0178312	0	524/1000
192955	192955.426.con.0011	NZ_LN868945.1	0.00924552	0	700/1000
192955	192955.426.con.0002	NZ_LN868944.1	0.0168963	0	540/1000
192955	192955.426.con.0039	NC_004446.1	0.0437856	0	249/1000
192955	192955.426.con.0040	NC_004446.1	0.0403101	0	273/1000
192955	192955.426.con.0048	NZ_MT230227.1	0.0433296	0	252/1000
192955	192955.426.con.0039	NZ_AJ438270.1	0.0326168	0	337/1000
192955	192955.426.con.0040	NZ_AJ438270.1	0.0327227	0	336/1000
192955	192955.393.con.0031	NZ_MT230288.1	0.00449853	0	757/907
192955	192955.393.con.0023	NZ_CP035489.1	0.0458408	0	236/1000
192955	192955.393.con.0031	NZ_MT230424.1	0.0016094	0	800/855
192955	192955.393.con.0011	NZ_OU015330.1	0.0379382	0	291/1000
192955	192955.393.con.0028	NZ_CP060657.1	0.0397669	0	277/1000
192955	192955.393.con.0010	NZ_CP051374.1	0.0192445	0	501/1000
192955	192955.393.con.0031	NZ_CP006666.1	0.0312752	0	350/1000
192955	192955.393.con.0023	NC_025010.1	0.0421447	0	260/1000
192955	192955.393.con.0010	NZ_CP019203.1	0.015347	0	568/1000
192955	192955.393.con.0023	NZ_MW647491.1	0.0342477	0	322/1000
192955	192955.393.con.0023	MT108922.1	0.0397669	0	277/1000
192955	192955.393.con.0023	GQ404376.1	0.0404475	0	272/1000
192955	192955.393.con.0031	NZ_MT230180.1	0.00156934	0	776/828
192955	192955.393.con.0023	NC_019058.1	0.0348125	0	317/1000
192955	192955.393.con.0023	NC_019050.1	0.0371871	0	297/1000
192955	192955.393.con.0023	NC_019053.1	0.0332581	0	331/1000
192955	192955.393.con.0023	GQ149343.1	0.0482105	0	222/1000
192955	192955.393.con.0014	NZ_LN868946.1	0.0177716	0	525/1000
192955	192955.393.con.0010	NZ_LN868945.1	0.00928558	0	699/1000
192955	192955.393.con.0002	NZ_LN868944.1	0.0177716	0	525/1000
192955	192955.393.con.0023	NC_004446.1	0.0330427	0	333/1000
192955	192955.393.con.0031	NZ_MT230227.1	0.0433296	0	252/1000
192955	192955.393.con.0023	NZ_AJ438270.1	0.0243695	0	428/1000
192955	192955.416.con.0033	NZ_MT230288.1	0.00449853	0	757/907
192955	192955.416.con.0023	NZ_CP035489.1	0.0383209	0	288/1000
192955	192955.416.con.0023	NC_025174.1	0.0470041	0	229/1000
192955	192955.416.con.0025	NZ_CP019997.1	0.000631368	0	974/1000
192955	192955.416.con.0033	NZ_MT230424.1	0.0016094	0	800/855
192955	192955.416.con.0025	NZ_CP039281.1	0.000730741	0	970/1000
192955	192955.416.con.0025	NZ_CP056379.1	0.000508006	0	979/1000
192955	192955.416.con.0030	NZ_CP060657.1	0.0397669	0	277/1000
192955	192955.416.con.0025	NZ_CP051331.1	0.000557238	0	977/1000
192955	192955.416.con.0012	NZ_CP051374.1	0.0191812	0	502/1000
192955	192955.416.con.0033	NZ_CP006666.1	0.0312752	0	350/1000
192955	192955.416.con.0023	NC_025010.1	0.0363341	0	304/1000
192955	192955.416.con.0012	NZ_CP019203.1	0.0152936	0	569/1000
192955	192955.416.con.0023	NZ_MW647491.1	0.027077	0	395/1000
192955	192955.416.con.0023	MT108922.1	0.0345853	0	319/1000
192955	192955.416.con.0023	U36912.1	0.0482105	0	222/1000
192955	192955.416.con.0023	U36911.1	0.0489202	0	218/1000
192955	192955.416.con.0025	NZ_CP043663.1	0.00060662	0	975/1000
192955	192955.416.con.0025	NZ_CP064670.1	0.000508006	0	979/1000
192955	192955.416.con.0023	NZ_CP011006.1	0.0482105	0	222/1000
192955	192955.416.con.0025	NZ_AP021980.1	0.0184352	0	514/1000
192955	192955.416.con.0023	NZ_CP022428.1	0.0466675	0	231/1000
192955	192955.416.con.0025	CP057701.1	0.00105797	0	957/1000
192955	192955.416.con.0025	CP056980.1	0.000532603	0	978/1000
192955	192955.416.con.0025	NZ_CP069468.1	0.028588	0	378/1000
192955	192955.416.con.0026	NZ_CP077682.1	0.000191626	0	992/1000
192955	192955.416.con.0023	GQ404376.1	0.0360949	0	306/1000
192955	192955.416.con.0033	NZ_MT230180.1	0.00156934	0	776/828
192955	192955.416.con.0025	NZ_CP038610.1	0.0023533	0	908/1000
192955	192955.416.con.0025	NZ_CP069688.1	0.00152214	0	939/1000
192955	192955.416.con.0025	NZ_CP018981.1	0.0404475	0	272/1000
192955	192955.416.con.0025	NZ_CP038606.1	0.000680979	0	972/1000
192955	192955.416.con.0025	CP056629.1	0.000906124	0	963/1000
192955	192955.416.con.0023	NC_019058.1	0.0290489	0	373/1000
192955	192955.416.con.0023	NC_019050.1	0.0316813	0	346/1000
192955	192955.416.con.0023	NC_019053.1	0.0274249	0	391/1000
192955	192955.416.con.0023	GQ149347.1	0.0480354	0	223/1000
192955	192955.416.con.0023	GQ149343.1	0.0440934	0	247/1000
192955	192955.416.con.0015	NZ_LN868946.1	0.0177716	0	525/1000
192955	192955.416.con.0012	NZ_LN868945.1	0.00928558	0	699/1000
192955	192955.416.con.0007	NZ_LN868944.1	0.0346987	0	318/1000
192955	192955.416.con.0023	NC_004446.1	0.026819	0	398/1000
192955	192955.416.con.0033	NZ_MT230227.1	0.0433296	0	252/1000
192955	192955.416.con.0023	NZ_AJ438270.1	0.0181917	0	518/1000
192955	192955.424.con.0022	NZ_CP035489.1	0.0384495	0	287/1000
192955	192955.424.con.0022	NC_025174.1	0.0471738	0	228/1000
192955	192955.424.con.0024	NZ_CP019997.1	0.00058191	0	976/1000
192955	192955.424.con.0024	NZ_CP039281.1	0.000680979	0	972/1000
192955	192955.424.con.0024	NZ_CP056379.1	0.000458924	0	981/1000
192955	192955.424.con.0012	NZ_OU015330.1	0.0369409	0	299/1000
192955	192955.424.con.0029	NZ_CP060657.1	0.0397669	0	277/1000
192955	192955.424.con.0024	NZ_CP051331.1	0.000508006	0	979/1000
192955	192955.424.con.0010	NZ_CP051374.1	0.0191812	0	502/1000
192955	192955.424.con.0022	NC_025010.1	0.0364545	0	303/1000
192955	192955.424.con.0010	NZ_CP019203.1	0.0152936	0	569/1000
192955	192955.424.con.0022	NZ_MW647491.1	0.0271635	0	394/1000
192955	192955.424.con.0022	MT108922.1	0.0345853	0	319/1000
192955	192955.424.con.0022	U36912.1	0.0483865	0	221/1000
192955	192955.424.con.0022	U36911.1	0.0489202	0	218/1000
192955	192955.424.con.0024	NZ_CP043663.1	0.000557238	0	977/1000
192955	192955.424.con.0024	NZ_CP064670.1	0.000458924	0	981/1000
192955	192955.424.con.0022	NZ_CP011006.1	0.0482105	0	222/1000
192955	192955.424.con.0024	NZ_AP021980.1	0.0183132	0	516/1000
192955	192955.424.con.0022	NZ_CP022428.1	0.0466675	0	231/1000
192955	192955.424.con.0024	CP057701.1	0.0010072	0	959/1000
192955	192955.424.con.0024	CP056980.1	0.000483446	0	980/1000
192955	192955.424.con.0024	NZ_CP069468.1	0.0284967	0	379/1000
192955	192955.424.con.0025	NZ_CP077682.1	0.000215742	0	991/1000
192955	192955.424.con.0022	GQ404376.1	0.0360949	0	306/1000
192955	192955.424.con.0024	NZ_CP038610.1	0.00218918	0	914/1000
192955	192955.424.con.0024	NZ_CP069688.1	0.00146992	0	941/1000
192955	192955.424.con.0024	NZ_CP018981.1	0.0403101	0	273/1000
192955	192955.424.con.0024	NZ_CP038606.1	0.000631368	0	974/1000
192955	192955.424.con.0024	CP056629.1	0.000855821	0	965/1000
192955	192955.424.con.0022	NC_019058.1	0.0291421	0	372/1000
192955	192955.424.con.0022	NC_019050.1	0.0316813	0	346/1000
192955	192955.424.con.0022	NC_019053.1	0.0274249	0	391/1000
192955	192955.424.con.0022	GQ149347.1	0.0482105	0	222/1000
192955	192955.424.con.0022	GQ149343.1	0.0442483	0	246/1000
192955	192955.424.con.0015	NZ_LN868946.1	0.0177716	0	525/1000
192955	192955.424.con.0010	NZ_LN868945.1	0.00924552	0	700/1000
192955	192955.424.con.0002	NZ_LN868944.1	0.0168963	0	540/1000
192955	192955.424.con.0022	NC_004446.1	0.026819	0	398/1000
192955	192955.424.con.0022	NZ_AJ438270.1	0.0182524	0	517/1000
1280.17	PSZW01000038	NC_025174.1	0.0440934	0	247/1000
1280.17	PSZW01000038	NZ_KX434885.1	0.0489202	0	218/1000
1280.17	PSZW01000037	NZ_KP698941.1	0.0163866	0	549/1000
1280.17	PSZW01000025	NZ_CP079953.1	0.0313762	0	349/1000
1280.17	PSZW01000027	NZ_CP079953.1	0.0175939	0	528/1000
1280.17	PSZW01000021	NZ_CP013618.1	0.0387085	0	285/1000
1280.17	PSZW01000035	NZ_CP013617.1	0.0498292	0	213/1000
1280.17	PSZW01000037	NZ_CP048809.1	0.00564181	0	799/1000
1280.17	PSZW01000035	NZ_CP027424.1	0.0436329	0	250/1000
1280.17	PSZW01000035	NC_013305.1	0.0483865	0	221/1000
1280.17	PSZW01000035	NC_013291.1	0.0437856	0	249/1000
1280.17	PSZW01000035	NZ_CP029648.1	0.0450347	0	241/1000
1280.17	PSZW01000005	CP051994.1	0.0294234	0	369/1000
1280.17	PSZW01000038	NC_025010.1	0.0269047	0	397/1000
1280.17	PSZW01000035	NZ_CP014417.1	0.0473443	0	227/1000
1280.17	PSZW01000027	NZ_CP065963.1	0.0427316	0	256/1000
1280.17	PSZW01000038	NZ_CP072420.1	0.0360949	0	306/1000
1280.17	PSZW01000035	NC_007209.1	0.0458408	0	236/1000
1280.17	PSZW01000038	NZ_MW647491.1	0.0262266	0	405/1000
1280.17	PSZW01000038	MT108922.1	0.0333664	0	330/1000
1280.17	PSZW01000035	NZ_CP047322.1	0.0450347	0	241/1000
1280.17	PSZW01000035	NZ_KF831357.1	0.045678	0	237/1000
1280.17	PSZW01000035	NZ_LR130514.1	0.0436329	0	250/1000
1280.17	PSZW01000027	NZ_CP013628.1	0.0468354	0	230/1000
1280.17	PSZW01000035	NZ_KX011076.1	0.0498292	0	213/1000
1280.17	PSZW01000033	NZ_KR936172.1	0.0444041	0	245/1000
1280.17	PSZW01000033	NZ_KT448819.1	0.0444041	0	245/1000
1280.17	PSZW01000033	NZ_KT448820.1	0.0445606	0	244/1000
1280.17	PSZW01000033	NZ_KT448817.1	0.0445606	0	244/1000
1280.17	PSZW01000033	NZ_KT448821.1	0.0444041	0	245/1000
1280.17	PSZW01000033	NZ_KT448818.1	0.0444041	0	245/1000
1280.17	PSZW01000035	NZ_CP019565.1	0.0436329	0	250/1000
1280.17	PSZW01000033	NZ_KY264168.1	0.0496454	0	214/1000
1280.17	PSZW01000025	NZ_KY662247.1	0.0317837	0	345/1000
1280.17	PSZW01000027	NZ_KY662247.1	0.0119383	0	637/1000
1280.17	PSZW01000025	NZ_KY389065.1	0.0310744	0	352/1000
1280.17	PSZW01000027	NZ_KY389065.1	0.0178909	0	523/1000
1280.17	PSZW01000038	NZ_CP011006.1	0.0498292	0	213/1000
1280.17	PSZW01000027	NZ_CP068248.1	0.0422904	0	259/1000
1280.17	PSZW01000021	NZ_MH785226.1	0.0394988	0	279/1000
1280.17	PSZW01000035	NZ_MH423311.1	0.0363341	0	304/1000
1280.17	PSZW01000035	NZ_MH423313.1	0.0437856	0	249/1000
1280.17	PSZW01000035	NZ_MH423312.1	0.0458408	0	236/1000
1280.17	PSZW01000035	NZ_MN251856.1	0.0492808	0	216/1000
1280.17	PSZW01000035	NZ_MN251859.1	0.0494626	0	215/1000
1280.17	PSZW01000035	NZ_MN251857.1	0.0498292	0	213/1000
1280.17	PSZW01000035	NZ_MN251855.1	0.0434809	0	251/1000
1280.17	PSZW01000021	NZ_CP053078.1	0.0389696	0	283/1000
1280.17	PSZW01000021	NZ_CP029170.1	0.0260597	0	407/1000
1280.17	PSZW01000035	NC_016137.1	0.00666341	0	769/1000
1280.17	PSZW01000038	NZ_AJ437107.1	0.0175939	0	528/1000
1280.17	PSZW01000025	NZ_U40997.1	0.0465005	0	232/1000
1280.17	PSZW01000035	NZ_MN216340.1	0.0437856	0	249/1000
1280.17	PSZW01000035	CP030487.1	0.0453547	0	239/1000
1280.17	PSZW01000035	NZ_CP029165.1	0.0442483	0	246/1000
1280.17	PSZW01000035	CP045476.1	0.0436329	0	250/1000
1280.17	PSZW01000027	NC_014156.1	0.0209501	0	475/1000
1280.17	PSZW01000027	NZ_CP013627.1	0.0419997	0	261/1000
1280.17	PSZW01000027	NZ_CP013629.1	0.0357395	0	309/1000
1280.17	PSZW01000021	NZ_CP013626.1	0.0397669	0	277/1000
1280.17	PSZW01000025	NZ_CP039166.1	0.00414809	0	846/1000
1280.17	PSZW01000035	NZ_CP068138.1	0.0439391	0	248/1000
1280.17	PSZW01000038	NZ_CP050996.1	0.0189299	0	506/1000
1280.17	PSZW01000035	NZ_CP058314.1	0.0494626	0	215/1000
1280.17	PSZW01000035	NZ_CP038851.1	0.0437856	0	249/1000
1280.17	PSZW01000027	NZ_LC586958.1	0.0445606	0	244/1000
1280.17	PSZW01000028	NZ_CP066652.1	0.0380652	0	290/1000
1280.17	PSZW01000037	NZ_CP066652.1	0.0301881	0	361/1000
1280.17	PSZW01000027	NZ_LC596398.1	0.012872	0	617/1000
1280.17	PSZW01000002	CP052031.1	0.0342477	0	322/1000
1280.17	PSZW01000035	NC_022228.1	0.0451943	0	240/1000
1280.17	PSZW01000035	NZ_CP070988.1	0.0436329	0	250/1000
1280.17	PSZW01000035	CP052958.1	0.0494626	0	215/1000
1280.17	PSZW01000035	NZ_CP047816.1	0.0437856	0	249/1000
1280.17	PSZW01000035	NC_018969.1	0.0439391	0	248/1000
1280.17	PSZW01000027	NC_001705.1	0.0128243	0	618/1000
1280.17	PSZW01000025	NC_001384.1	0.0193079	0	500/1000
1280.17	PSZW01000027	NC_001384.1	0.0451943	0	240/1000
1280.17	PSZW01000021	NZ_CP065197.1	0.0384495	0	287/1000
1280.17	PSZW01000035	NC_001395.1	0.0422904	0	259/1000
1280.17	PSZW01000038	GQ404376.1	0.0359759	0	307/1000
1280.17	PSZW01000035	NZ_CP058616.1	0.0437856	0	249/1000
1280.17	PSZW01000035	NZ_CP058614.1	0.0436329	0	250/1000
1280.17	PSZW01000035	CP052961.1	0.0496454	0	214/1000
1280.17	PSZW01000035	NZ_CP044094.1	0.0275126	0	390/1000
1280.17	PSZW01000035	NZ_CP010404.1	0.0436329	0	250/1000
1280.17	PSZW01000035	NZ_CP047832.1	0.0442483	0	246/1000
1280.17	PSZW01000035	NC_024963.1	0.0451943	0	240/1000
1280.17	PSZW01000035	NZ_CP047819.1	0.0468354	0	230/1000
1280.17	PSZW01000035	NC_019139.1	0.0496454	0	214/1000
1280.17	PSZW01000021	NZ_CP077756.1	0.00060662	0	975/1000
1280.17	PSZW01000035	NC_010685.1	0.0436329	0	250/1000
1280.17	PSZW01000035	NC_010686.1	0.043179	0	253/1000
1280.17	PSZW01000035	NZ_CP047825.1	0.0455159	0	238/1000
1280.17	PSZW01000035	NZ_CP014395.1	0.0437856	0	249/1000
1280.17	PSZW01000038	NC_025191.1	0.0445606	0	244/1000
1280.17	PSZW01000035	NZ_CP033783.1	0.0498292	0	213/1000
1280.17	PSZW01000037	NZ_CP044273.1	0.00567497	0	798/1000
1280.17	PSZW01000025	NC_025008.1	0.0498292	0	213/1000
1280.17	PSZW01000027	NC_025008.1	0.0482105	0	222/1000
1280.17	PSZW01000027	LR962710.1	0.0129198	0	616/1000
1280.17	PSZW01000035	NZ_CP039158.1	0.0498292	0	213/1000
1280.17	PSZW01000038	NC_019058.1	0.0227838	0	449/1000
1280.17	PSZW01000038	NC_019050.1	0.0397669	0	277/1000
1280.17	PSZW01000038	NC_019053.1	0.0211548	0	472/1000
1280.17	PSZW01000025	GQ149347.1	0.0281347	0	383/1000
1280.17	PSZW01000038	GQ149347.1	0.0482105	0	222/1000
1280.17	PSZW01000025	GQ149343.1	0.0287714	0	376/1000
1280.17	PSZW01000038	GQ149343.1	0.0468354	0	230/1000
1280.17	PSZW01000027	NC_005013.1	0.0339141	0	325/1000
1280.17	PSZW01000035	NZ_LT571451.1	0.0496454	0	214/1000
1280.17	PSZW01000038	NC_004446.1	0.0379382	0	291/1000
1280.17	PSZW01000038	NZ_AJ438270.1	0.0310744	0	352/1000
1280.73	1280.7288.con.0027	CP030551.1	0.000361208	0	985/1000
1280.73	1280.7288.con.0027	NZ_CP017683.1	0.0200822	0	488/1000
1280.73	1280.7288.con.0027	NZ_CP029081.1	0.000143503	0	994/1000
1280.73	1280.7288.con.0027	NZ_CP029085.1	0.000312573	0	987/1000
1280.73	1280.7288.con.0027	NZ_CP033976.1	0.0329357	0	334/1000
1280.73	1280.7288.con.0038	NC_025174.1	0.028588	0	378/1000
1280.73	1280.7288.con.0027	CP051987.1	0.000532603	0	978/1000
1280.73	1280.7288.con.0027	NC_013330.1	0.0417116	0	263/1000
1280.73	1280.7288.con.0027	CP030394.1	0.0471738	0	228/1000
1280.73	1280.7288.con.0027	NZ_CP080003.1	0.0461689	0	234/1000
1280.73	1280.7288.con.0027	NZ_LR130512.1	0.000483446	0	980/1000
1280.73	1280.7288.con.0027	NC_019010.1	0.000532603	0	978/1000
1280.73	1280.7288.con.0027	NC_019008.1	0.00028831	0	988/1000
1280.73	1280.7288.con.0027	NC_019007.1	0.000215742	0	991/1000
1280.73	1280.7288.con.0027	NC_018972.1	0.000143503	0	994/1000
1280.73	1280.7288.con.0027	NZ_CP029679.1	0.000191626	0	992/1000
1280.73	1280.7288.con.0004	CP051994.1	0.0365754	0	302/1000
1280.73	1280.7288.con.0027	NZ_AP023035.1	0.0471738	0	228/1000
1280.73	1280.7288.con.0027	CP049422.1	0.000191626	0	992/1000
1280.73	1280.7288.con.0038	CP041081.1	0.0466675	0	231/1000
1280.73	1280.7288.con.0027	CP049424.1	0.000191626	0	992/1000
[truncated: 2,245 more rows]

## Sheet: TEM116_plasmids
patric_genome_id	patric_protein_id	patric_contig_id	plsdb_contig	mash_dist	mash_shared_kmers
192955.355	fig|192955.355.peg.4772	192955.355.con.0030	NZ_AJ437107.1	0.0150813	0.573
192955.363	fig|192955.363.peg.4783	192955.363.con.0028	NZ_AJ437107.1	0.0150813	0.573
192955.367	fig|192955.367.peg.4796	192955.367.con.0032	NZ_AJ437107.1	0.0150813	0.573
192955.373	fig|192955.373.peg.4756	192955.373.con.0031	NZ_AJ437107.1	0.0150813	0.573
192955.386	fig|192955.386.peg.4767	192955.386.con.0033	NZ_AJ437107.1	0.0150813	0.573
192955.388	fig|192955.388.peg.4789	192955.388.con.0030	NZ_AJ437107.1	0.0150813	0.573
192955.401	fig|192955.401.peg.4921	192955.401.con.0050	NZ_AJ437107.1	0.0150813	0.573
192955.407	fig|192955.407.peg.4787	192955.407.con.0030	NZ_AJ437107.1	0.0150813	0.573
192955.408	fig|192955.408.peg.4665	192955.408.con.0030	NZ_AJ437107.1	0.0150813	0.573
192955.411	fig|192955.411.peg.4754	192955.411.con.0026	NZ_AJ437107.1	0.0150813	0.573
192955.412	fig|192955.412.peg.4853	192955.412.con.0039	NZ_AJ437107.1	0.0150813	0.573
192955.414	fig|192955.414.peg.4820	192955.414.con.0039	NZ_AJ437107.1	0.0150813	0.573
192955.422	fig|192955.422.peg.4799	192955.422.con.0041	NZ_AJ437107.1	0.0125405	0.624
192955.426	fig|192955.426.peg.4769	192955.426.con.0040	NZ_AJ437107.1	0.0150813	0.573
192955.393	fig|192955.393.peg.4772	192955.393.con.0023	NZ_AJ438270.1	0.0243695	0.428
192955.416	fig|192955.416.peg.4699	192955.416.con.0023	NZ_AJ438270.1	0.0181917	0.518
192955.424	fig|192955.424.peg.4724	192955.424.con.0022	NZ_AJ438270.1	0.0182524	0.517
1280.16776	fig|1280.16776.peg.1604	PSZW01000038	NZ_AJ437107.1	0.0175939	0.528
1280.7288	fig|1280.7288.peg.2704	1280.7288.con.0038	NC_019053.1	0.00417861	0.845
1280.7297	fig|1280.7297.peg.2738	1280.7297.con.0044	NC_019053.1	0.00417861	0.845
1280.7308	fig|1280.7308.peg.2809	1280.7308.con.0063	NC_019053.1	0.00417861	0.845
1280.7309	fig|1280.7309.peg.2802	1280.7309.con.0045	NC_019053.1	0.00417861	0.845
1280.7310	fig|1280.7310.peg.2785	1280.7310.con.0047	NC_019053.1	0.00417861	0.845
1280.7313	fig|1280.7313.peg.2580	1280.7313.con.0039	NC_019053.1	0.00417861	0.845
1280.7315	fig|1280.7315.peg.2833	1280.7315.con.0069	NC_019053.1	0.00417861	0.845
1280.7316	fig|1280.7316.peg.2951	1280.7316.con.0056	NC_019053.1	0.00417861	0.845
1280.7318	fig|1280.7318.peg.2782	1280.7318.con.0051	NC_019053.1	0.00417861	0.845
1280.7323	fig|1280.7323.peg.2818	1280.7323.con.0069	NC_019053.1	0.00417861	0.845

## Sheet: MASH_dists_SAE
genome	192955	192955	192955	192955	192955	192955	192955	192955	192955	192955	192955	192955	192955	192955	192955	192955	192955
192955	0	0	0.000191626	9.55247e-05	9.55247e-05	9.55247e-05	0.000931334	7.15897e-05	0.00028831	0.000312573	0.000385581	0.000434439	0.000631368	0.000434439	0.000167546	0.00058191	0.000191626
192955	0	0	0.000191626	9.55247e-05	9.55247e-05	9.55247e-05	0.000931334	7.15897e-05	0.00028831	0.000312573	0.000385581	0.000434439	0.000631368	0.000434439	0.000167546	0.00058191	0.000191626
192955	0.000191626	0.000191626	0	0.000191626	0.000191626	0.000191626	0.0010072	0.000167546	0.000385581	0.000409992	0.000483446	0.000532603	0.000730741	0.000532603	0.000264084	0.000680979	0.00028831
192955	9.55247e-05	9.55247e-05	0.000191626	0	4.76906e-05	4.76906e-05	0.000880953	7.15897e-05	0.000191626	0.000264084	0.000385581	0.000434439	0.000631368	0.000434439	0.000119496	0.000532603	0.000191626
192955	9.55247e-05	9.55247e-05	0.000191626	4.76906e-05	0	4.76906e-05	0.000880953	2.38274e-05	0.000239895	0.000312573	0.000385581	0.000434439	0.00058191	0.000385581	0.000167546	0.000532603	0.000143503
192955	9.55247e-05	9.55247e-05	0.000191626	4.76906e-05	4.76906e-05	0	0.000931334	2.38274e-05	0.000239895	0.000264084	0.000385581	0.000434439	0.00058191	0.000385581	0.000119496	0.000483446	0.000143503
192955	0.000931334	0.000931334	0.0010072	0.000880953	0.000880953	0.000931334	0	0.000906124	0.00103256	0.00115999	0.000956583	0.00121124	0.00134007	0.00126265	0.0010072	0.00139189	0.00103256
192955	7.15897e-05	7.15897e-05	0.000167546	7.15897e-05	2.38274e-05	2.38274e-05	0.000906124	0	0.000264084	0.00028831	0.000361208	0.000409992	0.000557238	0.000361208	0.000143503	0.000508006	0.000119496
192955	0.00028831	0.00028831	0.000385581	0.000191626	0.000239895	0.000239895	0.00103256	0.000264084	0	0.000167546	0.000483446	0.000631368	0.000680979	0.000631368	0.000167546	0.000434439	0.000385581
192955	0.000312573	0.000312573	0.000409992	0.000264084	0.000312573	0.000264084	0.00115999	0.00028831	0.000167546	0	0.000557238	0.000656154	0.000705841	0.000656154	0.000191626	0.000409992	0.000409992
192955	0.000385581	0.000385581	0.000483446	0.000385581	0.000385581	0.000385581	0.000956583	0.000361208	0.000483446	0.000557238	0	0.000385581	0.00058191	0.000730741	0.000458924	0.000780658	0.000483446
192955	0.000434439	0.000434439	0.000532603	0.000434439	0.000434439	0.000434439	0.00121124	0.000409992	0.000631368	0.000656154	0.000385581	0	0.000631368	0.000532603	0.000508006	0.000830728	0.00028831
192955	0.000631368	0.000631368	0.000730741	0.000631368	0.00058191	0.00058191	0.00134007	0.000557238	0.000680979	0.000705841	0.00058191	0.000631368	0	0.000931334	0.000705841	0.000830728	0.000680979
192955	0.000434439	0.000434439	0.000532603	0.000434439	0.000385581	0.000385581	0.00126265	0.000361208	0.000631368	0.000656154	0.000730741	0.000532603	0.000931334	0	0.000508006	0.000880953	0.000239895
192955	0.000167546	0.000167546	0.000264084	0.000119496	0.000167546	0.000119496	0.0010072	0.000143503	0.000167546	0.000191626	0.000458924	0.000508006	0.000705841	0.000508006	0	0.000458924	0.000264084
192955	0.00058191	0.00058191	0.000680979	0.000532603	0.000532603	0.000483446	0.00139189	0.000508006	0.000434439	0.000409992	0.000780658	0.000830728	0.000830728	0.000880953	0.000458924	0	0.000631368
192955	0.000191626	0.000191626	0.00028831	0.000191626	0.000143503	0.000143503	0.00103256	0.000119496	0.000385581	0.000409992	0.000483446	0.00028831	0.000680979	0.000239895	0.000264084	0.000631368	0

## Sheet: MASH_dists_STA
genome	1280.17	1280.73	1280.73	1280.73	1280.73	1280.73	1280.73	1280.73	1280.73	1280.73	1280.73
1280.17	0	0.00826969	0.00884936	0.00384578	0.00884936	0.0102718	0.0084995	0.0101041	0.0131603	0.00916565	0.00904645
1280.73	0.00826969	0	0.00131423	0.00641996	0.00103256	0.0100623	0.00715996	0.00834599	0.0121217	0.0018924	0.00149601
1280.73	0.00884936	0.00131423	0	0.0064892	0.00178577	0.00997914	0.00719593	0.00842259	0.0122604	0.00257463	0.0018924
1280.73	0.00384578	0.00641996	0.0064892	0	0.0064892	0.00916565	0.00752278	0.00804257	0.0120298	0.00698112	0.00687462
1280.73	0.00884936	0.00103256	0.00178577	0.0064892	0	0.0103986	0.00785531	0.00861543	0.0122604	0.00178577	0.0018924
1280.73	0.0102718	0.0100623	0.00997914	0.00916565	0.0103986	0	0.00944662	0.00208065	0.00748619	0.0101459	0.0103986
1280.73	0.0084995	0.00715996	0.00719593	0.00752278	0.00785531	0.00944662	0	0.00920555	0.0120757	0.00857671	0.00691005
1280.73	0.0101041	0.00834599	0.00842259	0.00804257	0.00861543	0.00208065	0.00920555	0	0.00752278	0.00948708	0.00888862
1280.73	0.0131603	0.0121217	0.0122604	0.0120298	0.0122604	0.00748619	0.0120757	0.00752278	0	0.013112	0.0129198
1280.73	0.00916565	0.0018924	0.00257463	0.00698112	0.00178577	0.0101459	0.00857671	0.00948708	0.013112	0	0.00251903
1280.73	0.00904645	0.00149601	0.0018924	0.00687462	0.0018924	0.0103986	0.00691005	0.00888862	0.0129198	0.00251903	0
