# Supplementary material for: Global pathogenomic analysis identifies known and candidate genetic antimicrobial resistance determinants in twelve species
Source: Nat Commun. 2023 Nov 24;14:7690. doi: 10.1038/s41467-023-43549-9 (PMC10673929; doi:10.1038/s41467-023-43549-9)
Supplement: Supplementary file 8 — Supplementary Data 5 [file 41467_2023_43549_MOESM8_ESM.xlsx]

## Sheet: Legend
Model_Prelim_Hyperparameter_Sweep
	Results of initial hyperparameter sweep across 10 species-drug cases to evaluate hyperparameter ranges
		C: SVM regularization term			(see https://scikit-learn.org/stable/modules/generated/sklearn.svm.LinearSVC.html)
		max_features: Fraction of all features randomly selected for each SVM in the ensemble
		max_samples: Fraction of all samples randomly selected for each SVM in the ensemble
		n_estimators: Number of SVMs in the ensemble
	Performance for each condition is described by test set MCC and GWAS score across 5-fold CV
Model_Full_Hyperparameter_Sweep
	Results of hyperparameter sweep across all 127 species-drug cases with reduced hyperparameter ranges
	Performance for each condition is described by test set MCC and GWAS score across 5-fold CV
Model_Final_Hyperparameters
	Final hyperparameterizations across 127 species-drug cases and comparisons to default settings
	Performance for optimized and default models are described by three metrics (reporting means and standard deviations from 5-fold CV)
Model_Performance
	Summary of SVM model performances across 127 species-drug cases
		sirs: Number of genomes with binarized SIR phenotypes (susceptible, non-susceptible) for the species-drug pair
		n_res/n_sus: Number non-susceptible/susceptible genomes for the species-drug pair
		minority_frac: Fraction of genomes with the minority phenotype (susceptible or non-susceptible), closer to 0.5 = more balanced
		intermediate_frac: Fraction of genomes with an intermediate phenotype that was grouped with resistant, closer to 0 = clearer split between resistant and susceptible
		amr_genes: Number of known AMR genes identified through annotation and curation
		test_mcc_5cv: Mean MCC on the test set across 5-fold cross validation
		SVM_known10/20/50: Number of known AMR genetic features recovered by the model among its top 10/20/50 features by feature weight absolute value
		pyseer_known10/20/50: Number of known AMR genetic features recovered by Pyseer among the top 10/20/50 features by population structure-adjusted p-value
		fisher_known10/20/50: Number of known AMR genetic features recovered by Fisher’s exact test among the top 10/20/50 features by p-value
AMR_Genes_Recovered
	List of AMR genes recovered by either SVM ensemble (top features by weight), Fisher’s Exact test (top features by p-value), or Pyseer (top features by population structure adjusted p-value)
		SVM_known_1-10: Known genes recovered by SVM among ranks 1-10
		SVM_known_11-20: Known genes recovered by SVM among ranks 11-20
		SVM_known_21-50: Known genes recovered by SVM among ranks 21-50
		pyseer_known_1-10: Known genes recovered by Pyseer among ranks 1-10
		pyseer_known_11-20: Known genes recovered by Pyseer among ranks 11-20
		pyseer_known_21-50: Known genes recovered by Pyseer among ranks 21-50
		fisher_known_1-10: Known genes recovered by Fisher’s Exact test among ranks 1-10
		fisher_known_11-20: Known genes recovered by Fisher’s Exact test among ranks 11-20
		fisher_known_21-50: Known genes recovered by Fisher’s Exact test among ranks 21-50
	Common names for recovered gene clusters are given, as annotated by RGI (or when unavailable, as annotated by PATRIC)
	If multiple different gene clusters have the same name, they are differentiated by appending “_C#”
		For example, “blaOXA_C1” and “blaOXA_C2” refer to two distinct sequence clusters containing different OXA class beta-lactamases
	If multiple features related to the same known AMR gene are recovered (i.e. two distinct sequence variants), the number of such features are indicated within curly braces
		For example, “armA {2}” under the “SVM_known_1-10” column indicates two armA related features were among the SVM’s top 10 features
	Two features “bla*” and “APH(6)**” refer to a putative beta-lactamase and aminoglycoside O-phosphotransferase that could not be further classified, respectively
Model_Top50s
	Top 50 features detected by SVM ensemble for each of 127 species-drug cases
		model: Specific SVM ensemble model specified by a single species-drug case
		feature_id: Internal name for the feature for mapping to sequences in DatasetS6. Known AMR genetic features are starred.
		known_amr_gene: For known AMR genetic features, the gene name as in AMR_Genes_Recovered. May differ from the “annotation” field if RGI’s annotation differs from PATRIC’s
		feature_weight: Learned feature weight
		|feature_weight|: Absolute value of feature weight
		ranking: Feature rank when sorted by |feature_weight|
		n_resistant: Number of resistant genomes with the feature
		n_susceptible: Number of susceptible genomes with the feature
		log_odds_ratio: Log2 odds ratio for resistance for the feature
		feature_type: Type of genetic feature
		annotation: Most common PATRIC annotation for the gene cluster or rna cluster related to the feature
gyrA_Mutations
	Characterization of gyrA alleles recovered by SVM ensembles that were trained to predict resistance against various quinolones (i.e. present among Model_Top50s)
		Mutations are called relative to the wildtype allele, defined as the most common gyrA allele of the species that is majority susceptible
			GenBank accession IDs have been provided for each species’ wildtype gyrA allele (exact matches)
		Mutations known to confer resistance have been identified for each variant when present, along with corresponding references
		svm_assoc: Whether the feature was associated with resistance or susceptibility by the SVM ensemble per drug, based on the sign of the feature weight
		svm_weight: Feature weight assigned to the allele for each drug model, same as “feature_weight” in Model_Top50s
		log_odds_ratio: Log2 odds ratio for resistance for the feature, same as “log_odds_ratio” in Model_Top50s
Input_Filter_Analysis
	Comparison between different preliminary filters on features provided to the SVM (i.e. top X features by LOR for resistance or Fisher’s exact test p-value)
	For each input filter, SVM ensembles were trained across 256 hyperparameter combinations for each of 10 species-drug cases.
	The maximum and median MCC (average test set MCC from 5-fold CV) and GWAS scores were for each (case, filter) pair are reported.
GWAS_Score_Generalizability_Corr
	Spearman correlations between GWAS scores computed from randomly hidden vs. visible known AMR genes
		Each column corresponds to a species-drug case, for which GWAS scores were computed across 256 hyperparameter combinations
		Each row corresponds to an iteration, starting with the random selection of 50% of known AMR genes to hide
Known_AMR_LORs
	LOR for resistance of genetic features annotated as “known AMR features” against the corresponding drug(s)
		LOR: Log2 odds ratio for resistance
		res_frac: Fraction of genomes with the feature that are resistant
		n: Number of genomes with the feature
	Only features observed in at least 3 genomes are reported

## Sheet: Model_Prelim_Hyperparameter_Sweep
species	drug	C	max_features	max_samples	n_estimators	Test_MCC_mean	Test_MCC_std	GWAS_score_mean	GWAS_score_std
Acinetobacter baumannii	amikacin	0.1	0.25	0.25	25	0.715632	0.0450343	1.91058	0.480642
Acinetobacter baumannii	amikacin	0.1	0.25	0.25	50	0.723766	0.0473426	2.38716	0.699528
Acinetobacter baumannii	amikacin	0.1	0.25	0.25	100	0.766285	0.0532131	2.41548	0.644462
Acinetobacter baumannii	amikacin	0.1	0.25	0.25	200	0.752331	0.044766	2.76027	0.480335
Acinetobacter baumannii	amikacin	0.1	0.25	0.5	25	0.813811	0.0545118	4.3657	0.634157
Acinetobacter baumannii	amikacin	0.1	0.25	0.5	50	0.798351	0.0572857	4.19503	0.624668
Acinetobacter baumannii	amikacin	0.1	0.25	0.5	100	0.813111	0.0562016	4.25093	0.584694
Acinetobacter baumannii	amikacin	0.1	0.25	0.5	200	0.821707	0.0572556	4.31526	0.559433
Acinetobacter baumannii	amikacin	0.1	0.25	0.75	25	0.819989	0.0702158	4.83759	0.723148
Acinetobacter baumannii	amikacin	0.1	0.25	0.75	50	0.821562	0.0666388	4.89962	0.581605
Acinetobacter baumannii	amikacin	0.1	0.25	0.75	100	0.825823	0.0712842	4.8824	0.631328
Acinetobacter baumannii	amikacin	0.1	0.25	0.75	200	0.840727	0.0667884	4.92988	0.61184
Acinetobacter baumannii	amikacin	0.1	0.25	1	25	0.828782	0.0594553	5.61691	0.819476
Acinetobacter baumannii	amikacin	0.1	0.25	1	50	0.838765	0.0621654	5.35504	0.691125
Acinetobacter baumannii	amikacin	0.1	0.25	1	100	0.844672	0.0541221	5.24143	0.633549
Acinetobacter baumannii	amikacin	0.1	0.25	1	200	0.840488	0.0556925	5.23184	0.618153
Acinetobacter baumannii	amikacin	0.1	0.5	0.25	25	0.811941	0.0556383	2.30685	0.400899
Acinetobacter baumannii	amikacin	0.1	0.5	0.25	50	0.807345	0.0535594	2.36701	0.283826
Acinetobacter baumannii	amikacin	0.1	0.5	0.25	100	0.808633	0.0518528	2.37745	0.352623
Acinetobacter baumannii	amikacin	0.1	0.5	0.25	200	0.81082	0.0466659	2.38117	0.424201
Acinetobacter baumannii	amikacin	0.1	0.5	0.5	25	0.858244	0.04962	3.83148	0.452265
Acinetobacter baumannii	amikacin	0.1	0.5	0.5	50	0.844564	0.0466223	3.90642	0.468413
Acinetobacter baumannii	amikacin	0.1	0.5	0.5	100	0.855539	0.037699	4.1402	0.573416
Acinetobacter baumannii	amikacin	0.1	0.5	0.5	200	0.859967	0.0414702	4.22805	0.613839
Acinetobacter baumannii	amikacin	0.1	0.5	0.75	25	0.857861	0.0388479	4.56723	0.614974
Acinetobacter baumannii	amikacin	0.1	0.5	0.75	50	0.853372	0.0510575	4.70562	0.639398
Acinetobacter baumannii	amikacin	0.1	0.5	0.75	100	0.861981	0.0431644	4.92172	0.786675
Acinetobacter baumannii	amikacin	0.1	0.5	0.75	200	0.85762	0.0443393	5.02474	0.731634
Acinetobacter baumannii	amikacin	0.1	0.5	1	25	0.866805	0.041916	5.01309	0.762051
Acinetobacter baumannii	amikacin	0.1	0.5	1	50	0.866389	0.0457558	5.12369	0.76659
Acinetobacter baumannii	amikacin	0.1	0.5	1	100	0.86407	0.0376092	5.24693	0.912382
Acinetobacter baumannii	amikacin	0.1	0.5	1	200	0.859616	0.0420398	5.3844	0.804165
Acinetobacter baumannii	amikacin	0.1	0.75	0.25	25	0.822139	0.057371	1.64432	0.275423
Acinetobacter baumannii	amikacin	0.1	0.75	0.25	50	0.826065	0.055464	1.70525	0.39047
Acinetobacter baumannii	amikacin	0.1	0.75	0.25	100	0.823635	0.0493939	1.70457	0.359887
Acinetobacter baumannii	amikacin	0.1	0.75	0.25	200	0.827965	0.0475971	1.91809	0.423931
Acinetobacter baumannii	amikacin	0.1	0.75	0.5	25	0.846764	0.0472254	3.12691	0.659416
Acinetobacter baumannii	amikacin	0.1	0.75	0.5	50	0.851037	0.0472094	3.29161	0.770406
Acinetobacter baumannii	amikacin	0.1	0.75	0.5	100	0.844605	0.0456048	3.54361	0.736986
Acinetobacter baumannii	amikacin	0.1	0.75	0.5	200	0.846842	0.0543078	3.65441	0.821179
Acinetobacter baumannii	amikacin	0.1	0.75	0.75	25	0.851094	0.0430775	3.92816	0.703545
Acinetobacter baumannii	amikacin	0.1	0.75	0.75	50	0.859796	0.0404766	4.15088	0.794942
Acinetobacter baumannii	amikacin	0.1	0.75	0.75	100	0.857499	0.043346	4.23532	0.805494
Acinetobacter baumannii	amikacin	0.1	0.75	0.75	200	0.861895	0.0412962	4.45298	0.87901
Acinetobacter baumannii	amikacin	0.1	0.75	1	25	0.855377	0.0396819	4.15788	0.717864
Acinetobacter baumannii	amikacin	0.1	0.75	1	50	0.864179	0.041863	4.41324	0.828493
Acinetobacter baumannii	amikacin	0.1	0.75	1	100	0.864096	0.0388452	4.47987	0.902589
Acinetobacter baumannii	amikacin	0.1	0.75	1	200	0.866367	0.0406977	4.65154	0.904492
Acinetobacter baumannii	amikacin	0.1	1	0.25	25	0.829989	0.0532718	1.55669	0.501717
Acinetobacter baumannii	amikacin	0.1	1	0.25	50	0.834025	0.0495829	1.74994	0.416255
Acinetobacter baumannii	amikacin	0.1	1	0.25	100	0.829908	0.0451129	1.89488	0.490082
Acinetobacter baumannii	amikacin	0.1	1	0.25	200	0.830191	0.0500524	1.68036	0.320191
Acinetobacter baumannii	amikacin	0.1	1	0.5	25	0.84228	0.0455529	2.96866	0.599988
Acinetobacter baumannii	amikacin	0.1	1	0.5	50	0.848851	0.0400398	2.92156	0.630368
Acinetobacter baumannii	amikacin	0.1	1	0.5	100	0.844567	0.0437101	3.00177	0.72122
Acinetobacter baumannii	amikacin	0.1	1	0.5	200	0.842443	0.0457684	2.8874	0.68387
Acinetobacter baumannii	amikacin	0.1	1	0.75	25	0.853047	0.0406614	3.40938	0.758802
Acinetobacter baumannii	amikacin	0.1	1	0.75	50	0.857418	0.0422636	3.40892	0.709724
Acinetobacter baumannii	amikacin	0.1	1	0.75	100	0.848779	0.0398064	3.33226	0.703431
Acinetobacter baumannii	amikacin	0.1	1	0.75	200	0.850971	0.0428981	3.28049	0.674503
Acinetobacter baumannii	amikacin	0.1	1	1	25	0.852916	0.0330405	3.40561	0.756786
Acinetobacter baumannii	amikacin	0.1	1	1	50	0.852898	0.037654	3.42287	0.69081
Acinetobacter baumannii	amikacin	0.1	1	1	100	0.853094	0.041282	3.43559	0.741968
Acinetobacter baumannii	amikacin	0.1	1	1	200	0.853094	0.041282	3.38209	0.70254
Acinetobacter baumannii	amikacin	1	0.25	0.25	25	0.804853	0.0352018	3.57624	0.593302
Acinetobacter baumannii	amikacin	1	0.25	0.25	50	0.81933	0.0399521	3.82012	0.530679
Acinetobacter baumannii	amikacin	1	0.25	0.25	100	0.834609	0.045632	4.05232	0.663745
Acinetobacter baumannii	amikacin	1	0.25	0.25	200	0.833145	0.0470637	4.39728	0.527056
Acinetobacter baumannii	amikacin	1	0.25	0.5	25	0.832832	0.037231	5.01899	0.557493
Acinetobacter baumannii	amikacin	1	0.25	0.5	50	0.828041	0.0499188	4.75781	0.66874
Acinetobacter baumannii	amikacin	1	0.25	0.5	100	0.85833	0.0290179	4.79856	0.580698
Acinetobacter baumannii	amikacin	1	0.25	0.5	200	0.856208	0.0327419	5.04323	0.495195
Acinetobacter baumannii	amikacin	1	0.25	0.75	25	0.828047	0.0395651	5.28827	0.719839
Acinetobacter baumannii	amikacin	1	0.25	0.75	50	0.836532	0.0336952	5.04451	0.463637
Acinetobacter baumannii	amikacin	1	0.25	0.75	100	0.851562	0.0297559	5.03136	0.399463
Acinetobacter baumannii	amikacin	1	0.25	0.75	200	0.855779	0.0258683	5.20815	0.455956
Acinetobacter baumannii	amikacin	1	0.25	1	25	0.843244	0.0324929	5.68812	0.580928
Acinetobacter baumannii	amikacin	1	0.25	1	50	0.836417	0.0345425	5.39793	0.293819
Acinetobacter baumannii	amikacin	1	0.25	1	100	0.840722	0.0323535	5.18637	0.364926
Acinetobacter baumannii	amikacin	1	0.25	1	200	0.842838	0.0310645	5.20669	0.460521
Acinetobacter baumannii	amikacin	1	0.5	0.25	25	0.843278	0.0514383	2.98028	0.715706
Acinetobacter baumannii	amikacin	1	0.5	0.25	50	0.847332	0.0519219	3.47439	0.56817
Acinetobacter baumannii	amikacin	1	0.5	0.25	100	0.849564	0.0346073	3.7381	0.577713
Acinetobacter baumannii	amikacin	1	0.5	0.25	200	0.853546	0.0386398	3.95306	0.496371
Acinetobacter baumannii	amikacin	1	0.5	0.5	25	0.853519	0.0251703	4.12567	0.502639
Acinetobacter baumannii	amikacin	1	0.5	0.5	50	0.851056	0.0337291	4.34885	0.559079
Acinetobacter baumannii	amikacin	1	0.5	0.5	100	0.853477	0.0444226	4.48618	0.642469
Acinetobacter baumannii	amikacin	1	0.5	0.5	200	0.851187	0.0421367	4.66102	0.705812
Acinetobacter baumannii	amikacin	1	0.5	0.75	25	0.842713	0.0333937	4.45078	0.62299
Acinetobacter baumannii	amikacin	1	0.5	0.75	50	0.838115	0.0319055	4.6407	0.668664
Acinetobacter baumannii	amikacin	1	0.5	0.75	100	0.846674	0.0329775	4.89309	0.888291
Acinetobacter baumannii	amikacin	1	0.5	0.75	200	0.844549	0.0357861	4.91981	0.695345
Acinetobacter baumannii	amikacin	1	0.5	1	25	0.840499	0.0317502	4.54474	0.51789
Acinetobacter baumannii	amikacin	1	0.5	1	50	0.844377	0.036403	4.78677	0.66086
Acinetobacter baumannii	amikacin	1	0.5	1	100	0.842204	0.0324979	4.99201	0.92245
Acinetobacter baumannii	amikacin	1	0.5	1	200	0.837834	0.0360366	4.97215	0.755122
Acinetobacter baumannii	amikacin	1	0.75	0.25	25	0.848881	0.0424663	2.34656	0.621843
Acinetobacter baumannii	amikacin	1	0.75	0.25	50	0.851097	0.0459361	2.69478	0.833984
Acinetobacter baumannii	amikacin	1	0.75	0.25	100	0.849021	0.0379108	2.87911	0.835288
Acinetobacter baumannii	amikacin	1	0.75	0.25	200	0.851144	0.0362932	3.28982	0.67189
Acinetobacter baumannii	amikacin	1	0.75	0.5	25	0.855481	0.0310799	3.29672	0.949063
Acinetobacter baumannii	amikacin	1	0.75	0.5	50	0.857621	0.0284026	3.57467	0.959417
Acinetobacter baumannii	amikacin	1	0.75	0.5	100	0.857672	0.0276393	3.83444	0.846625
Acinetobacter baumannii	amikacin	1	0.75	0.5	200	0.857578	0.0315183	3.99352	0.925142
Acinetobacter baumannii	amikacin	1	0.75	0.75	25	0.853229	0.0242443	3.61507	0.757651
Acinetobacter baumannii	amikacin	1	0.75	0.75	50	0.851047	0.031562	3.85175	0.769729
Acinetobacter baumannii	amikacin	1	0.75	0.75	100	0.855305	0.0323634	3.97726	0.80742
Acinetobacter baumannii	amikacin	1	0.75	0.75	200	0.853148	0.0351809	4.21055	0.82852
Acinetobacter baumannii	amikacin	1	0.75	1	25	0.855388	0.0259856	3.37851	0.647551
Acinetobacter baumannii	amikacin	1	0.75	1	50	0.842342	0.0308787	3.77421	0.806809
Acinetobacter baumannii	amikacin	1	0.75	1	100	0.84429	0.032405	3.96664	0.887177
Acinetobacter baumannii	amikacin	1	0.75	1	200	0.846539	0.03155	4.13974	0.856443
Acinetobacter baumannii	amikacin	1	1	0.25	25	0.840243	0.0340805	2.19649	0.961751
Acinetobacter baumannii	amikacin	1	1	0.25	50	0.844496	0.0394343	2.26155	0.696844
Acinetobacter baumannii	amikacin	1	1	0.25	100	0.831727	0.0421804	2.43148	0.69007
Acinetobacter baumannii	amikacin	1	1	0.25	200	0.833666	0.0401701	2.36775	0.485544
Acinetobacter baumannii	amikacin	1	1	0.5	25	0.846772	0.0341143	3.07277	0.787023
Acinetobacter baumannii	amikacin	1	1	0.5	50	0.846577	0.0290892	3.06485	0.616184
Acinetobacter baumannii	amikacin	1	1	0.5	100	0.846647	0.0299862	3.13891	0.629561
Acinetobacter baumannii	amikacin	1	1	0.5	200	0.84884	0.0341207	3.01071	0.65735
Acinetobacter baumannii	amikacin	1	1	0.75	25	0.853261	0.0238932	3.06113	0.803036
Acinetobacter baumannii	amikacin	1	1	0.75	50	0.853204	0.0300146	3.12462	0.680072
Acinetobacter baumannii	amikacin	1	1	0.75	100	0.855463	0.0387086	3.15158	0.677316
Acinetobacter baumannii	amikacin	1	1	0.75	200	0.859828	0.0303677	3.10913	0.650541
Acinetobacter baumannii	amikacin	1	1	1	25	0.850994	0.0337142	3.03255	0.651874
Acinetobacter baumannii	amikacin	1	1	1	50	0.853051	0.0279147	3.01376	0.674369
Acinetobacter baumannii	amikacin	1	1	1	100	0.844429	0.0285047	3.01648	0.642203
Acinetobacter baumannii	amikacin	1	1	1	200	0.84881	0.033322	3.00859	0.629143
Acinetobacter baumannii	amikacin	10	0.25	0.25	25	0.819493	0.0390025	3.58924	0.690039
Acinetobacter baumannii	amikacin	10	0.25	0.25	50	0.823488	0.0444879	3.87942	0.489544
Acinetobacter baumannii	amikacin	10	0.25	0.25	100	0.836555	0.045435	4.15601	0.65113
Acinetobacter baumannii	amikacin	10	0.25	0.25	200	0.845984	0.0469856	4.44897	0.493121
Acinetobacter baumannii	amikacin	10	0.25	0.5	25	0.832719	0.0417244	4.8234	0.559448
Acinetobacter baumannii	amikacin	10	0.25	0.5	50	0.830493	0.0419344	4.76136	0.583061
Acinetobacter baumannii	amikacin	10	0.25	0.5	100	0.853949	0.0324916	4.79143	0.548325
Acinetobacter baumannii	amikacin	10	0.25	0.5	200	0.851768	0.0321618	5.04098	0.420815
Acinetobacter baumannii	amikacin	10	0.25	0.75	25	0.825997	0.0362431	5.17414	0.624602
Acinetobacter baumannii	amikacin	10	0.25	0.75	50	0.829917	0.0383527	4.99461	0.422754
Acinetobacter baumannii	amikacin	10	0.25	0.75	100	0.846952	0.0316115	5.00241	0.433137
Acinetobacter baumannii	amikacin	10	0.25	0.75	200	0.842765	0.0309181	5.10533	0.440462
Acinetobacter baumannii	amikacin	10	0.25	1	25	0.834362	0.0364789	5.53856	0.47908
Acinetobacter baumannii	amikacin	10	0.25	1	50	0.834533	0.035137	5.28414	0.263277
Acinetobacter baumannii	amikacin	10	0.25	1	100	0.842755	0.0323548	5.07672	0.311706
Acinetobacter baumannii	amikacin	10	0.25	1	200	0.842838	0.0310645	5.16202	0.377862
Acinetobacter baumannii	amikacin	10	0.5	0.25	25	0.847287	0.0502228	2.9254	0.768414
Acinetobacter baumannii	amikacin	10	0.5	0.25	50	0.84516	0.0575825	3.41579	0.520754
Acinetobacter baumannii	amikacin	10	0.5	0.25	100	0.84489	0.0386759	3.73151	0.59774
Acinetobacter baumannii	amikacin	10	0.5	0.25	200	0.853582	0.0500589	3.96676	0.546244
Acinetobacter baumannii	amikacin	10	0.5	0.5	25	0.853891	0.0249532	4.20262	0.537274
Acinetobacter baumannii	amikacin	10	0.5	0.5	50	0.848932	0.0367342	4.38454	0.571814
Acinetobacter baumannii	amikacin	10	0.5	0.5	100	0.855585	0.0412251	4.53874	0.64143
Acinetobacter baumannii	amikacin	10	0.5	0.5	200	0.853321	0.045392	4.6505	0.689719
Acinetobacter baumannii	amikacin	10	0.5	0.75	25	0.838586	0.0338269	4.29067	0.53984
Acinetobacter baumannii	amikacin	10	0.5	0.75	50	0.842508	0.0412273	4.6144	0.59979
Acinetobacter baumannii	amikacin	10	0.5	0.75	100	0.848818	0.0341203	4.80393	0.821662
Acinetobacter baumannii	amikacin	10	0.5	0.75	200	0.851215	0.0357193	4.87044	0.69162
Acinetobacter baumannii	amikacin	10	0.5	1	25	0.846596	0.0364375	4.46333	0.546138
Acinetobacter baumannii	amikacin	10	0.5	1	50	0.842109	0.0371455	4.66322	0.644217
Acinetobacter baumannii	amikacin	10	0.5	1	100	0.842159	0.0357714	4.95132	0.909566
Acinetobacter baumannii	amikacin	10	0.5	1	200	0.837862	0.0360805	5.00297	0.799198
Acinetobacter baumannii	amikacin	10	0.75	0.25	25	0.85752	0.0392019	2.34703	0.632122
Acinetobacter baumannii	amikacin	10	0.75	0.25	50	0.857756	0.0370045	2.76361	0.937557
Acinetobacter baumannii	amikacin	10	0.75	0.25	100	0.851144	0.0362932	2.9506	0.856942
Acinetobacter baumannii	amikacin	10	0.75	0.25	200	0.855493	0.0381928	3.39008	0.702287
Acinetobacter baumannii	amikacin	10	0.75	0.5	25	0.853456	0.0310335	3.20713	0.816872
Acinetobacter baumannii	amikacin	10	0.75	0.5	50	0.853322	0.022194	3.46088	0.885184
Acinetobacter baumannii	amikacin	10	0.75	0.5	100	0.853353	0.0276445	3.79079	0.805847
Acinetobacter baumannii	amikacin	10	0.75	0.5	200	0.849131	0.0340263	4.06542	0.860259
Acinetobacter baumannii	amikacin	10	0.75	0.75	25	0.853161	0.0186123	3.53761	0.797338
Acinetobacter baumannii	amikacin	10	0.75	0.75	50	0.848787	0.0225364	3.81755	0.794384
Acinetobacter baumannii	amikacin	10	0.75	0.75	100	0.846557	0.0300676	3.97799	0.842951
Acinetobacter baumannii	amikacin	10	0.75	0.75	200	0.853169	0.0345522	4.22184	0.865304
Acinetobacter baumannii	amikacin	10	0.75	1	25	0.848741	0.02808	3.38226	0.634403
Acinetobacter baumannii	amikacin	10	0.75	1	50	0.837869	0.0303679	3.7613	0.832977
Acinetobacter baumannii	amikacin	10	0.75	1	100	0.846539	0.03155	3.94986	0.909143
Acinetobacter baumannii	amikacin	10	0.75	1	200	0.842204	0.0324979	4.14719	0.888317
Acinetobacter baumannii	amikacin	10	1	0.25	25	0.846759	0.0380244	2.18455	0.903299
Acinetobacter baumannii	amikacin	10	1	0.25	50	0.835861	0.0369436	2.28854	0.659472
Acinetobacter baumannii	amikacin	10	1	0.25	100	0.835759	0.0382474	2.51386	0.645638
Acinetobacter baumannii	amikacin	10	1	0.25	200	0.837961	0.0342208	2.39589	0.484451
Acinetobacter baumannii	amikacin	10	1	0.5	25	0.846681	0.0290201	3.06352	0.797907
Acinetobacter baumannii	amikacin	10	1	0.5	50	0.8487	0.027139	3.08995	0.662772
Acinetobacter baumannii	amikacin	10	1	0.5	100	0.850925	0.0291359	3.11828	0.624769
Acinetobacter baumannii	amikacin	10	1	0.5	200	0.850996	0.0314136	2.99156	0.662934
Acinetobacter baumannii	amikacin	10	1	0.75	25	0.850905	0.0274343	3.11176	0.784895
Acinetobacter baumannii	amikacin	10	1	0.75	50	0.846628	0.0247497	3.10046	0.673998
Acinetobacter baumannii	amikacin	10	1	0.75	100	0.846585	0.0374459	3.10326	0.669217
Acinetobacter baumannii	amikacin	10	1	0.75	200	0.848835	0.0365676	3.08903	0.670759
Acinetobacter baumannii	amikacin	10	1	1	25	0.857657	0.0344489	3.06213	0.596101
Acinetobacter baumannii	amikacin	10	1	1	50	0.844623	0.0308073	3.00128	0.617152
Acinetobacter baumannii	amikacin	10	1	1	100	0.851089	0.0329635	2.99415	0.623504
Acinetobacter baumannii	amikacin	10	1	1	200	0.84664	0.029921	3.00628	0.591646
Acinetobacter baumannii	amikacin	100	0.25	0.25	25	0.826536	0.0414888	3.69876	0.71595
Acinetobacter baumannii	amikacin	100	0.25	0.25	50	0.81968	0.0446797	3.87145	0.374925
Acinetobacter baumannii	amikacin	100	0.25	0.25	100	0.834836	0.0398995	4.36397	0.647799
Acinetobacter baumannii	amikacin	100	0.25	0.25	200	0.837466	0.0466246	4.60343	0.492006
Acinetobacter baumannii	amikacin	100	0.25	0.5	25	0.834842	0.0455162	4.96973	0.761406
Acinetobacter baumannii	amikacin	100	0.25	0.5	50	0.834369	0.0348799	4.83585	0.657523
Acinetobacter baumannii	amikacin	100	0.25	0.5	100	0.847285	0.0413194	4.91561	0.591544
Acinetobacter baumannii	amikacin	100	0.25	0.5	200	0.851844	0.0354549	5.07447	0.526221
Acinetobacter baumannii	amikacin	100	0.25	0.75	25	0.830014	0.0357502	5.30277	0.705567
Acinetobacter baumannii	amikacin	100	0.25	0.75	50	0.836161	0.0353452	5.15271	0.551791
Acinetobacter baumannii	amikacin	100	0.25	0.75	100	0.842673	0.0327424	4.99972	0.408773
Acinetobacter baumannii	amikacin	100	0.25	0.75	200	0.8426	0.0310993	5.20065	0.446804
Acinetobacter baumannii	amikacin	100	0.25	1	25	0.829905	0.0400322	5.62013	0.482929
Acinetobacter baumannii	amikacin	100	0.25	1	50	0.831627	0.0398317	5.27403	0.400066
Acinetobacter baumannii	amikacin	100	0.25	1	100	0.833812	0.036753	5.11544	0.378909
Acinetobacter baumannii	amikacin	100	0.25	1	200	0.836061	0.0366502	5.29216	0.357879
Acinetobacter baumannii	amikacin	100	0.5	0.25	25	0.847352	0.0429532	3.44796	0.747138
Acinetobacter baumannii	amikacin	100	0.5	0.25	50	0.851427	0.0521371	3.8658	0.246669
Acinetobacter baumannii	amikacin	100	0.5	0.25	100	0.834345	0.043146	4.15174	0.475274
Acinetobacter baumannii	amikacin	100	0.5	0.25	200	0.842987	0.0419326	4.30807	0.525324
Acinetobacter baumannii	amikacin	100	0.5	0.5	25	0.842824	0.0329374	4.61965	0.476459
Acinetobacter baumannii	amikacin	100	0.5	0.5	50	0.846896	0.0409849	4.7072	0.53728
Acinetobacter baumannii	amikacin	100	0.5	0.5	100	0.849121	0.0451001	4.77419	0.675653
Acinetobacter baumannii	amikacin	100	0.5	0.5	200	0.855476	0.0412423	4.92499	0.680014
Acinetobacter baumannii	amikacin	100	0.5	0.75	25	0.834146	0.0404215	4.79414	0.471658
Acinetobacter baumannii	amikacin	100	0.5	0.75	50	0.838199	0.035947	4.8471	0.61383
Acinetobacter baumannii	amikacin	100	0.5	0.75	100	0.842281	0.0309339	5.02909	0.816429
Acinetobacter baumannii	amikacin	100	0.5	0.75	200	0.844516	0.0323211	5.13352	0.782806
Acinetobacter baumannii	amikacin	100	0.5	1	25	0.827481	0.0386599	4.8708	0.398513
Acinetobacter baumannii	amikacin	100	0.5	1	50	0.833567	0.0413966	5.00995	0.49697
Acinetobacter baumannii	amikacin	100	0.5	1	100	0.835657	0.029421	5.15061	0.724757
Acinetobacter baumannii	amikacin	100	0.5	1	200	0.840081	0.0337183	5.15421	0.670718
Acinetobacter baumannii	amikacin	100	0.75	0.25	25	0.846939	0.0391115	2.58877	0.676155
Acinetobacter baumannii	amikacin	100	0.75	0.25	50	0.862605	0.0463698	3.07424	0.870203
Acinetobacter baumannii	amikacin	100	0.75	0.25	100	0.851364	0.0400019	3.38904	0.847552
Acinetobacter baumannii	amikacin	100	0.75	0.25	200	0.855581	0.0346174	3.76773	0.55479
Acinetobacter baumannii	amikacin	100	0.75	0.5	25	0.846678	0.030871	3.76637	0.803059
Acinetobacter baumannii	amikacin	100	0.75	0.5	50	0.859805	0.0326865	3.96269	0.88109
Acinetobacter baumannii	amikacin	100	0.75	0.5	100	0.861869	0.031435	4.29146	0.833903
Acinetobacter baumannii	amikacin	100	0.75	0.5	200	0.853262	0.0417289	4.46009	0.88443
Acinetobacter baumannii	amikacin	100	0.75	0.75	25	0.844742	0.0287952	4.14219	0.70899
Acinetobacter baumannii	amikacin	100	0.75	0.75	50	0.84214	0.0364394	4.41907	0.843708
Acinetobacter baumannii	amikacin	100	0.75	0.75	100	0.846582	0.0315554	4.58439	0.865057
Acinetobacter baumannii	amikacin	100	0.75	0.75	200	0.850897	0.03504	4.80439	0.788858
Acinetobacter baumannii	amikacin	100	0.75	1	25	0.83586	0.0395975	4.08385	0.8166
Acinetobacter baumannii	amikacin	100	0.75	1	50	0.837899	0.0386871	4.5066	0.941106
Acinetobacter baumannii	amikacin	100	0.75	1	100	0.835756	0.0350952	4.56017	0.894952
Acinetobacter baumannii	amikacin	100	0.75	1	200	0.837872	0.0367636	4.67742	0.756952
Acinetobacter baumannii	amikacin	100	1	0.25	25	0.840361	0.0359988	2.77392	0.947384
Acinetobacter baumannii	amikacin	100	1	0.25	50	0.838205	0.0433933	2.8186	0.803365
Acinetobacter baumannii	amikacin	100	1	0.25	100	0.834133	0.0449792	2.91584	0.75193
Acinetobacter baumannii	amikacin	100	1	0.25	200	0.842551	0.0458517	2.80533	0.683234
Acinetobacter baumannii	amikacin	100	1	0.5	25	0.864007	0.0284786	3.72791	0.820505
Acinetobacter baumannii	amikacin	100	1	0.5	50	0.859589	0.0290242	3.71518	0.800356
Acinetobacter baumannii	amikacin	100	1	0.5	100	0.853216	0.0324159	3.61541	0.774792
Acinetobacter baumannii	amikacin	100	1	0.5	200	0.855353	0.0323555	3.4278	0.794499
Acinetobacter baumannii	amikacin	100	1	0.75	25	0.848941	0.0347401	3.7518	0.964607
Acinetobacter baumannii	amikacin	100	1	0.75	50	0.842226	0.0316145	3.75567	0.886868
Acinetobacter baumannii	amikacin	100	1	0.75	100	0.840137	0.0404706	3.70729	0.837183
Acinetobacter baumannii	amikacin	100	1	0.75	200	0.846613	0.0381866	3.70565	0.850256
Acinetobacter baumannii	amikacin	100	1	1	25	0.838237	0.0382805	4.01604	1.03838
Acinetobacter baumannii	amikacin	100	1	1	50	0.831481	0.0395854	3.96483	1.01101
Acinetobacter baumannii	amikacin	100	1	1	100	0.833772	0.0352899	3.92715	0.968433
Acinetobacter baumannii	amikacin	100	1	1	200	0.833705	0.0430601	3.84171	0.949164
Acinetobacter baumannii	ceftazidime	0.1	0.25	0.25	25	0.684111	0.0756451	0.189003	0.195604
Acinetobacter baumannii	ceftazidime	0.1	0.25	0.25	50	0.682354	0.0747073	0.25925	0.325302
Acinetobacter baumannii	ceftazidime	0.1	0.25	0.25	100	0.682514	0.0784042	0.311503	0.215818
Acinetobacter baumannii	ceftazidime	0.1	0.25	0.25	200	0.686447	0.070537	0.275335	0.273604
Acinetobacter baumannii	ceftazidime	0.1	0.25	0.5	25	0.727179	0.0685551	0.852261	0.438463
Acinetobacter baumannii	ceftazidime	0.1	0.25	0.5	50	0.723853	0.0587967	0.862359	0.541634
Acinetobacter baumannii	ceftazidime	0.1	0.25	0.5	100	0.723123	0.0421629	0.851481	0.494339
Acinetobacter baumannii	ceftazidime	0.1	0.25	0.5	200	0.718227	0.0480236	0.663229	0.510985
Acinetobacter baumannii	ceftazidime	0.1	0.25	0.75	25	0.743417	0.038198	1.1972	0.346065
Acinetobacter baumannii	ceftazidime	0.1	0.25	0.75	50	0.741807	0.0288571	1.29037	0.541701
Acinetobacter baumannii	ceftazidime	0.1	0.25	0.75	100	0.725651	0.034145	1.41392	0.604257
Acinetobacter baumannii	ceftazidime	0.1	0.25	0.75	200	0.725679	0.039723	1.22602	0.560834
Acinetobacter baumannii	ceftazidime	0.1	0.25	1	25	0.759438	0.0530991	1.46493	0.333524
Acinetobacter baumannii	ceftazidime	0.1	0.25	1	50	0.768449	0.0506285	1.48204	0.508153
Acinetobacter baumannii	ceftazidime	0.1	0.25	1	100	0.750151	0.0366515	1.5576	0.552424
Acinetobacter baumannii	ceftazidime	0.1	0.25	1	200	0.752873	0.0416564	1.36702	0.505334
Acinetobacter baumannii	ceftazidime	0.1	0.5	0.25	25	0.692001	0.0656558	0.234162	0.248657
Acinetobacter baumannii	ceftazidime	0.1	0.5	0.25	50	0.691461	0.0663861	0.216933	0.119189
Acinetobacter baumannii	ceftazidime	0.1	0.5	0.25	100	0.7015	0.0626692	0.380494	0.290574
Acinetobacter baumannii	ceftazidime	0.1	0.5	0.25	200	0.698975	0.0613228	0.449039	0.286225
Acinetobacter baumannii	ceftazidime	0.1	0.5	0.5	25	0.74963	0.0414183	0.957034	0.720679
Acinetobacter baumannii	ceftazidime	0.1	0.5	0.5	50	0.731166	0.0425003	0.923608	0.715835
Acinetobacter baumannii	ceftazidime	0.1	0.5	0.5	100	0.729892	0.0431302	0.80902	0.493902
Acinetobacter baumannii	ceftazidime	0.1	0.5	0.5	200	0.732238	0.0432148	0.687093	0.503659
Acinetobacter baumannii	ceftazidime	0.1	0.5	0.75	25	0.75776	0.0366298	1.18435	0.608489
Acinetobacter baumannii	ceftazidime	0.1	0.5	0.75	50	0.756332	0.0387186	1.3552	0.722521
Acinetobacter baumannii	ceftazidime	0.1	0.5	0.75	100	0.742747	0.0333525	1.33185	0.734502
Acinetobacter baumannii	ceftazidime	0.1	0.5	0.75	200	0.744242	0.0380678	1.2184	0.636652
Acinetobacter baumannii	ceftazidime	0.1	0.5	1	25	0.754433	0.0450106	1.42852	0.680184
Acinetobacter baumannii	ceftazidime	0.1	0.5	1	50	0.758535	0.0277374	1.36536	0.7548
Acinetobacter baumannii	ceftazidime	0.1	0.5	1	100	0.755076	0.0392007	1.61073	0.885254
Acinetobacter baumannii	ceftazidime	0.1	0.5	1	200	0.754672	0.0381861	1.5059	0.696027
Acinetobacter baumannii	ceftazidime	0.1	0.75	0.25	25	0.699157	0.0669257	0.23751	0.146672
Acinetobacter baumannii	ceftazidime	0.1	0.75	0.25	50	0.704311	0.062411	0.243695	0.221166
Acinetobacter baumannii	ceftazidime	0.1	0.75	0.25	100	0.706674	0.0620057	0.372107	0.313444
Acinetobacter baumannii	ceftazidime	0.1	0.75	0.25	200	0.706886	0.0684372	0.408683	0.261408
Acinetobacter baumannii	ceftazidime	0.1	0.75	0.5	25	0.741327	0.0363472	0.978482	0.763932
Acinetobacter baumannii	ceftazidime	0.1	0.75	0.5	50	0.736608	0.0391029	0.788499	0.561288
Acinetobacter baumannii	ceftazidime	0.1	0.75	0.5	100	0.738298	0.0404998	0.691234	0.439166
Acinetobacter baumannii	ceftazidime	0.1	0.75	0.5	200	0.740817	0.0452028	0.639405	0.453332
Acinetobacter baumannii	ceftazidime	0.1	0.75	0.75	25	0.755929	0.0332543	1.21325	0.746069
Acinetobacter baumannii	ceftazidime	0.1	0.75	0.75	50	0.752412	0.0347297	1.05274	0.778746
Acinetobacter baumannii	ceftazidime	0.1	0.75	0.75	100	0.750253	0.0483523	1.07109	0.69613
Acinetobacter baumannii	ceftazidime	0.1	0.75	0.75	200	0.746195	0.0411399	1.07497	0.66177
Acinetobacter baumannii	ceftazidime	0.1	0.75	1	25	0.77424	0.0535081	1.32272	0.657176
Acinetobacter baumannii	ceftazidime	0.1	0.75	1	50	0.759884	0.0326808	1.13382	0.626897
Acinetobacter baumannii	ceftazidime	0.1	0.75	1	100	0.762613	0.0489333	1.37629	0.724289
Acinetobacter baumannii	ceftazidime	0.1	0.75	1	200	0.758875	0.044312	1.36716	0.697644
Acinetobacter baumannii	ceftazidime	0.1	1	0.25	25	0.695635	0.0700166	0.338686	0.309136
Acinetobacter baumannii	ceftazidime	0.1	1	0.25	50	0.703695	0.0735564	0.3418	0.305793
Acinetobacter baumannii	ceftazidime	0.1	1	0.25	100	0.72035	0.0655911	0.359649	0.268568
Acinetobacter baumannii	ceftazidime	0.1	1	0.25	200	0.716587	0.0625269	0.381896	0.307844
Acinetobacter baumannii	ceftazidime	0.1	1	0.5	25	0.727948	0.0377159	0.603954	0.532068
Acinetobacter baumannii	ceftazidime	0.1	1	0.5	50	0.743912	0.0450466	0.624341	0.530731
Acinetobacter baumannii	ceftazidime	0.1	1	0.5	100	0.740366	0.0469941	0.611281	0.389735
Acinetobacter baumannii	ceftazidime	0.1	1	0.5	200	0.740685	0.0592963	0.659469	0.496074
Acinetobacter baumannii	ceftazidime	0.1	1	0.75	25	0.759551	0.0482614	1.03773	0.736762
Acinetobacter baumannii	ceftazidime	0.1	1	0.75	50	0.751383	0.0363343	1.04421	0.732779
Acinetobacter baumannii	ceftazidime	0.1	1	0.75	100	0.745688	0.0356837	1.13971	0.660486
Acinetobacter baumannii	ceftazidime	0.1	1	0.75	200	0.75949	0.0316931	1.15098	0.616196
Acinetobacter baumannii	ceftazidime	0.1	1	1	25	0.74315	0.0518046	1.40305	0.866603
Acinetobacter baumannii	ceftazidime	0.1	1	1	50	0.77214	0.0386488	1.39895	0.735598
Acinetobacter baumannii	ceftazidime	0.1	1	1	100	0.772922	0.0426029	1.38989	0.500017
Acinetobacter baumannii	ceftazidime	0.1	1	1	200	0.763411	0.0420912	1.36471	0.567185
Acinetobacter baumannii	ceftazidime	1	0.25	0.25	25	0.741322	0.0588273	0.532336	0.314129
Acinetobacter baumannii	ceftazidime	1	0.25	0.25	50	0.75878	0.0651752	0.417216	0.374793
Acinetobacter baumannii	ceftazidime	1	0.25	0.25	100	0.760798	0.0643279	0.422454	0.236137
Acinetobacter baumannii	ceftazidime	1	0.25	0.25	200	0.749249	0.070341	0.418118	0.285838
Acinetobacter baumannii	ceftazidime	1	0.25	0.5	25	0.787004	0.060598	1.09119	0.584542
Acinetobacter baumannii	ceftazidime	1	0.25	0.5	50	0.783982	0.0533295	0.832052	0.339942
Acinetobacter baumannii	ceftazidime	1	0.25	0.5	100	0.777294	0.059933	0.719767	0.372041
Acinetobacter baumannii	ceftazidime	1	0.25	0.5	200	0.79099	0.0515258	0.597027	0.320782
Acinetobacter baumannii	ceftazidime	1	0.25	0.75	25	0.770606	0.0589124	0.800333	0.380717
Acinetobacter baumannii	ceftazidime	1	0.25	0.75	50	0.79671	0.056107	0.823327	0.239432
Acinetobacter baumannii	ceftazidime	1	0.25	0.75	100	0.796292	0.058567	0.997327	0.474848
Acinetobacter baumannii	ceftazidime	1	0.25	0.75	200	0.803098	0.0529092	0.900499	0.52098
Acinetobacter baumannii	ceftazidime	1	0.25	1	25	0.766891	0.0780071	1.04388	0.345699
Acinetobacter baumannii	ceftazidime	1	0.25	1	50	0.783588	0.0529242	1.08049	0.378624
Acinetobacter baumannii	ceftazidime	1	0.25	1	100	0.790254	0.0607243	1.07724	0.425157
Acinetobacter baumannii	ceftazidime	1	0.25	1	200	0.801082	0.0539375	1.01247	0.474087
Acinetobacter baumannii	ceftazidime	1	0.5	0.25	25	0.736824	0.0660707	0.725447	0.620291
Acinetobacter baumannii	ceftazidime	1	0.5	0.25	50	0.754378	0.069938	0.585636	0.562151
Acinetobacter baumannii	ceftazidime	1	0.5	0.25	100	0.741656	0.0738928	0.535665	0.513098
Acinetobacter baumannii	ceftazidime	1	0.5	0.25	200	0.743136	0.0744963	0.43646	0.38245
Acinetobacter baumannii	ceftazidime	1	0.5	0.5	25	0.790116	0.0662067	0.769881	0.723194
Acinetobacter baumannii	ceftazidime	1	0.5	0.5	50	0.779221	0.0559897	0.726015	0.532227
Acinetobacter baumannii	ceftazidime	1	0.5	0.5	100	0.787146	0.0530977	0.763336	0.427174
Acinetobacter baumannii	ceftazidime	1	0.5	0.5	200	0.790254	0.0607243	0.72522	0.438967
Acinetobacter baumannii	ceftazidime	1	0.5	0.75	25	0.790873	0.052393	0.911652	0.555033
Acinetobacter baumannii	ceftazidime	1	0.5	0.75	50	0.789519	0.0525409	1.04951	0.760369
Acinetobacter baumannii	ceftazidime	1	0.5	0.75	100	0.796352	0.0573306	1.0617	0.608506
Acinetobacter baumannii	ceftazidime	1	0.5	0.75	200	0.804297	0.0534831	0.97162	0.611288
Acinetobacter baumannii	ceftazidime	1	0.5	1	25	0.783857	0.0652717	1.06555	0.53738
Acinetobacter baumannii	ceftazidime	1	0.5	1	50	0.780561	0.0591175	1.06759	0.623776
Acinetobacter baumannii	ceftazidime	1	0.5	1	100	0.788687	0.0607876	1.15404	0.62584
Acinetobacter baumannii	ceftazidime	1	0.5	1	200	0.797788	0.056989	1.11026	0.655016
Acinetobacter baumannii	ceftazidime	1	0.75	0.25	25	0.745583	0.0757001	0.460518	0.380223
Acinetobacter baumannii	ceftazidime	1	0.75	0.25	50	0.74545	0.073829	0.399549	0.341887
Acinetobacter baumannii	ceftazidime	1	0.75	0.25	100	0.739555	0.0807807	0.509758	0.432286
Acinetobacter baumannii	ceftazidime	1	0.75	0.25	200	0.737721	0.0815503	0.515033	0.437304
Acinetobacter baumannii	ceftazidime	1	0.75	0.5	25	0.794994	0.0651224	0.75494	0.585868
Acinetobacter baumannii	ceftazidime	1	0.75	0.5	50	0.793894	0.0579083	0.730888	0.447093
Acinetobacter baumannii	ceftazidime	1	0.75	0.5	100	0.787146	0.0530977	0.791478	0.440322
Acinetobacter baumannii	ceftazidime	1	0.75	0.5	200	0.785627	0.0548559	0.807227	0.491569
Acinetobacter baumannii	ceftazidime	1	0.75	0.75	25	0.790192	0.0582733	0.833896	0.433584
Acinetobacter baumannii	ceftazidime	1	0.75	0.75	50	0.794856	0.058863	0.834875	0.556362
Acinetobacter baumannii	ceftazidime	1	0.75	0.75	100	0.791602	0.0600392	0.926197	0.540299
Acinetobacter baumannii	ceftazidime	1	0.75	0.75	200	0.795045	0.0575947	0.995379	0.604045
Acinetobacter baumannii	ceftazidime	1	0.75	1	25	0.775315	0.0389446	0.988341	0.601705
Acinetobacter baumannii	ceftazidime	1	0.75	1	50	0.794723	0.0496613	1.03997	0.624091
Acinetobacter baumannii	ceftazidime	1	0.75	1	100	0.798019	0.0560215	1.13892	0.700581
Acinetobacter baumannii	ceftazidime	1	0.75	1	200	0.798019	0.0560215	1.14126	0.673457
Acinetobacter baumannii	ceftazidime	1	1	0.25	25	0.72654	0.0635089	0.429832	0.373264
Acinetobacter baumannii	ceftazidime	1	1	0.25	50	0.731915	0.0681331	0.351852	0.399822
Acinetobacter baumannii	ceftazidime	1	1	0.25	100	0.741747	0.0696163	0.37932	0.296261
Acinetobacter baumannii	ceftazidime	1	1	0.25	200	0.726976	0.0791712	0.427672	0.304152
Acinetobacter baumannii	ceftazidime	1	1	0.5	25	0.784501	0.0431455	1.05015	0.638654
Acinetobacter baumannii	ceftazidime	1	1	0.5	50	0.78531	0.0546044	0.902688	0.646611
Acinetobacter baumannii	ceftazidime	1	1	0.5	100	0.79648	0.0572874	0.801393	0.53006
Acinetobacter baumannii	ceftazidime	1	1	0.5	200	0.793399	0.0581196	0.925929	0.604383
Acinetobacter baumannii	ceftazidime	1	1	0.75	25	0.796154	0.0615935	1.11341	0.662104
Acinetobacter baumannii	ceftazidime	1	1	0.75	50	0.772238	0.0616113	0.997849	0.657653
Acinetobacter baumannii	ceftazidime	1	1	0.75	100	0.790105	0.0605455	1.01946	0.603918
Acinetobacter baumannii	ceftazidime	1	1	0.75	200	0.783873	0.0587144	1.11667	0.642034
Acinetobacter baumannii	ceftazidime	1	1	1	25	0.793111	0.0640578	1.13345	0.613952
Acinetobacter baumannii	ceftazidime	1	1	1	50	0.791543	0.0639318	1.18886	0.568745
Acinetobacter baumannii	ceftazidime	1	1	1	100	0.801003	0.056746	1.17019	0.567826
Acinetobacter baumannii	ceftazidime	1	1	1	200	0.799508	0.058413	1.21585	0.651687
Acinetobacter baumannii	ceftazidime	10	0.25	0.25	25	0.719696	0.0749645	0.494997	0.313959
Acinetobacter baumannii	ceftazidime	10	0.25	0.25	50	0.753724	0.0681567	0.387039	0.392806
Acinetobacter baumannii	ceftazidime	10	0.25	0.25	100	0.742748	0.0748977	0.371629	0.28008
Acinetobacter baumannii	ceftazidime	10	0.25	0.25	200	0.741202	0.0770692	0.342057	0.259099
Acinetobacter baumannii	ceftazidime	10	0.25	0.5	25	0.777962	0.0654897	0.911049	0.516362
Acinetobacter baumannii	ceftazidime	10	0.25	0.5	50	0.783001	0.0627377	0.782376	0.2676
Acinetobacter baumannii	ceftazidime	10	0.25	0.5	100	0.785845	0.0553631	0.614294	0.399123
Acinetobacter baumannii	ceftazidime	10	0.25	0.5	200	0.77771	0.060809	0.60129	0.340159
Acinetobacter baumannii	ceftazidime	10	0.25	0.75	25	0.794949	0.0668539	0.532042	0.256788
Acinetobacter baumannii	ceftazidime	10	0.25	0.75	50	0.786727	0.0588348	0.623305	0.294913
Acinetobacter baumannii	ceftazidime	10	0.25	0.75	100	0.78568	0.0544153	0.913557	0.51002
Acinetobacter baumannii	ceftazidime	10	0.25	0.75	200	0.788749	0.0649965	0.842627	0.591242
Acinetobacter baumannii	ceftazidime	10	0.25	1	25	0.789289	0.0618595	0.943143	0.315762
Acinetobacter baumannii	ceftazidime	10	0.25	1	50	0.798496	0.054814	0.929595	0.327003
Acinetobacter baumannii	ceftazidime	10	0.25	1	100	0.804534	0.0514557	0.967414	0.389662
Acinetobacter baumannii	ceftazidime	10	0.25	1	200	0.799844	0.0538481	0.960771	0.513972
Acinetobacter baumannii	ceftazidime	10	0.5	0.25	25	0.726953	0.0651527	0.692876	0.580202
Acinetobacter baumannii	ceftazidime	10	0.5	0.25	50	0.762514	0.0658017	0.539356	0.485651
Acinetobacter baumannii	ceftazidime	10	0.5	0.25	100	0.744807	0.0739827	0.420332	0.441331
Acinetobacter baumannii	ceftazidime	10	0.5	0.25	200	0.738299	0.0790723	0.369889	0.357514
Acinetobacter baumannii	ceftazidime	10	0.5	0.5	25	0.784147	0.0652752	0.661394	0.597513
Acinetobacter baumannii	ceftazidime	10	0.5	0.5	50	0.780882	0.0648585	0.763183	0.558482
Acinetobacter baumannii	ceftazidime	10	0.5	0.5	100	0.771167	0.060887	0.659602	0.356568
Acinetobacter baumannii	ceftazidime	10	0.5	0.5	200	0.785872	0.0623639	0.711827	0.489995
Acinetobacter baumannii	ceftazidime	10	0.5	0.75	25	0.784466	0.0666848	0.781301	0.481379
Acinetobacter baumannii	ceftazidime	10	0.5	0.75	50	0.782369	0.0530385	0.864795	0.537327
Acinetobacter baumannii	ceftazidime	10	0.5	0.75	100	0.799646	0.0543854	0.915172	0.526809
Acinetobacter baumannii	ceftazidime	10	0.5	0.75	200	0.790255	0.0614829	0.872906	0.564396
Acinetobacter baumannii	ceftazidime	10	0.5	1	25	0.786727	0.0409388	0.983539	0.496861
Acinetobacter baumannii	ceftazidime	10	0.5	1	50	0.782554	0.056462	1.03428	0.595554
Acinetobacter baumannii	ceftazidime	10	0.5	1	100	0.793528	0.0489229	1.03089	0.539693
Acinetobacter baumannii	ceftazidime	10	0.5	1	200	0.801082	0.0539375	1.0186	0.574514
Acinetobacter baumannii	ceftazidime	10	0.75	0.25	25	0.716922	0.096583	0.544677	0.341883
Acinetobacter baumannii	ceftazidime	10	0.75	0.25	50	0.72086	0.100577	0.353267	0.312034
Acinetobacter baumannii	ceftazidime	10	0.75	0.25	100	0.734588	0.0827172	0.443262	0.438218
Acinetobacter baumannii	ceftazidime	10	0.75	0.25	200	0.73293	0.0815074	0.410937	0.382729
Acinetobacter baumannii	ceftazidime	10	0.75	0.5	25	0.768499	0.0672489	0.730483	0.624929
Acinetobacter baumannii	ceftazidime	10	0.75	0.5	50	0.779422	0.0691369	0.742688	0.509206
Acinetobacter baumannii	ceftazidime	10	0.75	0.5	100	0.765974	0.0703767	0.733736	0.445976
Acinetobacter baumannii	ceftazidime	10	0.75	0.5	200	0.785365	0.0658054	0.78963	0.527967
Acinetobacter baumannii	ceftazidime	10	0.75	0.75	25	0.781525	0.0546521	0.737491	0.426061
Acinetobacter baumannii	ceftazidime	10	0.75	0.75	50	0.783866	0.0552676	0.831564	0.533182
Acinetobacter baumannii	ceftazidime	10	0.75	0.75	100	0.785624	0.0625161	0.908053	0.519145
Acinetobacter baumannii	ceftazidime	10	0.75	0.75	200	0.795045	0.0575947	0.905529	0.553826
Acinetobacter baumannii	ceftazidime	10	0.75	1	25	0.7842	0.0562398	0.916066	0.499013
Acinetobacter baumannii	ceftazidime	10	0.75	1	50	0.789993	0.0527601	0.975475	0.534181
Acinetobacter baumannii	ceftazidime	10	0.75	1	100	0.799646	0.0543854	1.0081	0.590012
Acinetobacter baumannii	ceftazidime	10	0.75	1	200	0.795045	0.0575947	1.02295	0.602477
Acinetobacter baumannii	ceftazidime	10	1	0.25	25	0.743603	0.0759483	0.392256	0.350693
Acinetobacter baumannii	ceftazidime	10	1	0.25	50	0.749323	0.0740834	0.336234	0.378776
Acinetobacter baumannii	ceftazidime	10	1	0.25	100	0.738821	0.0776223	0.34508	0.291807
Acinetobacter baumannii	ceftazidime	10	1	0.25	200	0.73032	0.0852037	0.365478	0.28996
Acinetobacter baumannii	ceftazidime	10	1	0.5	25	0.790293	0.0606745	0.872823	0.546163
Acinetobacter baumannii	ceftazidime	10	1	0.5	50	0.788609	0.0618475	0.842998	0.621283
Acinetobacter baumannii	ceftazidime	10	1	0.5	100	0.788675	0.0606022	0.731227	0.552452
Acinetobacter baumannii	ceftazidime	10	1	0.5	200	0.795024	0.0566481	0.80035	0.556856
Acinetobacter baumannii	ceftazidime	10	1	0.75	25	0.793005	0.0645449	0.995692	0.562917
Acinetobacter baumannii	ceftazidime	10	1	0.75	50	0.7964	0.0510051	0.920181	0.526007
Acinetobacter baumannii	ceftazidime	10	1	0.75	100	0.790275	0.0627804	0.947782	0.546589
Acinetobacter baumannii	ceftazidime	10	1	0.75	200	0.795072	0.0502607	1.02751	0.57862
Acinetobacter baumannii	ceftazidime	10	1	1	25	0.791101	0.0397584	1.02606	0.583669
Acinetobacter baumannii	ceftazidime	10	1	1	50	0.799666	0.0558446	1.01735	0.513907
Acinetobacter baumannii	ceftazidime	10	1	1	100	0.799666	0.0558446	1.05359	0.538907
Acinetobacter baumannii	ceftazidime	10	1	1	200	0.799666	0.0558446	1.06577	0.599961
Acinetobacter baumannii	ceftazidime	100	0.25	0.25	25	0.742778	0.0681141	0.480865	0.296707
Acinetobacter baumannii	ceftazidime	100	0.25	0.25	50	0.743312	0.0715425	0.466104	0.344787
Acinetobacter baumannii	ceftazidime	100	0.25	0.25	100	0.757484	0.071514	0.367862	0.210331
Acinetobacter baumannii	ceftazidime	100	0.25	0.25	200	0.7409	0.0844269	0.332793	0.249459
Acinetobacter baumannii	ceftazidime	100	0.25	0.5	25	0.767152	0.0744635	0.807835	0.561627
Acinetobacter baumannii	ceftazidime	100	0.25	0.5	50	0.787496	0.0603505	0.738283	0.252031
Acinetobacter baumannii	ceftazidime	100	0.25	0.5	100	0.782966	0.0475152	0.582228	0.329857
Acinetobacter baumannii	ceftazidime	100	0.25	0.5	200	0.78568	0.0544153	0.532711	0.299048
Acinetobacter baumannii	ceftazidime	100	0.25	0.75	25	0.775075	0.06519	0.402368	0.218859
Acinetobacter baumannii	ceftazidime	100	0.25	0.75	50	0.775175	0.039164	0.465086	0.259423
Acinetobacter baumannii	ceftazidime	100	0.25	0.75	100	0.795127	0.0495134	0.586114	0.338365
Acinetobacter baumannii	ceftazidime	100	0.25	0.75	200	0.792155	0.0602446	0.705613	0.465515
Acinetobacter baumannii	ceftazidime	100	0.25	1	25	0.780737	0.0335294	0.717907	0.246307
Acinetobacter baumannii	ceftazidime	100	0.25	1	50	0.784864	0.0311828	0.806688	0.247053
Acinetobacter baumannii	ceftazidime	100	0.25	1	100	0.792468	0.0488823	0.858117	0.261969
Acinetobacter baumannii	ceftazidime	100	0.25	1	200	0.790841	0.0485984	0.76546	0.402488
Acinetobacter baumannii	ceftazidime	100	0.5	0.25	25	0.751117	0.0694727	0.580621	0.464465
Acinetobacter baumannii	ceftazidime	100	0.5	0.25	50	0.742039	0.0736524	0.660012	0.476703
Acinetobacter baumannii	ceftazidime	100	0.5	0.25	100	0.744939	0.0716405	0.473301	0.468851
Acinetobacter baumannii	ceftazidime	100	0.5	0.25	200	0.721899	0.0826858	0.416415	0.330999
Acinetobacter baumannii	ceftazidime	100	0.5	0.5	25	0.788222	0.0591315	0.807154	0.626524
Acinetobacter baumannii	ceftazidime	100	0.5	0.5	50	0.784381	0.0625775	0.770103	0.518715
Acinetobacter baumannii	ceftazidime	100	0.5	0.5	100	0.779296	0.0587913	0.625709	0.401353
Acinetobacter baumannii	ceftazidime	100	0.5	0.5	200	0.783885	0.0638326	0.677532	0.546146
Acinetobacter baumannii	ceftazidime	100	0.5	0.75	25	0.779974	0.0452466	0.819371	0.48359
Acinetobacter baumannii	ceftazidime	100	0.5	0.75	50	0.781322	0.052179	0.881088	0.545879
Acinetobacter baumannii	ceftazidime	100	0.5	0.75	100	0.790415	0.0414582	0.844996	0.530173
Acinetobacter baumannii	ceftazidime	100	0.5	0.75	200	0.791691	0.0613074	0.880249	0.591666
Acinetobacter baumannii	ceftazidime	100	0.5	1	25	0.779974	0.0452466	0.863324	0.455395
Acinetobacter baumannii	ceftazidime	100	0.5	1	50	0.781688	0.0445904	0.868875	0.495983
Acinetobacter baumannii	ceftazidime	100	0.5	1	100	0.795531	0.0468438	0.919957	0.519632
Acinetobacter baumannii	ceftazidime	100	0.5	1	200	0.804534	0.0514557	0.882885	0.49536
Acinetobacter baumannii	ceftazidime	100	0.75	0.25	25	0.734874	0.0773456	0.475502	0.239013
Acinetobacter baumannii	ceftazidime	100	0.75	0.25	50	0.732529	0.0709781	0.422244	0.353444
Acinetobacter baumannii	ceftazidime	100	0.75	0.25	100	0.735108	0.0757618	0.48096	0.396493
Acinetobacter baumannii	ceftazidime	100	0.75	0.25	200	0.736555	0.0770007	0.393397	0.266024
Acinetobacter baumannii	ceftazidime	100	0.75	0.5	25	0.780591	0.0690549	0.692736	0.394049
Acinetobacter baumannii	ceftazidime	100	0.75	0.5	50	0.777941	0.0688661	0.684254	0.345136
Acinetobacter baumannii	ceftazidime	100	0.75	0.5	100	0.775798	0.0609345	0.631921	0.330695
Acinetobacter baumannii	ceftazidime	100	0.75	0.5	200	0.779254	0.0643718	0.647225	0.389399
Acinetobacter baumannii	ceftazidime	100	0.75	0.75	25	0.780916	0.0675177	0.748733	0.435143
Acinetobacter baumannii	ceftazidime	100	0.75	0.75	50	0.774187	0.0546393	0.80128	0.505735
Acinetobacter baumannii	ceftazidime	100	0.75	0.75	100	0.778806	0.0599581	0.82083	0.568674
Acinetobacter baumannii	ceftazidime	100	0.75	0.75	200	0.78862	0.0650469	0.860394	0.579694
Acinetobacter baumannii	ceftazidime	100	0.75	1	25	0.776614	0.0381097	0.967442	0.47101
Acinetobacter baumannii	ceftazidime	100	0.75	1	50	0.79368	0.0509488	0.911494	0.524374
Acinetobacter baumannii	ceftazidime	100	0.75	1	100	0.799666	0.0558446	0.892839	0.498662
Acinetobacter baumannii	ceftazidime	100	0.75	1	200	0.804297	0.0534831	0.94016	0.528183
Acinetobacter baumannii	ceftazidime	100	1	0.25	25	0.747863	0.0773165	0.566527	0.709975
Acinetobacter baumannii	ceftazidime	100	1	0.25	50	0.75698	0.0674276	0.446133	0.590953
Acinetobacter baumannii	ceftazidime	100	1	0.25	100	0.749407	0.0797856	0.283474	0.285493
Acinetobacter baumannii	ceftazidime	100	1	0.25	200	0.746635	0.0750344	0.273909	0.28052
Acinetobacter baumannii	ceftazidime	100	1	0.5	25	0.779535	0.0644037	0.666658	0.458886
Acinetobacter baumannii	ceftazidime	100	1	0.5	50	0.782318	0.0660322	0.66205	0.57729
Acinetobacter baumannii	ceftazidime	100	1	0.5	100	0.788609	0.0618475	0.655211	0.51018
Acinetobacter baumannii	ceftazidime	100	1	0.5	200	0.795045	0.0575947	0.745693	0.535743
Acinetobacter baumannii	ceftazidime	100	1	0.75	25	0.78336	0.0696652	0.952575	0.569149
Acinetobacter baumannii	ceftazidime	100	1	0.75	50	0.775615	0.0613452	0.943933	0.570556
Acinetobacter baumannii	ceftazidime	100	1	0.75	100	0.785128	0.0536662	0.892205	0.541749
Acinetobacter baumannii	ceftazidime	100	1	0.75	200	0.7922	0.0419365	0.953733	0.524613
Acinetobacter baumannii	ceftazidime	100	1	1	25	0.791167	0.0368754	0.921013	0.512765
Acinetobacter baumannii	ceftazidime	100	1	1	50	0.793076	0.0525811	0.950073	0.424344
Acinetobacter baumannii	ceftazidime	100	1	1	100	0.789861	0.0523586	0.94907	0.498816
Acinetobacter baumannii	ceftazidime	100	1	1	200	0.79637	0.0495714	0.947456	0.515715
Enterococcus faecium	ampicillin	0.1	0.25	0.25	25	0.941238	0.0130075	0.643554	0.224202
Enterococcus faecium	ampicillin	0.1	0.25	0.25	50	0.941238	0.0130075	0.86358	0.205077
Enterococcus faecium	ampicillin	0.1	0.25	0.25	100	0.941238	0.0130075	0.94834	0.207503
Enterococcus faecium	ampicillin	0.1	0.25	0.25	200	0.941238	0.0130075	0.893879	0.110367
Enterococcus faecium	ampicillin	0.1	0.25	0.5	25	0.94638	0.0106423	1.36014	0.136069
Enterococcus faecium	ampicillin	0.1	0.25	0.5	50	0.948915	0.0118628	1.3471	0.148885
Enterococcus faecium	ampicillin	0.1	0.25	0.5	100	0.948915	0.0118628	1.36828	0.181473
Enterococcus faecium	ampicillin	0.1	0.25	0.5	200	0.948915	0.0118628	1.28949	0.151463
Enterococcus faecium	ampicillin	0.1	0.25	0.75	25	0.954487	0.00582309	1.41668	0.121845
Enterococcus faecium	ampicillin	0.1	0.25	0.75	50	0.954487	0.00582309	1.44762	0.135739
Enterococcus faecium	ampicillin	0.1	0.25	0.75	100	0.959809	0.0141256	1.49439	0.132157
Enterococcus faecium	ampicillin	0.1	0.25	0.75	200	0.959809	0.0141256	1.39195	0.104639
Enterococcus faecium	ampicillin	0.1	0.25	1	25	0.962787	0.0145804	1.49651	0.156791
Enterococcus faecium	ampicillin	0.1	0.25	1	50	0.962787	0.0145804	1.53182	0.160336
Enterococcus faecium	ampicillin	0.1	0.25	1	100	0.962787	0.0145804	1.50715	0.165244
Enterococcus faecium	ampicillin	0.1	0.25	1	200	0.962787	0.0145804	1.43334	0.0857826
Enterococcus faecium	ampicillin	0.1	0.5	0.25	25	0.943679	0.00923723	0.790627	0.405982
Enterococcus faecium	ampicillin	0.1	0.5	0.25	50	0.943679	0.00923723	0.85195	0.34624
Enterococcus faecium	ampicillin	0.1	0.5	0.25	100	0.943679	0.00923723	0.8825	0.339633
Enterococcus faecium	ampicillin	0.1	0.5	0.25	200	0.943679	0.00923723	0.886087	0.355971
Enterococcus faecium	ampicillin	0.1	0.5	0.5	25	0.948915	0.0118628	0.945924	0.300436
Enterococcus faecium	ampicillin	0.1	0.5	0.5	50	0.948915	0.0118628	0.98018	0.199399
Enterococcus faecium	ampicillin	0.1	0.5	0.5	100	0.946214	0.0112469	1.08481	0.20087
Enterococcus faecium	ampicillin	0.1	0.5	0.5	200	0.951536	0.0194982	1.15043	0.0988445
Enterococcus faecium	ampicillin	0.1	0.5	0.75	25	0.962787	0.0145804	1.13006	0.212095
Enterococcus faecium	ampicillin	0.1	0.5	0.75	50	0.962787	0.0145804	1.13613	0.16155
Enterococcus faecium	ampicillin	0.1	0.5	0.75	100	0.962787	0.0145804	1.20083	0.206195
Enterococcus faecium	ampicillin	0.1	0.5	0.75	200	0.965584	0.0193347	1.20196	0.127397
Enterococcus faecium	ampicillin	0.1	0.5	1	25	0.968364	0.0167183	1.22724	0.212204
Enterococcus faecium	ampicillin	0.1	0.5	1	50	0.965584	0.0193347	1.20497	0.0978414
Enterococcus faecium	ampicillin	0.1	0.5	1	100	0.965584	0.0193347	1.17234	0.183539
Enterococcus faecium	ampicillin	0.1	0.5	1	200	0.965584	0.0193347	1.17463	0.150615
Enterococcus faecium	ampicillin	0.1	0.75	0.25	25	0.941222	0.00972009	0.770752	0.362273
Enterococcus faecium	ampicillin	0.1	0.75	0.25	50	0.943924	0.0116484	0.974598	0.387378
Enterococcus faecium	ampicillin	0.1	0.75	0.25	100	0.948915	0.0118628	0.93691	0.368391
Enterococcus faecium	ampicillin	0.1	0.75	0.25	200	0.946214	0.0112469	0.962331	0.419436
Enterococcus faecium	ampicillin	0.1	0.75	0.5	25	0.948915	0.0118628	1.00519	0.137486
Enterococcus faecium	ampicillin	0.1	0.75	0.5	50	0.948993	0.0118254	1.05078	0.237315
Enterococcus faecium	ampicillin	0.1	0.75	0.5	100	0.959887	0.0140341	1.03014	0.24804
Enterococcus faecium	ampicillin	0.1	0.75	0.5	200	0.959887	0.0140341	1.05647	0.206363
Enterococcus faecium	ampicillin	0.1	0.75	0.75	25	0.962787	0.0145804	1.096	0.201588
Enterococcus faecium	ampicillin	0.1	0.75	0.75	50	0.962865	0.0144758	1.12754	0.11672
Enterococcus faecium	ampicillin	0.1	0.75	0.75	100	0.962865	0.0144758	1.05202	0.133321
Enterococcus faecium	ampicillin	0.1	0.75	0.75	200	0.968559	0.0208442	1.06042	0.152483
Enterococcus faecium	ampicillin	0.1	0.75	1	25	0.968481	0.0209381	1.11081	0.174657
Enterococcus faecium	ampicillin	0.1	0.75	1	50	0.968481	0.0209381	1.13615	0.150008
Enterococcus faecium	ampicillin	0.1	0.75	1	100	0.971261	0.01811	1.09029	0.159042
Enterococcus faecium	ampicillin	0.1	0.75	1	200	0.968481	0.0209381	1.08876	0.143535
Enterococcus faecium	ampicillin	0.1	1	0.25	25	0.946214	0.0112469	0.561646	0.253663
Enterococcus faecium	ampicillin	0.1	1	0.25	50	0.946214	0.0112469	0.620009	0.236914
Enterococcus faecium	ampicillin	0.1	1	0.25	100	0.946214	0.0112469	0.663347	0.232894
Enterococcus faecium	ampicillin	0.1	1	0.25	200	0.948915	0.0118628	0.764308	0.305675
Enterococcus faecium	ampicillin	0.1	1	0.5	25	0.95173	0.00747758	0.904472	0.254561
Enterococcus faecium	ampicillin	0.1	1	0.5	50	0.962826	0.0144544	0.898662	0.299608
Enterococcus faecium	ampicillin	0.1	1	0.5	100	0.962826	0.0144544	0.88432	0.335277
Enterococcus faecium	ampicillin	0.1	1	0.5	200	0.962826	0.0144544	0.891814	0.317088
Enterococcus faecium	ampicillin	0.1	1	0.75	25	0.965623	0.0192342	0.894741	0.275203
Enterococcus faecium	ampicillin	0.1	1	0.75	50	0.965623	0.0192342	0.903052	0.304999
Enterococcus faecium	ampicillin	0.1	1	0.75	100	0.965623	0.0192342	0.88355	0.280915
Enterococcus faecium	ampicillin	0.1	1	0.75	200	0.965623	0.0192342	0.882739	0.306682
Enterococcus faecium	ampicillin	0.1	1	1	25	0.971261	0.01811	0.890342	0.205001
Enterococcus faecium	ampicillin	0.1	1	1	50	0.971261	0.01811	0.868219	0.338719
Enterococcus faecium	ampicillin	0.1	1	1	100	0.971261	0.01811	0.937917	0.333351
Enterococcus faecium	ampicillin	0.1	1	1	200	0.971261	0.01811	0.919135	0.326815
Enterococcus faecium	ampicillin	1	0.25	0.25	25	0.951241	0.012696	0.920028	0.250446
Enterococcus faecium	ampicillin	1	0.25	0.25	50	0.959588	0.0145805	1.16446	0.308403
Enterococcus faecium	ampicillin	1	0.25	0.25	100	0.956808	0.0160666	1.30354	0.1189
Enterococcus faecium	ampicillin	1	0.25	0.25	200	0.959588	0.0145805	1.19214	0.105314
Enterococcus faecium	ampicillin	1	0.25	0.5	25	0.962787	0.0145804	1.28568	0.0676556
Enterococcus faecium	ampicillin	1	0.25	0.5	50	0.959809	0.0141256	1.2466	0.171805
Enterococcus faecium	ampicillin	1	0.25	0.5	100	0.962605	0.0146574	1.25365	0.0540582
Enterococcus faecium	ampicillin	1	0.25	0.5	200	0.965403	0.0194191	1.14836	0.155476
Enterococcus faecium	ampicillin	1	0.25	0.75	25	0.965566	0.0115676	1.29929	0.108205
Enterococcus faecium	ampicillin	1	0.25	0.75	50	0.965584	0.0193347	1.2411	0.142097
Enterococcus faecium	ampicillin	1	0.25	0.75	100	0.968381	0.0188901	1.30418	0.177977
Enterococcus faecium	ampicillin	1	0.25	0.75	200	0.968381	0.0188901	1.25657	0.127524
Enterococcus faecium	ampicillin	1	0.25	1	25	0.968498	0.0189112	1.24681	0.253903
Enterococcus faecium	ampicillin	1	0.25	1	50	0.968579	0.018921	1.30441	0.207783
Enterococcus faecium	ampicillin	1	0.25	1	100	0.968381	0.0188901	1.38465	0.221325
Enterococcus faecium	ampicillin	1	0.25	1	200	0.965584	0.0193347	1.31445	0.170068
Enterococcus faecium	ampicillin	1	0.5	0.25	25	0.965386	0.0173108	0.798286	0.126734
Enterococcus faecium	ampicillin	1	0.5	0.25	50	0.965386	0.0173108	0.978836	0.156324
Enterococcus faecium	ampicillin	1	0.5	0.25	100	0.962588	0.0117179	0.966991	0.136337
Enterococcus faecium	ampicillin	1	0.5	0.25	200	0.965386	0.0173108	1.05012	0.134804
Enterococcus faecium	ampicillin	1	0.5	0.5	25	0.962606	0.0194278	0.852401	0.17411
Enterococcus faecium	ampicillin	1	0.5	0.5	50	0.962606	0.0194278	0.816351	0.182477
Enterococcus faecium	ampicillin	1	0.5	0.5	100	0.962606	0.0194278	0.927361	0.17077
Enterococcus faecium	ampicillin	1	0.5	0.5	200	0.965386	0.0173108	1.03214	0.15892
Enterococcus faecium	ampicillin	1	0.5	0.75	25	0.968364	0.0167183	1.02159	0.161743
Enterococcus faecium	ampicillin	1	0.5	0.75	50	0.968364	0.0167183	1.02513	0.142097
Enterococcus faecium	ampicillin	1	0.5	0.75	100	0.968364	0.0167183	1.04705	0.164625
Enterococcus faecium	ampicillin	1	0.5	0.75	200	0.965584	0.0193347	1.08986	0.127865
Enterococcus faecium	ampicillin	1	0.5	1	25	0.96265	0.0214192	1.11416	0.241445
Enterococcus faecium	ampicillin	1	0.5	1	50	0.965584	0.0193347	1.08469	0.194074
Enterococcus faecium	ampicillin	1	0.5	1	100	0.968381	0.0188901	1.12897	0.161273
Enterococcus faecium	ampicillin	1	0.5	1	200	0.965584	0.0193347	1.11838	0.167015
Enterococcus faecium	ampicillin	1	0.75	0.25	25	0.963002	0.00646006	0.620628	0.14178
Enterococcus faecium	ampicillin	1	0.75	0.25	50	0.965385	0.0117077	0.842923	0.215393
Enterococcus faecium	ampicillin	1	0.75	0.25	100	0.968324	0.0108038	0.905239	0.0985754
Enterococcus faecium	ampicillin	1	0.75	0.25	200	0.968182	0.0168458	0.971579	0.0939475
Enterococcus faecium	ampicillin	1	0.75	0.5	25	0.968325	0.0167126	0.770999	0.116771
Enterococcus faecium	ampicillin	1	0.75	0.5	50	0.968325	0.0167126	0.814226	0.198513
Enterococcus faecium	ampicillin	1	0.75	0.5	100	0.968325	0.0167126	0.906346	0.18941
Enterococcus faecium	ampicillin	1	0.75	0.5	200	0.968325	0.0167126	0.966312	0.181122
Enterococcus faecium	ampicillin	1	0.75	0.75	25	0.968481	0.0209381	0.975429	0.148685
Enterococcus faecium	ampicillin	1	0.75	0.75	50	0.971261	0.01811	0.995396	0.15473
Enterococcus faecium	ampicillin	1	0.75	0.75	100	0.971261	0.01811	0.939986	0.180057
Enterococcus faecium	ampicillin	1	0.75	0.75	200	0.971261	0.01811	0.987174	0.181004
Enterococcus faecium	ampicillin	1	0.75	1	25	0.968481	0.0209381	0.956478	0.201817
Enterococcus faecium	ampicillin	1	0.75	1	50	0.965584	0.0193347	1.02838	0.153283
Enterococcus faecium	ampicillin	1	0.75	1	100	0.971261	0.01811	1.01947	0.206875
Enterococcus faecium	ampicillin	1	0.75	1	200	0.971261	0.01811	1.02723	0.193674
Enterococcus faecium	ampicillin	1	1	0.25	25	0.965528	0.0115498	0.568238	0.329551
Enterococcus faecium	ampicillin	1	1	0.25	50	0.965528	0.0115498	0.593217	0.245438
Enterococcus faecium	ampicillin	1	1	0.25	100	0.965623	0.0192342	0.650532	0.273458
Enterococcus faecium	ampicillin	1	1	0.25	200	0.968325	0.0167126	0.768702	0.180159
Enterococcus faecium	ampicillin	1	1	0.5	25	0.968325	0.0167126	0.67329	0.308013
Enterococcus faecium	ampicillin	1	1	0.5	50	0.968325	0.0167126	0.729416	0.294691
Enterococcus faecium	ampicillin	1	1	0.5	100	0.968325	0.0167126	0.78337	0.286587
Enterococcus faecium	ampicillin	1	1	0.5	200	0.968325	0.0167126	0.809697	0.229545
Enterococcus faecium	ampicillin	1	1	0.75	25	0.971121	0.0157158	0.767249	0.271329
Enterococcus faecium	ampicillin	1	1	0.75	50	0.968325	0.0167126	0.778988	0.295533
Enterococcus faecium	ampicillin	1	1	0.75	100	0.971261	0.01811	0.809703	0.285204
Enterococcus faecium	ampicillin	1	1	0.75	200	0.971261	0.01811	0.793784	0.237546
Enterococcus faecium	ampicillin	1	1	1	25	0.974057	0.0167102	0.768557	0.278752
Enterococcus faecium	ampicillin	1	1	1	50	0.971261	0.01811	0.813319	0.348262
Enterococcus faecium	ampicillin	1	1	1	100	0.971261	0.01811	0.82643	0.280493
Enterococcus faecium	ampicillin	1	1	1	200	0.971261	0.01811	0.820982	0.252559
Enterococcus faecium	ampicillin	10	0.25	0.25	25	0.951241	0.012696	0.902567	0.271846
Enterococcus faecium	ampicillin	10	0.25	0.25	50	0.959588	0.0145805	1.11103	0.305457
Enterococcus faecium	ampicillin	10	0.25	0.25	100	0.956808	0.0160666	1.29672	0.0621726
Enterococcus faecium	ampicillin	10	0.25	0.25	200	0.959588	0.0145805	1.14406	0.106979
Enterococcus faecium	ampicillin	10	0.25	0.5	25	0.962787	0.0145804	1.32146	0.0716312
Enterococcus faecium	ampicillin	10	0.25	0.5	50	0.959809	0.0141256	1.28314	0.149402
Enterococcus faecium	ampicillin	10	0.25	0.5	100	0.965403	0.0194191	1.29717	0.0649658
Enterococcus faecium	ampicillin	10	0.25	0.5	200	0.965403	0.0194191	1.18366	0.187684
Enterococcus faecium	ampicillin	10	0.25	0.75	25	0.965584	0.0193347	1.29037	0.127097
Enterococcus faecium	ampicillin	10	0.25	0.75	50	0.962787	0.0145804	1.23081	0.167204
Enterococcus faecium	ampicillin	10	0.25	0.75	100	0.968381	0.0188901	1.30709	0.196824
Enterococcus faecium	ampicillin	10	0.25	0.75	200	0.965403	0.0194191	1.26227	0.186163
Enterococcus faecium	ampicillin	10	0.25	1	25	0.968498	0.0189112	1.3185	0.210138
Enterococcus faecium	ampicillin	10	0.25	1	50	0.965584	0.0193347	1.31481	0.193451
Enterococcus faecium	ampicillin	10	0.25	1	100	0.968381	0.0188901	1.36734	0.165908
Enterococcus faecium	ampicillin	10	0.25	1	200	0.965584	0.0193347	1.32265	0.224831
Enterococcus faecium	ampicillin	10	0.5	0.25	25	0.951241	0.012696	0.752641	0.12241
Enterococcus faecium	ampicillin	10	0.5	0.25	50	0.965385	0.0117077	0.891197	0.0995638
Enterococcus faecium	ampicillin	10	0.5	0.25	100	0.965385	0.0117077	1.00537	0.0323946
Enterococcus faecium	ampicillin	10	0.5	0.25	200	0.968182	0.0168458	1.04038	0.157395
Enterococcus faecium	ampicillin	10	0.5	0.5	25	0.965386	0.0173108	0.902065	0.163236
Enterococcus faecium	ampicillin	10	0.5	0.5	50	0.965386	0.0173108	0.834437	0.186249
Enterococcus faecium	ampicillin	10	0.5	0.5	100	0.965386	0.0173108	0.922753	0.15012
Enterococcus faecium	ampicillin	10	0.5	0.5	200	0.965386	0.0173108	1.06461	0.156818
Enterococcus faecium	ampicillin	10	0.5	0.75	25	0.968364	0.0167183	1.03381	0.206725
Enterococcus faecium	ampicillin	10	0.5	0.75	50	0.968364	0.0167183	1.10034	0.160062
Enterococcus faecium	ampicillin	10	0.5	0.75	100	0.965386	0.0173108	1.1108	0.189589
Enterococcus faecium	ampicillin	10	0.5	0.75	200	0.965386	0.0173108	1.12852	0.147066
Enterococcus faecium	ampicillin	10	0.5	1	25	0.96265	0.0214192	1.06342	0.195439
Enterococcus faecium	ampicillin	10	0.5	1	50	0.965584	0.0193347	1.13589	0.137415
Enterococcus faecium	ampicillin	10	0.5	1	100	0.968381	0.0188901	1.1949	0.157728
Enterococcus faecium	ampicillin	10	0.5	1	200	0.965584	0.0193347	1.17693	0.205074
Enterococcus faecium	ampicillin	10	0.75	0.25	25	0.960063	0.00554933	0.690684	0.130805
Enterococcus faecium	ampicillin	10	0.75	0.25	50	0.965385	0.0117077	0.959988	0.229261
Enterococcus faecium	ampicillin	10	0.75	0.25	100	0.965385	0.0117077	0.972888	0.139102
Enterococcus faecium	ampicillin	10	0.75	0.25	200	0.971121	0.0157158	1.00928	0.107322
Enterococcus faecium	ampicillin	10	0.75	0.5	25	0.971121	0.0157158	0.727167	0.133714
Enterococcus faecium	ampicillin	10	0.75	0.5	50	0.968325	0.0167126	0.844746	0.182857
Enterococcus faecium	ampicillin	10	0.75	0.5	100	0.968325	0.0167126	0.931576	0.201314
Enterococcus faecium	ampicillin	10	0.75	0.5	200	0.968325	0.0167126	1.01365	0.173424
Enterococcus faecium	ampicillin	10	0.75	0.75	25	0.971261	0.01811	1.00636	0.161357
Enterococcus faecium	ampicillin	10	0.75	0.75	50	0.968364	0.0167183	1.04347	0.163818
Enterococcus faecium	ampicillin	10	0.75	0.75	100	0.968364	0.0167183	1.00229	0.185898
Enterococcus faecium	ampicillin	10	0.75	0.75	200	0.971261	0.01811	1.04389	0.150459
Enterococcus faecium	ampicillin	10	0.75	1	25	0.971261	0.01811	1.03517	0.231981
Enterococcus faecium	ampicillin	10	0.75	1	50	0.965386	0.0173108	1.08401	0.140096
Enterococcus faecium	ampicillin	10	0.75	1	100	0.971261	0.01811	1.14566	0.242392
Enterococcus faecium	ampicillin	10	0.75	1	200	0.971261	0.01811	1.12067	0.181207
Enterococcus faecium	ampicillin	10	1	0.25	25	0.968324	0.0108038	0.681987	0.399257
Enterococcus faecium	ampicillin	10	1	0.25	50	0.968325	0.0167126	0.70537	0.278265
Enterococcus faecium	ampicillin	10	1	0.25	100	0.968325	0.0167126	0.753067	0.239063
Enterococcus faecium	ampicillin	10	1	0.25	200	0.971121	0.0157158	0.830214	0.137914
Enterococcus faecium	ampicillin	10	1	0.5	25	0.968325	0.0167126	0.760607	0.307437
Enterococcus faecium	ampicillin	10	1	0.5	50	0.968325	0.0167126	0.788937	0.343162
Enterococcus faecium	ampicillin	10	1	0.5	100	0.968325	0.0167126	0.820327	0.279378
Enterococcus faecium	ampicillin	10	1	0.5	200	0.968325	0.0167126	0.841915	0.216945
Enterococcus faecium	ampicillin	10	1	0.75	25	0.971121	0.0157158	0.782519	0.232524
Enterococcus faecium	ampicillin	10	1	0.75	50	0.968325	0.0167126	0.802326	0.297137
Enterococcus faecium	ampicillin	10	1	0.75	100	0.971261	0.01811	0.859246	0.241141
Enterococcus faecium	ampicillin	10	1	0.75	200	0.968325	0.0167126	0.881476	0.191592
Enterococcus faecium	ampicillin	10	1	1	25	0.974057	0.0167102	0.792661	0.211345
Enterococcus faecium	ampicillin	10	1	1	50	0.971261	0.01811	0.831541	0.323991
Enterococcus faecium	ampicillin	10	1	1	100	0.971261	0.01811	0.853963	0.227436
Enterococcus faecium	ampicillin	10	1	1	200	0.974057	0.0167102	0.853072	0.181193
Enterococcus faecium	ampicillin	100	0.25	0.25	25	0.948307	0.0127265	0.782646	0.146413
Enterococcus faecium	ampicillin	100	0.25	0.25	50	0.953629	0.0198335	1.04788	0.270187
Enterococcus faecium	ampicillin	100	0.25	0.25	100	0.956563	0.0190094	1.24038	0.132254
Enterococcus faecium	ampicillin	100	0.25	0.25	200	0.956563	0.0190094	1.24865	0.140879
Enterococcus faecium	ampicillin	100	0.25	0.5	25	0.959809	0.0141256	1.26889	0.337115
Enterococcus faecium	ampicillin	100	0.25	0.5	50	0.959809	0.0141256	1.27844	0.0457439
Enterococcus faecium	ampicillin	100	0.25	0.5	100	0.962605	0.0146574	1.37337	0.171368
Enterococcus faecium	ampicillin	100	0.25	0.5	200	0.962606	0.0194278	1.32601	0.247379
Enterococcus faecium	ampicillin	100	0.25	0.75	25	0.962588	0.0117179	1.21517	0.282185
Enterococcus faecium	ampicillin	100	0.25	0.75	50	0.962787	0.0145804	1.26788	0.25167
Enterococcus faecium	ampicillin	100	0.25	0.75	100	0.959809	0.0141256	1.4262	0.300132
Enterococcus faecium	ampicillin	100	0.25	0.75	200	0.962606	0.0194278	1.376	0.249544
Enterococcus faecium	ampicillin	100	0.25	1	25	0.9657	0.0145839	1.47694	0.19527
Enterococcus faecium	ampicillin	100	0.25	1	50	0.962787	0.0145804	1.42382	0.112058
Enterococcus faecium	ampicillin	100	0.25	1	100	0.968498	0.0189112	1.46534	0.214208
Enterococcus faecium	ampicillin	100	0.25	1	200	0.965584	0.0193347	1.39565	0.206322
Enterococcus faecium	ampicillin	100	0.5	0.25	25	0.956563	0.0190094	0.75329	0.091789
Enterococcus faecium	ampicillin	100	0.5	0.25	50	0.959588	0.0145805	0.997319	0.177843
Enterococcus faecium	ampicillin	100	0.5	0.25	100	0.962588	0.0117179	1.1026	0.0687929
Enterococcus faecium	ampicillin	100	0.5	0.25	200	0.965386	0.0173108	1.17711	0.159951
Enterococcus faecium	ampicillin	100	0.5	0.5	25	0.962588	0.0117179	1.06771	0.138859
Enterococcus faecium	ampicillin	100	0.5	0.5	50	0.962588	0.0117179	1.12431	0.201212
Enterococcus faecium	ampicillin	100	0.5	0.5	100	0.962606	0.0194278	1.17316	0.181599
Enterococcus faecium	ampicillin	100	0.5	0.5	200	0.965386	0.0173108	1.23489	0.196996
Enterococcus faecium	ampicillin	100	0.5	0.75	25	0.962722	0.0147305	1.14054	0.160056
Enterococcus faecium	ampicillin	100	0.5	0.75	50	0.962787	0.0145804	1.26725	0.084526
Enterococcus faecium	ampicillin	100	0.5	0.75	100	0.962606	0.0194278	1.34982	0.156252
Enterococcus faecium	ampicillin	100	0.5	0.75	200	0.962606	0.0194278	1.37122	0.204848
Enterococcus faecium	ampicillin	100	0.5	1	25	0.971277	0.0157197	1.28711	0.234077
Enterococcus faecium	ampicillin	100	0.5	1	50	0.968498	0.0189112	1.27468	0.0928352
Enterococcus faecium	ampicillin	100	0.5	1	100	0.965524	0.0233311	1.40035	0.235711
Enterococcus faecium	ampicillin	100	0.5	1	200	0.965524	0.0233311	1.42412	0.234102
Enterococcus faecium	ampicillin	100	0.75	0.25	25	0.957266	0.00112598	0.795363	0.133036
Enterococcus faecium	ampicillin	100	0.75	0.25	50	0.962384	0.0151372	1.06375	0.193699
Enterococcus faecium	ampicillin	100	0.75	0.25	100	0.965385	0.0117077	1.09876	0.176388
Enterococcus faecium	ampicillin	100	0.75	0.25	200	0.965386	0.0173108	1.15011	0.161226
Enterococcus faecium	ampicillin	100	0.75	0.5	25	0.974057	0.0167102	1.08982	0.0517335
Enterococcus faecium	ampicillin	100	0.75	0.5	50	0.965386	0.0173108	1.14141	0.18326
Enterococcus faecium	ampicillin	100	0.75	0.5	100	0.965386	0.0173108	1.15664	0.183334
Enterococcus faecium	ampicillin	100	0.75	0.5	200	0.965386	0.0173108	1.21862	0.179901
Enterococcus faecium	ampicillin	100	0.75	0.75	25	0.968364	0.0167183	1.27073	0.177802
Enterococcus faecium	ampicillin	100	0.75	0.75	50	0.968364	0.0167183	1.29748	0.162897
Enterococcus faecium	ampicillin	100	0.75	0.75	100	0.968364	0.0167183	1.25771	0.182702
Enterococcus faecium	ampicillin	100	0.75	0.75	200	0.968364	0.0167183	1.34505	0.205095
Enterococcus faecium	ampicillin	100	0.75	1	25	0.968498	0.0189112	1.23976	0.180031
Enterococcus faecium	ampicillin	100	0.75	1	50	0.965524	0.0233311	1.34112	0.203501
Enterococcus faecium	ampicillin	100	0.75	1	100	0.968341	0.0191231	1.39057	0.178084
Enterococcus faecium	ampicillin	100	0.75	1	200	0.965428	0.0195187	1.4231	0.195739
Enterococcus faecium	ampicillin	100	1	0.25	25	0.965386	0.0173108	0.835158	0.275918
Enterococcus faecium	ampicillin	100	1	0.25	50	0.968325	0.0167126	0.995079	0.214032
Enterococcus faecium	ampicillin	100	1	0.25	100	0.968325	0.0167126	0.917185	0.251025
Enterococcus faecium	ampicillin	100	1	0.25	200	0.968325	0.0167126	0.990073	0.171262
Enterococcus faecium	ampicillin	100	1	0.5	25	0.968325	0.0167126	1.05759	0.336797
Enterococcus faecium	ampicillin	100	1	0.5	50	0.968325	0.0167126	1.1157	0.3695
Enterococcus faecium	ampicillin	100	1	0.5	100	0.965386	0.0173108	1.10055	0.292518
Enterococcus faecium	ampicillin	100	1	0.5	200	0.968325	0.0167126	1.11331	0.203483
Enterococcus faecium	ampicillin	100	1	0.75	25	0.968325	0.0167126	1.15789	0.263821
Enterococcus faecium	ampicillin	100	1	0.75	50	0.968325	0.0167126	1.1277	0.283805
Enterococcus faecium	ampicillin	100	1	0.75	100	0.971261	0.01811	1.16488	0.275834
Enterococcus faecium	ampicillin	100	1	0.75	200	0.968325	0.0167126	1.20463	0.191003
Enterococcus faecium	ampicillin	100	1	1	25	0.971238	0.0203542	1.13721	0.240361
Enterococcus faecium	ampicillin	100	1	1	50	0.968325	0.0211296	1.14568	0.334462
Enterococcus faecium	ampicillin	100	1	1	100	0.974174	0.0166943	1.23881	0.249532
Enterococcus faecium	ampicillin	100	1	1	200	0.968325	0.0211296	1.25943	0.238947
Escherichia coli	gentamicin	0.1	0.25	0.25	25	0.840913	0.0190756	5.27326	0.725858
Escherichia coli	gentamicin	0.1	0.25	0.25	50	0.840905	0.0216266	5.69773	0.755207
Escherichia coli	gentamicin	0.1	0.25	0.25	100	0.844816	0.0180339	6.01842	0.536303
Escherichia coli	gentamicin	0.1	0.25	0.25	200	0.846741	0.0183753	6.07049	0.565616
Escherichia coli	gentamicin	0.1	0.25	0.5	25	0.856576	0.0126596	5.61362	0.549669
Escherichia coli	gentamicin	0.1	0.25	0.5	50	0.846821	0.0181392	6.23025	0.570393
Escherichia coli	gentamicin	0.1	0.25	0.5	100	0.85071	0.0147795	6.73581	0.261421
Escherichia coli	gentamicin	0.1	0.25	0.5	200	0.85842	0.0127343	6.84796	0.358315
Escherichia coli	gentamicin	0.1	0.25	0.75	25	0.870016	0.0151019	5.83871	0.352167
Escherichia coli	gentamicin	0.1	0.25	0.75	50	0.862341	0.0134565	6.43237	0.332916
Escherichia coli	gentamicin	0.1	0.25	0.75	100	0.862205	0.0170189	6.74294	0.296397
Escherichia coli	gentamicin	0.1	0.25	0.75	200	0.86413	0.0153341	6.83271	0.517006
Escherichia coli	gentamicin	0.1	0.25	1	25	0.868468	0.0182038	5.55163	0.401651
Escherichia coli	gentamicin	0.1	0.25	1	50	0.866283	0.0165552	6.23119	0.259623
Escherichia coli	gentamicin	0.1	0.25	1	100	0.868055	0.0165945	6.85788	0.31662
Escherichia coli	gentamicin	0.1	0.25	1	200	0.870117	0.0141938	6.8046	0.421511
Escherichia coli	gentamicin	0.1	0.5	0.25	25	0.852651	0.0171582	4.77156	0.797101
Escherichia coli	gentamicin	0.1	0.5	0.25	50	0.852587	0.0122278	5.11951	1.01543
Escherichia coli	gentamicin	0.1	0.5	0.25	100	0.848765	0.0158694	5.5756	0.760404
Escherichia coli	gentamicin	0.1	0.5	0.25	200	0.846853	0.014511	5.73013	0.596314
Escherichia coli	gentamicin	0.1	0.5	0.5	25	0.864279	0.0194991	5.43315	0.303754
Escherichia coli	gentamicin	0.1	0.5	0.5	50	0.864154	0.0162027	5.60865	0.441654
Escherichia coli	gentamicin	0.1	0.5	0.5	100	0.864201	0.0193939	5.94534	0.562354
Escherichia coli	gentamicin	0.1	0.5	0.5	200	0.862307	0.0170355	5.93636	0.43986
Escherichia coli	gentamicin	0.1	0.5	0.75	25	0.873935	0.0194032	5.25478	0.205526
Escherichia coli	gentamicin	0.1	0.5	0.75	50	0.873852	0.0192913	5.55383	0.348653
Escherichia coli	gentamicin	0.1	0.5	0.75	100	0.873852	0.0192913	5.61803	0.426539
Escherichia coli	gentamicin	0.1	0.5	0.75	200	0.873852	0.0192913	5.7034	0.316301
Escherichia coli	gentamicin	0.1	0.5	1	25	0.87229	0.0200603	5.28802	0.269267
Escherichia coli	gentamicin	0.1	0.5	1	50	0.873899	0.0211781	5.3346	0.337303
Escherichia coli	gentamicin	0.1	0.5	1	100	0.873916	0.0218901	5.38545	0.252861
Escherichia coli	gentamicin	0.1	0.5	1	200	0.875757	0.0203131	5.42314	0.256451
Escherichia coli	gentamicin	0.1	0.75	0.25	25	0.850802	0.0143003	4.37256	0.629336
Escherichia coli	gentamicin	0.1	0.75	0.25	50	0.850734	0.0142024	4.79086	0.865883
Escherichia coli	gentamicin	0.1	0.75	0.25	100	0.850734	0.0142024	5.00771	0.779668
Escherichia coli	gentamicin	0.1	0.75	0.25	200	0.850682	0.0187639	5.2153	0.639378
Escherichia coli	gentamicin	0.1	0.75	0.5	25	0.862361	0.0189136	4.78579	0.394023
Escherichia coli	gentamicin	0.1	0.75	0.5	50	0.864201	0.0193939	5.03135	0.431664
Escherichia coli	gentamicin	0.1	0.75	0.5	100	0.866178	0.0163764	5.13625	0.466236
Escherichia coli	gentamicin	0.1	0.75	0.5	200	0.864249	0.0162534	5.19751	0.446259
Escherichia coli	gentamicin	0.1	0.75	0.75	25	0.873942	0.0184125	4.73385	0.275078
Escherichia coli	gentamicin	0.1	0.75	0.75	50	0.873852	0.0192913	4.88477	0.30708
Escherichia coli	gentamicin	0.1	0.75	0.75	100	0.873852	0.0192913	4.91708	0.329297
Escherichia coli	gentamicin	0.1	0.75	0.75	200	0.873852	0.0192913	4.92009	0.363309
Escherichia coli	gentamicin	0.1	0.75	1	25	0.872151	0.0214649	4.53061	0.308027
Escherichia coli	gentamicin	0.1	0.75	1	50	0.872017	0.0198557	4.67653	0.307945
Escherichia coli	gentamicin	0.1	0.75	1	100	0.875841	0.0204117	4.65712	0.259598
Escherichia coli	gentamicin	0.1	0.75	1	200	0.877723	0.021366	4.60553	0.318941
Escherichia coli	gentamicin	0.1	1	0.25	25	0.854628	0.0152358	3.20776	0.451359
Escherichia coli	gentamicin	0.1	1	0.25	50	0.856533	0.0185971	3.4495	0.211482
Escherichia coli	gentamicin	0.1	1	0.25	100	0.854564	0.0204651	3.97815	0.292502
Escherichia coli	gentamicin	0.1	1	0.25	200	0.852587	0.0219282	3.82914	0.463209
Escherichia coli	gentamicin	0.1	1	0.5	25	0.868066	0.0175431	3.4602	0.515286
Escherichia coli	gentamicin	0.1	1	0.5	50	0.868066	0.0175431	3.56882	0.507508
Escherichia coli	gentamicin	0.1	1	0.5	100	0.866178	0.0163764	3.83419	0.396109
Escherichia coli	gentamicin	0.1	1	0.5	200	0.866178	0.0163764	3.98266	0.373838
Escherichia coli	gentamicin	0.1	1	0.75	25	0.868136	0.0175999	3.43058	0.513841
Escherichia coli	gentamicin	0.1	1	0.75	50	0.873818	0.0218936	3.57439	0.53815
Escherichia coli	gentamicin	0.1	1	0.75	100	0.871912	0.0230953	3.75035	0.45433
Escherichia coli	gentamicin	0.1	1	0.75	200	0.873852	0.0192913	3.76668	0.436384
Escherichia coli	gentamicin	0.1	1	1	25	0.872351	0.0204375	3.43432	0.528221
Escherichia coli	gentamicin	0.1	1	1	50	0.874083	0.0185418	3.50402	0.521872
Escherichia coli	gentamicin	0.1	1	1	100	0.872318	0.0180542	3.61896	0.488133
Escherichia coli	gentamicin	0.1	1	1	200	0.874215	0.0186047	3.60027	0.456119
Escherichia coli	gentamicin	1	0.25	0.25	25	0.844762	0.0217897	5.32254	0.940103
Escherichia coli	gentamicin	1	0.25	0.25	50	0.840918	0.0160627	6.03543	0.678969
Escherichia coli	gentamicin	1	0.25	0.25	100	0.840901	0.0151109	6.50222	0.507218
Escherichia coli	gentamicin	1	0.25	0.25	200	0.844772	0.0192888	6.69509	0.325483
Escherichia coli	gentamicin	1	0.25	0.5	25	0.860468	0.0177271	5.06527	0.669943
Escherichia coli	gentamicin	1	0.25	0.5	50	0.850697	0.0179016	5.9517	0.360357
Escherichia coli	gentamicin	1	0.25	0.5	100	0.850647	0.0216314	6.65401	0.103752
Escherichia coli	gentamicin	1	0.25	0.5	200	0.860288	0.0164687	6.69334	0.238129
Escherichia coli	gentamicin	1	0.25	0.75	25	0.864477	0.0196407	5.1072	0.476996
Escherichia coli	gentamicin	1	0.25	0.75	50	0.86249	0.0131654	6.00403	0.386858
Escherichia coli	gentamicin	1	0.25	0.75	100	0.866239	0.0171837	6.38753	0.208092
Escherichia coli	gentamicin	1	0.25	0.75	200	0.870062	0.0136447	6.38722	0.276961
Escherichia coli	gentamicin	1	0.25	1	25	0.864556	0.0136609	5.02739	0.319984
Escherichia coli	gentamicin	1	0.25	1	50	0.864798	0.0174272	5.76457	0.285297
Escherichia coli	gentamicin	1	0.25	1	100	0.870144	0.0151311	6.25169	0.197022
Escherichia coli	gentamicin	1	0.25	1	200	0.870325	0.013687	6.15128	0.227972
Escherichia coli	gentamicin	1	0.5	0.25	25	0.850682	0.0187639	4.85205	0.680553
Escherichia coli	gentamicin	1	0.5	0.25	50	0.848689	0.0119538	5.45949	0.823378
Escherichia coli	gentamicin	1	0.5	0.25	100	0.844922	0.0153379	5.89907	0.582837
Escherichia coli	gentamicin	1	0.5	0.25	200	0.846839	0.0187146	5.92701	0.378996
Escherichia coli	gentamicin	1	0.5	0.5	25	0.864278	0.0160361	5.02952	0.394316
Escherichia coli	gentamicin	1	0.5	0.5	50	0.864278	0.0160361	5.34412	0.563738
Escherichia coli	gentamicin	1	0.5	0.5	100	0.866178	0.0163764	5.58874	0.420373
Escherichia coli	gentamicin	1	0.5	0.5	200	0.866178	0.0163764	5.55049	0.263166
Escherichia coli	gentamicin	1	0.5	0.75	25	0.874051	0.0186089	4.86786	0.180156
Escherichia coli	gentamicin	1	0.5	0.75	50	0.872036	0.0170772	5.22963	0.269904
Escherichia coli	gentamicin	1	0.5	0.75	100	0.873852	0.0192913	5.31379	0.35705
Escherichia coli	gentamicin	1	0.5	0.75	200	0.873852	0.0192913	5.24392	0.259576
Escherichia coli	gentamicin	1	0.5	1	25	0.874206	0.0185967	4.65538	0.131679
Escherichia coli	gentamicin	1	0.5	1	50	0.87228	0.0166212	4.96454	0.134974
Escherichia coli	gentamicin	1	0.5	1	100	0.874076	0.0201245	4.96809	0.152632
Escherichia coli	gentamicin	1	0.5	1	200	0.868547	0.0163137	4.97177	0.193653
Escherichia coli	gentamicin	1	0.75	0.25	25	0.84877	0.0178366	4.26518	0.466303
Escherichia coli	gentamicin	1	0.75	0.25	50	0.848765	0.0158694	4.53828	0.741935
Escherichia coli	gentamicin	1	0.75	0.25	100	0.850682	0.0187639	5.09724	0.70846
Escherichia coli	gentamicin	1	0.75	0.25	200	0.850682	0.0187639	5.37536	0.476549
Escherichia coli	gentamicin	1	0.75	0.5	25	0.869959	0.0201465	4.3693	0.244365
Escherichia coli	gentamicin	1	0.75	0.5	50	0.866195	0.0172604	4.59603	0.252144
Escherichia coli	gentamicin	1	0.75	0.5	100	0.869989	0.0199925	4.82516	0.356631
Escherichia coli	gentamicin	1	0.75	0.5	200	0.866178	0.0163764	4.79514	0.245495
Escherichia coli	gentamicin	1	0.75	0.75	25	0.877648	0.0213165	4.19857	0.298315
Escherichia coli	gentamicin	1	0.75	0.75	50	0.873844	0.018524	4.44118	0.187945
Escherichia coli	gentamicin	1	0.75	0.75	100	0.87566	0.020423	4.45793	0.218503
Escherichia coli	gentamicin	1	0.75	0.75	200	0.873852	0.0192913	4.39759	0.272786
Escherichia coli	gentamicin	1	0.75	1	25	0.875961	0.0204547	3.96678	0.169874
Escherichia coli	gentamicin	1	0.75	1	50	0.875961	0.0204547	4.12384	0.188791
Escherichia coli	gentamicin	1	0.75	1	100	0.874083	0.0185418	4.09893	0.266024
Escherichia coli	gentamicin	1	0.75	1	200	0.872318	0.0180542	4.10895	0.271208
Escherichia coli	gentamicin	1	1	0.25	25	0.856533	0.0185971	2.78511	0.42203
Escherichia coli	gentamicin	1	1	0.25	50	0.854564	0.0204651	3.09847	0.216871
Escherichia coli	gentamicin	1	1	0.25	100	0.854564	0.0204651	3.7182	0.132611
Escherichia coli	gentamicin	1	1	0.25	200	0.854564	0.0204651	3.74019	0.14438
Escherichia coli	gentamicin	1	1	0.5	25	0.868136	0.019342	3.04106	0.374668
Escherichia coli	gentamicin	1	1	0.5	50	0.871837	0.0215962	3.20703	0.417975
Escherichia coli	gentamicin	1	1	0.5	100	0.868072	0.0193256	3.49454	0.327353
Escherichia coli	gentamicin	1	1	0.5	200	0.868072	0.0193256	3.56632	0.279415
Escherichia coli	gentamicin	1	1	0.75	25	0.872064	0.0229379	3.17368	0.385022
Escherichia coli	gentamicin	1	1	0.75	50	0.875735	0.021989	3.18784	0.3418
Escherichia coli	gentamicin	1	1	0.75	100	0.875735	0.021989	3.40008	0.401526
Escherichia coli	gentamicin	1	1	0.75	200	0.877543	0.0228397	3.44681	0.358355
Escherichia coli	gentamicin	1	1	1	25	0.868896	0.0224479	3.19018	0.463434
Escherichia coli	gentamicin	1	1	1	50	0.877784	0.0214652	3.1863	0.404436
Escherichia coli	gentamicin	1	1	1	100	0.874273	0.0187219	3.26172	0.374899
Escherichia coli	gentamicin	1	1	1	200	0.879746	0.0228792	3.29213	0.337874
Escherichia coli	gentamicin	10	0.25	0.25	25	0.829106	0.0282155	5.13651	0.937157
Escherichia coli	gentamicin	10	0.25	0.25	50	0.836955	0.0229152	6.03218	0.62622
Escherichia coli	gentamicin	10	0.25	0.25	100	0.840869	0.0202576	6.5364	0.442616
Escherichia coli	gentamicin	10	0.25	0.25	200	0.842843	0.0168952	6.61956	0.325907
Escherichia coli	gentamicin	10	0.25	0.5	25	0.856514	0.0149223	4.94606	0.583923
Escherichia coli	gentamicin	10	0.25	0.5	50	0.848738	0.0208981	5.91651	0.38615
Escherichia coli	gentamicin	10	0.25	0.5	100	0.84867	0.0269929	6.57987	0.120425
Escherichia coli	gentamicin	10	0.25	0.5	200	0.85829	0.0220396	6.60232	0.268165
Escherichia coli	gentamicin	10	0.25	0.75	25	0.858619	0.0182537	4.9204	0.590223
Escherichia coli	gentamicin	10	0.25	0.75	50	0.850831	0.0196031	5.92775	0.357908
Escherichia coli	gentamicin	10	0.25	0.75	100	0.860299	0.0193081	6.27558	0.194831
Escherichia coli	gentamicin	10	0.25	0.75	200	0.86239	0.0186237	6.32905	0.30913
Escherichia coli	gentamicin	10	0.25	1	25	0.864596	0.0105639	4.81556	0.418626
Escherichia coli	gentamicin	10	0.25	1	50	0.858657	0.0152491	5.64696	0.322147
Escherichia coli	gentamicin	10	0.25	1	100	0.864387	0.0113595	6.18835	0.182354
Escherichia coli	gentamicin	10	0.25	1	200	0.862478	0.0103689	6.06828	0.172032
Escherichia coli	gentamicin	10	0.5	0.25	25	0.850682	0.0187639	4.81703	0.737192
Escherichia coli	gentamicin	10	0.5	0.25	50	0.848751	0.0197879	5.53099	0.828398
Escherichia coli	gentamicin	10	0.5	0.25	100	0.844922	0.0153379	5.86546	0.558486
Escherichia coli	gentamicin	10	0.5	0.25	200	0.848744	0.022218	6.01004	0.252827
Escherichia coli	gentamicin	10	0.5	0.5	25	0.864255	0.0162565	5.08186	0.45509
Escherichia coli	gentamicin	10	0.5	0.5	50	0.868031	0.0150199	5.43419	0.605111
Escherichia coli	gentamicin	10	0.5	0.5	100	0.869931	0.0149119	5.63961	0.38647
Escherichia coli	gentamicin	10	0.5	0.5	200	0.866178	0.0163764	5.62764	0.224751
Escherichia coli	gentamicin	10	0.5	0.75	25	0.866465	0.0154636	4.83833	0.177747
Escherichia coli	gentamicin	10	0.5	0.75	50	0.877592	0.0213596	5.16222	0.297084
Escherichia coli	gentamicin	10	0.5	0.75	100	0.873852	0.0192913	5.27931	0.349787
Escherichia coli	gentamicin	10	0.5	0.75	200	0.87566	0.020423	5.26781	0.273586
Escherichia coli	gentamicin	10	0.5	1	25	0.870397	0.0168069	4.74926	0.138037
Escherichia coli	gentamicin	10	0.5	1	50	0.868422	0.0100732	4.93207	0.183536
Escherichia coli	gentamicin	10	0.5	1	100	0.868499	0.0157417	5.02143	0.192793
Escherichia coli	gentamicin	10	0.5	1	200	0.866425	0.0156783	4.97428	0.126021
Escherichia coli	gentamicin	10	0.75	0.25	25	0.84877	0.0178366	4.26085	0.525872
Escherichia coli	gentamicin	10	0.75	0.25	50	0.848765	0.0158694	4.5162	0.651549
Escherichia coli	gentamicin	10	0.75	0.25	100	0.850682	0.0187639	4.97237	0.55017
Escherichia coli	gentamicin	10	0.75	0.25	200	0.852587	0.0219282	5.39937	0.26793
Escherichia coli	gentamicin	10	0.75	0.5	25	0.866184	0.0163788	4.3242	0.322779
Escherichia coli	gentamicin	10	0.75	0.5	50	0.866184	0.0163788	4.62603	0.311111
Escherichia coli	gentamicin	10	0.75	0.5	100	0.866178	0.0163764	4.81989	0.383909
Escherichia coli	gentamicin	10	0.75	0.5	200	0.866178	0.0163764	4.89602	0.315022
Escherichia coli	gentamicin	10	0.75	0.75	25	0.870139	0.0188618	4.23909	0.236229
Escherichia coli	gentamicin	10	0.75	0.75	50	0.873779	0.0204618	4.47431	0.22226
Escherichia coli	gentamicin	10	0.75	0.75	100	0.875595	0.0222009	4.51125	0.198205
Escherichia coli	gentamicin	10	0.75	0.75	200	0.873743	0.0203131	4.50706	0.206034
Escherichia coli	gentamicin	10	0.75	1	25	0.87041	0.0165022	4.02082	0.154346
Escherichia coli	gentamicin	10	0.75	1	50	0.870269	0.016325	4.17827	0.220869
Escherichia coli	gentamicin	10	0.75	1	100	0.870269	0.016325	4.17414	0.28716
Escherichia coli	gentamicin	10	0.75	1	200	0.872168	0.0189228	4.19581	0.309822
Escherichia coli	gentamicin	10	1	0.25	25	0.854564	0.0204651	3.2231	0.529924
Escherichia coli	gentamicin	10	1	0.25	50	0.854564	0.0204651	3.71027	0.454602
Escherichia coli	gentamicin	10	1	0.25	100	0.854564	0.0204651	4.10606	0.258909
Escherichia coli	gentamicin	10	1	0.25	200	0.854564	0.0204651	4.11369	0.254267
Escherichia coli	gentamicin	10	1	0.5	25	0.866231	0.0192179	3.32625	0.33865
Escherichia coli	gentamicin	10	1	0.5	50	0.86996	0.020147	3.49461	0.485429
Escherichia coli	gentamicin	10	1	0.5	100	0.868066	0.0175431	3.7566	0.402456
Escherichia coli	gentamicin	10	1	0.5	200	0.86996	0.020147	3.78834	0.30025
Escherichia coli	gentamicin	10	1	0.75	25	0.872077	0.0213326	3.31344	0.258677
Escherichia coli	gentamicin	10	1	0.75	50	0.87565	0.0227761	3.3933	0.317635
Escherichia coli	gentamicin	10	1	0.75	100	0.877533	0.0249669	3.54044	0.384028
Escherichia coli	gentamicin	10	1	0.75	200	0.881291	0.0246378	3.55903	0.360105
Escherichia coli	gentamicin	10	1	1	25	0.87024	0.0226896	3.42192	0.332545
Escherichia coli	gentamicin	10	1	1	50	0.872172	0.0209565	3.36288	0.373447
Escherichia coli	gentamicin	10	1	1	100	0.87041	0.0165022	3.39485	0.376815
Escherichia coli	gentamicin	10	1	1	200	0.872175	0.0172309	3.35079	0.396552
Escherichia coli	gentamicin	100	0.25	0.25	25	0.82883	0.0382817	5.18606	0.833092
Escherichia coli	gentamicin	100	0.25	0.25	50	0.828963	0.0327816	6.09596	0.700489
Escherichia coli	gentamicin	100	0.25	0.25	100	0.834932	0.0260433	6.54897	0.410798
Escherichia coli	gentamicin	100	0.25	0.25	200	0.83888	0.0238286	6.74106	0.242817
Escherichia coli	gentamicin	100	0.25	0.5	25	0.848781	0.0124393	4.85647	0.716137
Escherichia coli	gentamicin	100	0.25	0.5	50	0.846694	0.0265599	5.92472	0.340422
Escherichia coli	gentamicin	100	0.25	0.5	100	0.848463	0.0335993	6.59742	0.146833
Escherichia coli	gentamicin	100	0.25	0.5	200	0.854426	0.0227434	6.68403	0.270099
Escherichia coli	gentamicin	100	0.25	0.75	25	0.845002	0.0251303	4.59097	0.575417
Escherichia coli	gentamicin	100	0.25	0.75	50	0.846807	0.0267953	5.73867	0.35151
Escherichia coli	gentamicin	100	0.25	0.75	100	0.856449	0.022887	6.31571	0.152668
Escherichia coli	gentamicin	100	0.25	0.75	200	0.860321	0.0201042	6.3437	0.146344
Escherichia coli	gentamicin	100	0.25	1	25	0.85122	0.0148805	4.57559	0.542098
Escherichia coli	gentamicin	100	0.25	1	50	0.849312	0.0136443	5.46762	0.335134
Escherichia coli	gentamicin	100	0.25	1	100	0.849277	0.0174991	6.00639	0.282136
Escherichia coli	gentamicin	100	0.25	1	200	0.852975	0.0146673	6.01064	0.244531
Escherichia coli	gentamicin	100	0.5	0.25	25	0.850618	0.0143856	5.48872	0.695451
Escherichia coli	gentamicin	100	0.5	0.25	50	0.846757	0.0132162	5.84063	0.581488
Escherichia coli	gentamicin	100	0.5	0.25	100	0.84483	0.0163349	6.31595	0.3518
Escherichia coli	gentamicin	100	0.5	0.25	200	0.842977	0.0170373	6.4465	0.198314
Escherichia coli	gentamicin	100	0.5	0.5	25	0.85846	0.0227682	5.2886	0.545415
Escherichia coli	gentamicin	100	0.5	0.5	50	0.862237	0.0228798	5.8454	0.606218
Escherichia coli	gentamicin	100	0.5	0.5	100	0.856413	0.0250163	6.12386	0.536929
Escherichia coli	gentamicin	100	0.5	0.5	200	0.860354	0.0202795	6.05959	0.167042
Escherichia coli	gentamicin	100	0.5	0.75	25	0.858782	0.0141125	5.11092	0.351872
Escherichia coli	gentamicin	100	0.5	0.75	50	0.866105	0.0174386	5.53564	0.455407
Escherichia coli	gentamicin	100	0.5	0.75	100	0.86251	0.00987722	5.65151	0.369139
Escherichia coli	gentamicin	100	0.5	0.75	200	0.866079	0.0153142	5.65824	0.334602
Escherichia coli	gentamicin	100	0.5	1	25	0.862469	0.013562	4.87873	0.259194
Escherichia coli	gentamicin	100	0.5	1	50	0.862333	0.015893	5.17617	0.306585
Escherichia coli	gentamicin	100	0.5	1	100	0.864402	0.0139593	5.19595	0.302579
Escherichia coli	gentamicin	100	0.5	1	200	0.866344	0.0126762	5.28373	0.291813
Escherichia coli	gentamicin	100	0.75	0.25	25	0.84877	0.0178366	4.92039	0.820392
Escherichia coli	gentamicin	100	0.75	0.25	50	0.846834	0.0168496	5.29648	0.589627
Escherichia coli	gentamicin	100	0.75	0.25	100	0.848751	0.0197879	5.89076	0.493707
Escherichia coli	gentamicin	100	0.75	0.25	200	0.846839	0.0187146	5.98973	0.358161
Escherichia coli	gentamicin	100	0.75	0.5	25	0.866147	0.0194097	5.12017	0.402998
Escherichia coli	gentamicin	100	0.75	0.5	50	0.862334	0.0205424	5.35243	0.348755
Escherichia coli	gentamicin	100	0.75	0.5	100	0.866147	0.0194097	5.49858	0.45125
Escherichia coli	gentamicin	100	0.75	0.5	200	0.866148	0.0194104	5.47488	0.399132
Escherichia coli	gentamicin	100	0.75	0.75	25	0.86625	0.0113585	4.85197	0.291521
Escherichia coli	gentamicin	100	0.75	0.75	50	0.869985	0.0139222	5.23255	0.387683
Escherichia coli	gentamicin	100	0.75	0.75	100	0.869951	0.0153381	5.14717	0.388602
Escherichia coli	gentamicin	100	0.75	0.75	200	0.867949	0.0203305	5.23521	0.426067
Escherichia coli	gentamicin	100	0.75	1	25	0.873928	0.0210017	4.62406	0.222631
Escherichia coli	gentamicin	100	0.75	1	50	0.866379	0.0114396	4.84123	0.318264
Escherichia coli	gentamicin	100	0.75	1	100	0.86446	0.0139066	4.89341	0.380451
Escherichia coli	gentamicin	100	0.75	1	200	0.866379	0.0114396	4.89186	0.347789
Escherichia coli	gentamicin	100	1	0.25	25	0.856533	0.0185971	4.32596	0.559473
Escherichia coli	gentamicin	100	1	0.25	50	0.854564	0.0204651	4.78445	0.530063
Escherichia coli	gentamicin	100	1	0.25	100	0.854564	0.0204651	5.43763	0.292854
Escherichia coli	gentamicin	100	1	0.25	200	0.854564	0.0204651	5.67562	0.274031
Escherichia coli	gentamicin	100	1	0.5	25	0.862419	0.0176568	4.78608	0.372311
Escherichia coli	gentamicin	100	1	0.5	50	0.864324	0.0181953	4.96525	0.261452
Escherichia coli	gentamicin	100	1	0.5	100	0.866148	0.0194104	5.24716	0.348103
Escherichia coli	gentamicin	100	1	0.5	200	0.866148	0.0194104	5.26727	0.376738
Escherichia coli	gentamicin	100	1	0.75	25	0.864547	0.0198347	4.74925	0.250351
Escherichia coli	gentamicin	100	1	0.75	50	0.871776	0.0197949	4.76577	0.154991
Escherichia coli	gentamicin	100	1	0.75	100	0.869944	0.0183793	4.97123	0.339713
Escherichia coli	gentamicin	100	1	0.75	200	0.877487	0.0202905	5.04724	0.384791
Escherichia coli	gentamicin	100	1	1	25	0.868187	0.0192973	4.64325	0.255626
Escherichia coli	gentamicin	100	1	1	50	0.870046	0.0183314	4.59465	0.198299
Escherichia coli	gentamicin	100	1	1	100	0.87018	0.0200764	4.66875	0.319651
Escherichia coli	gentamicin	100	1	1	200	0.868289	0.0127863	4.70221	0.354599
Klebsiella pneumoniae	ciprofloxacin	0.1	0.25	0.25	25	0.779574	0.0497234	0.812099	0.12427
Klebsiella pneumoniae	ciprofloxacin	0.1	0.25	0.25	50	0.78124	0.0436159	0.840357	0.114538
Klebsiella pneumoniae	ciprofloxacin	0.1	0.25	0.25	100	0.784814	0.0363249	0.884661	0.0457037
Klebsiella pneumoniae	ciprofloxacin	0.1	0.25	0.25	200	0.787373	0.0468015	0.898487	0.049616
Klebsiella pneumoniae	ciprofloxacin	0.1	0.25	0.5	25	0.779169	0.0437833	0.960748	0.0520351
Klebsiella pneumoniae	ciprofloxacin	0.1	0.25	0.5	50	0.786578	0.0402351	0.973227	0.0328171
Klebsiella pneumoniae	ciprofloxacin	0.1	0.25	0.5	100	0.789288	0.0355106	0.973215	0.0328081
Klebsiella pneumoniae	ciprofloxacin	0.1	0.25	0.5	200	0.795012	0.0412001	0.98665	0.0268086
Klebsiella pneumoniae	ciprofloxacin	0.1	0.25	0.75	25	0.792295	0.0391879	0.937534	0.0414959
Klebsiella pneumoniae	ciprofloxacin	0.1	0.25	0.75	50	0.793396	0.0458468	0.994144	0.0330199
Klebsiella pneumoniae	ciprofloxacin	0.1	0.25	0.75	100	0.792399	0.0410181	0.992529	0.0317987
Klebsiella pneumoniae	ciprofloxacin	0.1	0.25	0.75	200	0.798083	0.0359794	0.989146	0.0284836
Klebsiella pneumoniae	ciprofloxacin	0.1	0.25	1	25	0.79793	0.038888	0.908937	0.0515629
Klebsiella pneumoniae	ciprofloxacin	0.1	0.25	1	50	0.805417	0.0421105	0.986794	0.0268423
Klebsiella pneumoniae	ciprofloxacin	0.1	0.25	1	100	0.803499	0.0437817	0.987657	0.0273841
Klebsiella pneumoniae	ciprofloxacin	0.1	0.25	1	200	0.803499	0.0437817	0.98717	0.0270891
Klebsiella pneumoniae	ciprofloxacin	0.1	0.5	0.25	25	0.782942	0.0392	0.892852	0.103718
Klebsiella pneumoniae	ciprofloxacin	0.1	0.5	0.25	50	0.782756	0.0351814	0.903241	0.055022
Klebsiella pneumoniae	ciprofloxacin	0.1	0.5	0.25	100	0.79093	0.0383932	0.908393	0.0308785
Klebsiella pneumoniae	ciprofloxacin	0.1	0.5	0.25	200	0.791814	0.0447506	0.897254	0.0490484
Klebsiella pneumoniae	ciprofloxacin	0.1	0.5	0.5	25	0.795387	0.0429124	0.946622	0.0266923
Klebsiella pneumoniae	ciprofloxacin	0.1	0.5	0.5	50	0.792722	0.0407897	0.946476	0.0267637
Klebsiella pneumoniae	ciprofloxacin	0.1	0.5	0.5	100	0.802331	0.0385289	0.94643	0.026785
Klebsiella pneumoniae	ciprofloxacin	0.1	0.5	0.5	200	0.802214	0.0371375	0.946446	0.0268234
Klebsiella pneumoniae	ciprofloxacin	0.1	0.5	0.75	25	0.804214	0.0327404	0.948054	0.0494928
Klebsiella pneumoniae	ciprofloxacin	0.1	0.5	0.75	50	0.81003	0.0387724	0.974791	0.0521369
Klebsiella pneumoniae	ciprofloxacin	0.1	0.5	0.75	100	0.802374	0.0361949	0.973471	0.0330208
Klebsiella pneumoniae	ciprofloxacin	0.1	0.5	0.75	200	0.800582	0.0341259	0.986789	0.0268802
Klebsiella pneumoniae	ciprofloxacin	0.1	0.5	1	25	0.811268	0.0371997	0.960974	0.0522081
Klebsiella pneumoniae	ciprofloxacin	0.1	0.5	1	50	0.807378	0.0394923	0.960957	0.0521948
Klebsiella pneumoniae	ciprofloxacin	0.1	0.5	1	100	0.809677	0.0356626	0.986816	0.0268945
Klebsiella pneumoniae	ciprofloxacin	0.1	0.5	1	200	0.810347	0.0377507	0.986765	0.0268679
Klebsiella pneumoniae	ciprofloxacin	0.1	0.75	0.25	25	0.794231	0.0436757	0.868587	0.0770955
Klebsiella pneumoniae	ciprofloxacin	0.1	0.75	0.25	50	0.788131	0.04343	0.884749	0.0463608
Klebsiella pneumoniae	ciprofloxacin	0.1	0.75	0.25	100	0.795749	0.0416434	0.920997	0.0252041
Klebsiella pneumoniae	ciprofloxacin	0.1	0.75	0.25	200	0.794299	0.0430726	0.935467	0.00382277
Klebsiella pneumoniae	ciprofloxacin	0.1	0.75	0.5	25	0.790491	0.0437807	0.946466	0.0267858
Klebsiella pneumoniae	ciprofloxacin	0.1	0.75	0.5	50	0.797097	0.0347251	0.946509	0.0268156
Klebsiella pneumoniae	ciprofloxacin	0.1	0.75	0.5	100	0.792548	0.0422136	0.94643	0.02679
Klebsiella pneumoniae	ciprofloxacin	0.1	0.75	0.5	200	0.794646	0.0399085	0.946557	0.0270437
Klebsiella pneumoniae	ciprofloxacin	0.1	0.75	0.75	25	0.808293	0.0382998	0.946449	0.0268324
Klebsiella pneumoniae	ciprofloxacin	0.1	0.75	0.75	50	0.801873	0.0297069	0.947581	0.0489678
Klebsiella pneumoniae	ciprofloxacin	0.1	0.75	0.75	100	0.803034	0.0345657	0.946539	0.0270112
Klebsiella pneumoniae	ciprofloxacin	0.1	0.75	0.75	200	0.803097	0.0390257	0.946585	0.0271041
Klebsiella pneumoniae	ciprofloxacin	0.1	0.75	1	25	0.8143	0.0406764	0.947403	0.0487147
Klebsiella pneumoniae	ciprofloxacin	0.1	0.75	1	50	0.808888	0.0402922	0.947581	0.0489678
Klebsiella pneumoniae	ciprofloxacin	0.1	0.75	1	100	0.812928	0.0386561	0.947384	0.0487522
Klebsiella pneumoniae	ciprofloxacin	0.1	0.75	1	200	0.811074	0.033942	0.947435	0.0488088
Klebsiella pneumoniae	ciprofloxacin	0.1	1	0.25	25	0.785292	0.0452916	0.935011	0.002313
Klebsiella pneumoniae	ciprofloxacin	0.1	1	0.25	50	0.790109	0.0488579	0.921996	0.0258478
Klebsiella pneumoniae	ciprofloxacin	0.1	1	0.25	100	0.787999	0.0438714	0.921194	0.0253352
Klebsiella pneumoniae	ciprofloxacin	0.1	1	0.25	200	0.789272	0.0500253	0.921334	0.0253975
Klebsiella pneumoniae	ciprofloxacin	0.1	1	0.5	25	0.794924	0.0375746	0.946793	0.0275147
Klebsiella pneumoniae	ciprofloxacin	0.1	1	0.5	50	0.795433	0.0368349	0.946427	0.0267881
Klebsiella pneumoniae	ciprofloxacin	0.1	1	0.5	100	0.794939	0.039707	0.946532	0.0269957
Klebsiella pneumoniae	ciprofloxacin	0.1	1	0.5	200	0.789692	0.0412534	0.946437	0.0268065
Klebsiella pneumoniae	ciprofloxacin	0.1	1	0.75	25	0.811825	0.039283	0.959958	0.0329769
Klebsiella pneumoniae	ciprofloxacin	0.1	1	0.75	50	0.806603	0.0367174	0.933936	0.0409601
Klebsiella pneumoniae	ciprofloxacin	0.1	1	0.75	100	0.810374	0.0354136	0.946449	0.0268324
Klebsiella pneumoniae	ciprofloxacin	0.1	1	0.75	200	0.804165	0.0411344	0.946433	0.0268008
Klebsiella pneumoniae	ciprofloxacin	0.1	1	1	25	0.821366	0.0441724	0.947323	0.0486871
Klebsiella pneumoniae	ciprofloxacin	0.1	1	1	50	0.813745	0.0418142	0.933931	0.0409513
Klebsiella pneumoniae	ciprofloxacin	0.1	1	1	100	0.813776	0.042615	0.947341	0.0487039
Klebsiella pneumoniae	ciprofloxacin	0.1	1	1	200	0.816713	0.0407003	0.947356	0.0487218
Klebsiella pneumoniae	ciprofloxacin	1	0.25	0.25	25	0.799183	0.047468	0.571934	0.168011
Klebsiella pneumoniae	ciprofloxacin	1	0.25	0.25	50	0.813641	0.0410898	0.751852	0.149505
Klebsiella pneumoniae	ciprofloxacin	1	0.25	0.25	100	0.808725	0.0433155	0.838168	0.148825
Klebsiella pneumoniae	ciprofloxacin	1	0.25	0.25	200	0.809281	0.0435108	0.804279	0.145063
Klebsiella pneumoniae	ciprofloxacin	1	0.25	0.5	25	0.83376	0.0409652	0.571827	0.201407
Klebsiella pneumoniae	ciprofloxacin	1	0.25	0.5	50	0.826554	0.0374936	0.761631	0.0744611
Klebsiella pneumoniae	ciprofloxacin	1	0.25	0.5	100	0.839301	0.0378526	0.837387	0.14071
Klebsiella pneumoniae	ciprofloxacin	1	0.25	0.5	200	0.837928	0.0382673	0.899229	0.0651904
Klebsiella pneumoniae	ciprofloxacin	1	0.25	0.75	25	0.828877	0.0330201	0.478731	0.208455
Klebsiella pneumoniae	ciprofloxacin	1	0.25	0.75	50	0.827577	0.0294853	0.762813	0.158183
Klebsiella pneumoniae	ciprofloxacin	1	0.25	0.75	100	0.831248	0.0293837	0.837686	0.153135
Klebsiella pneumoniae	ciprofloxacin	1	0.25	0.75	200	0.83989	0.0274847	0.826532	0.164817
Klebsiella pneumoniae	ciprofloxacin	1	0.25	1	25	0.827315	0.0263712	0.419744	0.207721
Klebsiella pneumoniae	ciprofloxacin	1	0.25	1	50	0.842014	0.0191887	0.69408	0.15157
Klebsiella pneumoniae	ciprofloxacin	1	0.25	1	100	0.835064	0.0255571	0.783759	0.168485
Klebsiella pneumoniae	ciprofloxacin	1	0.25	1	200	0.840793	0.0266774	0.784201	0.160442
Klebsiella pneumoniae	ciprofloxacin	1	0.5	0.25	25	0.791874	0.0385045	0.882889	0.191135
Klebsiella pneumoniae	ciprofloxacin	1	0.5	0.25	50	0.802413	0.0368441	0.900103	0.179079
Klebsiella pneumoniae	ciprofloxacin	1	0.5	0.25	100	0.805694	0.0427979	0.894228	0.155207
Klebsiella pneumoniae	ciprofloxacin	1	0.5	0.25	200	0.795021	0.0384283	0.905052	0.167885
Klebsiella pneumoniae	ciprofloxacin	1	0.5	0.5	25	0.825131	0.0296903	0.639393	0.161897
Klebsiella pneumoniae	ciprofloxacin	1	0.5	0.5	50	0.820838	0.0342759	0.814997	0.145668
Klebsiella pneumoniae	ciprofloxacin	1	0.5	0.5	100	0.827104	0.0358905	0.875065	0.147644
Klebsiella pneumoniae	ciprofloxacin	1	0.5	0.5	200	0.821328	0.0299829	0.892304	0.143226
Klebsiella pneumoniae	ciprofloxacin	1	0.5	0.75	25	0.830582	0.041776	0.780158	0.204801
Klebsiella pneumoniae	ciprofloxacin	1	0.5	0.75	50	0.832821	0.0307639	0.885757	0.142508
Klebsiella pneumoniae	ciprofloxacin	1	0.5	0.75	100	0.834093	0.0321675	0.897075	0.163054
Klebsiella pneumoniae	ciprofloxacin	1	0.5	0.75	200	0.827585	0.0320299	0.919726	0.110539
Klebsiella pneumoniae	ciprofloxacin	1	0.5	1	25	0.82878	0.0322874	0.731016	0.261089
Klebsiella pneumoniae	ciprofloxacin	1	0.5	1	50	0.830465	0.0379932	0.797501	0.236133
Klebsiella pneumoniae	ciprofloxacin	1	0.5	1	100	0.827937	0.0399043	0.864967	0.201636
Klebsiella pneumoniae	ciprofloxacin	1	0.5	1	200	0.829072	0.0345402	0.864773	0.190214
Klebsiella pneumoniae	ciprofloxacin	1	0.75	0.25	25	0.795187	0.0368489	0.822577	0.116194
Klebsiella pneumoniae	ciprofloxacin	1	0.75	0.25	50	0.794139	0.0429099	0.808455	0.139394
Klebsiella pneumoniae	ciprofloxacin	1	0.75	0.25	100	0.790953	0.0433248	0.861919	0.173404
Klebsiella pneumoniae	ciprofloxacin	1	0.75	0.25	200	0.792382	0.0402031	0.905718	0.219315
Klebsiella pneumoniae	ciprofloxacin	1	0.75	0.5	25	0.831306	0.0326198	0.777824	0.112952
Klebsiella pneumoniae	ciprofloxacin	1	0.75	0.5	50	0.819255	0.0410786	0.826392	0.126136
Klebsiella pneumoniae	ciprofloxacin	1	0.75	0.5	100	0.822483	0.0354977	0.837396	0.119547
Klebsiella pneumoniae	ciprofloxacin	1	0.75	0.5	200	0.815083	0.03436	0.887201	0.146395
Klebsiella pneumoniae	ciprofloxacin	1	0.75	0.75	25	0.83453	0.0305579	0.79915	0.134392
Klebsiella pneumoniae	ciprofloxacin	1	0.75	0.75	50	0.825588	0.0325196	0.822346	0.166593
Klebsiella pneumoniae	ciprofloxacin	1	0.75	0.75	100	0.833145	0.0391412	0.871198	0.127539
Klebsiella pneumoniae	ciprofloxacin	1	0.75	0.75	200	0.824577	0.0384221	0.873894	0.15623
Klebsiella pneumoniae	ciprofloxacin	1	0.75	1	25	0.818198	0.0311256	0.76668	0.131618
Klebsiella pneumoniae	ciprofloxacin	1	0.75	1	50	0.826531	0.0272949	0.770615	0.165799
Klebsiella pneumoniae	ciprofloxacin	1	0.75	1	100	0.822648	0.0392196	0.78731	0.191635
Klebsiella pneumoniae	ciprofloxacin	1	0.75	1	200	0.822719	0.0334233	0.8182	0.164078
Klebsiella pneumoniae	ciprofloxacin	1	1	0.25	25	0.808386	0.0349017	0.817699	0.134215
Klebsiella pneumoniae	ciprofloxacin	1	1	0.25	50	0.808635	0.0411418	0.784666	0.136576
Klebsiella pneumoniae	ciprofloxacin	1	1	0.25	100	0.800128	0.0422389	0.809637	0.110041
Klebsiella pneumoniae	ciprofloxacin	1	1	0.25	200	0.794378	0.0435501	0.802854	0.105393
Klebsiella pneumoniae	ciprofloxacin	1	1	0.5	25	0.823206	0.0335603	0.872209	0.145506
Klebsiella pneumoniae	ciprofloxacin	1	1	0.5	50	0.815626	0.0369922	0.854462	0.108077
Klebsiella pneumoniae	ciprofloxacin	1	1	0.5	100	0.822085	0.0390026	0.844019	0.102711
Klebsiella pneumoniae	ciprofloxacin	1	1	0.5	200	0.816626	0.0391444	0.869611	0.120996
Klebsiella pneumoniae	ciprofloxacin	1	1	0.75	25	0.822415	0.0414908	0.840547	0.189945
Klebsiella pneumoniae	ciprofloxacin	1	1	0.75	50	0.832951	0.0363663	0.844916	0.164676
Klebsiella pneumoniae	ciprofloxacin	1	1	0.75	100	0.832621	0.0356159	0.860768	0.114501
Klebsiella pneumoniae	ciprofloxacin	1	1	0.75	200	0.822352	0.0267352	0.860591	0.135442
Klebsiella pneumoniae	ciprofloxacin	1	1	1	25	0.819616	0.0370154	0.751291	0.289275
Klebsiella pneumoniae	ciprofloxacin	1	1	1	50	0.8262	0.0339873	0.767907	0.257124
Klebsiella pneumoniae	ciprofloxacin	1	1	1	100	0.830648	0.0320594	0.799376	0.234723
Klebsiella pneumoniae	ciprofloxacin	1	1	1	200	0.82742	0.0305198	0.775647	0.20804
Klebsiella pneumoniae	ciprofloxacin	10	0.25	0.25	25	0.799905	0.0321659	0.486374	0.174531
Klebsiella pneumoniae	ciprofloxacin	10	0.25	0.25	50	0.818255	0.0500745	0.751396	0.149182
Klebsiella pneumoniae	ciprofloxacin	10	0.25	0.25	100	0.811744	0.0550195	0.829407	0.146814
Klebsiella pneumoniae	ciprofloxacin	10	0.25	0.25	200	0.816433	0.0543522	0.749217	0.123308
Klebsiella pneumoniae	ciprofloxacin	10	0.25	0.5	25	0.826922	0.0354771	0.362603	0.251336
Klebsiella pneumoniae	ciprofloxacin	10	0.25	0.5	50	0.832691	0.03249	0.695625	0.106647
Klebsiella pneumoniae	ciprofloxacin	10	0.25	0.5	100	0.843162	0.0383929	0.739971	0.191282
Klebsiella pneumoniae	ciprofloxacin	10	0.25	0.5	200	0.841595	0.0393259	0.818891	0.0368689
Klebsiella pneumoniae	ciprofloxacin	10	0.25	0.75	25	0.832945	0.0315242	0.200274	0.23959
Klebsiella pneumoniae	ciprofloxacin	10	0.25	0.75	50	0.831982	0.0253055	0.490918	0.162953
Klebsiella pneumoniae	ciprofloxacin	10	0.25	0.75	100	0.838786	0.0287114	0.706082	0.219085
Klebsiella pneumoniae	ciprofloxacin	10	0.25	0.75	200	0.840106	0.0316851	0.74959	0.169193
Klebsiella pneumoniae	ciprofloxacin	10	0.25	1	25	0.836284	0.0267923	0.183183	0.244435
Klebsiella pneumoniae	ciprofloxacin	10	0.25	1	50	0.837135	0.0290581	0.429482	0.155526
Klebsiella pneumoniae	ciprofloxacin	10	0.25	1	100	0.844932	0.0285627	0.630292	0.165919
Klebsiella pneumoniae	ciprofloxacin	10	0.25	1	200	0.84324	0.0314851	0.694164	0.143623
Klebsiella pneumoniae	ciprofloxacin	10	0.5	0.25	25	0.802644	0.0521189	0.838051	0.196192
Klebsiella pneumoniae	ciprofloxacin	10	0.5	0.25	50	0.796019	0.0450313	0.858584	0.246607
Klebsiella pneumoniae	ciprofloxacin	10	0.5	0.25	100	0.802546	0.0478834	0.862109	0.155869
Klebsiella pneumoniae	ciprofloxacin	10	0.5	0.25	200	0.795087	0.0480732	0.84802	0.120544
Klebsiella pneumoniae	ciprofloxacin	10	0.5	0.5	25	0.835116	0.0360829	0.718112	0.213949
Klebsiella pneumoniae	ciprofloxacin	10	0.5	0.5	50	0.830229	0.0327796	0.847326	0.141525
Klebsiella pneumoniae	ciprofloxacin	10	0.5	0.5	100	0.829489	0.040097	0.855356	0.135249
Klebsiella pneumoniae	ciprofloxacin	10	0.5	0.5	200	0.826952	0.0358429	0.895284	0.131109
Klebsiella pneumoniae	ciprofloxacin	10	0.5	0.75	25	0.82994	0.0390126	0.669635	0.302168
Klebsiella pneumoniae	ciprofloxacin	10	0.5	0.75	50	0.835158	0.031289	0.731169	0.263714
Klebsiella pneumoniae	ciprofloxacin	10	0.5	0.75	100	0.836747	0.034862	0.83877	0.234644
Klebsiella pneumoniae	ciprofloxacin	10	0.5	0.75	200	0.838243	0.0263696	0.854515	0.172161
Klebsiella pneumoniae	ciprofloxacin	10	0.5	1	25	0.834876	0.0293451	0.714303	0.237717
Klebsiella pneumoniae	ciprofloxacin	10	0.5	1	50	0.837809	0.0284986	0.718699	0.224511
Klebsiella pneumoniae	ciprofloxacin	10	0.5	1	100	0.830606	0.0322551	0.751843	0.228845
Klebsiella pneumoniae	ciprofloxacin	10	0.5	1	200	0.837802	0.0357985	0.844255	0.18801
Klebsiella pneumoniae	ciprofloxacin	10	0.75	0.25	25	0.800411	0.0310127	0.767924	0.0545321
Klebsiella pneumoniae	ciprofloxacin	10	0.75	0.25	50	0.795613	0.0438547	0.817359	0.101865
Klebsiella pneumoniae	ciprofloxacin	10	0.75	0.25	100	0.795628	0.0463327	0.833519	0.113985
Klebsiella pneumoniae	ciprofloxacin	10	0.75	0.25	200	0.791647	0.0475334	0.875554	0.164348
Klebsiella pneumoniae	ciprofloxacin	10	0.75	0.5	25	0.828598	0.0422755	0.794936	0.173342
Klebsiella pneumoniae	ciprofloxacin	10	0.75	0.5	50	0.826001	0.0461705	0.835811	0.128167
Klebsiella pneumoniae	ciprofloxacin	10	0.75	0.5	100	0.825677	0.0417117	0.867442	0.116939
Klebsiella pneumoniae	ciprofloxacin	10	0.75	0.5	200	0.813357	0.0411606	0.896631	0.129737
Klebsiella pneumoniae	ciprofloxacin	10	0.75	0.75	25	0.822705	0.0407454	0.832448	0.105221
Klebsiella pneumoniae	ciprofloxacin	10	0.75	0.75	50	0.824587	0.0295034	0.81993	0.132384
Klebsiella pneumoniae	ciprofloxacin	10	0.75	0.75	100	0.832641	0.0400964	0.85967	0.173768
Klebsiella pneumoniae	ciprofloxacin	10	0.75	0.75	200	0.830997	0.0423139	0.856932	0.161081
Klebsiella pneumoniae	ciprofloxacin	10	0.75	1	25	0.821636	0.0425327	0.656193	0.126745
Klebsiella pneumoniae	ciprofloxacin	10	0.75	1	50	0.826032	0.0323805	0.743096	0.187002
Klebsiella pneumoniae	ciprofloxacin	10	0.75	1	100	0.819975	0.0442049	0.761366	0.19837
Klebsiella pneumoniae	ciprofloxacin	10	0.75	1	200	0.823584	0.0401203	0.81787	0.194018
Klebsiella pneumoniae	ciprofloxacin	10	1	0.25	25	0.810684	0.0346268	0.797992	0.152597
Klebsiella pneumoniae	ciprofloxacin	10	1	0.25	50	0.811409	0.0382203	0.788109	0.166112
Klebsiella pneumoniae	ciprofloxacin	10	1	0.25	100	0.801778	0.047089	0.778453	0.15063
Klebsiella pneumoniae	ciprofloxacin	10	1	0.25	200	0.800702	0.0443286	0.797134	0.115772
Klebsiella pneumoniae	ciprofloxacin	10	1	0.5	25	0.821742	0.0305141	0.866446	0.173561
Klebsiella pneumoniae	ciprofloxacin	10	1	0.5	50	0.809539	0.0302946	0.837301	0.14676
Klebsiella pneumoniae	ciprofloxacin	10	1	0.5	100	0.823822	0.0355482	0.853057	0.156115
Klebsiella pneumoniae	ciprofloxacin	10	1	0.5	200	0.823822	0.0355482	0.852405	0.156142
Klebsiella pneumoniae	ciprofloxacin	10	1	0.75	25	0.830823	0.0403193	0.808056	0.19739
Klebsiella pneumoniae	ciprofloxacin	10	1	0.75	50	0.83558	0.0325168	0.805983	0.211526
Klebsiella pneumoniae	ciprofloxacin	10	1	0.75	100	0.832742	0.0365991	0.881458	0.175512
Klebsiella pneumoniae	ciprofloxacin	10	1	0.75	200	0.82557	0.0352547	0.833531	0.180678
Klebsiella pneumoniae	ciprofloxacin	10	1	1	25	0.824921	0.0344835	0.669203	0.383483
Klebsiella pneumoniae	ciprofloxacin	10	1	1	50	0.82918	0.0365069	0.733325	0.332176
Klebsiella pneumoniae	ciprofloxacin	10	1	1	100	0.822886	0.0411377	0.765795	0.277256
Klebsiella pneumoniae	ciprofloxacin	10	1	1	200	0.822539	0.0334374	0.749766	0.266857
Klebsiella pneumoniae	ciprofloxacin	100	0.25	0.25	25	0.816435	0.047603	0.341769	0.191634
Klebsiella pneumoniae	ciprofloxacin	100	0.25	0.25	50	0.821328	0.049831	0.741608	0.189789
Klebsiella pneumoniae	ciprofloxacin	100	0.25	0.25	100	0.821593	0.0465371	0.775236	0.109464
Klebsiella pneumoniae	ciprofloxacin	100	0.25	0.25	200	0.812852	0.0534698	0.761122	0.16632
Klebsiella pneumoniae	ciprofloxacin	100	0.25	0.5	25	0.830013	0.0261701	0.218889	0.30795
Klebsiella pneumoniae	ciprofloxacin	100	0.25	0.5	50	0.835143	0.0352292	0.552519	0.134555
Klebsiella pneumoniae	ciprofloxacin	100	0.25	0.5	100	0.842856	0.0288812	0.629642	0.242468
Klebsiella pneumoniae	ciprofloxacin	100	0.25	0.5	200	0.84573	0.0320343	0.831599	0.0786488
Klebsiella pneumoniae	ciprofloxacin	100	0.25	0.75	25	0.832927	0.0358039	0.124128	0.114372
Klebsiella pneumoniae	ciprofloxacin	100	0.25	0.75	50	0.822285	0.0291079	0.37336	0.142671
Klebsiella pneumoniae	ciprofloxacin	100	0.25	0.75	100	0.837763	0.0260064	0.611034	0.269767
Klebsiella pneumoniae	ciprofloxacin	100	0.25	0.75	200	0.845288	0.0312708	0.681265	0.221683
Klebsiella pneumoniae	ciprofloxacin	100	0.25	1	25	0.838157	0.0198878	0.172975	0.233911
Klebsiella pneumoniae	ciprofloxacin	100	0.25	1	50	0.835355	0.0214529	0.424509	0.30479
Klebsiella pneumoniae	ciprofloxacin	100	0.25	1	100	0.836062	0.0318684	0.489081	0.269314
Klebsiella pneumoniae	ciprofloxacin	100	0.25	1	200	0.839142	0.0255747	0.600275	0.233563
Klebsiella pneumoniae	ciprofloxacin	100	0.5	0.25	25	0.791248	0.0539262	0.796687	0.199415
Klebsiella pneumoniae	ciprofloxacin	100	0.5	0.25	50	0.801205	0.0515263	0.823439	0.170259
Klebsiella pneumoniae	ciprofloxacin	100	0.5	0.25	100	0.807405	0.0452554	0.898305	0.0894232
Klebsiella pneumoniae	ciprofloxacin	100	0.5	0.25	200	0.799045	0.043316	0.915292	0.0632724
Klebsiella pneumoniae	ciprofloxacin	100	0.5	0.5	25	0.832525	0.0385042	0.717585	0.249178
Klebsiella pneumoniae	ciprofloxacin	100	0.5	0.5	50	0.829617	0.0361622	0.8696	0.143622
Klebsiella pneumoniae	ciprofloxacin	100	0.5	0.5	100	0.828216	0.0396874	0.907649	0.132469
Klebsiella pneumoniae	ciprofloxacin	100	0.5	0.5	200	0.823383	0.0363756	0.901991	0.135741
Klebsiella pneumoniae	ciprofloxacin	100	0.5	0.75	25	0.839997	0.0374557	0.713106	0.356882
Klebsiella pneumoniae	ciprofloxacin	100	0.5	0.75	50	0.849426	0.0288327	0.722991	0.174603
Klebsiella pneumoniae	ciprofloxacin	100	0.5	0.75	100	0.84621	0.0313628	0.802935	0.138051
Klebsiella pneumoniae	ciprofloxacin	100	0.5	0.75	200	0.838083	0.0296957	0.859248	0.131182
Klebsiella pneumoniae	ciprofloxacin	100	0.5	1	25	0.835248	0.028342	0.499164	0.246622
Klebsiella pneumoniae	ciprofloxacin	100	0.5	1	50	0.838531	0.0308582	0.614165	0.246387
Klebsiella pneumoniae	ciprofloxacin	100	0.5	1	100	0.837459	0.0294443	0.679725	0.238021
Klebsiella pneumoniae	ciprofloxacin	100	0.5	1	200	0.841905	0.0279326	0.742365	0.239182
Klebsiella pneumoniae	ciprofloxacin	100	0.75	0.25	25	0.799298	0.0388652	0.801451	0.0466932
Klebsiella pneumoniae	ciprofloxacin	100	0.75	0.25	50	0.79783	0.0484028	0.840581	0.0905843
Klebsiella pneumoniae	ciprofloxacin	100	0.75	0.25	100	0.798334	0.0481505	0.90281	0.105608
Klebsiella pneumoniae	ciprofloxacin	100	0.75	0.25	200	0.796768	0.0391494	0.906117	0.142997
Klebsiella pneumoniae	ciprofloxacin	100	0.75	0.5	25	0.845055	0.0316499	0.806953	0.157935
Klebsiella pneumoniae	ciprofloxacin	100	0.75	0.5	50	0.828127	0.0324277	0.816171	0.14412
Klebsiella pneumoniae	ciprofloxacin	100	0.75	0.5	100	0.821364	0.0335169	0.905861	0.116631
Klebsiella pneumoniae	ciprofloxacin	100	0.75	0.5	200	0.817999	0.0326363	0.930655	0.0937056
Klebsiella pneumoniae	ciprofloxacin	100	0.75	0.75	25	0.823755	0.0379472	0.820961	0.176358
Klebsiella pneumoniae	ciprofloxacin	100	0.75	0.75	50	0.826244	0.0312873	0.773134	0.145864
Klebsiella pneumoniae	ciprofloxacin	100	0.75	0.75	100	0.835698	0.0370202	0.829834	0.206536
Klebsiella pneumoniae	ciprofloxacin	100	0.75	0.75	200	0.829782	0.039588	0.848455	0.166034
Klebsiella pneumoniae	ciprofloxacin	100	0.75	1	25	0.829934	0.0325154	0.516029	0.151001
Klebsiella pneumoniae	ciprofloxacin	100	0.75	1	50	0.829036	0.0343148	0.653706	0.248428
Klebsiella pneumoniae	ciprofloxacin	100	0.75	1	100	0.829384	0.0359084	0.647374	0.264608
Klebsiella pneumoniae	ciprofloxacin	100	0.75	1	200	0.835333	0.0347111	0.647366	0.275872
Klebsiella pneumoniae	ciprofloxacin	100	1	0.25	25	0.814199	0.0297994	0.870134	0.13752
Klebsiella pneumoniae	ciprofloxacin	100	1	0.25	50	0.809485	0.0349359	0.927274	0.134103
Klebsiella pneumoniae	ciprofloxacin	100	1	0.25	100	0.806062	0.0357785	0.848951	0.121315
Klebsiella pneumoniae	ciprofloxacin	100	1	0.25	200	0.802693	0.0383713	0.835962	0.130387
Klebsiella pneumoniae	ciprofloxacin	100	1	0.5	25	0.829634	0.031538	0.848808	0.147537
Klebsiella pneumoniae	ciprofloxacin	100	1	0.5	50	0.823776	0.0355574	0.880235	0.122749
Klebsiella pneumoniae	ciprofloxacin	100	1	0.5	100	0.827273	0.0315004	0.862117	0.120278
Klebsiella pneumoniae	ciprofloxacin	100	1	0.5	200	0.819381	0.0331657	0.898972	0.125843
Klebsiella pneumoniae	ciprofloxacin	100	1	0.75	25	0.830521	0.0372969	0.795095	0.249402
Klebsiella pneumoniae	ciprofloxacin	100	1	0.75	50	0.837123	0.0353957	0.775473	0.241235
Klebsiella pneumoniae	ciprofloxacin	100	1	0.75	100	0.830851	0.0365004	0.874272	0.17608
Klebsiella pneumoniae	ciprofloxacin	100	1	0.75	200	0.824759	0.0392326	0.872898	0.16689
Klebsiella pneumoniae	ciprofloxacin	100	1	1	25	0.821973	0.042155	0.677219	0.353221
Klebsiella pneumoniae	ciprofloxacin	100	1	1	50	0.828489	0.035936	0.711051	0.278922
Klebsiella pneumoniae	ciprofloxacin	100	1	1	100	0.830869	0.0380995	0.75862	0.290055
Klebsiella pneumoniae	ciprofloxacin	100	1	1	200	0.829211	0.0348011	0.740176	0.236315
Salmonella enterica	ceftriaxone	0.1	0.25	0.25	25	0.976635	0.00976566	3.38275	0.119981
Salmonella enterica	ceftriaxone	0.1	0.25	0.25	50	0.976635	0.00976566	3.42762	0.0818015
Salmonella enterica	ceftriaxone	0.1	0.25	0.25	100	0.978315	0.0113494	3.3679	0.0729109
Salmonella enterica	ceftriaxone	0.1	0.25	0.25	200	0.978315	0.0113494	3.32673	0.0828411
Salmonella enterica	ceftriaxone	0.1	0.25	0.5	25	0.978315	0.0113494	3.32347	0.0565366
Salmonella enterica	ceftriaxone	0.1	0.25	0.5	50	0.976635	0.00976566	3.34212	0.0674654
Salmonella enterica	ceftriaxone	0.1	0.25	0.5	100	0.978315	0.0113494	3.31248	0.0718808
Salmonella enterica	ceftriaxone	0.1	0.25	0.5	200	0.978315	0.0113494	3.24121	0.0459411
Salmonella enterica	ceftriaxone	0.1	0.25	0.75	25	0.980005	0.00999169	3.24967	0.0750322
Salmonella enterica	ceftriaxone	0.1	0.25	0.75	50	0.978315	0.0113494	3.31977	0.112021
Salmonella enterica	ceftriaxone	0.1	0.25	0.75	100	0.980005	0.00999169	3.28054	0.06152
Salmonella enterica	ceftriaxone	0.1	0.25	0.75	200	0.978328	0.0112927	3.35789	0.0906526
Salmonella enterica	ceftriaxone	0.1	0.25	1	25	0.979998	0.0100004	3.33366	0.169292
Salmonella enterica	ceftriaxone	0.1	0.25	1	50	0.978328	0.0112927	3.34869	0.15476
Salmonella enterica	ceftriaxone	0.1	0.25	1	100	0.978328	0.0112927	3.32664	0.11481
Salmonella enterica	ceftriaxone	0.1	0.25	1	200	0.978328	0.0112927	3.38587	0.127599
Salmonella enterica	ceftriaxone	0.1	0.5	0.25	25	0.976635	0.00976566	2.95353	0.164948
Salmonella enterica	ceftriaxone	0.1	0.5	0.25	50	0.976635	0.00976566	3.04705	0.0708767
Salmonella enterica	ceftriaxone	0.1	0.5	0.25	100	0.976635	0.00976566	3.14825	0.0724274
Salmonella enterica	ceftriaxone	0.1	0.5	0.25	200	0.976635	0.00976566	3.15548	0.120041
Salmonella enterica	ceftriaxone	0.1	0.5	0.5	25	0.978325	0.00848947	2.87761	0.176473
Salmonella enterica	ceftriaxone	0.1	0.5	0.5	50	0.976635	0.00976566	2.96113	0.124621
Salmonella enterica	ceftriaxone	0.1	0.5	0.5	100	0.976635	0.00976566	3.20898	0.108319
Salmonella enterica	ceftriaxone	0.1	0.5	0.5	200	0.976635	0.00976566	3.19013	0.113336
Salmonella enterica	ceftriaxone	0.1	0.5	0.75	25	0.976648	0.00970202	2.80178	0.175218
Salmonella enterica	ceftriaxone	0.1	0.5	0.75	50	0.978325	0.00848947	2.8644	0.12872
Salmonella enterica	ceftriaxone	0.1	0.5	0.75	100	0.978325	0.00848947	3.17659	0.107186
Salmonella enterica	ceftriaxone	0.1	0.5	0.75	200	0.976648	0.00970202	3.15979	0.115671
Salmonella enterica	ceftriaxone	0.1	0.5	1	25	0.979984	0.00852083	2.7151	0.158884
Salmonella enterica	ceftriaxone	0.1	0.5	1	50	0.978325	0.00848947	2.78457	0.104242
Salmonella enterica	ceftriaxone	0.1	0.5	1	100	0.976648	0.00970202	3.14066	0.142187
Salmonella enterica	ceftriaxone	0.1	0.5	1	200	0.976648	0.00970202	3.12978	0.143136
Salmonella enterica	ceftriaxone	0.1	0.75	0.25	25	0.974958	0.0105715	2.68818	0.294192
Salmonella enterica	ceftriaxone	0.1	0.75	0.25	50	0.976635	0.00976566	2.97409	0.204041
Salmonella enterica	ceftriaxone	0.1	0.75	0.25	100	0.976635	0.00976566	2.93299	0.0861858
Salmonella enterica	ceftriaxone	0.1	0.75	0.25	200	0.976635	0.00976566	2.79326	0.0672869
Salmonella enterica	ceftriaxone	0.1	0.75	0.5	25	0.974958	0.0105715	2.68507	0.306241
Salmonella enterica	ceftriaxone	0.1	0.75	0.5	50	0.976635	0.00976566	2.8569	0.0599511
Salmonella enterica	ceftriaxone	0.1	0.75	0.5	100	0.976635	0.00976566	2.83608	0.071666
Salmonella enterica	ceftriaxone	0.1	0.75	0.5	200	0.976635	0.00976566	2.76745	0.141826
Salmonella enterica	ceftriaxone	0.1	0.75	0.75	25	0.978319	0.00849838	2.57806	0.229816
Salmonella enterica	ceftriaxone	0.1	0.75	0.75	50	0.978325	0.00848947	2.67763	0.152427
Salmonella enterica	ceftriaxone	0.1	0.75	0.75	100	0.978325	0.00848947	2.70821	0.153609
Salmonella enterica	ceftriaxone	0.1	0.75	0.75	200	0.976648	0.00970202	2.64228	0.148601
Salmonella enterica	ceftriaxone	0.1	0.75	1	25	0.979984	0.00852083	2.45161	0.15454
Salmonella enterica	ceftriaxone	0.1	0.75	1	50	0.979984	0.00852083	2.48952	0.124944
Salmonella enterica	ceftriaxone	0.1	0.75	1	100	0.978319	0.00849838	2.57746	0.136865
Salmonella enterica	ceftriaxone	0.1	0.75	1	200	0.976648	0.00970202	2.51929	0.173499
Salmonella enterica	ceftriaxone	0.1	1	0.25	25	0.976635	0.00976566	2.27009	0.263501
Salmonella enterica	ceftriaxone	0.1	1	0.25	50	0.976635	0.00976566	2.17801	0.173624
Salmonella enterica	ceftriaxone	0.1	1	0.25	100	0.976635	0.00976566	2.17937	0.0762067
Salmonella enterica	ceftriaxone	0.1	1	0.25	200	0.976635	0.00976566	2.26459	0.125075
Salmonella enterica	ceftriaxone	0.1	1	0.5	25	0.974958	0.0105715	1.80778	0.222261
Salmonella enterica	ceftriaxone	0.1	1	0.5	50	0.974958	0.0105715	1.90044	0.310339
Salmonella enterica	ceftriaxone	0.1	1	0.5	100	0.974958	0.0105715	1.80555	0.326468
Salmonella enterica	ceftriaxone	0.1	1	0.5	200	0.974958	0.0105715	1.79227	0.290477
Salmonella enterica	ceftriaxone	0.1	1	0.75	25	0.981661	0.00627357	1.79242	0.273072
Salmonella enterica	ceftriaxone	0.1	1	0.75	50	0.978325	0.00848947	1.83965	0.36654
Salmonella enterica	ceftriaxone	0.1	1	0.75	100	0.978325	0.00848947	1.76156	0.361899
Salmonella enterica	ceftriaxone	0.1	1	0.75	200	0.976648	0.00970202	1.79451	0.358506
Salmonella enterica	ceftriaxone	0.1	1	1	25	0.979984	0.00852083	1.69334	0.235284
Salmonella enterica	ceftriaxone	0.1	1	1	50	0.979984	0.00852083	1.70532	0.274443
Salmonella enterica	ceftriaxone	0.1	1	1	100	0.978319	0.00849838	1.78535	0.332341
Salmonella enterica	ceftriaxone	0.1	1	1	200	0.978319	0.00849838	1.80746	0.374737
Salmonella enterica	ceftriaxone	1	0.25	0.25	25	0.976638	0.0133724	3.40027	0.132696
Salmonella enterica	ceftriaxone	1	0.25	0.25	50	0.976635	0.00976566	3.49766	0.112506
Salmonella enterica	ceftriaxone	1	0.25	0.25	100	0.978315	0.0113494	3.45681	0.0896544
Salmonella enterica	ceftriaxone	1	0.25	0.25	200	0.978315	0.0113494	3.45323	0.0895601
Salmonella enterica	ceftriaxone	1	0.25	0.5	25	0.978328	0.0112927	3.39689	0.197121
Salmonella enterica	ceftriaxone	1	0.25	0.5	50	0.978315	0.0113494	3.38354	0.125145
Salmonella enterica	ceftriaxone	1	0.25	0.5	100	0.976638	0.0122813	3.28684	0.0965517
Salmonella enterica	ceftriaxone	1	0.25	0.5	200	0.978328	0.0112927	3.35412	0.0751018
Salmonella enterica	ceftriaxone	1	0.25	0.75	25	0.981664	0.00973632	3.34753	0.180312
Salmonella enterica	ceftriaxone	1	0.25	0.75	50	0.979998	0.0100004	3.35239	0.203904
Salmonella enterica	ceftriaxone	1	0.25	0.75	100	0.979998	0.0100004	3.34583	0.145967
Salmonella enterica	ceftriaxone	1	0.25	0.75	200	0.979998	0.0100004	3.45359	0.111399
Salmonella enterica	ceftriaxone	1	0.25	1	25	0.981679	0.0133072	3.32671	0.331499
Salmonella enterica	ceftriaxone	1	0.25	1	50	0.981664	0.00973632	3.34274	0.2732
Salmonella enterica	ceftriaxone	1	0.25	1	100	0.979998	0.0100004	3.34661	0.208494
Salmonella enterica	ceftriaxone	1	0.25	1	200	0.981664	0.00973632	3.50674	0.158113
Salmonella enterica	ceftriaxone	1	0.5	0.25	25	0.976635	0.00976566	2.95854	0.158475
Salmonella enterica	ceftriaxone	1	0.5	0.25	50	0.976635	0.00976566	3.05726	0.0561442
Salmonella enterica	ceftriaxone	1	0.5	0.25	100	0.976635	0.00976566	3.31359	0.0769916
Salmonella enterica	ceftriaxone	1	0.5	0.25	200	0.976635	0.00976566	3.30169	0.105965
Salmonella enterica	ceftriaxone	1	0.5	0.5	25	0.976648	0.00970202	2.88594	0.204266
Salmonella enterica	ceftriaxone	1	0.5	0.5	50	0.976635	0.00976566	2.95904	0.174893
Salmonella enterica	ceftriaxone	1	0.5	0.5	100	0.974958	0.0105715	3.29605	0.0959147
Salmonella enterica	ceftriaxone	1	0.5	0.5	200	0.974958	0.0105715	3.30961	0.139665
Salmonella enterica	ceftriaxone	1	0.5	0.75	25	0.979984	0.00852083	2.80555	0.183964
Salmonella enterica	ceftriaxone	1	0.5	0.75	50	0.978319	0.00849838	2.87931	0.183251
Salmonella enterica	ceftriaxone	1	0.5	0.75	100	0.978319	0.00849838	3.37002	0.155814
Salmonella enterica	ceftriaxone	1	0.5	0.75	200	0.978319	0.00849838	3.22332	0.0899566
Salmonella enterica	ceftriaxone	1	0.5	1	25	0.979984	0.00852083	2.80255	0.183685
Salmonella enterica	ceftriaxone	1	0.5	1	50	0.979984	0.00852083	2.7869	0.210081
Salmonella enterica	ceftriaxone	1	0.5	1	100	0.978319	0.00849838	3.19692	0.113177
Salmonella enterica	ceftriaxone	1	0.5	1	200	0.978319	0.00849838	3.15791	0.0659499
Salmonella enterica	ceftriaxone	1	0.75	0.25	25	0.974958	0.0105715	2.82334	0.391035
Salmonella enterica	ceftriaxone	1	0.75	0.25	50	0.976635	0.00976566	3.02269	0.167481
Salmonella enterica	ceftriaxone	1	0.75	0.25	100	0.976635	0.00976566	3.08875	0.0726423
Salmonella enterica	ceftriaxone	1	0.75	0.25	200	0.976635	0.00976566	2.99873	0.0387011
Salmonella enterica	ceftriaxone	1	0.75	0.5	25	0.976648	0.00970202	2.59873	0.199224
Salmonella enterica	ceftriaxone	1	0.75	0.5	50	0.976635	0.00976566	2.84044	0.098013
Salmonella enterica	ceftriaxone	1	0.75	0.5	100	0.974958	0.0105715	2.76294	0.102217
Salmonella enterica	ceftriaxone	1	0.75	0.5	200	0.976648	0.00970202	2.75469	0.201848
Salmonella enterica	ceftriaxone	1	0.75	0.75	25	0.979984	0.00852083	2.63826	0.191725
Salmonella enterica	ceftriaxone	1	0.75	0.75	50	0.979996	0.00667537	2.55867	0.219527
Salmonella enterica	ceftriaxone	1	0.75	0.75	100	0.979996	0.00667537	2.6437	0.18435
Salmonella enterica	ceftriaxone	1	0.75	0.75	200	0.978319	0.00849838	2.5347	0.203746
Salmonella enterica	ceftriaxone	1	0.75	1	25	0.979984	0.00852083	2.4863	0.272479
Salmonella enterica	ceftriaxone	1	0.75	1	50	0.979984	0.00852083	2.40062	0.250831
Salmonella enterica	ceftriaxone	1	0.75	1	100	0.979984	0.00852083	2.48415	0.219767
Salmonella enterica	ceftriaxone	1	0.75	1	200	0.976675	0.011008	2.47186	0.258009
Salmonella enterica	ceftriaxone	1	1	0.25	25	0.976635	0.00976566	2.41013	0.294183
Salmonella enterica	ceftriaxone	1	1	0.25	50	0.976635	0.00976566	2.42683	0.243591
Salmonella enterica	ceftriaxone	1	1	0.25	100	0.974958	0.0105715	2.34262	0.136223
Salmonella enterica	ceftriaxone	1	1	0.25	200	0.974958	0.0105715	2.46573	0.247561
Salmonella enterica	ceftriaxone	1	1	0.5	25	0.976648	0.00970202	2.03633	0.198738
Salmonella enterica	ceftriaxone	1	1	0.5	50	0.976648	0.00970202	2.17742	0.378982
Salmonella enterica	ceftriaxone	1	1	0.5	100	0.976648	0.00970202	2.11009	0.319946
Salmonella enterica	ceftriaxone	1	1	0.5	200	0.976648	0.00970202	2.09054	0.313678
Salmonella enterica	ceftriaxone	1	1	0.75	25	0.979984	0.00852083	2.16227	0.303782
Salmonella enterica	ceftriaxone	1	1	0.75	50	0.979984	0.00852083	2.17192	0.35522
Salmonella enterica	ceftriaxone	1	1	0.75	100	0.978319	0.00849838	2.18479	0.271061
Salmonella enterica	ceftriaxone	1	1	0.75	200	0.976648	0.00970202	2.18159	0.251477
Salmonella enterica	ceftriaxone	1	1	1	25	0.979984	0.00852083	2.2149	0.270814
Salmonella enterica	ceftriaxone	1	1	1	50	0.979984	0.00852083	2.17608	0.288795
Salmonella enterica	ceftriaxone	1	1	1	100	0.979984	0.00852083	2.17154	0.288778
Salmonella enterica	ceftriaxone	1	1	1	200	0.979984	0.00852083	2.19362	0.2751
Salmonella enterica	ceftriaxone	10	0.25	0.25	25	0.976638	0.0133724	3.35864	0.0900403
Salmonella enterica	ceftriaxone	10	0.25	0.25	50	0.976635	0.00976566	3.47785	0.0907117
Salmonella enterica	ceftriaxone	10	0.25	0.25	100	0.978315	0.0113494	3.4481	0.0838261
Salmonella enterica	ceftriaxone	10	0.25	0.25	200	0.978315	0.0113494	3.44748	0.101702
Salmonella enterica	ceftriaxone	10	0.25	0.5	25	0.978328	0.0112927	3.3708	0.172949
Salmonella enterica	ceftriaxone	10	0.25	0.5	50	0.978315	0.0113494	3.38933	0.110882
Salmonella enterica	ceftriaxone	10	0.25	0.5	100	0.976638	0.0122813	3.3105	0.0868654
Salmonella enterica	ceftriaxone	10	0.25	0.5	200	0.976638	0.0122813	3.37073	0.0551883
Salmonella enterica	ceftriaxone	10	0.25	0.75	25	0.979998	0.0100004	3.34438	0.189178
Salmonella enterica	ceftriaxone	10	0.25	0.75	50	0.979998	0.0100004	3.44261	0.252305
Salmonella enterica	ceftriaxone	10	0.25	0.75	100	0.979998	0.0100004	3.41889	0.145136
Salmonella enterica	ceftriaxone	10	0.25	0.75	200	0.979998	0.0100004	3.51898	0.103651
Salmonella enterica	ceftriaxone	10	0.25	1	25	0.981679	0.0133072	3.34933	0.342042
Salmonella enterica	ceftriaxone	10	0.25	1	50	0.979998	0.0100004	3.3876	0.259391
Salmonella enterica	ceftriaxone	10	0.25	1	100	0.979998	0.0100004	3.38391	0.22285
Salmonella enterica	ceftriaxone	10	0.25	1	200	0.981664	0.00973632	3.55428	0.157478
Salmonella enterica	ceftriaxone	10	0.5	0.25	25	0.976635	0.00976566	2.96963	0.189371
Salmonella enterica	ceftriaxone	10	0.5	0.25	50	0.976635	0.00976566	3.04418	0.1271
Salmonella enterica	ceftriaxone	10	0.5	0.25	100	0.976635	0.00976566	3.34149	0.0891489
Salmonella enterica	ceftriaxone	10	0.5	0.25	200	0.976635	0.00976566	3.28377	0.0785839
Salmonella enterica	ceftriaxone	10	0.5	0.5	25	0.976648	0.00970202	2.95659	0.26824
Salmonella enterica	ceftriaxone	10	0.5	0.5	50	0.976635	0.00976566	2.96673	0.190284
Salmonella enterica	ceftriaxone	10	0.5	0.5	100	0.976635	0.00976566	3.30158	0.0882424
Salmonella enterica	ceftriaxone	10	0.5	0.5	200	0.976648	0.00970202	3.32853	0.0876203
Salmonella enterica	ceftriaxone	10	0.5	0.75	25	0.979984	0.00852083	2.75789	0.214762
Salmonella enterica	ceftriaxone	10	0.5	0.75	50	0.979996	0.00667537	2.86294	0.174589
Salmonella enterica	ceftriaxone	10	0.5	0.75	100	0.978319	0.00849838	3.31746	0.119464
Salmonella enterica	ceftriaxone	10	0.5	0.75	200	0.978319	0.00849838	3.25007	0.0895406
Salmonella enterica	ceftriaxone	10	0.5	1	25	0.979984	0.00852083	2.81856	0.253716
Salmonella enterica	ceftriaxone	10	0.5	1	50	0.978319	0.00849838	2.83004	0.2195
Salmonella enterica	ceftriaxone	10	0.5	1	100	0.978319	0.00849838	3.21885	0.100865
Salmonella enterica	ceftriaxone	10	0.5	1	200	0.978319	0.00849838	3.1797	0.0693599
Salmonella enterica	ceftriaxone	10	0.75	0.25	25	0.974958	0.0105715	2.87873	0.299296
Salmonella enterica	ceftriaxone	10	0.75	0.25	50	0.976635	0.00976566	3.06746	0.191639
Salmonella enterica	ceftriaxone	10	0.75	0.25	100	0.976635	0.00976566	3.1278	0.0598833
Salmonella enterica	ceftriaxone	10	0.75	0.25	200	0.976635	0.00976566	3.01249	0.0454051
Salmonella enterica	ceftriaxone	10	0.75	0.5	25	0.976648	0.00970202	2.59578	0.165158
Salmonella enterica	ceftriaxone	10	0.75	0.5	50	0.974958	0.0105715	2.78527	0.128388
Salmonella enterica	ceftriaxone	10	0.75	0.5	100	0.974958	0.0105715	2.74923	0.112593
Salmonella enterica	ceftriaxone	10	0.75	0.5	200	0.976648	0.00970202	2.74763	0.216947
Salmonella enterica	ceftriaxone	10	0.75	0.75	25	0.979984	0.00852083	2.67866	0.166668
Salmonella enterica	ceftriaxone	10	0.75	0.75	50	0.979996	0.00667537	2.59574	0.153698
Salmonella enterica	ceftriaxone	10	0.75	0.75	100	0.979996	0.00667537	2.68271	0.195846
Salmonella enterica	ceftriaxone	10	0.75	0.75	200	0.978319	0.00849838	2.6452	0.179558
Salmonella enterica	ceftriaxone	10	0.75	1	25	0.979984	0.00852083	2.5112	0.327485
Salmonella enterica	ceftriaxone	10	0.75	1	50	0.981661	0.00627357	2.50947	0.255889
Salmonella enterica	ceftriaxone	10	0.75	1	100	0.981661	0.00627357	2.51714	0.188268
Salmonella enterica	ceftriaxone	10	0.75	1	200	0.978319	0.00849838	2.5378	0.216097
Salmonella enterica	ceftriaxone	10	1	0.25	25	0.976635	0.00976566	2.35098	0.27219
Salmonella enterica	ceftriaxone	10	1	0.25	50	0.976635	0.00976566	2.41644	0.260704
Salmonella enterica	ceftriaxone	10	1	0.25	100	0.974958	0.0105715	2.35947	0.211994
Salmonella enterica	ceftriaxone	10	1	0.25	200	0.974958	0.0105715	2.5395	0.293485
Salmonella enterica	ceftriaxone	10	1	0.5	25	0.976648	0.00970202	2.18027	0.153285
Salmonella enterica	ceftriaxone	10	1	0.5	50	0.976648	0.00970202	2.27187	0.252155
Salmonella enterica	ceftriaxone	10	1	0.5	100	0.976648	0.00970202	2.22267	0.229295
Salmonella enterica	ceftriaxone	10	1	0.5	200	0.976648	0.00970202	2.21479	0.26267
Salmonella enterica	ceftriaxone	10	1	0.75	25	0.979984	0.00852083	2.40672	0.278745
Salmonella enterica	ceftriaxone	10	1	0.75	50	0.979984	0.00852083	2.39641	0.349565
Salmonella enterica	ceftriaxone	10	1	0.75	100	0.978319	0.00849838	2.32621	0.273048
Salmonella enterica	ceftriaxone	10	1	0.75	200	0.976648	0.00970202	2.35893	0.268641
Salmonella enterica	ceftriaxone	10	1	1	25	0.979984	0.00852083	2.40796	0.342186
Salmonella enterica	ceftriaxone	10	1	1	50	0.979984	0.00852083	2.35236	0.330542
Salmonella enterica	ceftriaxone	10	1	1	100	0.979984	0.00852083	2.37365	0.302462
Salmonella enterica	ceftriaxone	10	1	1	200	0.978319	0.00849838	2.3844	0.303973
Salmonella enterica	ceftriaxone	100	0.25	0.25	25	0.978315	0.0113494	3.35133	0.107032
Salmonella enterica	ceftriaxone	100	0.25	0.25	50	0.976635	0.00976566	3.44017	0.0966371
Salmonella enterica	ceftriaxone	100	0.25	0.25	100	0.978315	0.0113494	3.412	0.0559857
Salmonella enterica	ceftriaxone	100	0.25	0.25	200	0.978315	0.0113494	3.42451	0.102181
Salmonella enterica	ceftriaxone	100	0.25	0.5	25	0.978328	0.0112927	3.45192	0.193028
Salmonella enterica	ceftriaxone	100	0.25	0.5	50	0.976638	0.0122813	3.44835	0.126647
Salmonella enterica	ceftriaxone	100	0.25	0.5	100	0.976638	0.0122813	3.35389	0.0757736
Salmonella enterica	ceftriaxone	100	0.25	0.5	200	0.976638	0.0122813	3.35587	0.0389539
Salmonella enterica	ceftriaxone	100	0.25	0.75	25	0.979998	0.0100004	3.46137	0.16205
Salmonella enterica	ceftriaxone	100	0.25	0.75	50	0.979998	0.0100004	3.47292	0.208459
Salmonella enterica	ceftriaxone	100	0.25	0.75	100	0.979998	0.0100004	3.42095	0.105502
Salmonella enterica	ceftriaxone	100	0.25	0.75	200	0.979998	0.0100004	3.48571	0.109064
Salmonella enterica	ceftriaxone	100	0.25	1	25	0.981679	0.0133072	3.21642	0.0612476
Salmonella enterica	ceftriaxone	100	0.25	1	50	0.979998	0.0100004	3.38098	0.0659441
Salmonella enterica	ceftriaxone	100	0.25	1	100	0.979998	0.0100004	3.37002	0.124107
Salmonella enterica	ceftriaxone	100	0.25	1	200	0.979998	0.0100004	3.41299	0.103478
Salmonella enterica	ceftriaxone	100	0.5	0.25	25	0.976635	0.00976566	3.2134	0.125224
Salmonella enterica	ceftriaxone	100	0.5	0.25	50	0.976635	0.00976566	3.28159	0.0481117
Salmonella enterica	ceftriaxone	100	0.5	0.25	100	0.976635	0.00976566	3.32815	0.0859222
Salmonella enterica	ceftriaxone	100	0.5	0.25	200	0.976635	0.00976566	3.31238	0.0618144
Salmonella enterica	ceftriaxone	100	0.5	0.5	25	0.978328	0.0112927	3.24135	0.21147
Salmonella enterica	ceftriaxone	100	0.5	0.5	50	0.976635	0.00976566	3.40026	0.140178
Salmonella enterica	ceftriaxone	100	0.5	0.5	100	0.974958	0.0105715	3.33064	0.0626511
Salmonella enterica	ceftriaxone	100	0.5	0.5	200	0.974958	0.0105715	3.39378	0.135567
Salmonella enterica	ceftriaxone	100	0.5	0.75	25	0.981664	0.00973632	3.11914	0.0857792
Salmonella enterica	ceftriaxone	100	0.5	0.75	50	0.981676	0.00816771	3.25009	0.0933945
Salmonella enterica	ceftriaxone	100	0.5	0.75	100	0.979998	0.0100004	3.33111	0.0770697
Salmonella enterica	ceftriaxone	100	0.5	0.75	200	0.979998	0.0100004	3.38241	0.122034
Salmonella enterica	ceftriaxone	100	0.5	1	25	0.981664	0.00973632	3.04191	0.0941132
Salmonella enterica	ceftriaxone	100	0.5	1	50	0.981664	0.00973632	3.18657	0.0410357
Salmonella enterica	ceftriaxone	100	0.5	1	100	0.979998	0.0100004	3.30257	0.0467978
Salmonella enterica	ceftriaxone	100	0.5	1	200	0.979998	0.0100004	3.33058	0.0444273
Salmonella enterica	ceftriaxone	100	0.75	0.25	25	0.974958	0.0105715	3.20684	0.207574
Salmonella enterica	ceftriaxone	100	0.75	0.25	50	0.976635	0.00976566	3.21591	0.0627541
Salmonella enterica	ceftriaxone	100	0.75	0.25	100	0.976635	0.00976566	3.34747	0.128779
Salmonella enterica	ceftriaxone	100	0.75	0.25	200	0.976635	0.00976566	3.24729	0.037624
Salmonella enterica	ceftriaxone	100	0.75	0.5	25	0.976648	0.00970202	3.04572	0.11716
Salmonella enterica	ceftriaxone	100	0.75	0.5	50	0.974958	0.0105715	3.18799	0.0959569
Salmonella enterica	ceftriaxone	100	0.75	0.5	100	0.974958	0.0105715	3.17055	0.116793
Salmonella enterica	ceftriaxone	100	0.75	0.5	200	0.974958	0.0105715	3.18608	0.151713
Salmonella enterica	ceftriaxone	100	0.75	0.75	25	0.979984	0.00852083	3.0328	0.154608
Salmonella enterica	ceftriaxone	100	0.75	0.75	50	0.979996	0.00667537	2.98862	0.0810084
Salmonella enterica	ceftriaxone	100	0.75	0.75	100	0.979996	0.00667537	3.05595	0.141066
Salmonella enterica	ceftriaxone	100	0.75	0.75	200	0.978319	0.00849838	3.08098	0.148958
Salmonella enterica	ceftriaxone	100	0.75	1	25	0.981664	0.00973632	2.96935	0.166924
Salmonella enterica	ceftriaxone	100	0.75	1	50	0.981664	0.00973632	2.99133	0.133514
Salmonella enterica	ceftriaxone	100	0.75	1	100	0.979998	0.0100004	3.01044	0.141163
Salmonella enterica	ceftriaxone	100	0.75	1	200	0.979998	0.0100004	2.98794	0.13196
Salmonella enterica	ceftriaxone	100	1	0.25	25	0.976635	0.00976566	2.89879	0.128794
Salmonella enterica	ceftriaxone	100	1	0.25	50	0.976635	0.00976566	2.9732	0.134996
Salmonella enterica	ceftriaxone	100	1	0.25	100	0.976635	0.00976566	3.00571	0.162875
Salmonella enterica	ceftriaxone	100	1	0.25	200	0.976635	0.00976566	3.06511	0.235702
Salmonella enterica	ceftriaxone	100	1	0.5	25	0.974958	0.0105715	2.67306	0.154405
Salmonella enterica	ceftriaxone	100	1	0.5	50	0.976648	0.00970202	2.80811	0.220789
Salmonella enterica	ceftriaxone	100	1	0.5	100	0.976648	0.00970202	2.82988	0.227434
Salmonella enterica	ceftriaxone	100	1	0.5	200	0.976648	0.00970202	2.83934	0.226689
Salmonella enterica	ceftriaxone	100	1	0.75	25	0.978319	0.00849838	2.63735	0.19277
Salmonella enterica	ceftriaxone	100	1	0.75	50	0.978319	0.00849838	2.75867	0.263621
Salmonella enterica	ceftriaxone	100	1	0.75	100	0.978319	0.00849838	2.73806	0.2337
Salmonella enterica	ceftriaxone	100	1	0.75	200	0.976648	0.00970202	2.74399	0.253369
Salmonella enterica	ceftriaxone	100	1	1	25	0.979984	0.00852083	2.70806	0.271426
Salmonella enterica	ceftriaxone	100	1	1	50	0.979984	0.00852083	2.67886	0.287331
Salmonella enterica	ceftriaxone	100	1	1	100	0.979984	0.00852083	2.7125	0.325551
Salmonella enterica	ceftriaxone	100	1	1	200	0.978319	0.00849838	2.68547	0.336136
Salmonella enterica	chloramphenicol	0.1	0.25	0.25	25	0.930741	0.0180229	3.99443	0.268986
Salmonella enterica	chloramphenicol	0.1	0.25	0.25	50	0.924557	0.0212132	4.07086	0.333548
Salmonella enterica	chloramphenicol	0.1	0.25	0.25	100	0.92918	0.0199394	3.88662	0.323432
Salmonella enterica	chloramphenicol	0.1	0.25	0.25	200	0.929373	0.0224609	3.78992	0.285037
Salmonella enterica	chloramphenicol	0.1	0.25	0.5	25	0.935153	0.0198638	4.41333	0.424665
Salmonella enterica	chloramphenicol	0.1	0.25	0.5	50	0.932061	0.0220844	4.42116	0.42409
Salmonella enterica	chloramphenicol	0.1	0.25	0.5	100	0.935153	0.0198638	4.37554	0.436072
Salmonella enterica	chloramphenicol	0.1	0.25	0.5	200	0.936648	0.0226064	4.31367	0.512619
Salmonella enterica	chloramphenicol	0.1	0.25	0.75	25	0.936679	0.0200465	4.63904	0.427676
Salmonella enterica	chloramphenicol	0.1	0.25	0.75	50	0.936844	0.015702	4.60712	0.395394
Salmonella enterica	chloramphenicol	0.1	0.25	0.75	100	0.935475	0.0133894	4.60749	0.319016
Salmonella enterica	chloramphenicol	0.1	0.25	0.75	200	0.938349	0.0183792	4.53818	0.385274
Salmonella enterica	chloramphenicol	0.1	0.25	1	25	0.936767	0.02003	4.93772	0.373427
Salmonella enterica	chloramphenicol	0.1	0.25	1	50	0.933834	0.0181553	4.92709	0.28819
Salmonella enterica	chloramphenicol	0.1	0.25	1	100	0.935288	0.0177147	4.96179	0.170054
Salmonella enterica	chloramphenicol	0.1	0.25	1	200	0.935376	0.017703	4.85359	0.259325
Salmonella enterica	chloramphenicol	0.1	0.5	0.25	25	0.922912	0.0185779	3.62438	0.41928
Salmonella enterica	chloramphenicol	0.1	0.5	0.25	50	0.919811	0.0202399	3.77412	0.300641
Salmonella enterica	chloramphenicol	0.1	0.5	0.25	100	0.922853	0.0225151	4.08902	0.359174
Salmonella enterica	chloramphenicol	0.1	0.5	0.25	200	0.927491	0.0199618	3.96843	0.289523
Salmonella enterica	chloramphenicol	0.1	0.5	0.5	25	0.935153	0.0198638	4.03259	0.592197
Salmonella enterica	chloramphenicol	0.1	0.5	0.5	50	0.932061	0.0220844	4.02583	0.481977
Salmonella enterica	chloramphenicol	0.1	0.5	0.5	100	0.935117	0.0222072	4.3739	0.427743
Salmonella enterica	chloramphenicol	0.1	0.5	0.5	200	0.935153	0.0198638	4.30534	0.370243
Salmonella enterica	chloramphenicol	0.1	0.5	0.75	25	0.938235	0.0181734	4.25637	0.684433
Salmonella enterica	chloramphenicol	0.1	0.5	0.75	50	0.933762	0.0173861	4.33633	0.648215
Salmonella enterica	chloramphenicol	0.1	0.5	0.75	100	0.935288	0.0177147	4.66125	0.640253
Salmonella enterica	chloramphenicol	0.1	0.5	0.75	200	0.936844	0.015702	4.59611	0.494878
Salmonella enterica	chloramphenicol	0.1	0.5	1	25	0.933834	0.0181553	4.44647	0.657199
Salmonella enterica	chloramphenicol	0.1	0.5	1	50	0.935288	0.0177147	4.61496	0.632232
Salmonella enterica	chloramphenicol	0.1	0.5	1	100	0.935288	0.0177147	4.80423	0.653873
Salmonella enterica	chloramphenicol	0.1	0.5	1	200	0.938376	0.0156018	4.72962	0.538347
Salmonella enterica	chloramphenicol	0.1	0.75	0.25	25	0.916737	0.0201058	3.21702	0.358773
Salmonella enterica	chloramphenicol	0.1	0.75	0.25	50	0.918276	0.0199375	3.4032	0.259295
Salmonella enterica	chloramphenicol	0.1	0.75	0.25	100	0.921314	0.0229732	3.36109	0.2245
Salmonella enterica	chloramphenicol	0.1	0.75	0.25	200	0.919779	0.0228085	3.27698	0.234066
Salmonella enterica	chloramphenicol	0.1	0.75	0.5	25	0.936679	0.0200465	3.46197	0.363361
Salmonella enterica	chloramphenicol	0.1	0.75	0.5	50	0.933618	0.0207247	3.7546	0.281274
Salmonella enterica	chloramphenicol	0.1	0.75	0.5	100	0.936679	0.0200465	3.5823	0.202069
Salmonella enterica	chloramphenicol	0.1	0.75	0.5	200	0.936679	0.0200465	3.481	0.159968
Salmonella enterica	chloramphenicol	0.1	0.75	0.75	25	0.936932	0.01568	3.89405	0.41508
Salmonella enterica	chloramphenicol	0.1	0.75	0.75	50	0.936844	0.015702	4.04529	0.377387
Salmonella enterica	chloramphenicol	0.1	0.75	0.75	100	0.936844	0.015702	4.03725	0.347422
Salmonella enterica	chloramphenicol	0.1	0.75	0.75	200	0.936844	0.015702	3.88503	0.297825
Salmonella enterica	chloramphenicol	0.1	0.75	1	25	0.936932	0.01568	4.08628	0.408041
Salmonella enterica	chloramphenicol	0.1	0.75	1	50	0.935376	0.017703	4.35579	0.420772
Salmonella enterica	chloramphenicol	0.1	0.75	1	100	0.935391	0.0163365	4.26136	0.398766
Salmonella enterica	chloramphenicol	0.1	0.75	1	200	0.936932	0.01568	4.23068	0.382291
Salmonella enterica	chloramphenicol	0.1	1	0.25	25	0.926009	0.0159141	2.84985	0.403145
Salmonella enterica	chloramphenicol	0.1	1	0.25	50	0.922908	0.0183571	2.91502	0.41284
Salmonella enterica	chloramphenicol	0.1	1	0.25	100	0.927488	0.0209843	2.86025	0.393868
Salmonella enterica	chloramphenicol	0.1	1	0.25	200	0.92133	0.0217793	3.07058	0.32222
Salmonella enterica	chloramphenicol	0.1	1	0.5	25	0.938235	0.0181734	3.16306	0.312191
Salmonella enterica	chloramphenicol	0.1	1	0.5	50	0.935153	0.0198638	3.16213	0.218738
Salmonella enterica	chloramphenicol	0.1	1	0.5	100	0.938235	0.0181734	3.13615	0.217175
Salmonella enterica	chloramphenicol	0.1	1	0.5	200	0.938235	0.0181734	3.23486	0.233719
Salmonella enterica	chloramphenicol	0.1	1	0.75	25	0.936932	0.01568	3.56835	0.24752
Salmonella enterica	chloramphenicol	0.1	1	0.75	50	0.936932	0.01568	3.60618	0.248675
Salmonella enterica	chloramphenicol	0.1	1	0.75	100	0.935391	0.0163365	3.65193	0.283973
Salmonella enterica	chloramphenicol	0.1	1	0.75	200	0.935391	0.0163365	3.61991	0.317278
Salmonella enterica	chloramphenicol	0.1	1	1	25	0.936932	0.01568	3.67002	0.318109
Salmonella enterica	chloramphenicol	0.1	1	1	50	0.935376	0.017703	3.81196	0.334079
Salmonella enterica	chloramphenicol	0.1	1	1	100	0.935376	0.017703	3.89806	0.379033
Salmonella enterica	chloramphenicol	0.1	1	1	200	0.936932	0.01568	3.87673	0.357743
Salmonella enterica	chloramphenicol	1	0.25	0.25	25	0.929028	0.0200123	4.32303	0.278381
Salmonella enterica	chloramphenicol	1	0.25	0.25	50	0.930562	0.0194844	4.38671	0.313983
Salmonella enterica	chloramphenicol	1	0.25	0.25	100	0.932061	0.0220844	4.34836	0.314893
Salmonella enterica	chloramphenicol	1	0.25	0.25	200	0.932061	0.0220844	4.33442	0.394641
Salmonella enterica	chloramphenicol	1	0.25	0.5	25	0.935123	0.0220892	4.52355	0.517846
Salmonella enterica	chloramphenicol	1	0.25	0.5	50	0.936684	0.0199152	4.45657	0.379248
Salmonella enterica	chloramphenicol	1	0.25	0.5	100	0.936648	0.0226064	4.64943	0.495111
Salmonella enterica	chloramphenicol	1	0.25	0.5	200	0.936684	0.0199152	4.66026	0.514823
Salmonella enterica	chloramphenicol	1	0.25	0.75	25	0.935186	0.0173895	4.76373	0.536207
Salmonella enterica	chloramphenicol	1	0.25	0.75	50	0.936684	0.0199152	4.76739	0.355951
Salmonella enterica	chloramphenicol	1	0.25	0.75	100	0.939711	0.0206151	4.96475	0.379457
Salmonella enterica	chloramphenicol	1	0.25	0.75	200	0.941092	0.0228244	4.86387	0.421731
Salmonella enterica	chloramphenicol	1	0.25	1	25	0.933984	0.0202076	4.78865	0.424473
Salmonella enterica	chloramphenicol	1	0.25	1	50	0.936819	0.0177607	4.9768	0.357235
Salmonella enterica	chloramphenicol	1	0.25	1	100	0.939729	0.0195544	5.22828	0.306415
Salmonella enterica	chloramphenicol	1	0.25	1	200	0.941092	0.0228244	5.01693	0.40802
Salmonella enterica	chloramphenicol	1	0.5	0.25	25	0.927481	0.0206761	3.99207	0.589978
Salmonella enterica	chloramphenicol	1	0.5	0.25	50	0.925952	0.0208228	4.22179	0.379516
Salmonella enterica	chloramphenicol	1	0.5	0.25	100	0.929028	0.0200123	4.52188	0.339415
Salmonella enterica	chloramphenicol	1	0.5	0.25	200	0.929028	0.0200123	4.42422	0.329701
Salmonella enterica	chloramphenicol	1	0.5	0.5	25	0.933654	0.0171976	4.31597	0.831772
Salmonella enterica	chloramphenicol	1	0.5	0.5	50	0.935153	0.0198638	4.31602	0.499571
Salmonella enterica	chloramphenicol	1	0.5	0.5	100	0.936679	0.0200465	4.6573	0.648355
Salmonella enterica	chloramphenicol	1	0.5	0.5	200	0.93821	0.0199808	4.63092	0.614584
Salmonella enterica	chloramphenicol	1	0.5	0.75	25	0.938215	0.0193869	4.49404	0.723858
Salmonella enterica	chloramphenicol	1	0.5	0.75	50	0.935294	0.0175665	4.57642	0.616634
Salmonella enterica	chloramphenicol	1	0.5	0.75	100	0.936819	0.0177607	4.72176	0.659187
Salmonella enterica	chloramphenicol	1	0.5	0.75	200	0.936819	0.0177607	4.60833	0.499334
Salmonella enterica	chloramphenicol	1	0.5	1	25	0.934	0.0175097	4.48564	0.542475
Salmonella enterica	chloramphenicol	1	0.5	1	50	0.935376	0.017703	4.60945	0.6225
Salmonella enterica	chloramphenicol	1	0.5	1	100	0.936819	0.0177607	4.78894	0.57682
Salmonella enterica	chloramphenicol	1	0.5	1	200	0.936819	0.0177607	4.63585	0.494932
Salmonella enterica	chloramphenicol	1	0.75	0.25	25	0.924411	0.0211137	3.78464	0.262069
Salmonella enterica	chloramphenicol	1	0.75	0.25	50	0.922902	0.0185116	4.10783	0.243037
Salmonella enterica	chloramphenicol	1	0.75	0.25	100	0.92595	0.0203817	4.16853	0.272521
Salmonella enterica	chloramphenicol	1	0.75	0.25	200	0.92595	0.0203817	4.02801	0.356997
Salmonella enterica	chloramphenicol	1	0.75	0.5	25	0.93821	0.0199808	3.98172	0.694692
Salmonella enterica	chloramphenicol	1	0.75	0.5	50	0.935153	0.0198638	4.103	0.341655
Salmonella enterica	chloramphenicol	1	0.75	0.5	100	0.935144	0.0210116	4.12654	0.309887
Salmonella enterica	chloramphenicol	1	0.75	0.5	200	0.93821	0.0199808	4.14114	0.279742
Salmonella enterica	chloramphenicol	1	0.75	0.75	25	0.938154	0.020585	4.25163	0.529716
Salmonella enterica	chloramphenicol	1	0.75	0.75	50	0.935376	0.017703	4.2955	0.3529
Salmonella enterica	chloramphenicol	1	0.75	0.75	100	0.936763	0.0184335	4.36991	0.391965
Salmonella enterica	chloramphenicol	1	0.75	0.75	200	0.938206	0.0183804	4.24399	0.321495
Salmonella enterica	chloramphenicol	1	0.75	1	25	0.935376	0.017703	4.08563	0.275556
Salmonella enterica	chloramphenicol	1	0.75	1	50	0.935376	0.017703	4.33984	0.396049
Salmonella enterica	chloramphenicol	1	0.75	1	100	0.936763	0.0184335	4.33024	0.384709
Salmonella enterica	chloramphenicol	1	0.75	1	200	0.938169	0.0178829	4.24529	0.310585
Salmonella enterica	chloramphenicol	1	1	0.25	25	0.930525	0.0222491	3.50342	0.215809
Salmonella enterica	chloramphenicol	1	1	0.25	50	0.929028	0.0200123	3.39807	0.191821
Salmonella enterica	chloramphenicol	1	1	0.25	100	0.929028	0.0200123	3.54342	0.355043
Salmonella enterica	chloramphenicol	1	1	0.25	200	0.927493	0.0204115	3.81082	0.364591
Salmonella enterica	chloramphenicol	1	1	0.5	25	0.935288	0.0177147	3.84303	0.34188
Salmonella enterica	chloramphenicol	1	1	0.5	50	0.936679	0.0200465	3.77194	0.279129
Salmonella enterica	chloramphenicol	1	1	0.5	100	0.93821	0.0199808	3.91197	0.42462
Salmonella enterica	chloramphenicol	1	1	0.5	200	0.93821	0.0199808	4.06313	0.32982
Salmonella enterica	chloramphenicol	1	1	0.75	25	0.932288	0.0191047	4.01422	0.222835
Salmonella enterica	chloramphenicol	1	1	0.75	50	0.933834	0.0181553	4.11857	0.26836
Salmonella enterica	chloramphenicol	1	1	0.75	100	0.933834	0.0181553	4.10122	0.26107
Salmonella enterica	chloramphenicol	1	1	0.75	200	0.933834	0.0181553	4.09164	0.26365
Salmonella enterica	chloramphenicol	1	1	1	25	0.936627	0.0185642	3.92422	0.312712
Salmonella enterica	chloramphenicol	1	1	1	50	0.936643	0.0184993	4.0483	0.318347
Salmonella enterica	chloramphenicol	1	1	1	100	0.936643	0.0184993	4.05802	0.252938
Salmonella enterica	chloramphenicol	1	1	1	200	0.935256	0.0177622	4.05	0.23499
Salmonella enterica	chloramphenicol	10	0.25	0.25	25	0.929028	0.0200123	4.32703	0.278542
Salmonella enterica	chloramphenicol	10	0.25	0.25	50	0.931968	0.0194185	4.40346	0.298386
Salmonella enterica	chloramphenicol	10	0.25	0.25	100	0.93351	0.0202789	4.43872	0.316099
Salmonella enterica	chloramphenicol	10	0.25	0.25	200	0.933467	0.0219304	4.40999	0.384271
Salmonella enterica	chloramphenicol	10	0.25	0.5	25	0.936483	0.0246654	4.47426	0.498247
Salmonella enterica	chloramphenicol	10	0.25	0.5	50	0.937999	0.0251538	4.44908	0.352042
Salmonella enterica	chloramphenicol	10	0.25	0.5	100	0.939614	0.0205721	4.65169	0.472375
Salmonella enterica	chloramphenicol	10	0.25	0.5	200	0.939464	0.023035	4.67158	0.524143
Salmonella enterica	chloramphenicol	10	0.25	0.75	25	0.93818	0.0225502	4.75321	0.457739
Salmonella enterica	chloramphenicol	10	0.25	0.75	50	0.93818	0.0225502	4.79577	0.42341
Salmonella enterica	chloramphenicol	10	0.25	0.75	100	0.942526	0.0206648	4.86977	0.413844
Salmonella enterica	chloramphenicol	10	0.25	0.75	200	0.942376	0.0231367	4.86395	0.396088
Salmonella enterica	chloramphenicol	10	0.25	1	25	0.936806	0.0229389	4.66955	0.399513
Salmonella enterica	chloramphenicol	10	0.25	1	50	0.939711	0.0206151	4.87503	0.37011
Salmonella enterica	chloramphenicol	10	0.25	1	100	0.942526	0.0206648	5.05409	0.390424
Salmonella enterica	chloramphenicol	10	0.25	1	200	0.942376	0.0231367	4.89504	0.292
Salmonella enterica	chloramphenicol	10	0.5	0.25	25	0.927491	0.0199618	3.91209	0.910995
Salmonella enterica	chloramphenicol	10	0.5	0.25	50	0.927491	0.0199618	4.20449	0.431239
Salmonella enterica	chloramphenicol	10	0.5	0.25	100	0.927488	0.0209843	4.50094	0.395724
Salmonella enterica	chloramphenicol	10	0.5	0.25	200	0.930562	0.0194844	4.42255	0.363004
Salmonella enterica	chloramphenicol	10	0.5	0.5	25	0.933617	0.0202823	4.27363	0.892074
Salmonella enterica	chloramphenicol	10	0.5	0.5	50	0.935153	0.0198638	4.34383	0.564073
Salmonella enterica	chloramphenicol	10	0.5	0.5	100	0.936679	0.0200465	4.7023	0.671628
Salmonella enterica	chloramphenicol	10	0.5	0.5	200	0.93821	0.0199808	4.63448	0.538008
Salmonella enterica	chloramphenicol	10	0.5	0.75	25	0.932118	0.0175486	4.50246	0.739799
Salmonella enterica	chloramphenicol	10	0.5	0.75	50	0.938081	0.0199571	4.55833	0.584219
Salmonella enterica	chloramphenicol	10	0.5	0.75	100	0.938206	0.0183804	4.76039	0.618426
Salmonella enterica	chloramphenicol	10	0.5	0.75	200	0.939597	0.0204394	4.58759	0.522418
Salmonella enterica	chloramphenicol	10	0.5	1	25	0.935356	0.0230366	4.46052	0.515073
Salmonella enterica	chloramphenicol	10	0.5	1	50	0.935516	0.0200551	4.62629	0.602583
Salmonella enterica	chloramphenicol	10	0.5	1	100	0.936959	0.020096	4.7278	0.557385
Salmonella enterica	chloramphenicol	10	0.5	1	200	0.939729	0.0195544	4.62816	0.460883
Salmonella enterica	chloramphenicol	10	0.75	0.25	25	0.924411	0.0211137	3.91671	0.401793
Salmonella enterica	chloramphenicol	10	0.75	0.25	50	0.924448	0.0176419	4.14029	0.221867
Salmonella enterica	chloramphenicol	10	0.75	0.25	100	0.924411	0.0211137	4.38025	0.256329
Salmonella enterica	chloramphenicol	10	0.75	0.25	200	0.92595	0.0203817	4.15802	0.303603
Salmonella enterica	chloramphenicol	10	0.75	0.5	25	0.938066	0.020607	4.17191	0.648553
Salmonella enterica	chloramphenicol	10	0.75	0.5	50	0.936679	0.0200465	4.19136	0.369295
Salmonella enterica	chloramphenicol	10	0.75	0.5	100	0.93821	0.0199808	4.29591	0.353988
Salmonella enterica	chloramphenicol	10	0.75	0.5	200	0.93821	0.0199808	4.25953	0.357683
Salmonella enterica	chloramphenicol	10	0.75	0.75	25	0.938154	0.020585	4.32071	0.48517
Salmonella enterica	chloramphenicol	10	0.75	0.75	50	0.936763	0.0184335	4.34127	0.411263
Salmonella enterica	chloramphenicol	10	0.75	0.75	100	0.938206	0.0183804	4.48923	0.454547
Salmonella enterica	chloramphenicol	10	0.75	0.75	200	0.938206	0.0183804	4.37495	0.388137
Salmonella enterica	chloramphenicol	10	0.75	1	25	0.936763	0.0184335	4.14759	0.333501
Salmonella enterica	chloramphenicol	10	0.75	1	50	0.936763	0.0184335	4.34203	0.422254
Salmonella enterica	chloramphenicol	10	0.75	1	100	0.938169	0.0178829	4.44554	0.461416
Salmonella enterica	chloramphenicol	10	0.75	1	200	0.938169	0.0178829	4.32246	0.339387
Salmonella enterica	chloramphenicol	10	1	0.25	25	0.929026	0.0195534	3.66253	0.297204
Salmonella enterica	chloramphenicol	10	1	0.25	50	0.929028	0.0200123	3.58762	0.324326
Salmonella enterica	chloramphenicol	10	1	0.25	100	0.929028	0.0200123	3.7284	0.384564
Salmonella enterica	chloramphenicol	10	1	0.25	200	0.927493	0.0204115	3.99001	0.348747
Salmonella enterica	chloramphenicol	10	1	0.5	25	0.935288	0.0177147	3.98091	0.289844
Salmonella enterica	chloramphenicol	10	1	0.5	50	0.938066	0.020607	3.89374	0.250723
Salmonella enterica	chloramphenicol	10	1	0.5	100	0.936679	0.0200465	4.02535	0.371072
Salmonella enterica	chloramphenicol	10	1	0.5	200	0.936679	0.0200465	4.14357	0.358334
Salmonella enterica	chloramphenicol	10	1	0.75	25	0.935221	0.0189813	4.16869	0.298097
Salmonella enterica	chloramphenicol	10	1	0.75	50	0.935221	0.0189813	4.21234	0.31715
Salmonella enterica	chloramphenicol	10	1	0.75	100	0.935102	0.0190356	4.21504	0.326085
Salmonella enterica	chloramphenicol	10	1	0.75	200	0.935221	0.0189813	4.23527	0.315974
Salmonella enterica	chloramphenicol	10	1	1	25	0.935081	0.019714	4.13155	0.31573
Salmonella enterica	chloramphenicol	10	1	1	50	0.935102	0.0190356	4.14821	0.321584
Salmonella enterica	chloramphenicol	10	1	1	100	0.936643	0.0184993	4.18395	0.312624
Salmonella enterica	chloramphenicol	10	1	1	200	0.936643	0.0184993	4.21624	0.326599
Salmonella enterica	chloramphenicol	100	0.25	0.25	25	0.932056	0.0205394	4.07467	0.39634
Salmonella enterica	chloramphenicol	100	0.25	0.25	50	0.933524	0.0175336	4.28527	0.326291
Salmonella enterica	chloramphenicol	100	0.25	0.25	100	0.932071	0.0178355	4.39381	0.456364
Salmonella enterica	chloramphenicol	100	0.25	0.25	200	0.931988	0.0178668	4.22929	0.348717
Salmonella enterica	chloramphenicol	100	0.25	0.5	25	0.936516	0.0214479	4.01459	0.637708
Salmonella enterica	chloramphenicol	100	0.25	0.5	50	0.942559	0.0194848	4.17778	0.356771
Salmonella enterica	chloramphenicol	100	0.25	0.5	100	0.942559	0.0194848	4.45267	0.490885
Salmonella enterica	chloramphenicol	100	0.25	0.5	200	0.942433	0.0190689	4.46451	0.49797
Salmonella enterica	chloramphenicol	100	0.25	0.75	25	0.936648	0.0191209	3.91522	0.548961
Salmonella enterica	chloramphenicol	100	0.25	0.75	50	0.939521	0.0189541	4.10903	0.502972
Salmonella enterica	chloramphenicol	100	0.25	0.75	100	0.941074	0.0170728	4.31383	0.563107
Salmonella enterica	chloramphenicol	100	0.25	0.75	200	0.942433	0.0190689	4.40693	0.484862
Salmonella enterica	chloramphenicol	100	0.25	1	25	0.935418	0.0167154	3.36721	0.316947
Salmonella enterica	chloramphenicol	100	0.25	1	50	0.936805	0.0174839	3.6614	0.345939
Salmonella enterica	chloramphenicol	100	0.25	1	100	0.941195	0.0156614	4.17391	0.438052
Salmonella enterica	chloramphenicol	100	0.25	1	200	0.939664	0.0160328	4.19393	0.404227
Salmonella enterica	chloramphenicol	100	0.5	0.25	25	0.930583	0.01794	4.38905	0.607746
Salmonella enterica	chloramphenicol	100	0.5	0.25	50	0.931974	0.0205666	4.53326	0.380501
Salmonella enterica	chloramphenicol	100	0.5	0.25	100	0.93351	0.0202789	4.74383	0.231752
Salmonella enterica	chloramphenicol	100	0.5	0.25	200	0.93351	0.0202789	4.68072	0.360964
Salmonella enterica	chloramphenicol	100	0.5	0.5	25	0.935013	0.0205331	4.38541	0.928695
Salmonella enterica	chloramphenicol	100	0.5	0.5	50	0.938044	0.0226455	4.52077	0.520956
Salmonella enterica	chloramphenicol	100	0.5	0.5	100	0.940971	0.0238146	4.70061	0.481186
Salmonella enterica	chloramphenicol	100	0.5	0.5	200	0.940971	0.0238146	4.72912	0.390687
Salmonella enterica	chloramphenicol	100	0.5	0.75	25	0.933766	0.0238054	4.50402	0.628704
Salmonella enterica	chloramphenicol	100	0.5	0.75	50	0.941052	0.0186527	4.59148	0.486568
Salmonella enterica	chloramphenicol	100	0.5	0.75	100	0.941121	0.0214308	4.56099	0.367951
Salmonella enterica	chloramphenicol	100	0.5	0.75	200	0.942559	0.0194848	4.42874	0.337205
Salmonella enterica	chloramphenicol	100	0.5	1	25	0.936777	0.0191553	4.05466	0.498095
Salmonella enterica	chloramphenicol	100	0.5	1	50	0.942559	0.0194848	4.24744	0.5206
Salmonella enterica	chloramphenicol	100	0.5	1	100	0.943965	0.0185302	4.30857	0.269877
Salmonella enterica	chloramphenicol	100	0.5	1	200	0.941083	0.021011	4.14214	0.251403
Salmonella enterica	chloramphenicol	100	0.75	0.25	25	0.929073	0.0226967	4.55098	0.253551
Salmonella enterica	chloramphenicol	100	0.75	0.25	50	0.932061	0.0220844	4.59874	0.243169
Salmonella enterica	chloramphenicol	100	0.75	0.25	100	0.933557	0.0247678	4.87672	0.243118
Salmonella enterica	chloramphenicol	100	0.75	0.25	200	0.932061	0.0220844	4.69853	0.188284
Salmonella enterica	chloramphenicol	100	0.75	0.5	25	0.942502	0.023481	4.78263	0.554125
Salmonella enterica	chloramphenicol	100	0.75	0.5	50	0.941092	0.0228244	4.63098	0.335408
Salmonella enterica	chloramphenicol	100	0.75	0.5	100	0.941092	0.0228244	4.81611	0.354573
Salmonella enterica	chloramphenicol	100	0.75	0.5	200	0.941092	0.0228244	4.67347	0.318627
Salmonella enterica	chloramphenicol	100	0.75	0.75	25	0.938108	0.0236778	4.4884	0.48761
Salmonella enterica	chloramphenicol	100	0.75	0.75	50	0.941121	0.0214308	4.52185	0.364146
Salmonella enterica	chloramphenicol	100	0.75	0.75	100	0.941121	0.0214308	4.70356	0.38592
Salmonella enterica	chloramphenicol	100	0.75	0.75	200	0.941121	0.0214308	4.5313	0.306547
Salmonella enterica	chloramphenicol	100	0.75	1	25	0.941121	0.0214308	4.04046	0.447335
Salmonella enterica	chloramphenicol	100	0.75	1	50	0.941121	0.0214308	4.24306	0.410315
Salmonella enterica	chloramphenicol	100	0.75	1	100	0.941121	0.0214308	4.28895	0.382299
Salmonella enterica	chloramphenicol	100	0.75	1	200	0.942526	0.0206648	4.19559	0.356582
Salmonella enterica	chloramphenicol	100	1	0.25	25	0.93202	0.0250068	4.27392	0.329122
Salmonella enterica	chloramphenicol	100	1	0.25	50	0.930527	0.0226533	4.3569	0.391288
Salmonella enterica	chloramphenicol	100	1	0.25	100	0.930525	0.0222491	4.43662	0.334671
Salmonella enterica	chloramphenicol	100	1	0.25	200	0.930486	0.0255081	4.66941	0.263925
Salmonella enterica	chloramphenicol	100	1	0.5	25	0.938174	0.0226666	4.41233	0.355297
Salmonella enterica	chloramphenicol	100	1	0.5	50	0.939561	0.0230741	4.46267	0.283843
Salmonella enterica	chloramphenicol	100	1	0.5	100	0.939561	0.0230741	4.57104	0.302479
Salmonella enterica	chloramphenicol	100	1	0.5	200	0.938174	0.0226666	4.65735	0.330432
Salmonella enterica	chloramphenicol	100	1	0.75	25	0.941028	0.0198899	4.41514	0.44778
Salmonella enterica	chloramphenicol	100	1	0.75	50	0.940971	0.0238146	4.56091	0.349898
Salmonella enterica	chloramphenicol	100	1	0.75	100	0.942376	0.0231367	4.57856	0.354278
Salmonella enterica	chloramphenicol	100	1	0.75	200	0.939589	0.0216985	4.55413	0.372811
Salmonella enterica	chloramphenicol	100	1	1	25	0.942433	0.0190689	4.05917	0.34856
Salmonella enterica	chloramphenicol	100	1	1	50	0.940995	0.0210448	4.1607	0.404667
Salmonella enterica	chloramphenicol	100	1	1	100	0.940995	0.0210448	4.17868	0.385267
Salmonella enterica	chloramphenicol	100	1	1	200	0.940995	0.0210448	4.25862	0.387534
Staphylococcus aureus	cefoxitin	0.1	0.25	0.25	25	0.979276	0.013093	0	0
Staphylococcus aureus	cefoxitin	0.1	0.25	0.25	50	0.976646	0.0094915	0	0
Staphylococcus aureus	cefoxitin	0.1	0.25	0.25	100	0.98191	0.0154587	4.00883e-06	7.40453e-06
Staphylococcus aureus	cefoxitin	0.1	0.25	0.25	200	0.987107	0.0162768	2.61748e-05	5.23285e-05
Staphylococcus aureus	cefoxitin	0.1	0.25	0.5	25	0.98191	0.0154587	0	0
Staphylococcus aureus	cefoxitin	0.1	0.25	0.5	50	0.98191	0.0154587	0	0
Staphylococcus aureus	cefoxitin	0.1	0.25	0.5	100	0.989671	0.0149692	1.3397e-05	2.60163e-05
Staphylococcus aureus	cefoxitin	0.1	0.25	0.5	200	0.992305	0.0153904	3.28377e-06	6.53515e-06
Staphylococcus aureus	cefoxitin	0.1	0.25	0.75	25	0.994802	0.0103953	0	0
Staphylococcus aureus	cefoxitin	0.1	0.25	0.75	50	1	0	0	0
Staphylococcus aureus	cefoxitin	0.1	0.25	0.75	100	0.997366	0.00526739	6.59885e-05	8.0182e-05
Staphylococcus aureus	cefoxitin	0.1	0.25	0.75	200	0.992305	0.0153904	1.41191e-05	1.72324e-05
Staphylococcus aureus	cefoxitin	0.1	0.25	1	25	1	0	0	0
Staphylococcus aureus	cefoxitin	0.1	0.25	1	50	0.997366	0.00526739	0	0
Staphylococcus aureus	cefoxitin	0.1	0.25	1	100	1	0	4.05248e-05	5.13342e-05
Staphylococcus aureus	cefoxitin	0.1	0.25	1	200	1	0	2.95271e-06	3.99524e-06
Staphylococcus aureus	cefoxitin	0.1	0.5	0.25	25	0.974086	0.00800333	0	0
Staphylococcus aureus	cefoxitin	0.1	0.5	0.25	50	0.976646	0.0094915	0	0
Staphylococcus aureus	cefoxitin	0.1	0.5	0.25	100	0.976646	0.0094915	0	0
Staphylococcus aureus	cefoxitin	0.1	0.5	0.25	200	0.97928	0.0130952	0	0
Staphylococcus aureus	cefoxitin	0.1	0.5	0.5	25	0.984473	0.0149922	0	0
Staphylococcus aureus	cefoxitin	0.1	0.5	0.5	50	0.984473	0.0149922	0	0
Staphylococcus aureus	cefoxitin	0.1	0.5	0.5	100	0.987107	0.0162768	0	0
Staphylococcus aureus	cefoxitin	0.1	0.5	0.5	200	0.987107	0.0162768	0	0
Staphylococcus aureus	cefoxitin	0.1	0.5	0.75	25	0.987107	0.0162768	0	0
Staphylococcus aureus	cefoxitin	0.1	0.5	0.75	50	0.987107	0.0162768	0	0
Staphylococcus aureus	cefoxitin	0.1	0.5	0.75	100	0.989671	0.0149692	0	0
Staphylococcus aureus	cefoxitin	0.1	0.5	0.75	200	0.992305	0.0153904	0	0
Staphylococcus aureus	cefoxitin	0.1	0.5	1	25	0.992305	0.0153904	0	0
Staphylococcus aureus	cefoxitin	0.1	0.5	1	50	0.992305	0.0153904	0	0
Staphylococcus aureus	cefoxitin	0.1	0.5	1	100	0.994802	0.0103953	0	0
Staphylococcus aureus	cefoxitin	0.1	0.5	1	200	0.992305	0.0153904	0	0
Staphylococcus aureus	cefoxitin	0.1	0.75	0.25	25	0.976646	0.0094915	0	0
Staphylococcus aureus	cefoxitin	0.1	0.75	0.25	50	0.976646	0.0094915	0	0
Staphylococcus aureus	cefoxitin	0.1	0.75	0.25	100	0.976646	0.0094915	0	0
Staphylococcus aureus	cefoxitin	0.1	0.75	0.25	200	0.979276	0.013093	0	0
Staphylococcus aureus	cefoxitin	0.1	0.75	0.5	25	0.984473	0.0149922	0	0
Staphylococcus aureus	cefoxitin	0.1	0.75	0.5	50	0.984473	0.0149922	0	0
Staphylococcus aureus	cefoxitin	0.1	0.75	0.5	100	0.987107	0.0162768	0	0
Staphylococcus aureus	cefoxitin	0.1	0.75	0.5	200	0.987107	0.0162768	0	0
Staphylococcus aureus	cefoxitin	0.1	0.75	0.75	25	0.992305	0.0153904	0	0
Staphylococcus aureus	cefoxitin	0.1	0.75	0.75	50	0.989671	0.0149692	0	0
Staphylococcus aureus	cefoxitin	0.1	0.75	0.75	100	0.992305	0.0153904	0	0
Staphylococcus aureus	cefoxitin	0.1	0.75	0.75	200	0.992305	0.0153904	0	0
Staphylococcus aureus	cefoxitin	0.1	0.75	1	25	0.992305	0.0153904	0	0
Staphylococcus aureus	cefoxitin	0.1	0.75	1	50	0.992305	0.0153904	0	0
Staphylococcus aureus	cefoxitin	0.1	0.75	1	100	0.992305	0.0153904	0	0
Staphylococcus aureus	cefoxitin	0.1	0.75	1	200	0.992305	0.0153904	0	0
Staphylococcus aureus	cefoxitin	0.1	1	0.25	25	0.981844	0.0130678	0	0
Staphylococcus aureus	cefoxitin	0.1	1	0.25	50	0.984473	0.0149922	0	0
Staphylococcus aureus	cefoxitin	0.1	1	0.25	100	0.979276	0.013093	0	0
Staphylococcus aureus	cefoxitin	0.1	1	0.25	200	0.979276	0.013093	0	0
Staphylococcus aureus	cefoxitin	0.1	1	0.5	25	0.992305	0.0153904	0	0
Staphylococcus aureus	cefoxitin	0.1	1	0.5	50	0.989671	0.0149692	0	0
Staphylococcus aureus	cefoxitin	0.1	1	0.5	100	0.989671	0.0149692	0	0
Staphylococcus aureus	cefoxitin	0.1	1	0.5	200	0.984473	0.0149922	0	0
Staphylococcus aureus	cefoxitin	0.1	1	0.75	25	0.989535	0.0209292	0	0
Staphylococcus aureus	cefoxitin	0.1	1	0.75	50	0.989535	0.0209292	0	0
Staphylococcus aureus	cefoxitin	0.1	1	0.75	100	0.992305	0.0153904	0	0
Staphylococcus aureus	cefoxitin	0.1	1	0.75	200	0.992305	0.0153904	0	0
Staphylococcus aureus	cefoxitin	0.1	1	1	25	0.992305	0.0153904	0	0
Staphylococcus aureus	cefoxitin	0.1	1	1	50	0.992305	0.0153904	0	0
Staphylococcus aureus	cefoxitin	0.1	1	1	100	0.992305	0.0153904	0	0
Staphylococcus aureus	cefoxitin	0.1	1	1	200	0.992305	0.0153904	0	0
Staphylococcus aureus	cefoxitin	1	0.25	0.25	25	1	0	3.87312e-08	7.74624e-08
Staphylococcus aureus	cefoxitin	1	0.25	0.25	50	1	0	2.31288e-06	4.62575e-06
Staphylococcus aureus	cefoxitin	1	0.25	0.25	100	1	0	4.91555e-10	9.8311e-10
Staphylococcus aureus	cefoxitin	1	0.25	0.25	200	1	0	2.92432e-13	3.89909e-13
Staphylococcus aureus	cefoxitin	1	0.25	0.5	25	1	0	0.00118415	0.00236831
Staphylococcus aureus	cefoxitin	1	0.25	0.5	50	1	0	2.28466e-05	4.55247e-05
Staphylococcus aureus	cefoxitin	1	0.25	0.5	100	1	0	6.4555e-05	0.000128795
Staphylococcus aureus	cefoxitin	1	0.25	0.5	200	1	0	3.33809e-07	6.63326e-07
Staphylococcus aureus	cefoxitin	1	0.25	0.75	25	1	0	0.00333433	0.00615869
Staphylococcus aureus	cefoxitin	1	0.25	0.75	50	1	0	0.000259045	0.000514775
Staphylococcus aureus	cefoxitin	1	0.25	0.75	100	1	0	1.9321e-05	3.66319e-05
Staphylococcus aureus	cefoxitin	1	0.25	0.75	200	1	0	6.39851e-07	1.14761e-06
Staphylococcus aureus	cefoxitin	1	0.25	1	25	1	0	4.87621e-05	7.65557e-05
Staphylococcus aureus	cefoxitin	1	0.25	1	50	1	0	9.09138e-09	1.11071e-08
Staphylococcus aureus	cefoxitin	1	0.25	1	100	1	0	2.31293e-06	4.62555e-06
Staphylococcus aureus	cefoxitin	1	0.25	1	200	1	0	1.36847e-05	1.67731e-05
Staphylococcus aureus	cefoxitin	1	0.5	0.25	25	1	0	0	0
Staphylococcus aureus	cefoxitin	1	0.5	0.25	50	1	0	2.86648e-11	5.73296e-11
Staphylococcus aureus	cefoxitin	1	0.5	0.25	100	1	0	4.94851e-15	9.89701e-15
Staphylococcus aureus	cefoxitin	1	0.5	0.25	200	1	0	1.47339e-20	2.25061e-20
Staphylococcus aureus	cefoxitin	1	0.5	0.5	25	1	0	3.19413e-09	6.38827e-09
Staphylococcus aureus	cefoxitin	1	0.5	0.5	50	1	0	5.51414e-13	1.10283e-12
Staphylococcus aureus	cefoxitin	1	0.5	0.5	100	1	0	9.6007e-13	1.92014e-12
Staphylococcus aureus	cefoxitin	1	0.5	0.5	200	1	0	2.34578e-16	4.68691e-16
Staphylococcus aureus	cefoxitin	1	0.5	0.75	25	1	0	1.03266e-07	2.06532e-07
Staphylococcus aureus	cefoxitin	1	0.5	0.75	50	1	0	1.41642e-10	2.83284e-10
Staphylococcus aureus	cefoxitin	1	0.5	0.75	100	1	0	2.30222e-14	4.5419e-14
Staphylococcus aureus	cefoxitin	1	0.5	0.75	200	1	0	2.38419e-08	4.76837e-08
Staphylococcus aureus	cefoxitin	1	0.5	1	25	1	0	1.50457e-07	1.85912e-07
Staphylococcus aureus	cefoxitin	1	0.5	1	50	1	0	3.35515e-10	5.92155e-10
Staphylococcus aureus	cefoxitin	1	0.5	1	100	1	0	3.19424e-09	6.38821e-09
Staphylococcus aureus	cefoxitin	1	0.5	1	200	1	0	3.19956e-09	6.38556e-09
Staphylococcus aureus	cefoxitin	1	0.75	0.25	25	1	0	0	0
Staphylococcus aureus	cefoxitin	1	0.75	0.25	50	1	0	0	0
Staphylococcus aureus	cefoxitin	1	0.75	0.25	100	1	0	0	0
Staphylococcus aureus	cefoxitin	1	0.75	0.25	200	1	0	0	0
Staphylococcus aureus	cefoxitin	1	0.75	0.5	25	1	0	3.59388e-08	7.18776e-08
Staphylococcus aureus	cefoxitin	1	0.75	0.5	50	1	0	7.46849e-10	1.4937e-09
Staphylococcus aureus	cefoxitin	1	0.75	0.5	100	1	0	2.35331e-13	4.70662e-13
Staphylococcus aureus	cefoxitin	1	0.75	0.5	200	1	0	1.3983e-16	2.79661e-16
Staphylococcus aureus	cefoxitin	1	0.75	0.75	25	1	0	2.34822e-07	4.69644e-07
Staphylococcus aureus	cefoxitin	1	0.75	0.75	50	1	0	2.73871e-08	5.47742e-08
Staphylococcus aureus	cefoxitin	1	0.75	0.75	100	1	0	8.68955e-11	1.73791e-10
Staphylococcus aureus	cefoxitin	1	0.75	0.75	200	1	0	6.89268e-14	1.37854e-13
Staphylococcus aureus	cefoxitin	1	0.75	1	25	1	0	0	0
Staphylococcus aureus	cefoxitin	1	0.75	1	50	1	0	0	0
Staphylococcus aureus	cefoxitin	1	0.75	1	100	1	0	0	0
Staphylococcus aureus	cefoxitin	1	0.75	1	200	1	0	0	0
Staphylococcus aureus	cefoxitin	1	1	0.25	25	1	0	0	0
Staphylococcus aureus	cefoxitin	1	1	0.25	50	1	0	0	0
Staphylococcus aureus	cefoxitin	1	1	0.25	100	1	0	0	0
Staphylococcus aureus	cefoxitin	1	1	0.25	200	1	0	4.44089e-17	8.88178e-17
Staphylococcus aureus	cefoxitin	1	1	0.5	25	1	0	4.25074e-05	8.50147e-05
Staphylococcus aureus	cefoxitin	1	1	0.5	50	1	0	4.6256e-06	9.2512e-06
Staphylococcus aureus	cefoxitin	1	1	0.5	100	1	0	4.76837e-08	9.53674e-08
Staphylococcus aureus	cefoxitin	1	1	0.5	200	1	0	1.51294e-10	3.02588e-10
Staphylococcus aureus	cefoxitin	1	1	0.75	25	1	0	0	0
Staphylococcus aureus	cefoxitin	1	1	0.75	50	1	0	0	0
Staphylococcus aureus	cefoxitin	1	1	0.75	100	1	0	0	0
Staphylococcus aureus	cefoxitin	1	1	0.75	200	1	0	0	0
Staphylococcus aureus	cefoxitin	1	1	1	25	1	0	0	0
Staphylococcus aureus	cefoxitin	1	1	1	50	1	0	0	0
Staphylococcus aureus	cefoxitin	1	1	1	100	1	0	0	0
Staphylococcus aureus	cefoxitin	1	1	1	200	1	0	0	0
Staphylococcus aureus	cefoxitin	10	0.25	0.25	25	1	0	1.61073e-05	3.22145e-05
Staphylococcus aureus	cefoxitin	10	0.25	0.25	50	1	0	2.09056e-06	3.82999e-06
Staphylococcus aureus	cefoxitin	10	0.25	0.25	100	1	0	4.06623e-10	6.61029e-10
Staphylococcus aureus	cefoxitin	10	0.25	0.25	200	1	0	4.90051e-12	9.37546e-12
Staphylococcus aureus	cefoxitin	10	0.25	0.5	25	1	0	0.00334929	0.00669858
Staphylococcus aureus	cefoxitin	10	0.25	0.5	50	1	0	6.90756e-05	0.000138096
Staphylococcus aureus	cefoxitin	10	0.25	0.5	100	1	0	1.36264e-06	1.96061e-06
Staphylococcus aureus	cefoxitin	10	0.25	0.5	200	1	0	7.80868e-07	1.39422e-06
Staphylococcus aureus	cefoxitin	10	0.25	0.75	25	1	0	0.00299668	0.00532974
Staphylococcus aureus	cefoxitin	10	0.25	0.75	50	1	0	5.85676e-05	0.000111042
Staphylococcus aureus	cefoxitin	10	0.25	0.75	100	1	0	3.29015e-08	6.22554e-08
Staphylococcus aureus	cefoxitin	10	0.25	0.75	200	1	0	4.10296e-07	6.4271e-07
Staphylococcus aureus	cefoxitin	10	0.25	1	25	1	0	0.000161122	0.000316083
Staphylococcus aureus	cefoxitin	10	0.25	1	50	1	0	5.10051e-07	6.70533e-07
Staphylococcus aureus	cefoxitin	10	0.25	1	100	1	0	5.2334e-05	0.000104665
Staphylococcus aureus	cefoxitin	10	0.25	1	200	1	0	4.05428e-06	6.75207e-06
Staphylococcus aureus	cefoxitin	10	0.5	0.25	25	1	0	0	0
Staphylococcus aureus	cefoxitin	10	0.5	0.25	50	1	0	2.2805e-07	4.56101e-07
Staphylococcus aureus	cefoxitin	10	0.5	0.25	100	1	0	1.95747e-09	3.91494e-09
Staphylococcus aureus	cefoxitin	10	0.5	0.25	200	1	0	1.73468e-13	3.46936e-13
Staphylococcus aureus	cefoxitin	10	0.5	0.5	25	1	0	8.42952e-09	1.68587e-08
Staphylococcus aureus	cefoxitin	10	0.5	0.5	50	1	0	1.55974e-12	3.11922e-12
Staphylococcus aureus	cefoxitin	10	0.5	0.5	100	1	0	2.95497e-13	5.90995e-13
Staphylococcus aureus	cefoxitin	10	0.5	0.5	200	1	0	6.83423e-18	1.36684e-17
Staphylococcus aureus	cefoxitin	10	0.5	0.75	25	1	0	1.57054e-05	3.14108e-05
Staphylococcus aureus	cefoxitin	10	0.5	0.75	50	1	0	9.08871e-08	1.81774e-07
Staphylococcus aureus	cefoxitin	10	0.5	0.75	100	1	0	1.37288e-09	2.74573e-09
Staphylococcus aureus	cefoxitin	10	0.5	0.75	200	1	0	2.19097e-07	4.38195e-07
Staphylococcus aureus	cefoxitin	10	0.5	1	25	1	0	3.636e-07	6.51274e-07
Staphylococcus aureus	cefoxitin	10	0.5	1	50	1	0	8.04865e-10	1.17586e-09
Staphylococcus aureus	cefoxitin	10	0.5	1	100	1	0	7.06407e-13	8.32767e-13
Staphylococcus aureus	cefoxitin	10	0.5	1	200	1	0	3.87312e-08	7.74624e-08
Staphylococcus aureus	cefoxitin	10	0.75	0.25	25	1	0	0	0
Staphylococcus aureus	cefoxitin	10	0.75	0.25	50	1	0	9.89701e-15	1.9794e-14
Staphylococcus aureus	cefoxitin	10	0.75	0.25	100	1	0	2.81807e-19	5.63613e-19
Staphylococcus aureus	cefoxitin	10	0.75	0.25	200	1	0	4.80034e-13	9.60068e-13
Staphylococcus aureus	cefoxitin	10	0.75	0.5	25	1	0	1.73791e-10	3.47582e-10
Staphylococcus aureus	cefoxitin	10	0.75	0.5	50	1	0	1.55964e-12	3.11927e-12
Staphylococcus aureus	cefoxitin	10	0.75	0.5	100	1	0	7.21425e-17	1.44285e-16
Staphylococcus aureus	cefoxitin	10	0.75	0.5	200	1	0	2.94954e-22	5.89908e-22
Staphylococcus aureus	cefoxitin	10	0.75	0.75	25	1	0	1.14659e-10	2.29319e-10
Staphylococcus aureus	cefoxitin	10	0.75	0.75	50	1	0	6.78871e-13	1.35774e-12
Staphylococcus aureus	cefoxitin	10	0.75	0.75	100	1	0	5.46738e-17	1.09348e-16
Staphylococcus aureus	cefoxitin	10	0.75	0.75	200	1	0	6.54159e-06	1.30832e-05
Staphylococcus aureus	cefoxitin	10	0.75	1	25	1	0	2.15792e-06	4.31584e-06
Staphylococcus aureus	cefoxitin	10	0.75	1	50	1	0	1.59581e-06	3.07379e-06
Staphylococcus aureus	cefoxitin	10	0.75	1	100	1	0	1.82831e-08	3.3622e-08
Staphylococcus aureus	cefoxitin	10	0.75	1	200	1	0	4.40956e-10	8.50716e-10
Staphylococcus aureus	cefoxitin	10	1	0.25	25	1	0	0	0
Staphylococcus aureus	cefoxitin	10	1	0.25	50	1	0	3.34315e-12	6.6863e-12
Staphylococcus aureus	cefoxitin	10	1	0.25	100	1	0	1.30554e-15	2.61108e-15
Staphylococcus aureus	cefoxitin	10	1	0.25	200	1	0	1.31444e-19	2.62887e-19
Staphylococcus aureus	cefoxitin	10	1	0.5	25	1	0	0.00384733	0.00769465
Staphylococcus aureus	cefoxitin	10	1	0.5	50	1	0	0.000592077	0.00118415
Staphylococcus aureus	cefoxitin	10	1	0.5	100	1	0	2.80444e-05	5.60888e-05
Staphylococcus aureus	cefoxitin	10	1	0.5	200	1	0	2.01341e-06	4.02682e-06
Staphylococcus aureus	cefoxitin	10	1	0.75	25	1	0	0	0
Staphylococcus aureus	cefoxitin	10	1	0.75	50	1	0	0	0
Staphylococcus aureus	cefoxitin	10	1	0.75	100	1	0	2.61184e-14	5.22368e-14
Staphylococcus aureus	cefoxitin	10	1	0.75	200	1	0	2.9299e-17	5.85979e-17
Staphylococcus aureus	cefoxitin	10	1	1	25	1	0	0	0
Staphylococcus aureus	cefoxitin	10	1	1	50	1	0	0	0
Staphylococcus aureus	cefoxitin	10	1	1	100	1	0	2.55531e-08	5.11061e-08
Staphylococcus aureus	cefoxitin	10	1	1	200	1	0	3.47582e-10	6.95164e-10
Staphylococcus aureus	cefoxitin	100	0.25	0.25	25	1	0	1.71169e-09	3.42339e-09
Staphylococcus aureus	cefoxitin	100	0.25	0.25	50	1	0	3.21831e-13	6.37493e-13
Staphylococcus aureus	cefoxitin	100	0.25	0.25	100	1	0	9.83558e-10	1.96712e-09
Staphylococcus aureus	cefoxitin	100	0.25	0.25	200	1	0	5.90999e-13	1.18199e-12
Staphylococcus aureus	cefoxitin	100	0.25	0.5	25	1	0	2.63418e-10	5.26836e-10
Staphylococcus aureus	cefoxitin	100	0.25	0.5	50	1	0	8.19491e-07	1.6345e-06
Staphylococcus aureus	cefoxitin	100	0.25	0.5	100	1	0	4.08864e-07	8.1771e-07
Staphylococcus aureus	cefoxitin	100	0.25	0.5	200	1	0	3.69306e-10	6.85594e-10
Staphylococcus aureus	cefoxitin	100	0.25	0.75	25	1	0	5.81441e-09	1.16288e-08
Staphylococcus aureus	cefoxitin	100	0.25	0.75	50	1	0	1.99865e-06	2.24849e-06
Staphylococcus aureus	cefoxitin	100	0.25	0.75	100	1	0	2.3501e-07	4.69552e-07
Staphylococcus aureus	cefoxitin	100	0.25	0.75	200	1	0	7.98975e-09	1.56691e-08
Staphylococcus aureus	cefoxitin	100	0.25	1	25	1	0	4.01588e-08	5.46812e-08
Staphylococcus aureus	cefoxitin	100	0.25	1	50	1	0	3.70467e-05	7.39887e-05
Staphylococcus aureus	cefoxitin	100	0.25	1	100	1	0	6.38107e-08	1.06478e-07
[truncated: 561 more rows]

## Sheet: Model_Full_Hyperparameter_Sweep
species	drug	C	max_features	max_samples	n_estimators	Test_MCC_mean	Test_MCC_std	GWAS_score_mean	GWAS_score_std
Acinetobacter baumannii	amikacin	0.1	0.25	0.5	25	0.793434	0.0546784	4.03163	0.38561
Acinetobacter baumannii	amikacin	0.1	0.25	0.5	50	0.826083	0.047785	4.74536	0.334495
Acinetobacter baumannii	amikacin	0.1	0.25	0.75	25	0.836456	0.0312791	4.83924	0.974002
Acinetobacter baumannii	amikacin	0.1	0.25	0.75	50	0.856534	0.0410126	4.56737	0.544304
Acinetobacter baumannii	amikacin	0.1	0.25	1	25	0.857118	0.0439788	5.11047	0.262834
Acinetobacter baumannii	amikacin	0.1	0.25	1	50	0.848072	0.0320916	4.99633	0.532555
Acinetobacter baumannii	amikacin	0.1	0.5	0.5	25	0.848872	0.0215657	4.5332	0.310101
Acinetobacter baumannii	amikacin	0.1	0.5	0.5	50	0.860222	0.0414024	4.0798	0.17686
Acinetobacter baumannii	amikacin	0.1	0.5	0.75	25	0.849975	0.0143275	5.32463	0.370096
Acinetobacter baumannii	amikacin	0.1	0.5	0.75	50	0.866586	0.0194291	4.9133	0.314208
Acinetobacter baumannii	amikacin	0.1	0.5	1	25	0.862614	0.018302	4.98735	0.280802
Acinetobacter baumannii	amikacin	0.1	0.5	1	50	0.868777	0.0118569	5.20274	0.693778
Acinetobacter baumannii	amikacin	0.1	0.75	0.5	25	0.855594	0.0274255	3.38756	0.31419
Acinetobacter baumannii	amikacin	0.1	0.75	0.5	50	0.857837	0.0316058	3.79157	0.667993
Acinetobacter baumannii	amikacin	0.1	0.75	0.75	25	0.855621	0.0159976	4.75987	0.0838835
Acinetobacter baumannii	amikacin	0.1	0.75	0.75	50	0.861931	0.0242053	3.99296	0.55875
Acinetobacter baumannii	amikacin	0.1	0.75	1	25	0.86373	0.0379481	4.3399	0.318914
Acinetobacter baumannii	amikacin	0.1	0.75	1	50	0.868633	0.0238316	4.51932	0.311636
Acinetobacter baumannii	amikacin	0.1	1	0.5	25	0.851737	0.0654115	3.20859	0.253286
Acinetobacter baumannii	amikacin	0.1	1	0.5	50	0.850948	0.0535874	3.03144	0.559312
Acinetobacter baumannii	amikacin	0.1	1	0.75	25	0.840305	0.0244654	3.15896	0.453236
Acinetobacter baumannii	amikacin	0.1	1	0.75	50	0.848805	0.034643	3.46917	0.359516
Acinetobacter baumannii	amikacin	0.1	1	1	25	0.870992	0.0361027	3.48694	0.0925365
Acinetobacter baumannii	amikacin	0.1	1	1	50	0.868534	0.0282308	3.31152	0.392529
Acinetobacter baumannii	amikacin	1	0.25	0.5	25	0.854216	0.0295755	4.65608	0.901055
Acinetobacter baumannii	amikacin	1	0.25	0.5	50	0.84513	0.0397529	5.0306	0.495011
Acinetobacter baumannii	amikacin	1	0.25	0.75	25	0.866333	0.0201138	5.35837	0.2486
Acinetobacter baumannii	amikacin	1	0.25	0.75	50	0.877076	0.0440839	5.32163	0.450485
Acinetobacter baumannii	amikacin	1	0.25	1	25	0.851184	0.0376397	4.76436	0.156147
Acinetobacter baumannii	amikacin	1	0.25	1	50	0.859815	0.0485979	5.56926	0.189466
Acinetobacter baumannii	amikacin	1	0.5	0.5	25	0.852929	0.0251572	4.39247	0.697129
Acinetobacter baumannii	amikacin	1	0.5	0.5	50	0.850225	0.0461864	4.39693	0.474809
Acinetobacter baumannii	amikacin	1	0.5	0.75	25	0.870945	0.0484581	4.64496	0.636141
Acinetobacter baumannii	amikacin	1	0.5	0.75	50	0.861915	0.0127651	4.86996	0.304994
Acinetobacter baumannii	amikacin	1	0.5	1	25	0.853665	0.0355697	5.40277	0.380204
Acinetobacter baumannii	amikacin	1	0.5	1	50	0.868131	0.0258734	4.60534	0.505334
Acinetobacter baumannii	amikacin	1	0.75	0.5	25	0.853098	0.0150582	3.77668	0.598445
Acinetobacter baumannii	amikacin	1	0.75	0.5	50	0.841627	0.0523862	3.83443	0.913648
Acinetobacter baumannii	amikacin	1	0.75	0.75	25	0.866614	0.027407	3.96516	0.255147
Acinetobacter baumannii	amikacin	1	0.75	0.75	50	0.864416	0.0279084	4.76856	0.24795
Acinetobacter baumannii	amikacin	1	0.75	1	25	0.868962	0.0118188	3.90793	0.224798
Acinetobacter baumannii	amikacin	1	0.75	1	50	0.8647	0.0220743	4.54638	0.199044
Acinetobacter baumannii	amikacin	1	1	0.5	25	0.853429	0.0339374	3.18616	0.469465
Acinetobacter baumannii	amikacin	1	1	0.5	50	0.842713	0.015866	3.21915	0.274222
Acinetobacter baumannii	amikacin	1	1	0.75	25	0.857859	0.0461076	3.25098	0.437815
Acinetobacter baumannii	amikacin	1	1	0.75	50	0.866015	0.0222656	3.0316	0.241972
Acinetobacter baumannii	amikacin	1	1	1	25	0.869009	0.0139789	3.1814	0.250014
Acinetobacter baumannii	amikacin	1	1	1	50	0.863689	0.0296654	3.11027	0.528904
Acinetobacter baumannii	amikacin	10	0.25	0.5	25	0.838326	0.0268535	5.01069	0.565178
Acinetobacter baumannii	amikacin	10	0.25	0.5	50	0.831862	0.0200433	5.12981	0.524979
Acinetobacter baumannii	amikacin	10	0.25	0.75	25	0.860014	0.0165071	5.57882	0.606869
Acinetobacter baumannii	amikacin	10	0.25	0.75	50	0.83766	0.0180037	5.54477	0.327729
Acinetobacter baumannii	amikacin	10	0.25	1	25	0.838427	0.0571677	5.5744	0.530742
Acinetobacter baumannii	amikacin	10	0.25	1	50	0.877699	0.0308852	5.11783	0.267695
Acinetobacter baumannii	amikacin	10	0.5	0.5	25	0.853491	0.0213509	4.36626	0.535103
Acinetobacter baumannii	amikacin	10	0.5	0.5	50	0.83445	0.0230172	4.80473	0.424187
Acinetobacter baumannii	amikacin	10	0.5	0.75	25	0.866108	0.0259272	4.66783	0.326044
Acinetobacter baumannii	amikacin	10	0.5	0.75	50	0.862724	0.0409386	5.22642	0.362741
Acinetobacter baumannii	amikacin	10	0.5	1	25	0.864605	0.0415794	4.8108	0.309146
Acinetobacter baumannii	amikacin	10	0.5	1	50	0.847052	0.0240235	5.22857	0.350528
Acinetobacter baumannii	amikacin	10	0.75	0.5	25	0.860705	0.0339831	3.40546	0.896452
Acinetobacter baumannii	amikacin	10	0.75	0.5	50	0.859289	0.0388354	4.07466	0.45587
Acinetobacter baumannii	amikacin	10	0.75	0.75	25	0.866363	0.0311301	4.28265	0.472986
Acinetobacter baumannii	amikacin	10	0.75	0.75	50	0.849227	0.0323711	3.85948	0.376703
Acinetobacter baumannii	amikacin	10	0.75	1	25	0.876688	0.0233999	4.47829	0.478684
Acinetobacter baumannii	amikacin	10	0.75	1	50	0.870544	0.0203916	3.92663	0.296354
Acinetobacter baumannii	amikacin	10	1	0.5	25	0.850775	0.037687	2.89293	0.686094
Acinetobacter baumannii	amikacin	10	1	0.5	50	0.853492	0.033126	2.98807	0.424347
Acinetobacter baumannii	amikacin	10	1	0.75	25	0.852538	0.0248946	3.10167	0.266118
Acinetobacter baumannii	amikacin	10	1	0.75	50	0.868747	0.0251436	3.06003	0.131306
Acinetobacter baumannii	amikacin	10	1	1	25	0.859739	0.0181426	3.16403	0.382931
Acinetobacter baumannii	amikacin	10	1	1	50	0.86281	0.0391115	3.20573	0.220959
Acinetobacter baumannii	ampicillin	0.1	0.25	0.5	25	0.761447	0.0541407	3.56061	0.300403
Acinetobacter baumannii	ampicillin	0.1	0.25	0.5	50	0.768716	0.0383743	3.35771	0.385449
Acinetobacter baumannii	ampicillin	0.1	0.25	0.75	25	0.762834	0.0531502	3.49072	0.235345
Acinetobacter baumannii	ampicillin	0.1	0.25	0.75	50	0.781827	0.0455193	4.07077	0.274153
Acinetobacter baumannii	ampicillin	0.1	0.25	1	25	0.790449	0.0305958	3.7427	0.363155
Acinetobacter baumannii	ampicillin	0.1	0.25	1	50	0.789927	0.0195089	3.81703	0.458704
Acinetobacter baumannii	ampicillin	0.1	0.5	0.5	25	0.764545	0.0562213	3.28448	0.540665
Acinetobacter baumannii	ampicillin	0.1	0.5	0.5	50	0.774664	0.0801433	3.16917	0.511156
Acinetobacter baumannii	ampicillin	0.1	0.5	0.75	25	0.787259	0.065585	3.45361	0.368255
Acinetobacter baumannii	ampicillin	0.1	0.5	0.75	50	0.791675	0.0503159	3.3121	0.404823
Acinetobacter baumannii	ampicillin	0.1	0.5	1	25	0.784865	0.0408096	3.43012	0.292135
Acinetobacter baumannii	ampicillin	0.1	0.5	1	50	0.778778	0.0271828	3.42298	0.298373
Acinetobacter baumannii	ampicillin	0.1	0.75	0.5	25	0.773505	0.0544345	2.94625	0.447996
Acinetobacter baumannii	ampicillin	0.1	0.75	0.5	50	0.774619	0.0388904	2.84973	0.347657
Acinetobacter baumannii	ampicillin	0.1	0.75	0.75	25	0.770428	0.0374839	3.11011	0.393383
Acinetobacter baumannii	ampicillin	0.1	0.75	0.75	50	0.796063	0.0477297	3.33222	0.394452
Acinetobacter baumannii	ampicillin	0.1	0.75	1	25	0.793199	0.0170646	3.18207	0.244038
Acinetobacter baumannii	ampicillin	0.1	0.75	1	50	0.802368	0.0591926	2.98701	0.660805
Acinetobacter baumannii	ampicillin	0.1	1	0.5	25	0.787154	0.0631456	2.70702	0.210434
Acinetobacter baumannii	ampicillin	0.1	1	0.5	50	0.787215	0.0303626	2.49222	0.404608
Acinetobacter baumannii	ampicillin	0.1	1	0.75	25	0.771926	0.0347529	2.81986	0.475894
Acinetobacter baumannii	ampicillin	0.1	1	0.75	50	0.783671	0.0291551	2.86935	0.298408
Acinetobacter baumannii	ampicillin	0.1	1	1	25	0.822933	0.0422863	2.85174	0.147283
Acinetobacter baumannii	ampicillin	0.1	1	1	50	0.791473	0.0224323	2.69671	0.290526
Acinetobacter baumannii	ampicillin	1	0.25	0.5	25	0.777557	0.0601738	1.7446	0.42857
Acinetobacter baumannii	ampicillin	1	0.25	0.5	50	0.807952	0.04758	2.567	0.136026
Acinetobacter baumannii	ampicillin	1	0.25	0.75	25	0.806635	0.0396925	2.86493	0.523724
Acinetobacter baumannii	ampicillin	1	0.25	0.75	50	0.795483	0.0273642	2.17171	0.346967
Acinetobacter baumannii	ampicillin	1	0.25	1	25	0.805829	0.0261137	2.33824	0.260837
Acinetobacter baumannii	ampicillin	1	0.25	1	50	0.822046	0.0318971	2.61933	0.624507
Acinetobacter baumannii	ampicillin	1	0.5	0.5	25	0.789317	0.00544959	1.97686	0.162357
Acinetobacter baumannii	ampicillin	1	0.5	0.5	50	0.789151	0.0433702	2.23381	0.363405
Acinetobacter baumannii	ampicillin	1	0.5	0.75	25	0.802926	0.0285073	2.28614	0.316121
Acinetobacter baumannii	ampicillin	1	0.5	0.75	50	0.805282	0.0321614	2.16969	0.48695
Acinetobacter baumannii	ampicillin	1	0.5	1	25	0.815175	0.0350089	2.38256	0.570502
Acinetobacter baumannii	ampicillin	1	0.5	1	50	0.800152	0.0356028	2.17232	0.323514
Acinetobacter baumannii	ampicillin	1	0.75	0.5	25	0.809743	0.032737	2.33146	0.508174
Acinetobacter baumannii	ampicillin	1	0.75	0.5	50	0.781794	0.0411435	2.22168	0.435364
Acinetobacter baumannii	ampicillin	1	0.75	0.75	25	0.816514	0.0413203	2.21818	0.442677
Acinetobacter baumannii	ampicillin	1	0.75	0.75	50	0.804643	0.0415221	2.21597	0.312581
Acinetobacter baumannii	ampicillin	1	0.75	1	25	0.773402	0.0182461	1.9147	0.374163
Acinetobacter baumannii	ampicillin	1	0.75	1	50	0.788585	0.037966	2.0551	0.318123
Acinetobacter baumannii	ampicillin	1	1	0.5	25	0.783611	0.0428542	1.82722	0.247787
Acinetobacter baumannii	ampicillin	1	1	0.5	50	0.792911	0.0608062	1.94011	0.716907
Acinetobacter baumannii	ampicillin	1	1	0.75	25	0.793784	0.0289737	1.57061	0.499596
Acinetobacter baumannii	ampicillin	1	1	0.75	50	0.816261	0.0395559	1.83391	0.209253
Acinetobacter baumannii	ampicillin	1	1	1	25	0.809036	0.0366338	1.67999	0.335313
Acinetobacter baumannii	ampicillin	1	1	1	50	0.814126	0.0423564	1.71246	0.34076
Acinetobacter baumannii	ampicillin	10	0.25	0.5	25	0.786577	0.041766	2.07749	0.675639
Acinetobacter baumannii	ampicillin	10	0.25	0.5	50	0.786383	0.032991	2.30591	0.457219
Acinetobacter baumannii	ampicillin	10	0.25	0.75	25	0.80168	0.0397193	2.43628	0.608176
Acinetobacter baumannii	ampicillin	10	0.25	0.75	50	0.789303	0.0339503	2.4188	0.317415
Acinetobacter baumannii	ampicillin	10	0.25	1	25	0.820662	0.0548182	2.32771	0.173166
Acinetobacter baumannii	ampicillin	10	0.25	1	50	0.821078	0.0430057	2.34503	0.765407
Acinetobacter baumannii	ampicillin	10	0.5	0.5	25	0.788965	0.0333614	2.54267	0.42424
Acinetobacter baumannii	ampicillin	10	0.5	0.5	50	0.8077	0.0505849	2.01245	0.436875
Acinetobacter baumannii	ampicillin	10	0.5	0.75	25	0.785545	0.0702573	1.91104	0.381515
Acinetobacter baumannii	ampicillin	10	0.5	0.75	50	0.792804	0.0421855	2.20385	0.414305
Acinetobacter baumannii	ampicillin	10	0.5	1	25	0.784681	0.0310823	2.33404	0.59271
Acinetobacter baumannii	ampicillin	10	0.5	1	50	0.792556	0.0468135	2.52248	0.356019
Acinetobacter baumannii	ampicillin	10	0.75	0.5	25	0.803741	0.0600709	1.90896	0.227896
Acinetobacter baumannii	ampicillin	10	0.75	0.5	50	0.797373	0.0626207	2.13187	0.270991
Acinetobacter baumannii	ampicillin	10	0.75	0.75	25	0.798892	0.0361408	1.84742	0.354882
Acinetobacter baumannii	ampicillin	10	0.75	0.75	50	0.81625	0.035768	2.0299	0.175412
Acinetobacter baumannii	ampicillin	10	0.75	1	25	0.805818	0.0325787	1.85018	0.338827
Acinetobacter baumannii	ampicillin	10	0.75	1	50	0.806192	0.0172052	1.64771	0.553941
Acinetobacter baumannii	ampicillin	10	1	0.5	25	0.765926	0.0230551	1.90052	0.777652
Acinetobacter baumannii	ampicillin	10	1	0.5	50	0.793413	0.0812081	1.87875	0.216958
Acinetobacter baumannii	ampicillin	10	1	0.75	25	0.778099	0.0460814	1.77565	0.195264
Acinetobacter baumannii	ampicillin	10	1	0.75	50	0.79322	0.0489357	1.83048	0.157013
Acinetobacter baumannii	ampicillin	10	1	1	25	0.794027	0.0134048	1.55067	0.358412
Acinetobacter baumannii	ampicillin	10	1	1	50	0.817445	0.024258	1.62344	0.255758
Acinetobacter baumannii	ceftazidime	0.1	0.25	0.5	25	0.730536	0.0632888	0.68457	0.322619
Acinetobacter baumannii	ceftazidime	0.1	0.25	0.5	50	0.720583	0.0606577	0.975462	0.286013
Acinetobacter baumannii	ceftazidime	0.1	0.25	0.75	25	0.756625	0.0385114	1.36973	0.297066
Acinetobacter baumannii	ceftazidime	0.1	0.25	0.75	50	0.746149	0.0474715	1.09584	0.415385
Acinetobacter baumannii	ceftazidime	0.1	0.25	1	25	0.782141	0.0750278	1.04861	0.269806
Acinetobacter baumannii	ceftazidime	0.1	0.25	1	50	0.729354	0.0917163	1.16003	0.294171
Acinetobacter baumannii	ceftazidime	0.1	0.5	0.5	25	0.720416	0.0535831	0.774599	0.515894
Acinetobacter baumannii	ceftazidime	0.1	0.5	0.5	50	0.754671	0.0613986	0.471888	0.23045
Acinetobacter baumannii	ceftazidime	0.1	0.5	0.75	25	0.738404	0.103555	1.03475	0.325827
Acinetobacter baumannii	ceftazidime	0.1	0.5	0.75	50	0.766911	0.0271363	1.20819	0.673013
Acinetobacter baumannii	ceftazidime	0.1	0.5	1	25	0.755015	0.0611154	1.55561	0.360211
Acinetobacter baumannii	ceftazidime	0.1	0.5	1	50	0.767241	0.0739064	1.29665	0.140309
Acinetobacter baumannii	ceftazidime	0.1	0.75	0.5	25	0.736684	0.0342046	0.875723	0.686617
Acinetobacter baumannii	ceftazidime	0.1	0.75	0.5	50	0.729306	0.116189	0.69743	0.147855
Acinetobacter baumannii	ceftazidime	0.1	0.75	0.75	25	0.745082	0.054503	0.939781	0.319565
Acinetobacter baumannii	ceftazidime	0.1	0.75	0.75	50	0.751727	0.0273852	1.11706	0.268069
Acinetobacter baumannii	ceftazidime	0.1	0.75	1	25	0.745939	0.081744	1.34055	0.525588
Acinetobacter baumannii	ceftazidime	0.1	0.75	1	50	0.746561	0.0714285	1.16776	0.404667
Acinetobacter baumannii	ceftazidime	0.1	1	0.5	25	0.739618	0.0687595	0.638589	0.615675
Acinetobacter baumannii	ceftazidime	0.1	1	0.5	50	0.755368	0.0644822	0.754557	0.340793
Acinetobacter baumannii	ceftazidime	0.1	1	0.75	25	0.782645	0.0548978	1.227	0.257969
Acinetobacter baumannii	ceftazidime	0.1	1	0.75	50	0.725948	0.11503	1.10052	0.555476
Acinetobacter baumannii	ceftazidime	0.1	1	1	25	0.725158	0.0774268	1.2157	0.40342
Acinetobacter baumannii	ceftazidime	0.1	1	1	50	0.766798	0.0620998	1.15505	0.363807
Acinetobacter baumannii	ceftazidime	1	0.25	0.5	25	0.735118	0.0242414	0.495502	0.364732
Acinetobacter baumannii	ceftazidime	1	0.25	0.5	50	0.784885	0.0589241	0.294275	0.297747
Acinetobacter baumannii	ceftazidime	1	0.25	0.75	25	0.748351	0.0260184	1.00805	0.311461
Acinetobacter baumannii	ceftazidime	1	0.25	0.75	50	0.790462	0.0923866	0.957384	0.470994
Acinetobacter baumannii	ceftazidime	1	0.25	1	25	0.788863	0.064971	0.840711	0.683905
Acinetobacter baumannii	ceftazidime	1	0.25	1	50	0.787173	0.0353492	1.06001	0.339931
Acinetobacter baumannii	ceftazidime	1	0.5	0.5	25	0.76974	0.102534	0.595523	0.414087
Acinetobacter baumannii	ceftazidime	1	0.5	0.5	50	0.758082	0.0464371	0.625385	0.329863
Acinetobacter baumannii	ceftazidime	1	0.5	0.75	25	0.774962	0.0679744	0.740347	0.439411
Acinetobacter baumannii	ceftazidime	1	0.5	0.75	50	0.775291	0.0759399	0.937042	0.650633
Acinetobacter baumannii	ceftazidime	1	0.5	1	25	0.767905	0.0439878	0.963276	0.397236
Acinetobacter baumannii	ceftazidime	1	0.5	1	50	0.795114	0.0258408	1.01462	0.382479
Acinetobacter baumannii	ceftazidime	1	0.75	0.5	25	0.776513	0.0407117	0.878373	0.515084
Acinetobacter baumannii	ceftazidime	1	0.75	0.5	50	0.781263	0.0602919	0.701754	0.490931
Acinetobacter baumannii	ceftazidime	1	0.75	0.75	25	0.765965	0.039288	0.909622	0.589849
Acinetobacter baumannii	ceftazidime	1	0.75	0.75	50	0.741323	0.0695666	1.01745	0.244793
Acinetobacter baumannii	ceftazidime	1	0.75	1	25	0.789576	0.0476184	0.834251	0.302746
Acinetobacter baumannii	ceftazidime	1	0.75	1	50	0.764801	0.0341336	1.2895	0.338532
Acinetobacter baumannii	ceftazidime	1	1	0.5	25	0.785909	0.0270671	0.771399	0.384138
Acinetobacter baumannii	ceftazidime	1	1	0.5	50	0.779367	0.0512711	0.783434	0.397063
Acinetobacter baumannii	ceftazidime	1	1	0.75	25	0.7997	0.0766733	0.832884	0.2853
Acinetobacter baumannii	ceftazidime	1	1	0.75	50	0.77798	0.074011	1.09722	0.294191
Acinetobacter baumannii	ceftazidime	1	1	1	25	0.752151	0.0763503	1.14259	0.598934
Acinetobacter baumannii	ceftazidime	1	1	1	50	0.779981	0.0686112	0.979464	0.421169
Acinetobacter baumannii	ceftazidime	10	0.25	0.5	25	0.740915	0.0589842	0.539424	0.619706
Acinetobacter baumannii	ceftazidime	10	0.25	0.5	50	0.775093	0.045406	0.303599	0.157665
Acinetobacter baumannii	ceftazidime	10	0.25	0.75	25	0.778185	0.0824099	0.454552	0.321117
Acinetobacter baumannii	ceftazidime	10	0.25	0.75	50	0.755427	0.0626241	0.908263	0.299026
Acinetobacter baumannii	ceftazidime	10	0.25	1	25	0.819885	0.0544989	0.956658	0.452532
Acinetobacter baumannii	ceftazidime	10	0.25	1	50	0.822517	0.0524348	0.724011	0.406824
Acinetobacter baumannii	ceftazidime	10	0.5	0.5	25	0.782923	0.0483386	0.762138	0.505794
Acinetobacter baumannii	ceftazidime	10	0.5	0.5	50	0.765404	0.0495263	0.738214	0.398317
Acinetobacter baumannii	ceftazidime	10	0.5	0.75	25	0.755329	0.0448235	0.905101	0.379561
Acinetobacter baumannii	ceftazidime	10	0.5	0.75	50	0.784392	0.0612184	0.943674	0.234768
Acinetobacter baumannii	ceftazidime	10	0.5	1	25	0.786054	0.0634739	0.755447	0.40703
Acinetobacter baumannii	ceftazidime	10	0.5	1	50	0.789076	0.060268	0.818977	0.381581
Acinetobacter baumannii	ceftazidime	10	0.75	0.5	25	0.758129	0.0749804	0.63384	0.376089
Acinetobacter baumannii	ceftazidime	10	0.75	0.5	50	0.769244	0.0254983	0.531478	0.308147
Acinetobacter baumannii	ceftazidime	10	0.75	0.75	25	0.765353	0.0369014	0.858752	0.414248
Acinetobacter baumannii	ceftazidime	10	0.75	0.75	50	0.780298	0.0608807	1.08239	0.382625
Acinetobacter baumannii	ceftazidime	10	0.75	1	25	0.766345	0.0773812	0.976868	0.339804
Acinetobacter baumannii	ceftazidime	10	0.75	1	50	0.7706	0.0948567	1.31574	0.508388
Acinetobacter baumannii	ceftazidime	10	1	0.5	25	0.7425	0.0647194	0.761442	0.531815
Acinetobacter baumannii	ceftazidime	10	1	0.5	50	0.747347	0.0934419	0.568248	0.313238
Acinetobacter baumannii	ceftazidime	10	1	0.75	25	0.798737	0.0358186	0.71848	0.147495
Acinetobacter baumannii	ceftazidime	10	1	0.75	50	0.758659	0.0893193	0.956968	0.548919
Acinetobacter baumannii	ceftazidime	10	1	1	25	0.802843	0.0222796	1.15705	0.493576
Acinetobacter baumannii	ceftazidime	10	1	1	50	0.774499	0.0688693	1.15359	0.253716
Acinetobacter baumannii	ciprofloxacin	0.1	0.25	0.5	25	0.868097	0.0717567	4.6777	0.498394
Acinetobacter baumannii	ciprofloxacin	0.1	0.25	0.5	50	0.850898	0.0398378	4.20464	0.306505
Acinetobacter baumannii	ciprofloxacin	0.1	0.25	0.75	25	0.883227	0.0385883	4.3547	0.0998468
Acinetobacter baumannii	ciprofloxacin	0.1	0.25	0.75	50	0.870832	0.0568046	4.53115	0.185953
Acinetobacter baumannii	ciprofloxacin	0.1	0.25	1	25	0.888114	0.0427724	4.6866	0.280548
Acinetobacter baumannii	ciprofloxacin	0.1	0.25	1	50	0.889866	0.0256284	4.24039	0.0661516
Acinetobacter baumannii	ciprofloxacin	0.1	0.5	0.5	25	0.894412	0.0304996	4.30941	0.263361
Acinetobacter baumannii	ciprofloxacin	0.1	0.5	0.5	50	0.900928	0.0304958	4.30254	0.24539
Acinetobacter baumannii	ciprofloxacin	0.1	0.5	0.75	25	0.907061	0.0436671	4.34374	0.144029
Acinetobacter baumannii	ciprofloxacin	0.1	0.5	0.75	50	0.91753	0.023007	4.41905	0.267812
Acinetobacter baumannii	ciprofloxacin	0.1	0.5	1	25	0.913563	0.0201406	4.50175	0.130856
Acinetobacter baumannii	ciprofloxacin	0.1	0.5	1	50	0.917676	0.0298212	4.30075	0.297878
Acinetobacter baumannii	ciprofloxacin	0.1	0.75	0.5	25	0.903831	0.0362469	4.15231	0.309534
Acinetobacter baumannii	ciprofloxacin	0.1	0.75	0.5	50	0.916808	0.0174765	4.19586	0.236249
Acinetobacter baumannii	ciprofloxacin	0.1	0.75	0.75	25	0.920823	0.0212264	4.10783	0.25076
Acinetobacter baumannii	ciprofloxacin	0.1	0.75	0.75	50	0.91073	0.0233609	4.14225	0.179929
Acinetobacter baumannii	ciprofloxacin	0.1	0.75	1	25	0.914329	0.0288254	4.10982	0.0418503
Acinetobacter baumannii	ciprofloxacin	0.1	0.75	1	50	0.927099	0.0318435	4.13954	0.238608
Acinetobacter baumannii	ciprofloxacin	0.1	1	0.5	25	0.909555	0.0164238	3.98751	0.283674
Acinetobacter baumannii	ciprofloxacin	0.1	1	0.5	50	0.910985	0.0212447	4.07319	0.340766
Acinetobacter baumannii	ciprofloxacin	0.1	1	0.75	25	0.902767	0.0780108	3.9734	0.318802
Acinetobacter baumannii	ciprofloxacin	0.1	1	0.75	50	0.92471	0.0495678	3.99594	0.28836
Acinetobacter baumannii	ciprofloxacin	0.1	1	1	25	0.923603	0.0459214	3.98989	0.223421
Acinetobacter baumannii	ciprofloxacin	0.1	1	1	50	0.923831	0.0438806	3.91134	0.17725
Acinetobacter baumannii	ciprofloxacin	1	0.25	0.5	25	0.911543	0.0330933	3.94626	0.320815
Acinetobacter baumannii	ciprofloxacin	1	0.25	0.5	50	0.892701	0.0501831	4.07234	0.193403
Acinetobacter baumannii	ciprofloxacin	1	0.25	0.75	25	0.908593	0.0489015	4.04523	0.241227
Acinetobacter baumannii	ciprofloxacin	1	0.25	0.75	50	0.901325	0.0315216	3.94517	0.255876
Acinetobacter baumannii	ciprofloxacin	1	0.25	1	25	0.901032	0.0269209	3.73385	0.212421
Acinetobacter baumannii	ciprofloxacin	1	0.25	1	50	0.900806	0.0221634	3.88531	0.24682
Acinetobacter baumannii	ciprofloxacin	1	0.5	0.5	25	0.920269	0.0292616	3.96738	0.275297
Acinetobacter baumannii	ciprofloxacin	1	0.5	0.5	50	0.935947	0.0156338	4.09347	0.141873
Acinetobacter baumannii	ciprofloxacin	1	0.5	0.75	25	0.905611	0.0404626	4.00134	0.200088
Acinetobacter baumannii	ciprofloxacin	1	0.5	0.75	50	0.938669	0.0274346	3.8248	0.159161
Acinetobacter baumannii	ciprofloxacin	1	0.5	1	25	0.919072	0.0305167	4.02772	0.13768
Acinetobacter baumannii	ciprofloxacin	1	0.5	1	50	0.935415	0.0106915	3.65655	0.0303219
Acinetobacter baumannii	ciprofloxacin	1	0.75	0.5	25	0.925428	0.0356697	3.9904	0.140483
Acinetobacter baumannii	ciprofloxacin	1	0.75	0.5	50	0.924691	0.028833	4.00134	0.0867428
Acinetobacter baumannii	ciprofloxacin	1	0.75	0.75	25	0.929495	0.0211061	3.70348	0.0572511
Acinetobacter baumannii	ciprofloxacin	1	0.75	0.75	50	0.93528	0.00987933	3.89705	0.0620094
Acinetobacter baumannii	ciprofloxacin	1	0.75	1	25	0.92824	0.0285684	3.70782	0.197703
Acinetobacter baumannii	ciprofloxacin	1	0.75	1	50	0.935402	0.0183078	3.52404	0.204122
Acinetobacter baumannii	ciprofloxacin	1	1	0.5	25	0.922465	0.0342616	3.85168	0.319523
Acinetobacter baumannii	ciprofloxacin	1	1	0.5	50	0.914137	0.0397949	3.86967	0.178567
Acinetobacter baumannii	ciprofloxacin	1	1	0.75	25	0.922241	0.0454205	3.7167	0.1512
Acinetobacter baumannii	ciprofloxacin	1	1	0.75	50	0.938125	0.0376801	3.69624	0.0723054
Acinetobacter baumannii	ciprofloxacin	1	1	1	25	0.93535	0.0195974	3.58586	0.200062
Acinetobacter baumannii	ciprofloxacin	1	1	1	50	0.936222	0.0295987	3.55786	0.221383
Acinetobacter baumannii	ciprofloxacin	10	0.25	0.5	25	0.921753	0.00693443	3.76418	0.224851
Acinetobacter baumannii	ciprofloxacin	10	0.25	0.5	50	0.887526	0.0306281	4.02032	0.207285
Acinetobacter baumannii	ciprofloxacin	10	0.25	0.75	25	0.887099	0.0674623	3.77061	0.204739
Acinetobacter baumannii	ciprofloxacin	10	0.25	0.75	50	0.902468	0.0343033	3.7697	0.065575
Acinetobacter baumannii	ciprofloxacin	10	0.25	1	25	0.914484	0.0397295	3.75557	0.477649
Acinetobacter baumannii	ciprofloxacin	10	0.25	1	50	0.906449	0.0446839	3.8283	0.150382
Acinetobacter baumannii	ciprofloxacin	10	0.5	0.5	25	0.915304	0.0281901	4.0563	0.325035
Acinetobacter baumannii	ciprofloxacin	10	0.5	0.5	50	0.913039	0.0345962	3.87102	0.186171
Acinetobacter baumannii	ciprofloxacin	10	0.5	0.75	25	0.945329	0.0381171	3.67021	0.096272
Acinetobacter baumannii	ciprofloxacin	10	0.5	0.75	50	0.941595	0.0333283	3.73032	0.11188
Acinetobacter baumannii	ciprofloxacin	10	0.5	1	25	0.918443	0.0250085	3.7013	0.0418574
Acinetobacter baumannii	ciprofloxacin	10	0.5	1	50	0.951416	0.014622	3.66624	0.0916027
Acinetobacter baumannii	ciprofloxacin	10	0.75	0.5	25	0.919094	0.0225782	3.71591	0.0471725
Acinetobacter baumannii	ciprofloxacin	10	0.75	0.5	50	0.924511	0.0393931	3.78911	0.05165
Acinetobacter baumannii	ciprofloxacin	10	0.75	0.75	25	0.929162	0.0292728	3.7618	0.195397
Acinetobacter baumannii	ciprofloxacin	10	0.75	0.75	50	0.938666	0.0197052	3.75686	0.204374
Acinetobacter baumannii	ciprofloxacin	10	0.75	1	25	0.935487	0.0299487	3.49408	0.174274
Acinetobacter baumannii	ciprofloxacin	10	0.75	1	50	0.919404	0.0163793	3.664	0.135861
Acinetobacter baumannii	ciprofloxacin	10	1	0.5	25	0.924969	0.0230943	3.86487	0.0752706
Acinetobacter baumannii	ciprofloxacin	10	1	0.5	50	0.931382	0.0349867	3.81487	0.127874
Acinetobacter baumannii	ciprofloxacin	10	1	0.75	25	0.94469	0.00758226	3.55331	0.0562306
Acinetobacter baumannii	ciprofloxacin	10	1	0.75	50	0.920167	0.0306899	3.71209	0.158757
Acinetobacter baumannii	ciprofloxacin	10	1	1	25	0.925074	0.0283015	3.47484	0.141418
Acinetobacter baumannii	ciprofloxacin	10	1	1	50	0.932781	0.0201482	3.58472	0.0669824
Acinetobacter baumannii	colistin	0.1	0.25	0.5	25	0.434043	0.211338	0.00104867	0.0020531
Acinetobacter baumannii	colistin	0.1	0.25	0.5	50	0.400394	0.106256	1.11579e-08	2.22277e-08
Acinetobacter baumannii	colistin	0.1	0.25	0.75	25	0.383844	0.145905	0.000652055	0.000752527
Acinetobacter baumannii	colistin	0.1	0.25	0.75	50	0.481586	0.172704	0.0243151	0.0315564
Acinetobacter baumannii	colistin	0.1	0.25	1	25	0.588896	0.109682	0.0206478	0.0371834
Acinetobacter baumannii	colistin	0.1	0.25	1	50	0.530013	0.0776672	0.0260765	0.0375476
Acinetobacter baumannii	colistin	0.1	0.5	0.5	25	0.431303	0.261667	0.000527851	0.000688864
Acinetobacter baumannii	colistin	0.1	0.5	0.5	50	0.490507	0.260908	0.0288745	0.0573571
Acinetobacter baumannii	colistin	0.1	0.5	0.75	25	0.46268	0.18507	0.00399574	0.00762582
Acinetobacter baumannii	colistin	0.1	0.5	0.75	50	0.507345	0.305702	0.00972335	0.0116679
Acinetobacter baumannii	colistin	0.1	0.5	1	25	0.504192	0.330092	0.251415	0.308905
Acinetobacter baumannii	colistin	0.1	0.5	1	50	0.548131	0.259262	0.100754	0.14267
Acinetobacter baumannii	colistin	0.1	0.75	0.5	25	0.432427	0.24442	0.000334113	0.000575613
Acinetobacter baumannii	colistin	0.1	0.75	0.5	50	0.527283	0.212886	0.0759288	0.139179
Acinetobacter baumannii	colistin	0.1	0.75	0.75	25	0.614508	0.29291	0.132938	0.180496
Acinetobacter baumannii	colistin	0.1	0.75	0.75	50	0.431137	0.262833	0.0307062	0.056496
Acinetobacter baumannii	colistin	0.1	0.75	1	25	0.533051	0.237747	0.162174	0.188602
Acinetobacter baumannii	colistin	0.1	0.75	1	50	0.548227	0.16733	0.118111	0.107357
Acinetobacter baumannii	colistin	0.1	1	0.5	25	0.496652	0.204239	0.0575272	0.114824
Acinetobacter baumannii	colistin	0.1	1	0.5	50	0.357892	0.183295	0.00117479	0.00186135
Acinetobacter baumannii	colistin	0.1	1	0.75	25	0.569275	0.206354	0.0238586	0.0323873
Acinetobacter baumannii	colistin	0.1	1	0.75	50	0.52745	0.270239	0.0859628	0.161102
Acinetobacter baumannii	colistin	0.1	1	1	25	0.480962	0.140128	0.0510013	0.0695369
Acinetobacter baumannii	colistin	0.1	1	1	50	0.608571	0.121254	0.266741	0.331537
Acinetobacter baumannii	colistin	1	0.25	0.5	25	0.341919	0.327987	0.24957	0.439312
Acinetobacter baumannii	colistin	1	0.25	0.5	50	0.31754	0.277588	0.0129486	0.0248846
Acinetobacter baumannii	colistin	1	0.25	0.75	25	0.355797	0.256876	0.157029	0.182922
Acinetobacter baumannii	colistin	1	0.25	0.75	50	0.315298	0.337762	0.185118	0.316096
Acinetobacter baumannii	colistin	1	0.25	1	25	0.43094	0.215225	0.00391955	0.00415724
Acinetobacter baumannii	colistin	1	0.25	1	50	0.346458	0.407371	0.190188	0.314537
Acinetobacter baumannii	colistin	1	0.5	0.5	25	0.468566	0.281579	0.00889686	0.0176497
Acinetobacter baumannii	colistin	1	0.5	0.5	50	0.442684	0.140137	0.141763	0.283522
Acinetobacter baumannii	colistin	1	0.5	0.75	25	0.414696	0.120166	0.00337001	0.00467149
Acinetobacter baumannii	colistin	1	0.5	0.75	50	0.410446	0.225536	0.389536	0.308927
Acinetobacter baumannii	colistin	1	0.5	1	25	0.324756	0.267115	0.339508	0.359687
Acinetobacter baumannii	colistin	1	0.5	1	50	0.354953	0.236911	0.282501	0.340362
Acinetobacter baumannii	colistin	1	0.75	0.5	25	0.392114	0.250149	0.000730684	0.000898466
Acinetobacter baumannii	colistin	1	0.75	0.5	50	0.450929	0.311785	0.0518503	0.0773155
Acinetobacter baumannii	colistin	1	0.75	0.75	25	0.358372	0.253843	0.0388623	0.0753241
Acinetobacter baumannii	colistin	1	0.75	0.75	50	0.374766	0.326225	0.16941	0.254243
Acinetobacter baumannii	colistin	1	0.75	1	25	0.428757	0.292637	0.173745	0.226973
Acinetobacter baumannii	colistin	1	0.75	1	50	0.471107	0.170044	0.137743	0.0982469
Acinetobacter baumannii	colistin	1	1	0.5	25	0.262637	0.202664	0.412033	0.514509
Acinetobacter baumannii	colistin	1	1	0.5	50	0.419336	0.305197	0.0902704	0.126191
Acinetobacter baumannii	colistin	1	1	0.75	25	0.402677	0.260875	0.186648	0.373195
Acinetobacter baumannii	colistin	1	1	0.75	50	0.353979	0.197849	0.105471	0.20248
Acinetobacter baumannii	colistin	1	1	1	25	0.341064	0.277662	0.216276	0.359246
Acinetobacter baumannii	colistin	1	1	1	50	0.434249	0.133923	0.374111	0.460014
Acinetobacter baumannii	colistin	10	0.25	0.5	25	0.342416	0.315707	0.0475951	0.083121
Acinetobacter baumannii	colistin	10	0.25	0.5	50	0.306811	0.08142	0.0166783	0.0202137
Acinetobacter baumannii	colistin	10	0.25	0.75	25	0.460459	0.113885	0.1455	0.155567
Acinetobacter baumannii	colistin	10	0.25	0.75	50	0.374658	0.160486	0.109505	0.119223
Acinetobacter baumannii	colistin	10	0.25	1	25	0.38318	0.288155	0.0284933	0.0415226
Acinetobacter baumannii	colistin	10	0.25	1	50	0.453444	0.141576	0.338032	0.36488
Acinetobacter baumannii	colistin	10	0.5	0.5	25	0.404026	0.308865	0.0417404	0.0630356
Acinetobacter baumannii	colistin	10	0.5	0.5	50	0.210249	0.331493	0.0100546	0.0136665
Acinetobacter baumannii	colistin	10	0.5	0.75	25	0.282022	0.301014	0.147909	0.209394
Acinetobacter baumannii	colistin	10	0.5	0.75	50	0.358659	0.26736	0.162047	0.275445
Acinetobacter baumannii	colistin	10	0.5	1	25	0.373132	0.19068	0.0729596	0.128834
Acinetobacter baumannii	colistin	10	0.5	1	50	0.393573	0.280305	0.245384	0.341115
Acinetobacter baumannii	colistin	10	0.75	0.5	25	0.467501	0.270496	0.115173	0.229589
Acinetobacter baumannii	colistin	10	0.75	0.5	50	0.49779	0.144535	0.0408525	0.0638849
Acinetobacter baumannii	colistin	10	0.75	0.75	25	0.379062	0.235588	0.300671	0.384877
Acinetobacter baumannii	colistin	10	0.75	0.75	50	0.438811	0.0878044	0.366299	0.444803
Acinetobacter baumannii	colistin	10	0.75	1	25	0.434885	0.214631	0.419023	0.366639
Acinetobacter baumannii	colistin	10	0.75	1	50	0.421394	0.231985	0.315797	0.374527
Acinetobacter baumannii	colistin	10	1	0.5	25	0.442513	0.139527	0.0654755	0.0884242
Acinetobacter baumannii	colistin	10	1	0.5	50	0.377409	0.126585	0.350052	0.466599
Acinetobacter baumannii	colistin	10	1	0.75	25	0.378661	0.259115	0.19279	0.376109
Acinetobacter baumannii	colistin	10	1	0.75	50	0.531049	0.229804	0.0762397	0.12741
Acinetobacter baumannii	colistin	10	1	1	25	0.297525	0.265178	0.21233	0.184083
Acinetobacter baumannii	colistin	10	1	1	50	0.468875	0.149524	0.0587682	0.042483
Acinetobacter baumannii	doripenem	0.1	0.25	0.5	25	0.868376	0.0717901	0.316331	0.281773
Acinetobacter baumannii	doripenem	0.1	0.25	0.5	50	0.86693	0.0782421	0.276162	0.342299
Acinetobacter baumannii	doripenem	0.1	0.25	0.75	25	0.909049	0.0527036	0.173864	0.0788198
Acinetobacter baumannii	doripenem	0.1	0.25	0.75	50	0.948278	0.0746875	0.296404	0.216805
Acinetobacter baumannii	doripenem	0.1	0.25	1	25	0.94929	0.0467923	0.314472	0.128527
Acinetobacter baumannii	doripenem	0.1	0.25	1	50	0.924132	0.0206801	0.389743	0.242738
Acinetobacter baumannii	doripenem	0.1	0.5	0.5	25	0.855194	0.0657837	0.259686	0.308157
Acinetobacter baumannii	doripenem	0.1	0.5	0.5	50	0.849563	0.0600047	0.224413	0.195874
Acinetobacter baumannii	doripenem	0.1	0.5	0.75	25	0.909994	0.0770442	0.461922	0.272494
Acinetobacter baumannii	doripenem	0.1	0.5	0.75	50	0.921672	0.0503212	0.307157	0.157733
Acinetobacter baumannii	doripenem	0.1	0.5	1	25	0.935948	0.0578298	0.619053	0.356198
Acinetobacter baumannii	doripenem	0.1	0.5	1	50	0.921617	0.0505394	0.436064	0.164612
Acinetobacter baumannii	doripenem	0.1	0.75	0.5	25	0.870424	0.0929936	0.450987	0.464244
Acinetobacter baumannii	doripenem	0.1	0.75	0.5	50	0.833855	0.156817	0.438952	0.340119
Acinetobacter baumannii	doripenem	0.1	0.75	0.75	25	0.937308	0.0564258	0.396275	0.327019
Acinetobacter baumannii	doripenem	0.1	0.75	0.75	50	0.920802	0.078174	0.331896	0.124669
Acinetobacter baumannii	doripenem	0.1	0.75	1	25	0.948349	0.0495383	0.474102	0.196349
Acinetobacter baumannii	doripenem	0.1	0.75	1	50	0.918476	0.102563	0.396324	0.186693
Acinetobacter baumannii	doripenem	0.1	1	0.5	25	0.817324	0.0459008	0.360979	0.139774
Acinetobacter baumannii	doripenem	0.1	1	0.5	50	0.841815	0.0494996	0.427755	0.187848
Acinetobacter baumannii	doripenem	0.1	1	0.75	25	0.935967	0.0700719	0.352469	0.259318
Acinetobacter baumannii	doripenem	0.1	1	0.75	50	0.934078	0.0749153	0.414656	0.203584
Acinetobacter baumannii	doripenem	0.1	1	1	25	0.90662	0.0534713	0.498467	0.308135
Acinetobacter baumannii	doripenem	0.1	1	1	50	0.906698	0.0532908	0.622707	0.20952
Acinetobacter baumannii	doripenem	1	0.25	0.5	25	0.936443	0.0564112	0.358614	0.401789
Acinetobacter baumannii	doripenem	1	0.25	0.5	50	0.810257	0.0839491	0.939483	0.748199
Acinetobacter baumannii	doripenem	1	0.25	0.75	25	0.891189	0.0945088	0.801825	0.368787
Acinetobacter baumannii	doripenem	1	0.25	0.75	50	0.897468	0.0522229	0.710472	0.416102
Acinetobacter baumannii	doripenem	1	0.25	1	25	0.934832	0.0818865	0.901438	0.199671
Acinetobacter baumannii	doripenem	1	0.25	1	50	0.932639	0.0854303	0.845961	0.320753
Acinetobacter baumannii	doripenem	1	0.5	0.5	25	0.882985	0.0763454	0.877235	0.441158
Acinetobacter baumannii	doripenem	1	0.5	0.5	50	0.895944	0.0326037	0.849564	0.368031
Acinetobacter baumannii	doripenem	1	0.5	0.75	25	0.900627	0.100297	0.821377	0.48509
Acinetobacter baumannii	doripenem	1	0.5	0.75	50	0.948412	0.0494665	0.965413	0.444301
Acinetobacter baumannii	doripenem	1	0.5	1	25	0.948517	0.0494438	1.11711	0.259177
Acinetobacter baumannii	doripenem	1	0.5	1	50	0.950241	0.0464898	1.00369	0.180618
Acinetobacter baumannii	doripenem	1	0.75	0.5	25	0.935161	0.0422151	0.870806	0.196172
Acinetobacter baumannii	doripenem	1	0.75	0.5	50	0.896124	0.0505478	0.764398	0.141808
Acinetobacter baumannii	doripenem	1	0.75	0.75	25	0.893078	0.0685252	0.80425	0.440213
Acinetobacter baumannii	doripenem	1	0.75	0.75	50	0.934935	0.0424269	0.97978	0.281556
Acinetobacter baumannii	doripenem	1	0.75	1	25	0.950054	0.0249739	1.1144	0.219877
Acinetobacter baumannii	doripenem	1	0.75	1	50	0.947576	0.0496798	0.968283	0.276713
Acinetobacter baumannii	doripenem	1	1	0.5	25	0.910171	0.0675528	0.908037	0.167308
Acinetobacter baumannii	doripenem	1	1	0.5	50	0.935502	0.0810923	0.801768	0.303613
Acinetobacter baumannii	doripenem	1	1	0.75	25	0.935966	0.00202883	0.935664	0.372006
Acinetobacter baumannii	doripenem	1	1	0.75	50	0.921812	0.0276375	0.737851	0.172933
Acinetobacter baumannii	doripenem	1	1	1	25	0.934805	0.0598613	0.930939	0.175333
Acinetobacter baumannii	doripenem	1	1	1	50	0.896881	0.0650589	0.981359	0.201546
Acinetobacter baumannii	doripenem	10	0.25	0.5	25	0.881618	0.0655145	0.971714	0.239786
Acinetobacter baumannii	doripenem	10	0.25	0.5	50	0.870191	0.0664329	0.601351	0.376346
Acinetobacter baumannii	doripenem	10	0.25	0.75	25	0.9226	0.048446	0.800696	0.521485
Acinetobacter baumannii	doripenem	10	0.25	0.75	50	0.890294	0.112372	0.961472	0.433744
Acinetobacter baumannii	doripenem	10	0.25	1	25	0.949161	0.0256018	0.857262	0.492873
Acinetobacter baumannii	doripenem	10	0.25	1	50	0.94929	0.0467923	1.08542	0.435489
Acinetobacter baumannii	doripenem	10	0.5	0.5	25	0.855832	0.0892734	0.786005	0.381257
Acinetobacter baumannii	doripenem	10	0.5	0.5	50	0.832554	0.154312	0.73042	0.218421
Acinetobacter baumannii	doripenem	10	0.5	0.75	25	0.961626	0.0313694	1.00748	0.12887
Acinetobacter baumannii	doripenem	10	0.5	0.75	50	0.894663	0.0552794	0.970587	0.538494
Acinetobacter baumannii	doripenem	10	0.5	1	25	0.960925	0.0529012	0.960562	0.263983
Acinetobacter baumannii	doripenem	10	0.5	1	50	0.94929	0.0467923	1.08189	0.252906
Acinetobacter baumannii	doripenem	10	0.75	0.5	25	0.895804	0.0663955	0.674791	0.171802
Acinetobacter baumannii	doripenem	10	0.75	0.5	50	0.910091	0.0321616	0.782747	0.40067
Acinetobacter baumannii	doripenem	10	0.75	0.75	25	0.891856	0.0949387	0.789133	0.462377
Acinetobacter baumannii	doripenem	10	0.75	0.75	50	0.947569	0.049673	0.967783	0.284963
Acinetobacter baumannii	doripenem	10	0.75	1	25	0.92352	0.0767623	0.920395	0.367398
Acinetobacter baumannii	doripenem	10	0.75	1	50	0.961626	0.0313694	0.928579	0.266644
Acinetobacter baumannii	doripenem	10	1	0.5	25	0.883611	0.0508075	1.03911	0.345009
Acinetobacter baumannii	doripenem	10	1	0.5	50	0.890516	0.130866	1.04126	0.360862
Acinetobacter baumannii	doripenem	10	1	0.75	25	0.96173	0.0312896	0.980494	0.366736
Acinetobacter baumannii	doripenem	10	1	0.75	50	0.936046	0.0393549	0.846916	0.457193
Acinetobacter baumannii	doripenem	10	1	1	25	0.921885	0.0480597	1.0216	0.287999
Acinetobacter baumannii	doripenem	10	1	1	50	0.936039	0.0393442	1.05213	0.389052
Acinetobacter baumannii	gentamicin	0.1	0.25	0.5	25	0.761811	0.106519	2.35859	0.764044
Acinetobacter baumannii	gentamicin	0.1	0.25	0.5	50	0.784022	0.0644831	2.26972	0.369172
Acinetobacter baumannii	gentamicin	0.1	0.25	0.75	25	0.778424	0.0833254	2.7114	0.870504
Acinetobacter baumannii	gentamicin	0.1	0.25	0.75	50	0.782963	0.0254445	2.60161	0.273105
Acinetobacter baumannii	gentamicin	0.1	0.25	1	25	0.823941	0.0148082	2.55135	0.385284
Acinetobacter baumannii	gentamicin	0.1	0.25	1	50	0.778802	0.0829326	2.64443	0.781093
Acinetobacter baumannii	gentamicin	0.1	0.5	0.5	25	0.7794	0.0662584	2.57822	0.499894
Acinetobacter baumannii	gentamicin	0.1	0.5	0.5	50	0.778192	0.0760972	2.91415	0.366939
Acinetobacter baumannii	gentamicin	0.1	0.5	0.75	25	0.788741	0.0531596	2.71565	0.353392
Acinetobacter baumannii	gentamicin	0.1	0.5	0.75	50	0.7882	0.0447363	2.95249	0.472188
Acinetobacter baumannii	gentamicin	0.1	0.5	1	25	0.820936	0.0602851	2.65124	0.468011
Acinetobacter baumannii	gentamicin	0.1	0.5	1	50	0.810284	0.0458337	2.73723	0.559216
Acinetobacter baumannii	gentamicin	0.1	0.75	0.5	25	0.78429	0.0588539	2.87884	0.349836
Acinetobacter baumannii	gentamicin	0.1	0.75	0.5	50	0.78988	0.0600892	3.1217	0.595558
Acinetobacter baumannii	gentamicin	0.1	0.75	0.75	25	0.781095	0.0394972	2.99918	0.534178
Acinetobacter baumannii	gentamicin	0.1	0.75	0.75	50	0.768569	0.0599757	2.93653	0.501257
Acinetobacter baumannii	gentamicin	0.1	0.75	1	25	0.80042	0.0765403	2.88498	0.40847
Acinetobacter baumannii	gentamicin	0.1	0.75	1	50	0.804153	0.0364262	2.89337	0.451163
Acinetobacter baumannii	gentamicin	0.1	1	0.5	25	0.79354	0.075603	3.02397	0.312842
Acinetobacter baumannii	gentamicin	0.1	1	0.5	50	0.783482	0.0349801	2.89437	0.298196
Acinetobacter baumannii	gentamicin	0.1	1	0.75	25	0.825224	0.110855	2.93683	0.681277
Acinetobacter baumannii	gentamicin	0.1	1	0.75	50	0.78841	0.0563454	2.99281	0.178564
Acinetobacter baumannii	gentamicin	0.1	1	1	25	0.82049	0.0434052	2.90492	0.530068
Acinetobacter baumannii	gentamicin	0.1	1	1	50	0.774713	0.0822686	3.10664	0.367322
Acinetobacter baumannii	gentamicin	1	0.25	0.5	25	0.816207	0.0741864	1.44929	0.383836
Acinetobacter baumannii	gentamicin	1	0.25	0.5	50	0.811552	0.0649567	2.18899	0.642912
Acinetobacter baumannii	gentamicin	1	0.25	0.75	25	0.843765	0.0796448	2.08022	0.753335
Acinetobacter baumannii	gentamicin	1	0.25	0.75	50	0.842403	0.0609945	1.95382	0.581659
Acinetobacter baumannii	gentamicin	1	0.25	1	25	0.836166	0.0456773	2.06137	0.38312
Acinetobacter baumannii	gentamicin	1	0.25	1	50	0.832518	0.0619469	1.82777	0.425929
Acinetobacter baumannii	gentamicin	1	0.5	0.5	25	0.805242	0.04317	2.41328	0.397835
Acinetobacter baumannii	gentamicin	1	0.5	0.5	50	0.805169	0.0479732	2.21095	0.442897
Acinetobacter baumannii	gentamicin	1	0.5	0.75	25	0.805386	0.0497188	2.32447	0.558907
Acinetobacter baumannii	gentamicin	1	0.5	0.75	50	0.811449	0.0466766	2.30887	0.410154
Acinetobacter baumannii	gentamicin	1	0.5	1	25	0.791242	0.0543384	2.26405	0.610881
Acinetobacter baumannii	gentamicin	1	0.5	1	50	0.806584	0.0555847	1.97486	0.43703
Acinetobacter baumannii	gentamicin	1	0.75	0.5	25	0.825039	0.0652145	2.23804	0.518176
Acinetobacter baumannii	gentamicin	1	0.75	0.5	50	0.802564	0.0470284	2.639	0.626615
Acinetobacter baumannii	gentamicin	1	0.75	0.75	25	0.809715	0.0405767	2.53197	0.465318
Acinetobacter baumannii	gentamicin	1	0.75	0.75	50	0.806276	0.0936942	2.39056	0.352876
Acinetobacter baumannii	gentamicin	1	0.75	1	25	0.805386	0.0140803	2.09931	0.279051
Acinetobacter baumannii	gentamicin	1	0.75	1	50	0.821437	0.054035	2.386	0.176266
Acinetobacter baumannii	gentamicin	1	1	0.5	25	0.829802	0.0693925	2.44523	0.438151
Acinetobacter baumannii	gentamicin	1	1	0.5	50	0.811991	0.0555318	2.52845	0.399512
Acinetobacter baumannii	gentamicin	1	1	0.75	25	0.801425	0.0443985	2.67876	0.340473
Acinetobacter baumannii	gentamicin	1	1	0.75	50	0.818285	0.0657827	2.48036	0.490875
Acinetobacter baumannii	gentamicin	1	1	1	25	0.814794	0.0197092	2.49352	0.553302
Acinetobacter baumannii	gentamicin	1	1	1	50	0.805073	0.0380301	2.42999	0.464532
Acinetobacter baumannii	gentamicin	10	0.25	0.5	25	0.801805	0.0458135	1.17215	0.411459
Acinetobacter baumannii	gentamicin	10	0.25	0.5	50	0.819805	0.0480776	2.03454	0.44101
Acinetobacter baumannii	gentamicin	10	0.25	0.75	25	0.822614	0.0706385	1.45176	0.466371
Acinetobacter baumannii	gentamicin	10	0.25	0.75	50	0.828128	0.0518791	1.9724	0.468014
Acinetobacter baumannii	gentamicin	10	0.25	1	25	0.829337	0.0178224	1.89619	0.705466
Acinetobacter baumannii	gentamicin	10	0.25	1	50	0.824341	0.0251362	1.86947	0.45975
Acinetobacter baumannii	gentamicin	10	0.5	0.5	25	0.790849	0.0688498	2.00326	0.552913
Acinetobacter baumannii	gentamicin	10	0.5	0.5	50	0.794259	0.0446665	2.08492	0.35149
Acinetobacter baumannii	gentamicin	10	0.5	0.75	25	0.797024	0.0432624	2.05431	0.416525
Acinetobacter baumannii	gentamicin	10	0.5	0.75	50	0.806768	0.0396742	2.21091	0.34967
Acinetobacter baumannii	gentamicin	10	0.5	1	25	0.796762	0.0375767	2.21707	0.460189
Acinetobacter baumannii	gentamicin	10	0.5	1	50	0.783189	0.0731724	2.52502	0.811159
Acinetobacter baumannii	gentamicin	10	0.75	0.5	25	0.814609	0.0551649	2.18854	0.567848
Acinetobacter baumannii	gentamicin	10	0.75	0.5	50	0.818583	0.083945	2.18293	0.614607
Acinetobacter baumannii	gentamicin	10	0.75	0.75	25	0.800113	0.0788949	2.49591	0.779643
Acinetobacter baumannii	gentamicin	10	0.75	0.75	50	0.823266	0.0547562	2.38563	0.421386
Acinetobacter baumannii	gentamicin	10	0.75	1	25	0.787027	0.0426631	2.14317	0.539303
Acinetobacter baumannii	gentamicin	10	0.75	1	50	0.809938	0.0734169	2.63785	0.350852
Acinetobacter baumannii	gentamicin	10	1	0.5	25	0.820782	0.0691306	2.5977	0.742627
Acinetobacter baumannii	gentamicin	10	1	0.5	50	0.772601	0.120642	2.72761	0.392188
Acinetobacter baumannii	gentamicin	10	1	0.75	25	0.802567	0.0753993	2.57581	0.365885
Acinetobacter baumannii	gentamicin	10	1	0.75	50	0.826837	0.0231385	2.61595	0.380031
Acinetobacter baumannii	gentamicin	10	1	1	25	0.82487	0.0648607	2.15048	0.391168
Acinetobacter baumannii	gentamicin	10	1	1	50	0.794936	0.058474	2.49287	0.274376
Acinetobacter baumannii	imipenem	0.1	0.25	0.5	25	0.875907	0.056949	2.61585	0.450579
Acinetobacter baumannii	imipenem	0.1	0.25	0.5	50	0.877137	0.0259474	3.12861	0.375111
Acinetobacter baumannii	imipenem	0.1	0.25	0.75	25	0.87513	0.0506554	3.45879	0.395381
Acinetobacter baumannii	imipenem	0.1	0.25	0.75	50	0.88277	0.0247568	3.3724	0.167874
Acinetobacter baumannii	imipenem	0.1	0.25	1	25	0.888217	0.0329503	4.11766	0.285082
Acinetobacter baumannii	imipenem	0.1	0.25	1	50	0.880456	0.0256241	4.10067	0.359598
Acinetobacter baumannii	imipenem	0.1	0.5	0.5	25	0.885822	0.0458807	3.09597	0.279453
Acinetobacter baumannii	imipenem	0.1	0.5	0.5	50	0.88083	0.00447354	3.19316	0.249524
Acinetobacter baumannii	imipenem	0.1	0.5	0.75	25	0.877289	0.0205897	3.7636	0.344064
Acinetobacter baumannii	imipenem	0.1	0.5	0.75	50	0.886263	0.0225554	3.53282	0.630914
Acinetobacter baumannii	imipenem	0.1	0.5	1	25	0.89302	0.0218167	4.10734	0.146098
Acinetobacter baumannii	imipenem	0.1	0.5	1	50	0.881159	0.025544	4.00201	0.309731
Acinetobacter baumannii	imipenem	0.1	0.75	0.5	25	0.884227	0.0368788	2.70613	0.327542
Acinetobacter baumannii	imipenem	0.1	0.75	0.5	50	0.870634	0.0326481	2.80338	0.184274
Acinetobacter baumannii	imipenem	0.1	0.75	0.75	25	0.885968	0.0190831	3.38979	0.165558
Acinetobacter baumannii	imipenem	0.1	0.75	0.75	50	0.88233	0.0324306	3.07413	0.437204
Acinetobacter baumannii	imipenem	0.1	0.75	1	25	0.884498	0.0169453	3.07256	0.537463
Acinetobacter baumannii	imipenem	0.1	0.75	1	50	0.889992	0.010646	3.55736	0.473179
Acinetobacter baumannii	imipenem	0.1	1	0.5	25	0.880662	0.0184279	1.75281	0.607143
Acinetobacter baumannii	imipenem	0.1	1	0.5	50	0.879294	0.0311529	1.92012	0.354354
Acinetobacter baumannii	imipenem	0.1	1	0.75	25	0.878686	0.0377762	2.56816	0.545942
Acinetobacter baumannii	imipenem	0.1	1	0.75	50	0.878893	0.0556823	2.48949	0.410749
Acinetobacter baumannii	imipenem	0.1	1	1	25	0.88071	0.0219415	2.68007	0.759619
Acinetobacter baumannii	imipenem	0.1	1	1	50	0.884398	0.0245695	2.88577	0.486356
Acinetobacter baumannii	imipenem	1	0.25	0.5	25	0.879663	0.0230047	4.16375	0.443294
Acinetobacter baumannii	imipenem	1	0.25	0.5	50	0.882248	0.010397	4.31384	0.450099
Acinetobacter baumannii	imipenem	1	0.25	0.75	25	0.895394	0.0174237	3.80631	0.530386
Acinetobacter baumannii	imipenem	1	0.25	0.75	50	0.894792	0.0224294	3.94105	0.348387
Acinetobacter baumannii	imipenem	1	0.25	1	25	0.896705	0.045261	3.6402	0.247528
Acinetobacter baumannii	imipenem	1	0.25	1	50	0.899232	0.017472	4.30327	0.585162
Acinetobacter baumannii	imipenem	1	0.5	0.5	25	0.884425	0.0260961	3.95725	0.3497
Acinetobacter baumannii	imipenem	1	0.5	0.5	50	0.889442	0.0209998	4.04778	0.705333
Acinetobacter baumannii	imipenem	1	0.5	0.75	25	0.895764	0.023182	3.50636	0.379571
Acinetobacter baumannii	imipenem	1	0.5	0.75	50	0.887884	0.0325244	3.85904	0.22115
Acinetobacter baumannii	imipenem	1	0.5	1	25	0.888351	0.0102765	3.63667	0.468509
Acinetobacter baumannii	imipenem	1	0.5	1	50	0.879455	0.0254825	3.69056	0.301099
Acinetobacter baumannii	imipenem	1	0.75	0.5	25	0.881662	0.0350918	3.47627	0.372961
Acinetobacter baumannii	imipenem	1	0.75	0.5	50	0.897244	0.0182519	3.44118	0.317125
Acinetobacter baumannii	imipenem	1	0.75	0.75	25	0.893407	0.0422359	3.04054	0.23752
Acinetobacter baumannii	imipenem	1	0.75	0.75	50	0.889893	0.0418585	3.34095	0.560077
Acinetobacter baumannii	imipenem	1	0.75	1	25	0.891421	0.0172108	2.89068	0.371772
Acinetobacter baumannii	imipenem	1	0.75	1	50	0.893723	0.00850251	2.82275	0.552121
Acinetobacter baumannii	imipenem	1	1	0.5	25	0.887876	0.0193991	2.92261	0.436832
Acinetobacter baumannii	imipenem	1	1	0.5	50	0.885956	0.0181394	2.92874	0.729562
Acinetobacter baumannii	imipenem	1	1	0.75	25	0.896614	0.0303394	2.49303	0.377202
Acinetobacter baumannii	imipenem	1	1	0.75	50	0.896743	0.0216509	2.69403	0.572156
Acinetobacter baumannii	imipenem	1	1	1	25	0.887808	0.0436424	2.38523	0.54956
Acinetobacter baumannii	imipenem	1	1	1	50	0.904107	0.0210632	2.57804	0.811391
Acinetobacter baumannii	imipenem	10	0.25	0.5	25	0.88225	0.0332575	3.66745	0.335907
Acinetobacter baumannii	imipenem	10	0.25	0.5	50	0.878878	0.0157309	3.44288	0.485044
Acinetobacter baumannii	imipenem	10	0.25	0.75	25	0.902364	0.0261979	3.45968	0.301559
Acinetobacter baumannii	imipenem	10	0.25	0.75	50	0.877011	0.0235713	3.83661	0.666555
Acinetobacter baumannii	imipenem	10	0.25	1	25	0.902312	0.0253803	4.10166	0.453737
Acinetobacter baumannii	imipenem	10	0.25	1	50	0.89854	0.0162943	3.93323	0.401966
Acinetobacter baumannii	imipenem	10	0.5	0.5	25	0.895063	0.0330255	3.22109	0.160427
Acinetobacter baumannii	imipenem	10	0.5	0.5	50	0.886087	0.0282727	3.84011	0.376845
Acinetobacter baumannii	imipenem	10	0.5	0.75	25	0.891673	0.0271344	3.7271	0.484166
Acinetobacter baumannii	imipenem	10	0.5	0.75	50	0.893213	0.0185866	3.73771	0.255338
Acinetobacter baumannii	imipenem	10	0.5	1	25	0.901893	0.0300187	3.09371	0.119714
Acinetobacter baumannii	imipenem	10	0.5	1	50	0.886443	0.0250449	3.31773	0.50863
Acinetobacter baumannii	imipenem	10	0.75	0.5	25	0.8805	0.0266987	2.79552	0.37675
Acinetobacter baumannii	imipenem	10	0.75	0.5	50	0.89661	0.0267258	3.46684	0.592999
Acinetobacter baumannii	imipenem	10	0.75	0.75	25	0.88584	0.0390957	2.80838	0.604597
Acinetobacter baumannii	imipenem	10	0.75	0.75	50	0.891473	0.0198791	3.32178	0.348732
Acinetobacter baumannii	imipenem	10	0.75	1	25	0.903877	0.0300857	2.70115	0.215936
Acinetobacter baumannii	imipenem	10	0.75	1	50	0.89352	0.0172549	2.58299	0.282273
Acinetobacter baumannii	imipenem	10	1	0.5	25	0.887834	0.0412223	2.48488	0.756302
Acinetobacter baumannii	imipenem	10	1	0.5	50	0.885997	0.0271162	2.86314	0.410548
Acinetobacter baumannii	imipenem	10	1	0.75	25	0.891829	0.0298245	2.37075	0.673892
Acinetobacter baumannii	imipenem	10	1	0.75	50	0.886457	0.0340182	2.74856	0.326247
Acinetobacter baumannii	imipenem	10	1	1	25	0.885834	0.0345459	2.45069	0.626796
Acinetobacter baumannii	imipenem	10	1	1	50	0.878804	0.0274081	2.59194	0.408636
Acinetobacter baumannii	levofloxacin	0.1	0.25	0.5	25	0.834702	0.0726521	4.97165	0.427869
Acinetobacter baumannii	levofloxacin	0.1	0.25	0.5	50	0.833934	0.0580188	4.84094	0.249797
Acinetobacter baumannii	levofloxacin	0.1	0.25	0.75	25	0.858774	0.0644734	4.69765	0.197297
Acinetobacter baumannii	levofloxacin	0.1	0.25	0.75	50	0.845257	0.0415264	5.33694	0.225622
Acinetobacter baumannii	levofloxacin	0.1	0.25	1	25	0.879932	0.0237184	4.97987	0.130843
Acinetobacter baumannii	levofloxacin	0.1	0.25	1	50	0.884483	0.0424284	5.17406	0.134827
Acinetobacter baumannii	levofloxacin	0.1	0.5	0.5	25	0.858429	0.0455318	4.57219	0.351585
Acinetobacter baumannii	levofloxacin	0.1	0.5	0.5	50	0.85109	0.0576321	4.86421	0.308725
Acinetobacter baumannii	levofloxacin	0.1	0.5	0.75	25	0.875995	0.0353563	4.85671	0.395725
Acinetobacter baumannii	levofloxacin	0.1	0.5	0.75	50	0.900234	0.0370377	4.95436	0.227924
Acinetobacter baumannii	levofloxacin	0.1	0.5	1	25	0.882617	0.0547516	5.32819	0.190131
Acinetobacter baumannii	levofloxacin	0.1	0.5	1	50	0.886453	0.0405746	5.18289	0.206428
Acinetobacter baumannii	levofloxacin	0.1	0.75	0.5	25	0.882243	0.0262835	4.40466	0.095834
Acinetobacter baumannii	levofloxacin	0.1	0.75	0.5	50	0.859912	0.0576114	4.17056	0.312771
Acinetobacter baumannii	levofloxacin	0.1	0.75	0.75	25	0.899774	0.0382046	4.39871	0.16318
Acinetobacter baumannii	levofloxacin	0.1	0.75	0.75	50	0.891896	0.0306516	4.43662	0.162526
Acinetobacter baumannii	levofloxacin	0.1	0.75	1	25	0.894553	0.0401355	4.63022	0.0874549
Acinetobacter baumannii	levofloxacin	0.1	0.75	1	50	0.886736	0.0436592	4.37589	0.292791
Acinetobacter baumannii	levofloxacin	0.1	1	0.5	25	0.879036	0.021309	4.00601	0.295929
Acinetobacter baumannii	levofloxacin	0.1	1	0.5	50	0.892357	0.0226326	4.14725	0.149743
Acinetobacter baumannii	levofloxacin	0.1	1	0.75	25	0.908364	0.0268333	3.85734	0.235074
Acinetobacter baumannii	levofloxacin	0.1	1	0.75	50	0.89209	0.0295359	3.89371	0.121071
Acinetobacter baumannii	levofloxacin	0.1	1	1	25	0.902175	0.0211616	3.88044	0.220366
Acinetobacter baumannii	levofloxacin	0.1	1	1	50	0.895736	0.0136646	3.8588	0.236408
Acinetobacter baumannii	levofloxacin	1	0.25	0.5	25	0.897106	0.0204666	4.23266	0.256956
Acinetobacter baumannii	levofloxacin	1	0.25	0.5	50	0.87135	0.0460811	4.83279	0.658514
Acinetobacter baumannii	levofloxacin	1	0.25	0.75	25	0.8864	0.0387041	5.24428	0.439925
Acinetobacter baumannii	levofloxacin	1	0.25	0.75	50	0.889995	0.0428108	5.19191	0.296526
Acinetobacter baumannii	levofloxacin	1	0.25	1	25	0.885371	0.0320354	4.99199	0.368741
Acinetobacter baumannii	levofloxacin	1	0.25	1	50	0.903663	0.0242209	5.14249	0.412144
Acinetobacter baumannii	levofloxacin	1	0.5	0.5	25	0.878161	0.0300066	4.9325	0.397422
Acinetobacter baumannii	levofloxacin	1	0.5	0.5	50	0.903184	0.0352515	5.12395	0.158693
Acinetobacter baumannii	levofloxacin	1	0.5	0.75	25	0.908054	0.0314122	5.00438	0.370584
Acinetobacter baumannii	levofloxacin	1	0.5	0.75	50	0.894163	0.0475668	4.99494	0.359107
Acinetobacter baumannii	levofloxacin	1	0.5	1	25	0.908561	0.0179068	4.71345	0.581656
Acinetobacter baumannii	levofloxacin	1	0.5	1	50	0.903462	0.0187975	4.71358	0.404371
Acinetobacter baumannii	levofloxacin	1	0.75	0.5	25	0.892344	0.0318091	4.00248	0.319219
Acinetobacter baumannii	levofloxacin	1	0.75	0.5	50	0.905741	0.0355086	4.69237	0.316234
Acinetobacter baumannii	levofloxacin	1	0.75	0.75	25	0.917434	0.042232	4.52372	0.40193
Acinetobacter baumannii	levofloxacin	1	0.75	0.75	50	0.919719	0.0294364	4.24811	0.0424252
Acinetobacter baumannii	levofloxacin	1	0.75	1	25	0.916326	0.0370153	4.22231	0.24683
Acinetobacter baumannii	levofloxacin	1	0.75	1	50	0.912505	0.0186686	4.17816	0.205415
Acinetobacter baumannii	levofloxacin	1	1	0.5	25	0.89906	0.0328852	3.86558	0.218651
Acinetobacter baumannii	levofloxacin	1	1	0.5	50	0.891844	0.0392535	3.75334	0.24951
Acinetobacter baumannii	levofloxacin	1	1	0.75	25	0.925952	0.0149772	3.66126	0.127963
Acinetobacter baumannii	levofloxacin	1	1	0.75	50	0.916297	0.0462893	3.73038	0.22923
Acinetobacter baumannii	levofloxacin	1	1	1	25	0.92265	0.0436249	3.55695	0.0692988
Acinetobacter baumannii	levofloxacin	1	1	1	50	0.90362	0.0320332	3.58259	0.113935
Acinetobacter baumannii	levofloxacin	10	0.25	0.5	25	0.872831	0.0178872	4.82641	0.158042
Acinetobacter baumannii	levofloxacin	10	0.25	0.5	50	0.885001	0.0309564	4.98298	0.779872
Acinetobacter baumannii	levofloxacin	10	0.25	0.75	25	0.891278	0.0534715	4.83937	0.183045
Acinetobacter baumannii	levofloxacin	10	0.25	0.75	50	0.886428	0.0572356	5.25583	0.222105
Acinetobacter baumannii	levofloxacin	10	0.25	1	25	0.884672	0.026659	5.09148	0.332933
Acinetobacter baumannii	levofloxacin	10	0.25	1	50	0.907181	0.0303678	5.00907	0.35136
Acinetobacter baumannii	levofloxacin	10	0.5	0.5	25	0.910878	0.0412976	4.26761	0.462042
Acinetobacter baumannii	levofloxacin	10	0.5	0.5	50	0.890621	0.0330162	5.21541	0.296695
Acinetobacter baumannii	levofloxacin	10	0.5	0.75	25	0.884597	0.0595783	4.92997	0.321822
Acinetobacter baumannii	levofloxacin	10	0.5	0.75	50	0.91796	0.0473327	4.75687	0.394394
Acinetobacter baumannii	levofloxacin	10	0.5	1	25	0.894171	0.0211314	4.98764	0.475701
Acinetobacter baumannii	levofloxacin	10	0.5	1	50	0.899173	0.0630557	5.09456	0.192512
Acinetobacter baumannii	levofloxacin	10	0.75	0.5	25	0.902088	0.0540976	4.97037	0.583605
Acinetobacter baumannii	levofloxacin	10	0.75	0.5	50	0.90774	0.0306117	4.19101	0.299177
Acinetobacter baumannii	levofloxacin	10	0.75	0.75	25	0.910899	0.0532744	4.18611	0.342284
Acinetobacter baumannii	levofloxacin	10	0.75	0.75	50	0.930137	0.0360506	4.75336	0.333636
Acinetobacter baumannii	levofloxacin	10	0.75	1	25	0.922285	0.0265536	4.40027	0.481465
Acinetobacter baumannii	levofloxacin	10	0.75	1	50	0.903416	0.0439296	3.86732	0.156041
Acinetobacter baumannii	levofloxacin	10	1	0.5	25	0.906422	0.0378954	3.83568	0.149005
Acinetobacter baumannii	levofloxacin	10	1	0.5	50	0.917564	0.0244582	3.91544	0.158105
Acinetobacter baumannii	levofloxacin	10	1	0.75	25	0.8938	0.0611973	3.64496	0.120164
Acinetobacter baumannii	levofloxacin	10	1	0.75	50	0.904642	0.056792	3.66693	0.151866
Acinetobacter baumannii	levofloxacin	10	1	1	25	0.916541	0.0245845	3.69114	0.293586
Acinetobacter baumannii	levofloxacin	10	1	1	50	0.900201	0.0664449	3.58072	0.0476669
Acinetobacter baumannii	meropenem	0.1	0.25	0.5	25	0.771487	0.0777378	2.5171	0.367108
Acinetobacter baumannii	meropenem	0.1	0.25	0.5	50	0.805996	0.0487318	3.20788	0.349788
Acinetobacter baumannii	meropenem	0.1	0.25	0.75	25	0.801761	0.0404228	4.27349	0.223707
Acinetobacter baumannii	meropenem	0.1	0.25	0.75	50	0.799355	0.0692656	3.37386	0.403288
Acinetobacter baumannii	meropenem	0.1	0.25	1	25	0.819113	0.0396732	3.4689	0.454686
Acinetobacter baumannii	meropenem	0.1	0.25	1	50	0.805216	0.0405676	4.0171	0.277833
Acinetobacter baumannii	meropenem	0.1	0.5	0.5	25	0.768658	0.100515	2.87768	0.454858
Acinetobacter baumannii	meropenem	0.1	0.5	0.5	50	0.74443	0.0774942	2.78518	0.417253
Acinetobacter baumannii	meropenem	0.1	0.5	0.75	25	0.788313	0.0475854	3.23668	0.194444
Acinetobacter baumannii	meropenem	0.1	0.5	0.75	50	0.806978	0.0725399	3.50383	0.202812
Acinetobacter baumannii	meropenem	0.1	0.5	1	25	0.809431	0.0155021	3.78505	0.24234
Acinetobacter baumannii	meropenem	0.1	0.5	1	50	0.840299	0.0322512	3.46446	0.180289
Acinetobacter baumannii	meropenem	0.1	0.75	0.5	25	0.781734	0.0388829	2.62292	0.271415
Acinetobacter baumannii	meropenem	0.1	0.75	0.5	50	0.780712	0.0218375	2.78858	0.374926
Acinetobacter baumannii	meropenem	0.1	0.75	0.75	25	0.776304	0.0927024	3.00273	0.343671
Acinetobacter baumannii	meropenem	0.1	0.75	0.75	50	0.813684	0.0552767	3.08444	0.326371
Acinetobacter baumannii	meropenem	0.1	0.75	1	25	0.839852	0.0418738	3.2498	0.220809
Acinetobacter baumannii	meropenem	0.1	0.75	1	50	0.818149	0.0484974	3.3611	0.292952
Acinetobacter baumannii	meropenem	0.1	1	0.5	25	0.774677	0.0670179	2.87902	0.181434
Acinetobacter baumannii	meropenem	0.1	1	0.5	50	0.754947	0.0556542	2.74172	0.317073
Acinetobacter baumannii	meropenem	0.1	1	0.75	25	0.793368	0.0545619	3.19658	0.356218
Acinetobacter baumannii	meropenem	0.1	1	0.75	50	0.804823	0.0641368	3.09103	0.270267
Acinetobacter baumannii	meropenem	0.1	1	1	25	0.843578	0.0402017	3.09511	0.247976
Acinetobacter baumannii	meropenem	0.1	1	1	50	0.824151	0.0334877	3.03553	0.187431
Acinetobacter baumannii	meropenem	1	0.25	0.5	25	0.826447	0.0690438	3.34511	0.434733
Acinetobacter baumannii	meropenem	1	0.25	0.5	50	0.814508	0.049743	3.99379	0.225065
Acinetobacter baumannii	meropenem	1	0.25	0.75	25	0.808505	0.0738031	3.40099	0.304406
Acinetobacter baumannii	meropenem	1	0.25	0.75	50	0.851889	0.0374862	3.75418	0.409747
Acinetobacter baumannii	meropenem	1	0.25	1	25	0.795967	0.039658	3.59133	0.556606
Acinetobacter baumannii	meropenem	1	0.25	1	50	0.842792	0.0563341	3.81897	0.182428
Acinetobacter baumannii	meropenem	1	0.5	0.5	25	0.813315	0.0623924	3.20005	0.302719
Acinetobacter baumannii	meropenem	1	0.5	0.5	50	0.807638	0.059862	3.54724	0.205618
Acinetobacter baumannii	meropenem	1	0.5	0.75	25	0.801417	0.0531825	3.48572	0.251938
Acinetobacter baumannii	meropenem	1	0.5	0.75	50	0.846508	0.08726	3.51667	0.310848
Acinetobacter baumannii	meropenem	1	0.5	1	25	0.83793	0.0392593	3.76216	0.402449
Acinetobacter baumannii	meropenem	1	0.5	1	50	0.859437	0.0616228	3.48882	0.343057
Acinetobacter baumannii	meropenem	1	0.75	0.5	25	0.821879	0.0865218	3.5238	0.155256
Acinetobacter baumannii	meropenem	1	0.75	0.5	50	0.801042	0.0391396	3.4777	0.251669
Acinetobacter baumannii	meropenem	1	0.75	0.75	25	0.830666	0.0726477	3.27527	0.251737
Acinetobacter baumannii	meropenem	1	0.75	0.75	50	0.860527	0.0223513	3.17944	0.220787
Acinetobacter baumannii	meropenem	1	0.75	1	25	0.830065	0.0389532	3.31417	0.378332
Acinetobacter baumannii	meropenem	1	0.75	1	50	0.804525	0.0519138	3.16083	0.290969
Acinetobacter baumannii	meropenem	1	1	0.5	25	0.826705	0.0736199	3.18085	0.270468
Acinetobacter baumannii	meropenem	1	1	0.5	50	0.834597	0.0487189	3.27094	0.228606
Acinetobacter baumannii	meropenem	1	1	0.75	25	0.843134	0.0561305	2.98605	0.31263
Acinetobacter baumannii	meropenem	1	1	0.75	50	0.836363	0.0577123	3.08161	0.336239
Acinetobacter baumannii	meropenem	1	1	1	25	0.838562	0.0399258	2.76762	0.347454
Acinetobacter baumannii	meropenem	1	1	1	50	0.854737	0.0414237	2.88337	0.328017
Acinetobacter baumannii	meropenem	10	0.25	0.5	25	0.810213	0.0566199	3.53086	0.328453
Acinetobacter baumannii	meropenem	10	0.25	0.5	50	0.825861	0.0536872	3.77622	0.270734
Acinetobacter baumannii	meropenem	10	0.25	0.75	25	0.8298	0.0571756	3.46354	0.52862
Acinetobacter baumannii	meropenem	10	0.25	0.75	50	0.843449	0.0709311	3.91605	0.131173
Acinetobacter baumannii	meropenem	10	0.25	1	25	0.834373	0.0593096	3.35118	0.295245
Acinetobacter baumannii	meropenem	10	0.25	1	50	0.838077	0.0645975	3.4966	0.217486
Acinetobacter baumannii	meropenem	10	0.5	0.5	25	0.835683	0.0232033	3.76469	0.425415
Acinetobacter baumannii	meropenem	10	0.5	0.5	50	0.804284	0.0282521	3.80553	0.393484
Acinetobacter baumannii	meropenem	10	0.5	0.75	25	0.857061	0.0467935	3.70651	0.376673
Acinetobacter baumannii	meropenem	10	0.5	0.75	50	0.828189	0.0264629	3.69779	0.156129
Acinetobacter baumannii	meropenem	10	0.5	1	25	0.850927	0.0359615	3.87245	0.415201
Acinetobacter baumannii	meropenem	10	0.5	1	50	0.818507	0.0549761	3.62441	0.311791
Acinetobacter baumannii	meropenem	10	0.75	0.5	25	0.839465	0.0293469	3.58878	0.247278
Acinetobacter baumannii	meropenem	10	0.75	0.5	50	0.823074	0.0537826	3.34252	0.34861
Acinetobacter baumannii	meropenem	10	0.75	0.75	25	0.830193	0.0356667	3.27977	0.468363
Acinetobacter baumannii	meropenem	10	0.75	0.75	50	0.818515	0.041875	3.4751	0.552026
Acinetobacter baumannii	meropenem	10	0.75	1	25	0.846592	0.0709874	3.22252	0.269176
Acinetobacter baumannii	meropenem	10	0.75	1	50	0.842896	0.0893026	3.47887	0.256557
Acinetobacter baumannii	meropenem	10	1	0.5	25	0.825462	0.0688485	3.24912	0.261595
Acinetobacter baumannii	meropenem	10	1	0.5	50	0.817278	0.0626141	3.24275	0.269215
Acinetobacter baumannii	meropenem	10	1	0.75	25	0.830599	0.0146917	3.22636	0.0963453
Acinetobacter baumannii	meropenem	10	1	0.75	50	0.831332	0.0495852	2.98179	0.293126
Acinetobacter baumannii	meropenem	10	1	1	25	0.82629	0.0517426	2.72874	0.309398
Acinetobacter baumannii	meropenem	10	1	1	50	0.825092	0.0623245	2.76849	0.302645
Acinetobacter baumannii	minocycline	0.1	0.25	0.5	25	0.714749	0.203685	0.00604155	0.00630258
Acinetobacter baumannii	minocycline	0.1	0.25	0.5	50	0.772788	0.164795	0.181386	0.143134
Acinetobacter baumannii	minocycline	0.1	0.25	0.75	25	0.775018	0.126271	0.326816	0.369327
Acinetobacter baumannii	minocycline	0.1	0.25	0.75	50	0.801378	0.145201	0.100447	0.199778
Acinetobacter baumannii	minocycline	0.1	0.25	1	25	0.805717	0.113706	0.00323537	0.00570466
Acinetobacter baumannii	minocycline	0.1	0.25	1	50	0.762359	0.0593312	0.100898	0.137673
Acinetobacter baumannii	minocycline	0.1	0.5	0.5	25	0.684678	0.143777	0.0412378	0.0510937
Acinetobacter baumannii	minocycline	0.1	0.5	0.5	50	0.821977	0.116592	0.0605925	0.11331
Acinetobacter baumannii	minocycline	0.1	0.5	0.75	25	0.808685	0.0838614	0.121646	0.226604
Acinetobacter baumannii	minocycline	0.1	0.5	0.75	50	0.774305	0.0831491	0.12312	0.246226
Acinetobacter baumannii	minocycline	0.1	0.5	1	25	0.787135	0.153217	0.0960293	0.0999933
Acinetobacter baumannii	minocycline	0.1	0.5	1	50	0.780423	0.0933867	0.146321	0.129784
Acinetobacter baumannii	minocycline	0.1	0.75	0.5	25	0.735615	0.172696	0.302354	0.31085
Acinetobacter baumannii	minocycline	0.1	0.75	0.5	50	0.770289	0.161557	0.25566	0.26289
Acinetobacter baumannii	minocycline	0.1	0.75	0.75	25	0.794457	0.109839	0.0827889	0.0917025
Acinetobacter baumannii	minocycline	0.1	0.75	0.75	50	0.77211	0.102142	0.165718	0.137331
Acinetobacter baumannii	minocycline	0.1	0.75	1	25	0.762995	0.120663	0.0762681	0.0831678
Acinetobacter baumannii	minocycline	0.1	0.75	1	50	0.805395	0.109592	0.181424	0.293722
Acinetobacter baumannii	minocycline	0.1	1	0.5	25	0.67241	0.118757	0.171516	0.200665
Acinetobacter baumannii	minocycline	0.1	1	0.5	50	0.755542	0.141835	0.12891	0.119128
Acinetobacter baumannii	minocycline	0.1	1	0.75	25	0.803596	0.111597	0.0988085	0.169124
Acinetobacter baumannii	minocycline	0.1	1	0.75	50	0.78869	0.132045	0.163331	0.15347
Acinetobacter baumannii	minocycline	0.1	1	1	25	0.760485	0.149609	0.0978247	0.0892741
Acinetobacter baumannii	minocycline	0.1	1	1	50	0.824733	0.0968973	0.122438	0.117108
Acinetobacter baumannii	minocycline	1	0.25	0.5	25	0.733767	0.151064	0.217187	0.324172
Acinetobacter baumannii	minocycline	1	0.25	0.5	50	0.803127	0.039979	0.0127314	0.0249056
Acinetobacter baumannii	minocycline	1	0.25	0.75	25	0.8383	0.0519889	0.00296186	0.00388263
Acinetobacter baumannii	minocycline	1	0.25	0.75	50	0.803876	0.129346	0.0337737	0.0514491
Acinetobacter baumannii	minocycline	1	0.25	1	25	0.804848	0.0652736	0.000218465	0.000251492
Acinetobacter baumannii	minocycline	1	0.25	1	50	0.83962	0.0562022	0.0312625	0.0613223
Acinetobacter baumannii	minocycline	1	0.5	0.5	25	0.818228	0.0824567	1.80184e-08	1.84424e-08
Acinetobacter baumannii	minocycline	1	0.5	0.5	50	0.778941	0.118723	0.0134072	0.0267893
Acinetobacter baumannii	minocycline	1	0.5	0.75	25	0.784383	0.0400336	0.0757966	0.151566
Acinetobacter baumannii	minocycline	1	0.5	0.75	50	0.821742	0.0366834	0.00954204	0.0173765
Acinetobacter baumannii	minocycline	1	0.5	1	25	0.724101	0.162474	8.63173e-05	0.000118497
Acinetobacter baumannii	minocycline	1	0.5	1	50	0.785117	0.117053	0.0214005	0.0334542
Acinetobacter baumannii	minocycline	1	0.75	0.5	25	0.762656	0.174633	0.0007513	0.00103378
Acinetobacter baumannii	minocycline	1	0.75	0.5	50	0.807802	0.129	0.0379114	0.0757766
Acinetobacter baumannii	minocycline	1	0.75	0.75	25	0.803779	0.0866371	9.20258e-05	0.000167076
Acinetobacter baumannii	minocycline	1	0.75	0.75	50	0.786157	0.0749087	2.37284e-05	3.0887e-05
Acinetobacter baumannii	minocycline	1	0.75	1	25	0.801835	0.0675947	0.0249647	0.0421839
Acinetobacter baumannii	minocycline	1	0.75	1	50	0.815946	0.065144	0.0133004	0.024632
Acinetobacter baumannii	minocycline	1	1	0.5	25	0.729743	0.196657	0.0130527	0.0247468
Acinetobacter baumannii	minocycline	1	1	0.5	50	0.803205	0.0732376	0.0211196	0.0257194
Acinetobacter baumannii	minocycline	1	1	0.75	25	0.741951	0.249781	0.000276235	0.000552417
Acinetobacter baumannii	minocycline	1	1	0.75	50	0.773047	0.101791	0.039448	0.0487305
Acinetobacter baumannii	minocycline	1	1	1	25	0.767787	0.193151	0.0143602	0.0287167
Acinetobacter baumannii	minocycline	1	1	1	50	0.805761	0.109919	0.0199404	0.0269988
Acinetobacter baumannii	minocycline	10	0.25	0.5	25	0.773723	0.107702	0.0525052	0.0914726
Acinetobacter baumannii	minocycline	10	0.25	0.5	50	0.784339	0.169071	0.0110992	0.0183058
Acinetobacter baumannii	minocycline	10	0.25	0.75	25	0.817705	0.170296	0.000112225	0.000224331
Acinetobacter baumannii	minocycline	10	0.25	0.75	50	0.77297	0.0417508	0.000671399	0.00115475
Acinetobacter baumannii	minocycline	10	0.25	1	25	0.821837	0.0771973	0.0466518	0.0933032
Acinetobacter baumannii	minocycline	10	0.25	1	50	0.822177	0.125676	0.0108819	0.0217638
Acinetobacter baumannii	minocycline	10	0.5	0.5	25	0.837238	0.0766043	0.000686905	0.00137381
Acinetobacter baumannii	minocycline	10	0.5	0.5	50	0.817743	0.124829	9.56275e-06	1.83567e-05
Acinetobacter baumannii	minocycline	10	0.5	0.75	25	0.777496	0.0752062	0.0143597	0.0287193
Acinetobacter baumannii	minocycline	10	0.5	0.75	50	0.833492	0.054833	0.00228678	0.00403446
Acinetobacter baumannii	minocycline	10	0.5	1	25	0.783794	0.147569	0.0384392	0.0755944
Acinetobacter baumannii	minocycline	10	0.5	1	50	0.827138	0.0183691	0.0615573	0.123114
Acinetobacter baumannii	minocycline	10	0.75	0.5	25	0.757185	0.129456	0.000515652	0.00103076
Acinetobacter baumannii	minocycline	10	0.75	0.5	50	0.800489	0.0862665	0.0103271	0.0143769
Acinetobacter baumannii	minocycline	10	0.75	0.75	25	0.805406	0.0785552	0.0221364	0.0398475
Acinetobacter baumannii	minocycline	10	0.75	0.75	50	0.791607	0.0396288	0.000593088	0.00118365
Acinetobacter baumannii	minocycline	10	0.75	1	25	0.752776	0.115609	0.00717943	0.0143587
Acinetobacter baumannii	minocycline	10	0.75	1	50	0.751861	0.0729313	0.00674176	0.0133758
Acinetobacter baumannii	minocycline	10	1	0.5	25	0.782743	0.124743	0.0104355	0.018559
Acinetobacter baumannii	minocycline	10	1	0.5	50	0.773958	0.136252	0.027921	0.0488664
Acinetobacter baumannii	minocycline	10	1	0.75	25	0.800672	0.102568	0.00137381	0.0024942
Acinetobacter baumannii	minocycline	10	1	0.75	50	0.803186	0.0417168	0.000680127	0.00136023
Acinetobacter baumannii	minocycline	10	1	1	25	0.797495	0.193837	0.000331778	0.000469611
Acinetobacter baumannii	minocycline	10	1	1	50	0.791675	0.124901	0.00559833	0.00846982
Acinetobacter baumannii	polymyxin	0.1	0.25	0.5	25	0.2	0.4	0.331322	0.343459
Acinetobacter baumannii	polymyxin	0.1	0.25	0.5	50	0.187426	0.407016	0.565789	0.523227
Acinetobacter baumannii	polymyxin	0.1	0.25	0.75	25	0.129617	0.281478	0.349643	0.267979
Acinetobacter baumannii	polymyxin	0.1	0.25	0.75	50	0.325739	0.436276	0.509768	0.292016
Acinetobacter baumannii	polymyxin	0.1	0.25	1	25	0.216648	0.301378	0.374962	0.230382
Acinetobacter baumannii	polymyxin	0.1	0.25	1	50	0.264052	0.349816	0.525614	0.407867
Acinetobacter baumannii	polymyxin	0.1	0.5	0.5	25	-0.00869565	0.0173913	0.126371	0.19223
Acinetobacter baumannii	polymyxin	0.1	0.5	0.5	50	-0.00869565	0.0173913	0.147638	0.155105
Acinetobacter baumannii	polymyxin	0.1	0.5	0.75	25	0.0909091	0.181818	0.499436	0.453684
Acinetobacter baumannii	polymyxin	0.1	0.5	0.75	50	0	0	0.431341	0.468456
Acinetobacter baumannii	polymyxin	0.1	0.5	1	25	0.206689	0.27624	0.393392	0.393867
Acinetobacter baumannii	polymyxin	0.1	0.5	1	50	0.255356	0.356744	0.412358	0.403427
Acinetobacter baumannii	polymyxin	0.1	0.75	0.5	25	0.276626	0.338796	0.381028	0.427585
Acinetobacter baumannii	polymyxin	0.1	0.75	0.5	50	0	0	0.494383	0.244784
Acinetobacter baumannii	polymyxin	0.1	0.75	0.75	25	0.255356	0.356744	0.241909	0.293393
Acinetobacter baumannii	polymyxin	0.1	0.75	0.75	50	0.0988615	0.297826	0.423297	0.431548
Acinetobacter baumannii	polymyxin	0.1	0.75	1	25	0.207952	0.308057	0.535979	0.36596
Acinetobacter baumannii	polymyxin	0.1	0.75	1	50	-0.0125739	0.0251478	0.350964	0.371956
Acinetobacter baumannii	polymyxin	0.1	1	0.5	25	0.0696395	0.194013	0.32311	0.274786
Acinetobacter baumannii	polymyxin	0.1	1	0.5	50	-0.00869565	0.0173913	0.40531	0.333916
Acinetobacter baumannii	polymyxin	0.1	1	0.75	25	0	0	0.73126	0.444904
Acinetobacter baumannii	polymyxin	0.1	1	0.75	50	0.0909091	0.181818	0.501194	0.318649
Acinetobacter baumannii	polymyxin	0.1	1	1	25	0.0822134	0.186926	0.409415	0.389812
Acinetobacter baumannii	polymyxin	0.1	1	1	50	0.194115	0.286598	0.47089	0.375285
Acinetobacter baumannii	polymyxin	1	0.25	0.5	25	-0.00869565	0.0173913	0.341926	0.401053
Acinetobacter baumannii	polymyxin	1	0.25	0.5	50	0.187426	0.407016	0.613072	0.213891
Acinetobacter baumannii	polymyxin	1	0.25	0.75	25	0	0	0.688965	0.474073
Acinetobacter baumannii	polymyxin	1	0.25	0.75	50	0.187426	0.407016	0.783641	0.461482
Acinetobacter baumannii	polymyxin	1	0.25	1	25	0.0558025	0.145097	0.670934	0.503983
Acinetobacter baumannii	polymyxin	1	0.25	1	50	0.129617	0.281478	0.943607	0.395573
Acinetobacter baumannii	polymyxin	1	0.5	0.5	25	-0.00869565	0.0173913	0.624354	0.415442
Acinetobacter baumannii	polymyxin	1	0.5	0.5	50	-0.0125739	0.0251478	0.380002	0.216243
Acinetobacter baumannii	polymyxin	1	0.5	0.75	25	0.2	0.4	1.06527	0.613206
Acinetobacter baumannii	polymyxin	1	0.5	0.75	50	0.129617	0.281478	0.644826	0.336872
Acinetobacter baumannii	polymyxin	1	0.5	1	25	0.290909	0.395846	0.763882	0.363628
Acinetobacter baumannii	polymyxin	1	0.5	1	50	0.220526	0.29786	0.922812	0.883955
Acinetobacter baumannii	polymyxin	1	0.75	0.5	25	-0.0125739	0.0251478	0.649881	0.231408
Acinetobacter baumannii	polymyxin	1	0.75	0.5	50	-0.0125739	0.0251478	0.806544	0.55871
Acinetobacter baumannii	polymyxin	1	0.75	0.75	25	0.0909091	0.181818	0.600901	0.426518
Acinetobacter baumannii	polymyxin	1	0.75	0.75	50	0.290909	0.395846	0.773264	0.462182
Acinetobacter baumannii	polymyxin	1	0.75	1	25	0.0783352	0.189675	0.473904	0.470618
Acinetobacter baumannii	polymyxin	1	0.75	1	50	0.264052	0.349816	0.615785	0.211584
Acinetobacter baumannii	polymyxin	1	1	0.5	25	-0.00869565	0.0173913	0.401833	0.475153
Acinetobacter baumannii	polymyxin	1	1	0.5	50	-0.0125739	0.0251478	0.734848	0.276388
Acinetobacter baumannii	polymyxin	1	1	0.75	25	0.129617	0.281478	0.946522	0.552709
Acinetobacter baumannii	polymyxin	1	1	0.75	50	0.338313	0.425672	1.15961	0.439692
Acinetobacter baumannii	polymyxin	1	1	1	25	0.192249	0.270625	0.745819	0.167376
Acinetobacter baumannii	polymyxin	1	1	1	50	-0.00869565	0.0173913	0.740953	0.377404
Acinetobacter baumannii	polymyxin	10	0.25	0.5	25	0.129617	0.281478	0.634718	0.429415
Acinetobacter baumannii	polymyxin	10	0.25	0.5	50	-0.0125739	0.0251478	0.809174	0.661726
Acinetobacter baumannii	polymyxin	10	0.25	0.75	25	-0.0125739	0.0251478	0.539356	0.287365
Acinetobacter baumannii	polymyxin	10	0.25	0.75	50	-0.00869565	0.0173913	0.737219	0.342605
Acinetobacter baumannii	polymyxin	10	0.25	1	25	0.117043	0.288308	0.830297	0.409336
Acinetobacter baumannii	polymyxin	10	0.25	1	50	0.0909091	0.181818	0.680164	0.594137
Acinetobacter baumannii	polymyxin	10	0.5	0.5	25	0.125739	0.283958	0.384975	0.31597
Acinetobacter baumannii	polymyxin	10	0.5	0.5	50	-0.0125739	0.0251478	0.904616	0.448469
Acinetobacter baumannii	polymyxin	10	0.5	0.75	25	0	0	0.66744	0.823173
Acinetobacter baumannii	polymyxin	10	0.5	0.75	50	0	0	1.13396	0.629491
Acinetobacter baumannii	polymyxin	10	0.5	1	25	0.216648	0.301378	0.733378	0.335851
Acinetobacter baumannii	polymyxin	10	0.5	1	50	-0.035366	0.0462294	0.69421	0.874397
Acinetobacter baumannii	polymyxin	10	0.75	0.5	25	0.0909091	0.181818	0.662598	0.770071
Acinetobacter baumannii	polymyxin	10	0.75	0.5	50	0.187426	0.407016	0.674648	0.504902
Acinetobacter baumannii	polymyxin	10	0.75	0.75	25	0.129617	0.281478	0.709357	0.386783
Acinetobacter baumannii	polymyxin	10	0.75	0.75	50	0	0	1.11451	0.30692
Acinetobacter baumannii	polymyxin	10	0.75	1	25	0.120131	0.287878	0.62428	0.408649
Acinetobacter baumannii	polymyxin	10	0.75	1	50	0.338313	0.425672	0.716649	0.223881
Acinetobacter baumannii	polymyxin	10	1	0.5	25	-0.0125739	0.0251478	1.23444	0.628281
Acinetobacter baumannii	polymyxin	10	1	0.5	50	0.129617	0.281478	0.701873	0.37031
Acinetobacter baumannii	polymyxin	10	1	0.75	25	-0.0251478	0.0307996	0.664672	0.363801
Acinetobacter baumannii	polymyxin	10	1	0.75	50	0.26793	0.34626	1.00112	0.225076
Acinetobacter baumannii	polymyxin	10	1	1	25	0.17873	0.411368	0.671021	0.631586
Acinetobacter baumannii	polymyxin	10	1	1	50	0.125739	0.283958	0.705473	0.472855
Acinetobacter baumannii	tetracycline	0.1	0.25	0.5	25	0.86417	0.0578097	1.6546	0.156082
Acinetobacter baumannii	tetracycline	0.1	0.25	0.5	50	0.859664	0.0326917	2.05514	0.248628
Acinetobacter baumannii	tetracycline	0.1	0.25	0.75	25	0.885684	0.0595565	2.27307	0.30087
Acinetobacter baumannii	tetracycline	0.1	0.25	0.75	50	0.886255	0.0327779	1.99185	0.523681
Acinetobacter baumannii	tetracycline	0.1	0.25	1	25	0.862049	0.0471834	2.04348	0.297222
Acinetobacter baumannii	tetracycline	0.1	0.25	1	50	0.887866	0.0312379	1.94451	0.462047
Acinetobacter baumannii	tetracycline	0.1	0.5	0.5	25	0.867656	0.0706719	0.921152	0.152941
Acinetobacter baumannii	tetracycline	0.1	0.5	0.5	50	0.869711	0.049969	1.30182	0.397858
Acinetobacter baumannii	tetracycline	0.1	0.5	0.75	25	0.881011	0.0336951	1.22416	0.268701
Acinetobacter baumannii	tetracycline	0.1	0.5	0.75	50	0.870805	0.0461688	1.65443	0.233847
Acinetobacter baumannii	tetracycline	0.1	0.5	1	25	0.889524	0.0322851	1.58764	0.37962
Acinetobacter baumannii	tetracycline	0.1	0.5	1	50	0.898185	0.0387271	1.36446	0.266486
Acinetobacter baumannii	tetracycline	0.1	0.75	0.5	25	0.840056	0.0655306	1.15697	0.22502
Acinetobacter baumannii	tetracycline	0.1	0.75	0.5	50	0.88065	0.0582364	1.08645	0.108812
Acinetobacter baumannii	tetracycline	0.1	0.75	0.75	25	0.884948	0.052765	1.32667	0.204777
Acinetobacter baumannii	tetracycline	0.1	0.75	0.75	50	0.885703	0.0558931	1.27261	0.283142
Acinetobacter baumannii	tetracycline	0.1	0.75	1	25	0.873294	0.0416316	1.23904	0.229113
Acinetobacter baumannii	tetracycline	0.1	0.75	1	50	0.876217	0.0349167	1.41545	0.310665
Acinetobacter baumannii	tetracycline	0.1	1	0.5	25	0.866719	0.0355451	0.991318	0.064544
Acinetobacter baumannii	tetracycline	0.1	1	0.5	50	0.856963	0.0445046	1.01219	0.112296
Acinetobacter baumannii	tetracycline	0.1	1	0.75	25	0.880201	0.0506193	1.2797	0.308047
Acinetobacter baumannii	tetracycline	0.1	1	0.75	50	0.885934	0.0353109	1.22966	0.231085
Acinetobacter baumannii	tetracycline	0.1	1	1	25	0.875328	0.0508381	1.24438	0.129361
Acinetobacter baumannii	tetracycline	0.1	1	1	50	0.87599	0.0574167	1.3124	0.210887
Acinetobacter baumannii	tetracycline	1	0.25	0.5	25	0.886197	0.0563186	1.82976	0.462358
Acinetobacter baumannii	tetracycline	1	0.25	0.5	50	0.892345	0.0360621	1.73315	0.287614
Acinetobacter baumannii	tetracycline	1	0.25	0.75	25	0.858952	0.0374334	1.84739	0.879166
Acinetobacter baumannii	tetracycline	1	0.25	0.75	50	0.88848	0.0248182	1.56034	0.321214
Acinetobacter baumannii	tetracycline	1	0.25	1	25	0.890781	0.0321071	1.49105	0.404507
Acinetobacter baumannii	tetracycline	1	0.25	1	50	0.865712	0.0244673	2.26055	0.418053
Acinetobacter baumannii	tetracycline	1	0.5	0.5	25	0.874668	0.0466611	1.24413	0.36252
Acinetobacter baumannii	tetracycline	1	0.5	0.5	50	0.873756	0.0144857	1.36521	0.417415
Acinetobacter baumannii	tetracycline	1	0.5	0.75	25	0.858487	0.0491442	1.31099	0.282917
Acinetobacter baumannii	tetracycline	1	0.5	0.75	50	0.86276	0.103895	1.48418	0.103231
Acinetobacter baumannii	tetracycline	1	0.5	1	25	0.874962	0.0232183	1.42966	0.25216
Acinetobacter baumannii	tetracycline	1	0.5	1	50	0.878803	0.0208022	1.32101	0.348451
Acinetobacter baumannii	tetracycline	1	0.75	0.5	25	0.884456	0.0290295	1.05298	0.0817452
Acinetobacter baumannii	tetracycline	1	0.75	0.5	50	0.8732	0.0434827	1.10749	0.122252
Acinetobacter baumannii	tetracycline	1	0.75	0.75	25	0.884215	0.0284784	0.965996	0.372515
Acinetobacter baumannii	tetracycline	1	0.75	0.75	50	0.867736	0.0268257	1.08425	0.100354
Acinetobacter baumannii	tetracycline	1	0.75	1	25	0.888728	0.0397847	1.18483	0.274795
Acinetobacter baumannii	tetracycline	1	0.75	1	50	0.900507	0.0393481	1.00187	0.0514843
Acinetobacter baumannii	tetracycline	1	1	0.5	25	0.869984	0.0403826	0.980035	0.0823427
Acinetobacter baumannii	tetracycline	1	1	0.5	50	0.881034	0.0286451	1.01097	0.0764647
Acinetobacter baumannii	tetracycline	1	1	0.75	25	0.870563	0.0120914	1.00387	0.0410526
Acinetobacter baumannii	tetracycline	1	1	0.75	50	0.865183	0.0387742	0.970805	0.0802414
Acinetobacter baumannii	tetracycline	1	1	1	25	0.873418	0.0221767	1.05108	0.0894707
Acinetobacter baumannii	tetracycline	1	1	1	50	0.873594	0.0255201	1.05656	0.0917065
Acinetobacter baumannii	tetracycline	10	0.25	0.5	25	0.893808	0.0271033	2.19419	0.472039
Acinetobacter baumannii	tetracycline	10	0.25	0.5	50	0.899005	0.0416076	1.94901	0.449853
Acinetobacter baumannii	tetracycline	10	0.25	0.75	25	0.871699	0.0265145	2.3047	0.37041
Acinetobacter baumannii	tetracycline	10	0.25	0.75	50	0.89119	0.0429316	1.79677	0.366433
Acinetobacter baumannii	tetracycline	10	0.25	1	25	0.873496	0.0163069	1.4713	0.373501
Acinetobacter baumannii	tetracycline	10	0.25	1	50	0.886902	0.0302339	1.84557	0.357065
Acinetobacter baumannii	tetracycline	10	0.5	0.5	25	0.863857	0.065167	1.52697	0.413632
Acinetobacter baumannii	tetracycline	10	0.5	0.5	50	0.897026	0.0263598	1.48912	0.168473
Acinetobacter baumannii	tetracycline	10	0.5	0.75	25	0.883536	0.0338521	1.56898	0.225981
Acinetobacter baumannii	tetracycline	10	0.5	0.75	50	0.880159	0.0521203	1.50978	0.294792
Acinetobacter baumannii	tetracycline	10	0.5	1	25	0.897622	0.0275191	1.58127	0.305411
Acinetobacter baumannii	tetracycline	10	0.5	1	50	0.898136	0.0281141	1.4874	0.216795
Acinetobacter baumannii	tetracycline	10	0.75	0.5	25	0.889476	0.052877	1.11895	0.0900232
Acinetobacter baumannii	tetracycline	10	0.75	0.5	50	0.871211	0.0295576	1.08205	0.025681
Acinetobacter baumannii	tetracycline	10	0.75	0.75	25	0.872664	0.0293291	1.0018	0.0611446
Acinetobacter baumannii	tetracycline	10	0.75	0.75	50	0.895157	0.0140953	1.19163	0.212496
Acinetobacter baumannii	tetracycline	10	0.75	1	25	0.873295	0.0314913	0.919031	0.274972
Acinetobacter baumannii	tetracycline	10	0.75	1	50	0.90143	0.0448017	1.11407	0.117746
Acinetobacter baumannii	tetracycline	10	1	0.5	25	0.893585	0.0511728	1.05596	0.0674801
Acinetobacter baumannii	tetracycline	10	1	0.5	50	0.886183	0.026364	1.14533	0.391911
Acinetobacter baumannii	tetracycline	10	1	0.75	25	0.871605	0.0129674	1.15009	0.21885
Acinetobacter baumannii	tetracycline	10	1	0.75	50	0.899973	0.0357921	1.08998	0.20553
Acinetobacter baumannii	tetracycline	10	1	1	25	0.872404	0.0277648	1.01061	0.145479
Acinetobacter baumannii	tetracycline	10	1	1	50	0.891218	0.0330653	0.976422	0.0788957
Klebsiella pneumoniae	levofloxacin	0.1	0.25	0.5	25	0.82769	0.023238	2.87661	0.129776
Klebsiella pneumoniae	levofloxacin	0.1	0.25	0.5	50	0.825284	0.0253344	3.00858	0.231476
Klebsiella pneumoniae	levofloxacin	0.1	0.25	0.75	25	0.832743	0.0267176	2.83022	0.13178
Klebsiella pneumoniae	levofloxacin	0.1	0.25	0.75	50	0.828144	0.0377637	2.91825	0.143382
Klebsiella pneumoniae	levofloxacin	0.1	0.25	1	25	0.824727	0.0260913	2.93753	0.192883
Klebsiella pneumoniae	levofloxacin	0.1	0.25	1	50	0.8393	0.024135	3.02436	0.220177
Klebsiella pneumoniae	levofloxacin	0.1	0.5	0.5	25	0.830456	0.0417138	2.90926	0.152163
Klebsiella pneumoniae	levofloxacin	0.1	0.5	0.5	50	0.831646	0.0359205	3.07507	0.189171
Klebsiella pneumoniae	levofloxacin	0.1	0.5	0.75	25	0.835199	0.0233124	3.00596	0.125718
Klebsiella pneumoniae	levofloxacin	0.1	0.5	0.75	50	0.834505	0.0209514	2.91997	0.197396
Klebsiella pneumoniae	levofloxacin	0.1	0.5	1	25	0.834178	0.0465242	2.86854	0.0963766
Klebsiella pneumoniae	levofloxacin	0.1	0.5	1	50	0.841454	0.0171521	2.98607	0.378776
Klebsiella pneumoniae	levofloxacin	0.1	0.75	0.5	25	0.827066	0.019668	2.94645	0.144576
Klebsiella pneumoniae	levofloxacin	0.1	0.75	0.5	50	0.831953	0.0357401	3.04723	0.159063
Klebsiella pneumoniae	levofloxacin	0.1	0.75	0.75	25	0.827986	0.034853	2.92033	0.173499
Klebsiella pneumoniae	levofloxacin	0.1	0.75	0.75	50	0.825658	0.0227041	3.0531	0.29089
Klebsiella pneumoniae	levofloxacin	0.1	0.75	1	25	0.844052	0.025745	2.86173	0.211236
Klebsiella pneumoniae	levofloxacin	0.1	0.75	1	50	0.834363	0.0279375	3.03116	0.16865
Klebsiella pneumoniae	levofloxacin	0.1	1	0.5	25	0.823287	0.0388812	3.1551	0.178191
Klebsiella pneumoniae	levofloxacin	0.1	1	0.5	50	0.831954	0.049088	3.14289	0.1236
Klebsiella pneumoniae	levofloxacin	0.1	1	0.75	25	0.823167	0.0507023	2.99745	0.26884
Klebsiella pneumoniae	levofloxacin	0.1	1	0.75	50	0.82875	0.0255053	3.01617	0.164402
Klebsiella pneumoniae	levofloxacin	0.1	1	1	25	0.848421	0.0135876	2.84323	0.15323
Klebsiella pneumoniae	levofloxacin	0.1	1	1	50	0.828313	0.0336205	2.95361	0.120173
Klebsiella pneumoniae	levofloxacin	1	0.25	0.5	25	0.82946	0.0092516	2.20216	0.348564
Klebsiella pneumoniae	levofloxacin	1	0.25	0.5	50	0.850127	0.0366828	2.66438	0.308671
Klebsiella pneumoniae	levofloxacin	1	0.25	0.75	25	0.838122	0.0214818	2.25752	0.397185
Klebsiella pneumoniae	levofloxacin	1	0.25	0.75	50	0.852439	0.038562	2.37677	0.196237
Klebsiella pneumoniae	levofloxacin	1	0.25	1	25	0.855745	0.0189795	2.50644	0.130695
Klebsiella pneumoniae	levofloxacin	1	0.25	1	50	0.852206	0.0368778	2.55399	0.429716
Klebsiella pneumoniae	levofloxacin	1	0.5	0.5	25	0.836139	0.033922	2.95441	0.25923
Klebsiella pneumoniae	levofloxacin	1	0.5	0.5	50	0.86039	0.0285087	2.82674	0.396962
Klebsiella pneumoniae	levofloxacin	1	0.5	0.75	25	0.849773	0.0334639	2.58686	0.135617
Klebsiella pneumoniae	levofloxacin	1	0.5	0.75	50	0.829579	0.0252362	2.78746	0.352367
Klebsiella pneumoniae	levofloxacin	1	0.5	1	25	0.863133	0.0241412	2.42437	0.367295
Klebsiella pneumoniae	levofloxacin	1	0.5	1	50	0.849394	0.0119258	2.52869	0.190263
Klebsiella pneumoniae	levofloxacin	1	0.75	0.5	25	0.84399	0.0276726	2.94013	0.574181
Klebsiella pneumoniae	levofloxacin	1	0.75	0.5	50	0.848214	0.0203383	2.74416	0.40222
Klebsiella pneumoniae	levofloxacin	1	0.75	0.75	25	0.844404	0.0265177	2.59551	0.276076
Klebsiella pneumoniae	levofloxacin	1	0.75	0.75	50	0.849967	0.0339768	2.5694	0.321346
Klebsiella pneumoniae	levofloxacin	1	0.75	1	25	0.848253	0.0187443	2.44512	0.168266
Klebsiella pneumoniae	levofloxacin	1	0.75	1	50	0.832352	0.0705496	2.59339	0.226383
Klebsiella pneumoniae	levofloxacin	1	1	0.5	25	0.838585	0.0180721	2.71087	0.450996
Klebsiella pneumoniae	levofloxacin	1	1	0.5	50	0.845472	0.0329891	2.97588	0.299991
Klebsiella pneumoniae	levofloxacin	1	1	0.75	25	0.83727	0.0334796	2.62726	0.25128
Klebsiella pneumoniae	levofloxacin	1	1	0.75	50	0.842354	0.0489587	2.96895	0.664002
Klebsiella pneumoniae	levofloxacin	1	1	1	25	0.827812	0.025986	2.35792	0.572302
Klebsiella pneumoniae	levofloxacin	1	1	1	50	0.833412	0.0203348	2.48727	0.197721
Klebsiella pneumoniae	levofloxacin	10	0.25	0.5	25	0.857742	0.0314987	2.00548	0.470875
Klebsiella pneumoniae	levofloxacin	10	0.25	0.5	50	0.833125	0.0195872	2.67563	0.149068
Klebsiella pneumoniae	levofloxacin	10	0.25	0.75	25	0.834135	0.0179648	1.75129	0.337721
Klebsiella pneumoniae	levofloxacin	10	0.25	0.75	50	0.85276	0.0299858	2.34675	0.520787
Klebsiella pneumoniae	levofloxacin	10	0.25	1	25	0.837709	0.0204632	1.19446	0.158165
Klebsiella pneumoniae	levofloxacin	10	0.25	1	50	0.824666	0.0265283	1.66336	0.229786
Klebsiella pneumoniae	levofloxacin	10	0.5	0.5	25	0.839767	0.0385059	2.51844	0.363839
Klebsiella pneumoniae	levofloxacin	10	0.5	0.5	50	0.844302	0.0463432	2.69822	0.0831607
Klebsiella pneumoniae	levofloxacin	10	0.5	0.75	25	0.832204	0.0205959	2.27986	0.492911
Klebsiella pneumoniae	levofloxacin	10	0.5	0.75	50	0.846674	0.0342772	2.42833	0.239041
Klebsiella pneumoniae	levofloxacin	10	0.5	1	25	0.84296	0.0389558	2.08809	0.304998
Klebsiella pneumoniae	levofloxacin	10	0.5	1	50	0.852919	0.0160148	1.74597	0.109681
Klebsiella pneumoniae	levofloxacin	10	0.75	0.5	25	0.853001	0.0244903	2.52025	0.263495
Klebsiella pneumoniae	levofloxacin	10	0.75	0.5	50	0.848656	0.0409716	2.73084	0.241216
Klebsiella pneumoniae	levofloxacin	10	0.75	0.75	25	0.842191	0.0358685	2.65086	0.134613
Klebsiella pneumoniae	levofloxacin	10	0.75	0.75	50	0.855995	0.0199041	2.53868	0.360567
Klebsiella pneumoniae	levofloxacin	10	0.75	1	25	0.833422	0.0139722	2.06812	0.401009
Klebsiella pneumoniae	levofloxacin	10	0.75	1	50	0.853516	0.0304774	2.07402	0.430814
Klebsiella pneumoniae	levofloxacin	10	1	0.5	25	0.846473	0.0140666	2.66524	0.493379
Klebsiella pneumoniae	levofloxacin	10	1	0.5	50	0.84013	0.0290487	2.87417	0.231853
Klebsiella pneumoniae	levofloxacin	10	1	0.75	25	0.850909	0.0313805	2.62589	0.255746
Klebsiella pneumoniae	levofloxacin	10	1	0.75	50	0.830744	0.02555	2.20024	0.400333
Klebsiella pneumoniae	levofloxacin	10	1	1	25	0.861186	0.0220267	2.03184	0.600449
Klebsiella pneumoniae	levofloxacin	10	1	1	50	0.851237	0.0142382	2.02137	0.510198
Klebsiella pneumoniae	meropenem	0.1	0.25	0.5	25	0.845114	0.015506	4.61638	0.326315
Klebsiella pneumoniae	meropenem	0.1	0.25	0.5	50	0.84913	0.00967845	4.85713	0.338451
Klebsiella pneumoniae	meropenem	0.1	0.25	0.75	25	0.855929	0.0140188	4.83678	0.242916
Klebsiella pneumoniae	meropenem	0.1	0.25	0.75	50	0.853071	0.0145974	4.55872	0.381344
Klebsiella pneumoniae	meropenem	0.1	0.25	1	25	0.85378	0.0293199	4.77911	0.308778
Klebsiella pneumoniae	meropenem	0.1	0.25	1	50	0.862152	0.0246388	5.01351	0.397303
Klebsiella pneumoniae	meropenem	0.1	0.5	0.5	25	0.855784	0.011614	4.38255	0.322468
Klebsiella pneumoniae	meropenem	0.1	0.5	0.5	50	0.853998	0.0175126	4.48543	0.290154
Klebsiella pneumoniae	meropenem	0.1	0.5	0.75	25	0.859444	0.0203891	4.22094	0.154113
Klebsiella pneumoniae	meropenem	0.1	0.5	0.75	50	0.859416	0.0070518	4.96871	0.231785
Klebsiella pneumoniae	meropenem	0.1	0.5	1	25	0.859537	0.0152729	4.67491	0.388515
Klebsiella pneumoniae	meropenem	0.1	0.5	1	50	0.863704	0.0178721	4.34222	0.432393
Klebsiella pneumoniae	meropenem	0.1	0.75	0.5	25	0.853934	0.0198143	4.44261	0.157975
Klebsiella pneumoniae	meropenem	0.1	0.75	0.5	50	0.856948	0.0217298	4.30631	0.138893
Klebsiella pneumoniae	meropenem	0.1	0.75	0.75	25	0.857255	0.0210967	4.31458	0.34285
Klebsiella pneumoniae	meropenem	0.1	0.75	0.75	50	0.859183	0.0143848	4.30881	0.163213
Klebsiella pneumoniae	meropenem	0.1	0.75	1	25	0.864647	0.0244505	4.31909	0.308629
Klebsiella pneumoniae	meropenem	0.1	0.75	1	50	0.865521	0.020503	4.17437	0.309438
Klebsiella pneumoniae	meropenem	0.1	1	0.5	25	0.859331	0.0144262	3.92781	0.303601
Klebsiella pneumoniae	meropenem	0.1	1	0.5	50	0.859419	0.0148285	4.03445	0.227407
Klebsiella pneumoniae	meropenem	0.1	1	0.75	25	0.862951	0.0197269	3.93807	0.338409
Klebsiella pneumoniae	meropenem	0.1	1	0.75	50	0.862891	0.0281933	3.9665	0.304965
Klebsiella pneumoniae	meropenem	0.1	1	1	25	0.869232	0.0186227	3.55798	0.426421
Klebsiella pneumoniae	meropenem	0.1	1	1	50	0.858264	0.0284625	3.80527	0.292276
Klebsiella pneumoniae	meropenem	1	0.25	0.5	25	0.855551	0.0281406	2.98576	0.499683
Klebsiella pneumoniae	meropenem	1	0.25	0.5	50	0.863121	0.0215228	2.65702	0.321486
Klebsiella pneumoniae	meropenem	1	0.25	0.75	25	0.862833	0.0170723	2.48312	0.440072
Klebsiella pneumoniae	meropenem	1	0.25	0.75	50	0.856431	0.00833059	2.57063	0.299318
Klebsiella pneumoniae	meropenem	1	0.25	1	25	0.870189	0.0228278	2.32761	0.253051
Klebsiella pneumoniae	meropenem	1	0.25	1	50	0.871213	0.0230177	2.59019	0.488523
Klebsiella pneumoniae	meropenem	1	0.5	0.5	25	0.875653	0.013779	2.95617	0.247084
Klebsiella pneumoniae	meropenem	1	0.5	0.5	50	0.8705	0.0219493	2.77311	0.240737
Klebsiella pneumoniae	meropenem	1	0.5	0.75	25	0.864632	0.0129287	2.26556	0.201228
Klebsiella pneumoniae	meropenem	1	0.5	0.75	50	0.861005	0.013277	2.52995	0.127043
Klebsiella pneumoniae	meropenem	1	0.5	1	25	0.861625	0.0305643	2.4921	0.236753
Klebsiella pneumoniae	meropenem	1	0.5	1	50	0.87023	0.00269314	2.53133	0.324147
Klebsiella pneumoniae	meropenem	1	0.75	0.5	25	0.855373	0.0396752	2.57591	0.298277
Klebsiella pneumoniae	meropenem	1	0.75	0.5	50	0.855743	0.00837466	2.85948	0.428118
Klebsiella pneumoniae	meropenem	1	0.75	0.75	25	0.874939	0.0106408	2.43835	0.15124
Klebsiella pneumoniae	meropenem	1	0.75	0.75	50	0.869395	0.0250286	2.31186	0.338682
Klebsiella pneumoniae	meropenem	1	0.75	1	25	0.869225	0.00962872	1.86231	0.262411
Klebsiella pneumoniae	meropenem	1	0.75	1	50	0.867297	0.0140867	2.09238	0.141479
Klebsiella pneumoniae	meropenem	1	1	0.5	25	0.864821	0.0236673	2.49779	0.243359
Klebsiella pneumoniae	meropenem	1	1	0.5	50	0.866365	0.0202414	2.78182	0.298109
Klebsiella pneumoniae	meropenem	1	1	0.75	25	0.866155	0.0109543	2.16109	0.42091
Klebsiella pneumoniae	meropenem	1	1	0.75	50	0.869155	0.0293416	2.31087	0.398621
Klebsiella pneumoniae	meropenem	1	1	1	25	0.872514	0.0269633	1.55536	0.197934
Klebsiella pneumoniae	meropenem	1	1	1	50	0.872796	0.00961633	1.72121	0.175582
Klebsiella pneumoniae	meropenem	10	0.25	0.5	25	0.856722	0.00849321	2.67538	0.553416
Klebsiella pneumoniae	meropenem	10	0.25	0.5	50	0.860258	0.0202893	2.76505	0.324994
Klebsiella pneumoniae	meropenem	10	0.25	0.75	25	0.863638	0.0207343	2.29528	0.190453
Klebsiella pneumoniae	meropenem	10	0.25	0.75	50	0.855786	0.0264003	2.34943	0.211409
Klebsiella pneumoniae	meropenem	10	0.25	1	25	0.867156	0.0214308	2.13467	0.469935
Klebsiella pneumoniae	meropenem	10	0.25	1	50	0.867276	0.0102543	2.47241	0.170613
Klebsiella pneumoniae	meropenem	10	0.5	0.5	25	0.869811	0.0216158	2.47988	0.284736
Klebsiella pneumoniae	meropenem	10	0.5	0.5	50	0.871282	0.0107564	2.84264	0.240072
Klebsiella pneumoniae	meropenem	10	0.5	0.75	25	0.863497	0.0285505	2.38186	0.231561
Klebsiella pneumoniae	meropenem	10	0.5	0.75	50	0.874758	0.0217836	2.49539	0.425423
Klebsiella pneumoniae	meropenem	10	0.5	1	25	0.870908	0.0152442	2.37698	0.282115
Klebsiella pneumoniae	meropenem	10	0.5	1	50	0.860901	0.0171439	2.36304	0.335426
Klebsiella pneumoniae	meropenem	10	0.75	0.5	25	0.866541	0.0128286	2.17956	0.274328
Klebsiella pneumoniae	meropenem	10	0.75	0.5	50	0.866377	0.015145	2.33433	0.427831
Klebsiella pneumoniae	meropenem	10	0.75	0.75	25	0.867343	0.0208315	1.89361	0.37941
Klebsiella pneumoniae	meropenem	10	0.75	0.75	50	0.864733	0.0133017	1.84869	0.22697
Klebsiella pneumoniae	meropenem	10	0.75	1	25	0.873908	0.021105	1.63353	0.194047
Klebsiella pneumoniae	meropenem	10	0.75	1	50	0.867177	0.0160151	1.57253	0.143532
Klebsiella pneumoniae	meropenem	10	1	0.5	25	0.865471	0.0250532	2.21176	0.340172
Klebsiella pneumoniae	meropenem	10	1	0.5	50	0.864636	0.0177855	2.1481	0.203131
Klebsiella pneumoniae	meropenem	10	1	0.75	25	0.86668	0.00532705	1.59497	0.272722
Klebsiella pneumoniae	meropenem	10	1	0.75	50	0.871	0.0216564	1.72032	0.270685
Klebsiella pneumoniae	meropenem	10	1	1	25	0.869286	0.0177633	1.31802	0.147366
Klebsiella pneumoniae	meropenem	10	1	1	50	0.862447	0.0285036	1.34828	0.230731
Klebsiella pneumoniae	nitrofurantoin	0.1	0.25	0.5	25	0.517837	0.0516526	0.392105	0.30424
Klebsiella pneumoniae	nitrofurantoin	0.1	0.25	0.5	50	0.535191	0.0554923	0.238762	0.208635
Klebsiella pneumoniae	nitrofurantoin	0.1	0.25	0.75	25	0.53036	0.0542557	0.249643	0.325541
Klebsiella pneumoniae	nitrofurantoin	0.1	0.25	0.75	50	0.524324	0.130784	0.263438	0.229526
Klebsiella pneumoniae	nitrofurantoin	0.1	0.25	1	25	0.549619	0.0594255	0.177877	0.157255
Klebsiella pneumoniae	nitrofurantoin	0.1	0.25	1	50	0.540452	0.11371	0.315312	0.286464
Klebsiella pneumoniae	nitrofurantoin	0.1	0.5	0.5	25	0.550552	0.0966601	0.313047	0.308515
Klebsiella pneumoniae	nitrofurantoin	0.1	0.5	0.5	50	0.521914	0.0931212	0.513991	0.231138
Klebsiella pneumoniae	nitrofurantoin	0.1	0.5	0.75	25	0.50382	0.0933046	0.540609	0.215587
Klebsiella pneumoniae	nitrofurantoin	0.1	0.5	0.75	50	0.507902	0.125778	0.323229	0.249949
Klebsiella pneumoniae	nitrofurantoin	0.1	0.5	1	25	0.506053	0.0544869	0.318881	0.191323
Klebsiella pneumoniae	nitrofurantoin	0.1	0.5	1	50	0.556961	0.110963	0.301594	0.195931
Klebsiella pneumoniae	nitrofurantoin	0.1	0.75	0.5	25	0.531341	0.0727235	0.556295	0.317991
Klebsiella pneumoniae	nitrofurantoin	0.1	0.75	0.5	50	0.52516	0.0526733	0.65878	0.349236
Klebsiella pneumoniae	nitrofurantoin	0.1	0.75	0.75	25	0.483828	0.124051	0.604196	0.322256
Klebsiella pneumoniae	nitrofurantoin	0.1	0.75	0.75	50	0.52352	0.0473812	0.517145	0.391308
Klebsiella pneumoniae	nitrofurantoin	0.1	0.75	1	25	0.513094	0.0607663	0.363897	0.304275
Klebsiella pneumoniae	nitrofurantoin	0.1	0.75	1	50	0.538647	0.0727109	0.565034	0.184108
Klebsiella pneumoniae	nitrofurantoin	0.1	1	0.5	25	0.546333	0.0736443	0.65561	0.341249
Klebsiella pneumoniae	nitrofurantoin	0.1	1	0.5	50	0.511715	0.123643	0.648015	0.346069
Klebsiella pneumoniae	nitrofurantoin	0.1	1	0.75	25	0.497253	0.118162	0.461579	0.317159
Klebsiella pneumoniae	nitrofurantoin	0.1	1	0.75	50	0.546916	0.0789745	0.559317	0.354406
Klebsiella pneumoniae	nitrofurantoin	0.1	1	1	25	0.514375	0.0637931	0.422566	0.292185
Klebsiella pneumoniae	nitrofurantoin	0.1	1	1	50	0.538344	0.131897	0.554887	0.310544
Klebsiella pneumoniae	nitrofurantoin	1	0.25	0.5	25	0.471167	0.170244	0.116328	0.229028
Klebsiella pneumoniae	nitrofurantoin	1	0.25	0.5	50	0.422735	0.123829	0.0294044	0.0442072
Klebsiella pneumoniae	nitrofurantoin	1	0.25	0.75	25	0.448383	0.091249	0.0257026	0.0323156
Klebsiella pneumoniae	nitrofurantoin	1	0.25	0.75	50	0.413819	0.0678482	0.0900978	0.10287
Klebsiella pneumoniae	nitrofurantoin	1	0.25	1	25	0.482333	0.0823518	0.000249358	0.000292151
Klebsiella pneumoniae	nitrofurantoin	1	0.25	1	50	0.421822	0.109924	0.125471	0.121987
Klebsiella pneumoniae	nitrofurantoin	1	0.5	0.5	25	0.448373	0.154965	0.122387	0.16204
Klebsiella pneumoniae	nitrofurantoin	1	0.5	0.5	50	0.442203	0.0818178	0.202552	0.195858
Klebsiella pneumoniae	nitrofurantoin	1	0.5	0.75	25	0.403996	0.0702261	0.084466	0.102262
Klebsiella pneumoniae	nitrofurantoin	1	0.5	0.75	50	0.510019	0.140301	0.135328	0.144873
Klebsiella pneumoniae	nitrofurantoin	1	0.5	1	25	0.449466	0.0724799	0.102636	0.167799
Klebsiella pneumoniae	nitrofurantoin	1	0.5	1	50	0.432065	0.0609028	0.106795	0.126966
Klebsiella pneumoniae	nitrofurantoin	1	0.75	0.5	25	0.444024	0.150737	0.323769	0.261409
Klebsiella pneumoniae	nitrofurantoin	1	0.75	0.5	50	0.379099	0.0516885	0.298598	0.310533
Klebsiella pneumoniae	nitrofurantoin	1	0.75	0.75	25	0.380958	0.0701557	0.341006	0.348126
Klebsiella pneumoniae	nitrofurantoin	1	0.75	0.75	50	0.430828	0.125472	0.34046	0.349707
Klebsiella pneumoniae	nitrofurantoin	1	0.75	1	25	0.434046	0.12469	0.203001	0.154283
Klebsiella pneumoniae	nitrofurantoin	1	0.75	1	50	0.500411	0.0705088	0.207773	0.160705
Klebsiella pneumoniae	nitrofurantoin	1	1	0.5	25	0.445302	0.140765	0.333698	0.25102
Klebsiella pneumoniae	nitrofurantoin	1	1	0.5	50	0.39611	0.0707643	0.460384	0.30637
Klebsiella pneumoniae	nitrofurantoin	1	1	0.75	25	0.500887	0.103231	0.29326	0.247715
Klebsiella pneumoniae	nitrofurantoin	1	1	0.75	50	0.430852	0.0842736	0.278258	0.350308
Klebsiella pneumoniae	nitrofurantoin	1	1	1	25	0.462573	0.0843511	0.233585	0.268206
Klebsiella pneumoniae	nitrofurantoin	1	1	1	50	0.490301	0.0620505	0.36801	0.290243
Klebsiella pneumoniae	nitrofurantoin	10	0.25	0.5	25	0.423041	0.0469192	0.000905051	0.00132112
Klebsiella pneumoniae	nitrofurantoin	10	0.25	0.5	50	0.377955	0.137367	0.0134374	0.0267743
Klebsiella pneumoniae	nitrofurantoin	10	0.25	0.75	25	0.473701	0.0605804	0.000767282	0.00101458
Klebsiella pneumoniae	nitrofurantoin	10	0.25	0.75	50	0.468276	0.0822685	0.000524907	0.00102628
Klebsiella pneumoniae	nitrofurantoin	10	0.25	1	25	0.495899	0.0737	0.000172917	0.000197747
Klebsiella pneumoniae	nitrofurantoin	10	0.25	1	50	0.511877	0.0679288	0.00173683	0.00279435
Klebsiella pneumoniae	nitrofurantoin	10	0.5	0.5	25	0.365959	0.0588722	0.103091	0.19851
Klebsiella pneumoniae	nitrofurantoin	10	0.5	0.5	50	0.452835	0.0907563	0.104057	0.0837989
Klebsiella pneumoniae	nitrofurantoin	10	0.5	0.75	25	0.485329	0.087181	0.0273804	0.0420326
Klebsiella pneumoniae	nitrofurantoin	10	0.5	0.75	50	0.453503	0.0775569	0.0487987	0.0545671
Klebsiella pneumoniae	nitrofurantoin	10	0.5	1	25	0.462923	0.131395	0.0631412	0.0547932
Klebsiella pneumoniae	nitrofurantoin	10	0.5	1	50	0.510156	0.0528034	0.160005	0.104601
Klebsiella pneumoniae	nitrofurantoin	10	0.75	0.5	25	0.414183	0.122007	0.232291	0.184478
Klebsiella pneumoniae	nitrofurantoin	10	0.75	0.5	50	0.444614	0.169917	0.314486	0.280122
Klebsiella pneumoniae	nitrofurantoin	10	0.75	0.75	25	0.436643	0.129258	0.191085	0.138445
Klebsiella pneumoniae	nitrofurantoin	10	0.75	0.75	50	0.455765	0.0745062	0.239493	0.234643
Klebsiella pneumoniae	nitrofurantoin	10	0.75	1	25	0.485459	0.0473689	0.0881315	0.126785
Klebsiella pneumoniae	nitrofurantoin	10	0.75	1	50	0.511315	0.0483458	0.203202	0.117435
Klebsiella pneumoniae	nitrofurantoin	10	1	0.5	25	0.467978	0.159109	0.237078	0.147963
Klebsiella pneumoniae	nitrofurantoin	10	1	0.5	50	0.392401	0.0602628	0.318252	0.206807
Klebsiella pneumoniae	nitrofurantoin	10	1	0.75	25	0.42771	0.108534	0.163068	0.120234
Klebsiella pneumoniae	nitrofurantoin	10	1	0.75	50	0.403503	0.186563	0.270452	0.286677
Klebsiella pneumoniae	nitrofurantoin	10	1	1	25	0.469087	0.0595474	0.302738	0.345576
Klebsiella pneumoniae	nitrofurantoin	10	1	1	50	0.47044	0.0383027	0.270944	0.210243
Klebsiella pneumoniae	norfloxacin	0.1	0.25	0.5	25	0.74684	0.210703	0.128344	0.253851
Klebsiella pneumoniae	norfloxacin	0.1	0.25	0.5	50	0.700196	0.179852	0.248126	0.290054
Klebsiella pneumoniae	norfloxacin	0.1	0.25	0.75	25	0.848713	0.134237	0.283247	0.24917
Klebsiella pneumoniae	norfloxacin	0.1	0.25	0.75	50	0.775576	0.126258	0.527817	0.170861
Klebsiella pneumoniae	norfloxacin	0.1	0.25	1	25	0.821349	0.0443299	0.765962	0.222234
Klebsiella pneumoniae	norfloxacin	0.1	0.25	1	50	0.793778	0.149023	0.377677	0.211122
Klebsiella pneumoniae	norfloxacin	0.1	0.5	0.5	25	0.718058	0.185125	0.109767	0.181706
Klebsiella pneumoniae	norfloxacin	0.1	0.5	0.5	50	0.742253	0.220301	0.293027	0.324192
Klebsiella pneumoniae	norfloxacin	0.1	0.5	0.75	25	0.797526	0.12701	0.252853	0.191012
Klebsiella pneumoniae	norfloxacin	0.1	0.5	0.75	50	0.842602	0.183325	0.318812	0.3183
Klebsiella pneumoniae	norfloxacin	0.1	0.5	1	25	0.800834	0.0782399	0.292265	0.166076
Klebsiella pneumoniae	norfloxacin	0.1	0.5	1	50	0.792153	0.300442	0.467989	0.290711
Klebsiella pneumoniae	norfloxacin	0.1	0.75	0.5	25	0.797856	0.126554	0.0677186	0.0923554
Klebsiella pneumoniae	norfloxacin	0.1	0.75	0.5	50	0.728638	0.286443	0.15556	0.183549
Klebsiella pneumoniae	norfloxacin	0.1	0.75	0.75	25	0.869872	0.163542	0.157576	0.0841164
Klebsiella pneumoniae	norfloxacin	0.1	0.75	0.75	50	0.843539	0.0878312	0.0877263	0.156588
Klebsiella pneumoniae	norfloxacin	0.1	0.75	1	25	0.88414	0.102501	0.135429	0.0874294
Klebsiella pneumoniae	norfloxacin	0.1	0.75	1	50	0.750961	0.224696	0.376249	0.318686
Klebsiella pneumoniae	norfloxacin	0.1	1	0.5	25	0.718608	0.0858323	0.15822	0.237055
Klebsiella pneumoniae	norfloxacin	0.1	1	0.5	50	0.615107	0.270496	0.143395	0.207709
Klebsiella pneumoniae	norfloxacin	0.1	1	0.75	25	0.782141	0.245327	0.15464	0.107807
Klebsiella pneumoniae	norfloxacin	0.1	1	0.75	50	0.807181	0.128341	0.148715	0.185397
Klebsiella pneumoniae	norfloxacin	0.1	1	1	25	0.883944	0.103038	0.106061	0.126531
Klebsiella pneumoniae	norfloxacin	0.1	1	1	50	0.923051	0.096851	0.112356	0.0862171
Klebsiella pneumoniae	norfloxacin	1	0.25	0.5	25	0.744779	0.143873	0.821484	0.539494
Klebsiella pneumoniae	norfloxacin	1	0.25	0.5	50	0.79035	0.271769	0.726185	0.444956
Klebsiella pneumoniae	norfloxacin	1	0.25	0.75	25	0.696179	0.240302	0.317513	0.330575
Klebsiella pneumoniae	norfloxacin	1	0.25	0.75	50	0.856086	0.14412	0.891336	0.42702
Klebsiella pneumoniae	norfloxacin	1	0.25	1	25	0.76059	0.162226	0.431655	0.290071
Klebsiella pneumoniae	norfloxacin	1	0.25	1	50	0.782073	0.206732	1.01972	0.428232
Klebsiella pneumoniae	norfloxacin	1	0.5	0.5	25	0.857067	0.122519	0.895257	0.284232
Klebsiella pneumoniae	norfloxacin	1	0.5	0.5	50	0.744015	0.185609	0.543327	0.181224
Klebsiella pneumoniae	norfloxacin	1	0.5	0.75	25	0.824553	0.0234625	0.287425	0.285996
Klebsiella pneumoniae	norfloxacin	1	0.5	0.75	50	0.79205	0.145069	0.807832	0.466835
Klebsiella pneumoniae	norfloxacin	1	0.5	1	25	0.908059	0.121649	0.8241	0.217803
Klebsiella pneumoniae	norfloxacin	1	0.5	1	50	0.744875	0.254571	1.06444	0.212787
Klebsiella pneumoniae	norfloxacin	1	0.75	0.5	25	0.711821	0.239951	0.320769	0.195303
Klebsiella pneumoniae	norfloxacin	1	0.75	0.5	50	0.74154	0.221608	0.225439	0.0706457
Klebsiella pneumoniae	norfloxacin	1	0.75	0.75	25	0.820427	0.0312759	0.556127	0.266493
Klebsiella pneumoniae	norfloxacin	1	0.75	0.75	50	0.738544	0.156942	0.325613	0.222512
Klebsiella pneumoniae	norfloxacin	1	0.75	1	25	0.833974	0.0190831	0.356356	0.175536
Klebsiella pneumoniae	norfloxacin	1	0.75	1	50	0.815027	0.187369	0.682511	0.361699
Klebsiella pneumoniae	norfloxacin	1	1	0.5	25	0.755836	0.129889	0.244331	0.21797
Klebsiella pneumoniae	norfloxacin	1	1	0.5	50	0.75149	0.174753	0.375055	0.320407
Klebsiella pneumoniae	norfloxacin	1	1	0.75	25	0.831053	0.104983	0.239199	0.164953
Klebsiella pneumoniae	norfloxacin	1	1	0.75	50	0.821972	0.156044	0.186428	0.0905535
Klebsiella pneumoniae	norfloxacin	1	1	1	25	0.830717	0.0982155	0.253401	0.31915
Klebsiella pneumoniae	norfloxacin	1	1	1	50	0.869776	0.164003	0.50709	0.2882
Klebsiella pneumoniae	norfloxacin	10	0.25	0.5	25	0.797035	0.162218	0.791215	0.422949
Klebsiella pneumoniae	norfloxacin	10	0.25	0.5	50	0.713699	0.155577	0.605244	0.473518
Klebsiella pneumoniae	norfloxacin	10	0.25	0.75	25	0.850791	0.143977	0.641593	0.350675
Klebsiella pneumoniae	norfloxacin	10	0.25	0.75	50	0.901864	0.0836169	0.735558	0.31447
Klebsiella pneumoniae	norfloxacin	10	0.25	1	25	0.77531	0.247215	0.730142	0.342041
Klebsiella pneumoniae	norfloxacin	10	0.25	1	50	0.869519	0.192715	0.773108	0.317355
Klebsiella pneumoniae	norfloxacin	10	0.5	0.5	25	0.645608	0.339296	0.484453	0.257883
Klebsiella pneumoniae	norfloxacin	10	0.5	0.5	50	0.622408	0.371436	0.74796	0.474824
Klebsiella pneumoniae	norfloxacin	10	0.5	0.75	25	0.696921	0.375882	0.439465	0.23345
Klebsiella pneumoniae	norfloxacin	10	0.5	0.75	50	0.790218	0.0623975	0.786828	0.192451
Klebsiella pneumoniae	norfloxacin	10	0.5	1	25	0.880248	0.106812	0.584285	0.399343
Klebsiella pneumoniae	norfloxacin	10	0.5	1	50	0.850791	0.143977	0.955204	0.326124
Klebsiella pneumoniae	norfloxacin	10	0.75	0.5	25	0.773598	0.146726	0.321659	0.35408
Klebsiella pneumoniae	norfloxacin	10	0.75	0.5	50	0.674523	0.348646	0.52796	0.43121
Klebsiella pneumoniae	norfloxacin	10	0.75	0.75	25	0.773563	0.146645	0.560527	0.137955
Klebsiella pneumoniae	norfloxacin	10	0.75	0.75	50	0.927949	0.0894403	0.43105	0.302094
Klebsiella pneumoniae	norfloxacin	10	0.75	1	25	0.860212	0.141593	0.61778	0.467857
Klebsiella pneumoniae	norfloxacin	10	0.75	1	50	0.779442	0.189346	0.479047	0.3297
Klebsiella pneumoniae	norfloxacin	10	1	0.5	25	0.809007	0.111544	0.522935	0.276035
Klebsiella pneumoniae	norfloxacin	10	1	0.5	50	0.774124	0.146156	0.237526	0.256129
Klebsiella pneumoniae	norfloxacin	10	1	0.75	25	0.819903	0.122829	0.543529	0.321513
Klebsiella pneumoniae	norfloxacin	10	1	0.75	50	0.724267	0.170499	0.436254	0.217986
Klebsiella pneumoniae	norfloxacin	10	1	1	25	0.825389	0.170752	0.367866	0.373291
Klebsiella pneumoniae	norfloxacin	10	1	1	50	0.624905	0.325034	0.369844	0.319265
Klebsiella pneumoniae	piperacillin	0.1	0.25	0.5	25	0.563082	0.0354813	2.52188	0.314442
Klebsiella pneumoniae	piperacillin	0.1	0.25	0.5	50	0.563136	0.0369665	2.88496	0.222776
Klebsiella pneumoniae	piperacillin	0.1	0.25	0.75	25	0.580036	0.0273978	2.67415	0.319595
Klebsiella pneumoniae	piperacillin	0.1	0.25	0.75	50	0.576929	0.0157704	2.61372	0.507312
Klebsiella pneumoniae	piperacillin	0.1	0.25	1	25	0.596618	0.0276929	2.59606	0.402237
Klebsiella pneumoniae	piperacillin	0.1	0.25	1	50	0.577332	0.0235152	2.77851	0.307228
Klebsiella pneumoniae	piperacillin	0.1	0.5	0.5	25	0.564684	0.0338071	2.57193	0.27194
Klebsiella pneumoniae	piperacillin	0.1	0.5	0.5	50	0.56894	0.0562903	2.79128	0.411044
Klebsiella pneumoniae	piperacillin	0.1	0.5	0.75	25	0.590973	0.0399685	2.23855	0.321344
Klebsiella pneumoniae	piperacillin	0.1	0.5	0.75	50	0.580006	0.0445081	3.05809	0.192822
Klebsiella pneumoniae	piperacillin	0.1	0.5	1	25	0.587747	0.0533776	2.2745	0.559226
Klebsiella pneumoniae	piperacillin	0.1	0.5	1	50	0.585216	0.0279654	2.36216	0.376237
Klebsiella pneumoniae	piperacillin	0.1	0.75	0.5	25	0.550803	0.0603398	2.45873	0.528592
Klebsiella pneumoniae	piperacillin	0.1	0.75	0.5	50	0.559576	0.0466337	2.74566	0.372061
Klebsiella pneumoniae	piperacillin	0.1	0.75	0.75	25	0.560807	0.0402476	2.38338	0.301685
Klebsiella pneumoniae	piperacillin	0.1	0.75	0.75	50	0.567915	0.0539005	2.52192	0.437163
Klebsiella pneumoniae	piperacillin	0.1	0.75	1	25	0.568226	0.0289751	2.13771	0.226519
Klebsiella pneumoniae	piperacillin	0.1	0.75	1	50	0.579624	0.0205137	2.19842	0.432593
Klebsiella pneumoniae	piperacillin	0.1	1	0.5	25	0.560732	0.0548443	2.40817	0.368525
Klebsiella pneumoniae	piperacillin	0.1	1	0.5	50	0.558128	0.0487635	2.22876	0.275628
Klebsiella pneumoniae	piperacillin	0.1	1	0.75	25	0.562425	0.022794	2.16487	0.498756
Klebsiella pneumoniae	piperacillin	0.1	1	0.75	50	0.574448	0.00835183	2.25074	0.765748
Klebsiella pneumoniae	piperacillin	0.1	1	1	25	0.584605	0.055457	1.924	0.485309
Klebsiella pneumoniae	piperacillin	0.1	1	1	50	0.562505	0.0220754	1.85789	0.277143
Klebsiella pneumoniae	piperacillin	1	0.25	0.5	25	0.608502	0.0476562	1.64126	0.568197
Klebsiella pneumoniae	piperacillin	1	0.25	0.5	50	0.594368	0.0358199	2.14975	0.545032
Klebsiella pneumoniae	piperacillin	1	0.25	0.75	25	0.618903	0.0320356	0.609651	0.506927
Klebsiella pneumoniae	piperacillin	1	0.25	0.75	50	0.648247	0.0477498	1.28759	0.183334
Klebsiella pneumoniae	piperacillin	1	0.25	1	25	0.638343	0.0124694	0.334618	0.175376
Klebsiella pneumoniae	piperacillin	1	0.25	1	50	0.652234	0.0486181	0.656366	0.503796
Klebsiella pneumoniae	piperacillin	1	0.5	0.5	25	0.567186	0.0283541	2.1297	0.534236
Klebsiella pneumoniae	piperacillin	1	0.5	0.5	50	0.614422	0.0281735	2.11608	0.493419
Klebsiella pneumoniae	piperacillin	1	0.5	0.75	25	0.611478	0.0523524	1.02182	0.597142
Klebsiella pneumoniae	piperacillin	1	0.5	0.75	50	0.636368	0.0375551	1.75538	0.868167
Klebsiella pneumoniae	piperacillin	1	0.5	1	25	0.610381	0.0466382	0.994249	0.249131
Klebsiella pneumoniae	piperacillin	1	0.5	1	50	0.642792	0.0285668	1.30609	0.258917
Klebsiella pneumoniae	piperacillin	1	0.75	0.5	25	0.595661	0.0225282	1.46831	0.523951
Klebsiella pneumoniae	piperacillin	1	0.75	0.5	50	0.596691	0.040139	1.42478	0.597058
Klebsiella pneumoniae	piperacillin	1	0.75	0.75	25	0.609412	0.0386899	1.19893	0.443688
Klebsiella pneumoniae	piperacillin	1	0.75	0.75	50	0.628968	0.0358624	1.67545	0.500223
Klebsiella pneumoniae	piperacillin	1	0.75	1	25	0.645791	0.02988	0.926473	0.536191
Klebsiella pneumoniae	piperacillin	1	0.75	1	50	0.610336	0.034394	0.954684	0.211032
Klebsiella pneumoniae	piperacillin	1	1	0.5	25	0.590216	0.0393566	0.97872	0.534561
Klebsiella pneumoniae	piperacillin	1	1	0.5	50	0.616113	0.0455732	1.50332	0.400687
Klebsiella pneumoniae	piperacillin	1	1	0.75	25	0.606856	0.0414782	1.20764	0.363449
Klebsiella pneumoniae	piperacillin	1	1	0.75	50	0.598076	0.0500164	1.23839	0.365738
Klebsiella pneumoniae	piperacillin	1	1	1	25	0.607858	0.0511755	0.949151	0.175613
Klebsiella pneumoniae	piperacillin	1	1	1	50	0.633861	0.0617042	0.88031	0.481891
Klebsiella pneumoniae	piperacillin	10	0.25	0.5	25	0.613121	0.0595195	0.722752	0.536545
Klebsiella pneumoniae	piperacillin	10	0.25	0.5	50	0.627955	0.0403947	1.21458	0.584436
Klebsiella pneumoniae	piperacillin	10	0.25	0.75	25	0.662926	0.0232395	0.864237	0.393482
Klebsiella pneumoniae	piperacillin	10	0.25	0.75	50	0.656514	0.0455865	0.650705	0.42776
Klebsiella pneumoniae	piperacillin	10	0.25	1	25	0.665364	0.0294244	1.07312	0.557248
Klebsiella pneumoniae	piperacillin	10	0.25	1	50	0.668548	0.0533992	0.235083	0.300071
Klebsiella pneumoniae	piperacillin	10	0.5	0.5	25	0.651368	0.0352254	0.930259	0.610342
Klebsiella pneumoniae	piperacillin	10	0.5	0.5	50	0.613336	0.0661842	1.10749	0.433812
Klebsiella pneumoniae	piperacillin	10	0.5	0.75	25	0.645993	0.0735725	1.05179	0.260187
Klebsiella pneumoniae	piperacillin	10	0.5	0.75	50	0.653757	0.0361841	0.889871	0.685302
Klebsiella pneumoniae	piperacillin	10	0.5	1	25	0.64342	0.0732333	0.656836	0.262158
Klebsiella pneumoniae	piperacillin	10	0.5	1	50	0.659231	0.0395008	0.758379	0.524787
Klebsiella pneumoniae	piperacillin	10	0.75	0.5	25	0.605523	0.0470845	1.6316	0.350623
Klebsiella pneumoniae	piperacillin	10	0.75	0.5	50	0.609551	0.0508676	1.51817	0.664845
Klebsiella pneumoniae	piperacillin	10	0.75	0.75	25	0.631779	0.0499414	0.876506	0.233648
Klebsiella pneumoniae	piperacillin	10	0.75	0.75	50	0.639968	0.0595688	1.11792	0.380061
Klebsiella pneumoniae	piperacillin	10	0.75	1	25	0.666982	0.0429393	0.727754	0.461906
Klebsiella pneumoniae	piperacillin	10	0.75	1	50	0.63025	0.0193515	0.948652	0.386404
Klebsiella pneumoniae	piperacillin	10	1	0.5	25	0.622119	0.0477438	1.52759	0.577944
Klebsiella pneumoniae	piperacillin	10	1	0.5	50	0.595091	0.0423877	1.17728	0.609855
Klebsiella pneumoniae	piperacillin	10	1	0.75	25	0.634106	0.0355203	0.966958	0.433399
Klebsiella pneumoniae	piperacillin	10	1	0.75	50	0.640248	0.0352019	1.13952	0.750683
Klebsiella pneumoniae	piperacillin	10	1	1	25	0.620156	0.0395923	0.695834	0.544381
Klebsiella pneumoniae	piperacillin	10	1	1	50	0.634111	0.0226923	0.730405	0.364624
Klebsiella pneumoniae	polymyxin	0.1	0.25	0.5	25	0.53876	0.125359	0.0085396	0.0139299
Klebsiella pneumoniae	polymyxin	0.1	0.25	0.5	50	0.480275	0.0993426	3.39436e-13	6.78871e-13
Klebsiella pneumoniae	polymyxin	0.1	0.25	0.75	25	0.541416	0.073279	3.24306e-10	6.4861e-10
Klebsiella pneumoniae	polymyxin	0.1	0.25	0.75	50	0.593561	0.070312	1.88839e-05	3.68215e-05
Klebsiella pneumoniae	polymyxin	0.1	0.25	1	25	0.546009	0.127592	0.0125	0.025
Klebsiella pneumoniae	polymyxin	0.1	0.25	1	50	0.561914	0.0607432	7.28532e-08	1.32532e-07
Klebsiella pneumoniae	polymyxin	0.1	0.5	0.5	25	0.555802	0.0903297	1.14791e-05	1.67719e-05
Klebsiella pneumoniae	polymyxin	0.1	0.5	0.5	50	0.559835	0.110198	2.84739e-06	5.69478e-06
Klebsiella pneumoniae	polymyxin	0.1	0.5	0.75	25	0.570038	0.0961999	3.90004e-13	7.7977e-13
Klebsiella pneumoniae	polymyxin	0.1	0.5	0.75	50	0.634056	0.0883883	6.94495e-12	9.00904e-12
Klebsiella pneumoniae	polymyxin	0.1	0.5	1	25	0.600582	0.0351707	0.00044871	0.000897421
Klebsiella pneumoniae	polymyxin	0.1	0.5	1	50	0.555425	0.0840253	0.00441942	0.00883883
Klebsiella pneumoniae	polymyxin	0.1	0.75	0.5	25	0.577467	0.114647	1.50307e-05	3.00562e-05
Klebsiella pneumoniae	polymyxin	0.1	0.75	0.5	50	0.617254	0.128987	1.20025e-13	2.40009e-13
Klebsiella pneumoniae	polymyxin	0.1	0.75	0.75	25	0.593904	0.157698	0.000845426	0.00105169
Klebsiella pneumoniae	polymyxin	0.1	0.75	0.75	50	0.611688	0.0283656	0.0115962	0.0161764
Klebsiella pneumoniae	polymyxin	0.1	0.75	1	25	0.581812	0.130683	0.0176777	0.0353553
Klebsiella pneumoniae	polymyxin	0.1	0.75	1	50	0.584065	0.0644855	2.44143e-05	4.8828e-05
Klebsiella pneumoniae	polymyxin	0.1	1	0.5	25	0.566066	0.0705039	0.000593006	0.00118369
Klebsiella pneumoniae	polymyxin	0.1	1	0.5	50	0.601013	0.0863544	0.000257717	0.000515432
Klebsiella pneumoniae	polymyxin	0.1	1	0.75	25	0.593449	0.0731576	0.0406126	0.0812252
Klebsiella pneumoniae	polymyxin	0.1	1	0.75	50	0.549572	0.0940804	6.45759e-05	0.000128785
Klebsiella pneumoniae	polymyxin	0.1	1	1	25	0.556149	0.126893	0.00136024	0.00272047
Klebsiella pneumoniae	polymyxin	0.1	1	1	50	0.570684	0.0743469	1.2305e-05	2.43658e-05
Klebsiella pneumoniae	polymyxin	1	0.25	0.5	25	0.536598	0.0794593	2.52899e-21	5.05798e-21
Klebsiella pneumoniae	polymyxin	1	0.25	0.5	50	0.509666	0.0764452	6.64178e-07	1.32836e-06
Klebsiella pneumoniae	polymyxin	1	0.25	0.75	25	0.483943	0.11582	1.30832e-05	2.61663e-05
Klebsiella pneumoniae	polymyxin	1	0.25	0.75	50	0.563408	0.108921	4.67934e-09	8.9588e-09
Klebsiella pneumoniae	polymyxin	1	0.25	1	25	0.540032	0.117305	2.02607e-05	2.56684e-05
Klebsiella pneumoniae	polymyxin	1	0.25	1	50	0.552019	0.0936038	4.51733e-09	9.03431e-09
Klebsiella pneumoniae	polymyxin	1	0.5	0.5	25	0.646555	0.0553625	0.00138975	0.00176069
Klebsiella pneumoniae	polymyxin	1	0.5	0.5	50	0.584282	0.116123	5.98526e-08	1.16858e-07
Klebsiella pneumoniae	polymyxin	1	0.5	0.75	25	0.59568	0.0552494	1.23621e-11	2.44039e-11
Klebsiella pneumoniae	polymyxin	1	0.5	0.75	50	0.571575	0.0848261	0.000480916	0.000961831
Klebsiella pneumoniae	polymyxin	1	0.5	1	25	0.602984	0.101134	2.15149e-08	4.06307e-08
Klebsiella pneumoniae	polymyxin	1	0.5	1	50	0.554013	0.0920706	1.2237e-07	1.50077e-07
Klebsiella pneumoniae	polymyxin	1	0.75	0.5	25	0.51491	0.0816958	0.0500198	0.0999901
Klebsiella pneumoniae	polymyxin	1	0.75	0.5	50	0.636687	0.0442778	0.000811472	0.00105265
Klebsiella pneumoniae	polymyxin	1	0.75	0.75	25	0.567993	0.0656214	2.69802e-06	4.86651e-06
Klebsiella pneumoniae	polymyxin	1	0.75	0.75	50	0.594999	0.0805181	1.0128e-07	1.60743e-07
Klebsiella pneumoniae	polymyxin	1	0.75	1	25	0.592565	0.103177	1.08317e-06	2.15583e-06
Klebsiella pneumoniae	polymyxin	1	0.75	1	50	0.609006	0.0709928	0.00118438	0.0023682
Klebsiella pneumoniae	polymyxin	1	1	0.5	25	0.555724	0.110599	1.1498e-06	1.60391e-06
Klebsiella pneumoniae	polymyxin	1	1	0.5	50	0.594878	0.0561215	2.00443e-06	3.70229e-06
Klebsiella pneumoniae	polymyxin	1	1	0.75	25	0.603585	0.0735264	2.77415e-06	5.25962e-06
Klebsiella pneumoniae	polymyxin	1	1	0.75	50	0.629701	0.112362	0.00625	0.0125
Klebsiella pneumoniae	polymyxin	1	1	1	25	0.527333	0.0752616	0.000317286	0.000634572
Klebsiella pneumoniae	polymyxin	1	1	1	50	0.598103	0.0620631	7.41702e-05	0.000147939
Klebsiella pneumoniae	polymyxin	10	0.25	0.5	25	0.517866	0.05786	3.8737e-08	7.74741e-08
Klebsiella pneumoniae	polymyxin	10	0.25	0.5	50	0.61906	0.143979	0.00169075	0.00334138
Klebsiella pneumoniae	polymyxin	10	0.25	0.75	25	0.588814	0.0577864	0.0176777	0.0353553
Klebsiella pneumoniae	polymyxin	10	0.25	0.75	50	0.519913	0.140032	3.99126e-05	7.98248e-05
Klebsiella pneumoniae	polymyxin	10	0.25	1	25	0.440216	0.106292	6.89873e-07	8.94908e-07
Klebsiella pneumoniae	polymyxin	10	0.25	1	50	0.487778	0.0896231	7.0857e-11	1.41025e-10
Klebsiella pneumoniae	polymyxin	10	0.5	0.5	25	0.597102	0.0525683	1.36936e-08	2.73871e-08
Klebsiella pneumoniae	polymyxin	10	0.5	0.5	50	0.587156	0.109695	0.00192366	0.00384733
Klebsiella pneumoniae	polymyxin	10	0.5	0.75	25	0.595709	0.0699072	0.00625	0.0125
Klebsiella pneumoniae	polymyxin	10	0.5	0.75	50	0.550027	0.108356	1.16502e-11	2.32788e-11
Klebsiella pneumoniae	polymyxin	10	0.5	1	25	0.554093	0.0881379	9.39289e-07	1.87858e-06
Klebsiella pneumoniae	polymyxin	10	0.5	1	50	0.545678	0.162516	1.43324e-11	2.86648e-11
Klebsiella pneumoniae	polymyxin	10	0.75	0.5	25	0.625423	0.0782538	0.0108899	0.0217597
Klebsiella pneumoniae	polymyxin	10	0.75	0.5	50	0.555628	0.11052	0.00833194	0.0164522
Klebsiella pneumoniae	polymyxin	10	0.75	0.75	25	0.58898	0.0694458	0.000781252	0.0015625
Klebsiella pneumoniae	polymyxin	10	0.75	0.75	50	0.599314	0.0813668	5.49001e-09	9.44241e-09
Klebsiella pneumoniae	polymyxin	10	0.75	1	25	0.587425	0.0755242	4.58903e-05	9.09527e-05
Klebsiella pneumoniae	polymyxin	10	0.75	1	50	0.581545	0.139077	2.5168e-07	5.03359e-07
Klebsiella pneumoniae	polymyxin	10	1	0.5	25	0.555851	0.101122	0.0378967	0.075784
Klebsiella pneumoniae	polymyxin	10	1	0.5	50	0.569508	0.0915819	4.9576e-06	9.91519e-06
Klebsiella pneumoniae	polymyxin	10	1	0.75	25	0.615878	0.0587837	0.0309608	0.0614671
Klebsiella pneumoniae	polymyxin	10	1	0.75	50	0.602733	0.058712	0.0063177	0.0126064
Klebsiella pneumoniae	polymyxin	10	1	1	25	0.559101	0.0801179	0.11487	0.22974
Klebsiella pneumoniae	polymyxin	10	1	1	50	0.568843	0.0456884	0.00086829	0.00117487
Klebsiella pneumoniae	tetracycline	0.1	0.25	0.5	25	0.613206	0.0290366	8.43883	0.519661
Klebsiella pneumoniae	tetracycline	0.1	0.25	0.5	50	0.62744	0.0208766	9.64135	0.199574
Klebsiella pneumoniae	tetracycline	0.1	0.25	0.75	25	0.635577	0.0345458	8.64681	0.501151
Klebsiella pneumoniae	tetracycline	0.1	0.25	0.75	50	0.618544	0.00824598	9.47654	0.170304
Klebsiella pneumoniae	tetracycline	0.1	0.25	1	25	0.616902	0.0318157	9.2685	0.489254
Klebsiella pneumoniae	tetracycline	0.1	0.25	1	50	0.638576	0.0329506	9.51809	0.454244
Klebsiella pneumoniae	tetracycline	0.1	0.5	0.5	25	0.637716	0.0313889	7.37155	0.0991373
Klebsiella pneumoniae	tetracycline	0.1	0.5	0.5	50	0.629637	0.0281329	8.17401	0.203451
Klebsiella pneumoniae	tetracycline	0.1	0.5	0.75	25	0.640812	0.0357844	8.05768	0.248586
Klebsiella pneumoniae	tetracycline	0.1	0.5	0.75	50	0.643047	0.0267069	7.43358	0.253816
Klebsiella pneumoniae	tetracycline	0.1	0.5	1	25	0.632408	0.0218719	7.47766	0.7331
Klebsiella pneumoniae	tetracycline	0.1	0.5	1	50	0.646502	0.0336065	7.498	0.486786
Klebsiella pneumoniae	tetracycline	0.1	0.75	0.5	25	0.637394	0.0214658	6.04166	0.60131
Klebsiella pneumoniae	tetracycline	0.1	0.75	0.5	50	0.632259	0.0253956	6.54685	0.368999
Klebsiella pneumoniae	tetracycline	0.1	0.75	0.75	25	0.649837	0.0176523	5.84965	0.434083
Klebsiella pneumoniae	tetracycline	0.1	0.75	0.75	50	0.63663	0.0174048	5.70957	0.269593
Klebsiella pneumoniae	tetracycline	0.1	0.75	1	25	0.651148	0.0254902	5.78367	0.452116
Klebsiella pneumoniae	tetracycline	0.1	0.75	1	50	0.635568	0.0209724	6.16898	0.384894
Klebsiella pneumoniae	tetracycline	0.1	1	0.5	25	0.633295	0.0198399	5.55585	0.33691
Klebsiella pneumoniae	tetracycline	0.1	1	0.5	50	0.621653	0.0256457	5.53258	0.289775
Klebsiella pneumoniae	tetracycline	0.1	1	0.75	25	0.637779	0.0243817	5.60345	0.278578
Klebsiella pneumoniae	tetracycline	0.1	1	0.75	50	0.654039	0.0224388	5.78347	0.343118
Klebsiella pneumoniae	tetracycline	0.1	1	1	25	0.660849	0.0427446	5.72395	0.365169
Klebsiella pneumoniae	tetracycline	0.1	1	1	50	0.644657	0.0321515	5.67366	0.282176
Klebsiella pneumoniae	tetracycline	1	0.25	0.5	25	0.649608	0.031251	8.36351	0.461412
Klebsiella pneumoniae	tetracycline	1	0.25	0.5	50	0.653289	0.0428707	8.38584	0.291261
Klebsiella pneumoniae	tetracycline	1	0.25	0.75	25	0.662812	0.00568598	6.80366	0.649133
Klebsiella pneumoniae	tetracycline	1	0.25	0.75	50	0.667489	0.0459566	8.44139	0.596216
Klebsiella pneumoniae	tetracycline	1	0.25	1	25	0.641097	0.043633	6.53782	0.495984
Klebsiella pneumoniae	tetracycline	1	0.25	1	50	0.673468	0.0279788	7.68829	0.285779
Klebsiella pneumoniae	tetracycline	1	0.5	0.5	25	0.646344	0.0201941	6.78474	0.463182
Klebsiella pneumoniae	tetracycline	1	0.5	0.5	50	0.654893	0.0333483	6.85143	0.375542
Klebsiella pneumoniae	tetracycline	1	0.5	0.75	25	0.668218	0.0228037	6.25121	0.23025
Klebsiella pneumoniae	tetracycline	1	0.5	0.75	50	0.670656	0.0235816	6.23919	0.424267
Klebsiella pneumoniae	tetracycline	1	0.5	1	25	0.67617	0.0223664	5.85207	0.245721
Klebsiella pneumoniae	tetracycline	1	0.5	1	50	0.675295	0.0229348	5.93645	0.48527
Klebsiella pneumoniae	tetracycline	1	0.75	0.5	25	0.648034	0.0127557	5.97008	0.388723
Klebsiella pneumoniae	tetracycline	1	0.75	0.5	50	0.667209	0.0331824	5.84937	0.173284
Klebsiella pneumoniae	tetracycline	1	0.75	0.75	25	0.657263	0.026981	5.51886	0.0558099
Klebsiella pneumoniae	tetracycline	1	0.75	0.75	50	0.678796	0.0283306	5.61434	0.385766
Klebsiella pneumoniae	tetracycline	1	0.75	1	25	0.660305	0.0447947	5.85445	0.487941
Klebsiella pneumoniae	tetracycline	1	0.75	1	50	0.667499	0.0430118	5.73671	0.369424
Klebsiella pneumoniae	tetracycline	1	1	0.5	25	0.65934	0.0194215	5.65231	0.44578
Klebsiella pneumoniae	tetracycline	1	1	0.5	50	0.672448	0.0232356	5.99961	0.344087
Klebsiella pneumoniae	tetracycline	1	1	0.75	25	0.659001	0.0158538	5.21152	0.449431
Klebsiella pneumoniae	tetracycline	1	1	0.75	50	0.659076	0.0284256	5.47085	0.257862
Klebsiella pneumoniae	tetracycline	1	1	1	25	0.661851	0.041663	5.19646	0.552855
Klebsiella pneumoniae	tetracycline	1	1	1	50	0.670766	0.020693	5.41799	0.485427
Klebsiella pneumoniae	tetracycline	10	0.25	0.5	25	0.633885	0.0482719	8.08454	0.83648
Klebsiella pneumoniae	tetracycline	10	0.25	0.5	50	0.63637	0.0258327	8.93097	0.333472
Klebsiella pneumoniae	tetracycline	10	0.25	0.75	25	0.639192	0.033639	5.94312	0.818745
Klebsiella pneumoniae	tetracycline	10	0.25	0.75	50	0.648904	0.024582	7.77681	0.373416
Klebsiella pneumoniae	tetracycline	10	0.25	1	25	0.667231	0.00854253	6.14481	0.316682
Klebsiella pneumoniae	tetracycline	10	0.25	1	50	0.678064	0.0112092	6.94429	0.569208
Klebsiella pneumoniae	tetracycline	10	0.5	0.5	25	0.645099	0.0225618	5.99296	0.424467
Klebsiella pneumoniae	tetracycline	10	0.5	0.5	50	0.657171	0.0423346	7.28627	0.608983
Klebsiella pneumoniae	tetracycline	10	0.5	0.75	25	0.664779	0.0337268	6.41357	0.576005
Klebsiella pneumoniae	tetracycline	10	0.5	0.75	50	0.669813	0.0260043	6.08155	0.271685
Klebsiella pneumoniae	tetracycline	10	0.5	1	25	0.649982	0.0372095	5.85837	0.412395
Klebsiella pneumoniae	tetracycline	10	0.5	1	50	0.656796	0.0330225	5.49413	0.324953
Klebsiella pneumoniae	tetracycline	10	0.75	0.5	25	0.650998	0.0336483	6.02181	0.528389
Klebsiella pneumoniae	tetracycline	10	0.75	0.5	50	0.679493	0.0329698	6.0515	0.433628
Klebsiella pneumoniae	tetracycline	10	0.75	0.75	25	0.689131	0.0124121	5.50233	0.492461
Klebsiella pneumoniae	tetracycline	10	0.75	0.75	50	0.655486	0.0339021	5.56278	0.297693
Klebsiella pneumoniae	tetracycline	10	0.75	1	25	0.665957	0.0402521	5.19332	0.329748
Klebsiella pneumoniae	tetracycline	10	0.75	1	50	0.663089	0.0373284	5.45983	0.365912
Klebsiella pneumoniae	tetracycline	10	1	0.5	25	0.639742	0.0333114	5.71673	0.388091
Klebsiella pneumoniae	tetracycline	10	1	0.5	50	0.662528	0.0431029	5.7747	0.150369
Klebsiella pneumoniae	tetracycline	10	1	0.75	25	0.664646	0.0276668	5.61501	0.34788
Klebsiella pneumoniae	tetracycline	10	1	0.75	50	0.665964	0.0467648	5.47595	0.415709
Klebsiella pneumoniae	tetracycline	10	1	1	25	0.676665	0.0256562	4.82224	0.290392
Klebsiella pneumoniae	tetracycline	10	1	1	50	0.662132	0.0294656	5.16715	0.46287
Klebsiella pneumoniae	ticarcillin	0.1	0.25	0.5	25	0.850139	0.0971102	0.00361423	0.00355159
Klebsiella pneumoniae	ticarcillin	0.1	0.25	0.5	50	0.81195	0.164791	0.0938941	0.17712
Klebsiella pneumoniae	ticarcillin	0.1	0.25	0.75	25	0.846948	0.136013	0.101423	0.10946
Klebsiella pneumoniae	ticarcillin	0.1	0.25	0.75	50	0.816118	0.222092	0.0130055	0.0166957
Klebsiella pneumoniae	ticarcillin	0.1	0.25	1	25	0.912734	0.120324	0.00311867	0.00395983
Klebsiella pneumoniae	ticarcillin	0.1	0.25	1	50	0.91651	0.0687839	0.107829	0.140979
Klebsiella pneumoniae	ticarcillin	0.1	0.5	0.5	25	0.781916	0.132101	0.0640299	0.0785085
Klebsiella pneumoniae	ticarcillin	0.1	0.5	0.5	50	0.855899	0.149152	0.0620971	0.11936
Klebsiella pneumoniae	ticarcillin	0.1	0.5	0.75	25	0.876595	0.121646	0.00885057	0.0146396
Klebsiella pneumoniae	ticarcillin	0.1	0.5	0.75	50	0.816069	0.12047	0.0911894	0.144946
Klebsiella pneumoniae	ticarcillin	0.1	0.5	1	25	0.722126	0.417534	0.0700498	0.101961
Klebsiella pneumoniae	ticarcillin	0.1	0.5	1	50	0.882139	0.112727	0.10269	0.126985
Klebsiella pneumoniae	ticarcillin	0.1	0.75	0.5	25	0.760199	0.0774688	0.0487798	0.0719354
Klebsiella pneumoniae	ticarcillin	0.1	0.75	0.5	50	0.806456	0.163239	0.00999853	0.015752
Klebsiella pneumoniae	ticarcillin	0.1	0.75	0.75	25	0.882139	0.112727	0.0154723	0.0136677
Klebsiella pneumoniae	ticarcillin	0.1	0.75	0.75	50	0.816107	0.120748	0.0317717	0.0344468
Klebsiella pneumoniae	ticarcillin	0.1	0.75	1	25	0.885365	0.0585226	0.0809088	0.112553
Klebsiella pneumoniae	ticarcillin	0.1	0.75	1	50	0.88708	0.159371	0.0779269	0.074333
Klebsiella pneumoniae	ticarcillin	0.1	1	0.5	25	0.77643	0.168847	0.0251186	0.0481657
Klebsiella pneumoniae	ticarcillin	0.1	1	0.5	50	0.781697	0.228514	0.0472454	0.063432
Klebsiella pneumoniae	ticarcillin	0.1	1	0.75	25	0.83438	0.134721	0.0229665	0.0429522
Klebsiella pneumoniae	ticarcillin	0.1	1	0.75	50	0.807962	0.190972	0.0135597	0.0267143
Klebsiella pneumoniae	ticarcillin	0.1	1	1	25	0.908059	0.121649	0.0442781	0.0520464
Klebsiella pneumoniae	ticarcillin	0.1	1	1	50	0.907708	0.122541	0.0634483	0.0871963
Klebsiella pneumoniae	ticarcillin	1	0.25	0.5	25	0.815753	0.121171	0.259968	0.382491
Klebsiella pneumoniae	ticarcillin	1	0.25	0.5	50	0.713319	0.373566	0.348556	0.427626
Klebsiella pneumoniae	ticarcillin	1	0.25	0.75	25	0.850724	0.0961752	0.346929	0.266243
Klebsiella pneumoniae	ticarcillin	1	0.25	0.75	50	0.784658	0.0833995	0.426252	0.370017
Klebsiella pneumoniae	ticarcillin	1	0.25	1	25	0.84313	0.181796	0.303069	0.313617
Klebsiella pneumoniae	ticarcillin	1	0.25	1	50	0.778063	0.157165	0.512137	0.304587
Klebsiella pneumoniae	ticarcillin	1	0.5	0.5	25	0.73983	0.182742	0.210118	0.255677
Klebsiella pneumoniae	ticarcillin	1	0.5	0.5	50	0.785228	0.0932141	0.390152	0.372138
Klebsiella pneumoniae	ticarcillin	1	0.5	0.75	25	0.882139	0.112727	0.0906655	0.121863
Klebsiella pneumoniae	ticarcillin	1	0.5	0.75	50	0.846597	0.136654	0.475485	0.256495
Klebsiella pneumoniae	ticarcillin	1	0.5	1	25	0.783947	0.177223	0.0661461	0.0545421
Klebsiella pneumoniae	ticarcillin	1	0.5	1	50	0.847522	0.142171	0.523934	0.311831
Klebsiella pneumoniae	ticarcillin	1	0.75	0.5	25	0.806251	0.203756	0.578961	0.295954
Klebsiella pneumoniae	ticarcillin	1	0.75	0.5	50	0.816642	0.127521	0.371583	0.203165
Klebsiella pneumoniae	ticarcillin	1	0.75	0.75	25	0.783947	0.177223	0.317727	0.347528
Klebsiella pneumoniae	ticarcillin	1	0.75	0.75	50	0.819649	0.0745123	0.292923	0.243458
Klebsiella pneumoniae	ticarcillin	1	0.75	1	25	0.784658	0.0833995	0.225781	0.240196
Klebsiella pneumoniae	ticarcillin	1	0.75	1	50	0.74247	0.205316	0.359902	0.334444
Klebsiella pneumoniae	ticarcillin	1	1	0.5	25	0.771295	0.204943	0.156967	0.193094
Klebsiella pneumoniae	ticarcillin	1	1	0.5	50	0.850709	0.105305	0.306357	0.298998
Klebsiella pneumoniae	ticarcillin	1	1	0.75	25	0.911285	0.0731353	0.248392	0.228673
Klebsiella pneumoniae	ticarcillin	1	1	0.75	50	0.879871	0.0610114	0.290391	0.252058
Klebsiella pneumoniae	ticarcillin	1	1	1	25	0.885096	0.058593	0.276796	0.267099
Klebsiella pneumoniae	ticarcillin	1	1	1	50	0.801215	0.207285	0.288368	0.306773
Klebsiella pneumoniae	ticarcillin	10	0.25	0.5	25	0.772268	0.170026	0.201581	0.280956
Klebsiella pneumoniae	ticarcillin	10	0.25	0.5	50	0.723689	0.1025	0.152249	0.233176
Klebsiella pneumoniae	ticarcillin	10	0.25	0.75	25	0.784888	0.0832568	0.303493	0.320219
Klebsiella pneumoniae	ticarcillin	10	0.25	0.75	50	0.780882	0.125325	0.32914	0.359809
Klebsiella pneumoniae	ticarcillin	10	0.25	1	25	0.847838	0.141503	0.482954	0.156627
Klebsiella pneumoniae	ticarcillin	10	0.25	1	50	0.847182	0.136007	0.310598	0.288866
Klebsiella pneumoniae	ticarcillin	10	0.5	0.5	25	0.85049	0.0961924	0.277631	0.347632
Klebsiella pneumoniae	ticarcillin	10	0.5	0.5	50	0.749932	0.0769619	0.213341	0.333217
Klebsiella pneumoniae	ticarcillin	10	0.5	0.75	25	0.650709	0.333726	0.420316	0.381206
Klebsiella pneumoniae	ticarcillin	10	0.5	0.75	50	0.815533	0.113273	0.335637	0.199992
Klebsiella pneumoniae	ticarcillin	10	0.5	1	25	0.850373	0.097094	0.519136	0.299548
Klebsiella pneumoniae	ticarcillin	10	0.5	1	50	0.850759	0.0962463	0.299361	0.334282
Klebsiella pneumoniae	ticarcillin	10	0.75	0.5	25	0.780761	0.12575	0.241892	0.211591
Klebsiella pneumoniae	ticarcillin	10	0.75	0.5	50	0.768585	0.199137	0.268963	0.231518
Klebsiella pneumoniae	ticarcillin	10	0.75	0.75	25	0.818994	0.0631642	0.159524	0.17217
Klebsiella pneumoniae	ticarcillin	10	0.75	0.75	50	0.743106	0.152365	0.275142	0.151453
Klebsiella pneumoniae	ticarcillin	10	0.75	1	25	0.819309	0.0617922	0.168146	0.231136
Klebsiella pneumoniae	ticarcillin	10	0.75	1	50	0.777947	0.157961	0.296437	0.324192
Klebsiella pneumoniae	ticarcillin	10	1	0.5	25	0.784888	0.0832568	0.512587	0.316023
Klebsiella pneumoniae	ticarcillin	10	1	0.5	50	0.780007	0.140645	0.415166	0.382755
Klebsiella pneumoniae	ticarcillin	10	1	0.75	25	0.73217	0.232242	0.355718	0.302813
Klebsiella pneumoniae	ticarcillin	10	1	0.75	50	0.723461	0.181756	0.268269	0.319117
Klebsiella pneumoniae	ticarcillin	10	1	1	25	0.774486	0.182799	0.236965	0.296284
Klebsiella pneumoniae	ticarcillin	10	1	1	50	0.805316	0.204657	0.179862	0.184409
Klebsiella pneumoniae	tobramycin	0.1	0.25	0.5	25	0.717703	0.0317145	3.87366	0.318061
Klebsiella pneumoniae	tobramycin	0.1	0.25	0.5	50	0.744735	0.0221559	3.88143	0.14419
Klebsiella pneumoniae	tobramycin	0.1	0.25	0.75	25	0.737738	0.0278403	3.69718	0.293268
Klebsiella pneumoniae	tobramycin	0.1	0.25	0.75	50	0.769185	0.0393482	4.14426	0.225171
Klebsiella pneumoniae	tobramycin	0.1	0.25	1	25	0.787382	0.0366559	4.56091	0.302003
Klebsiella pneumoniae	tobramycin	0.1	0.25	1	50	0.764487	0.028461	3.93605	0.426714
Klebsiella pneumoniae	tobramycin	0.1	0.5	0.5	25	0.780779	0.0344419	4.08837	0.265079
Klebsiella pneumoniae	tobramycin	0.1	0.5	0.5	50	0.757904	0.0253127	3.63387	0.145251
Klebsiella pneumoniae	tobramycin	0.1	0.5	0.75	25	0.792134	0.0364215	3.65645	0.371735
Klebsiella pneumoniae	tobramycin	0.1	0.5	0.75	50	0.796597	0.0106635	4.13665	0.184545
Klebsiella pneumoniae	tobramycin	0.1	0.5	1	25	0.803101	0.0165605	3.84105	0.244958
Klebsiella pneumoniae	tobramycin	0.1	0.5	1	50	0.799085	0.0252725	3.16164	0.277833
Klebsiella pneumoniae	tobramycin	0.1	0.75	0.5	25	0.785652	0.0276521	3.73695	0.21605
Klebsiella pneumoniae	tobramycin	0.1	0.75	0.5	50	0.772343	0.0202219	3.55877	0.154041
Klebsiella pneumoniae	tobramycin	0.1	0.75	0.75	25	0.786826	0.0220967	3.28733	0.0791131
Klebsiella pneumoniae	tobramycin	0.1	0.75	0.75	50	0.785886	0.0359605	3.21172	0.349792
Klebsiella pneumoniae	tobramycin	0.1	0.75	1	25	0.810058	0.0178909	2.51454	0.317902
Klebsiella pneumoniae	tobramycin	0.1	0.75	1	50	0.799427	0.0411895	2.9289	0.178665
Klebsiella pneumoniae	tobramycin	0.1	1	0.5	25	0.787509	0.0250441	2.04665	0.386063
Klebsiella pneumoniae	tobramycin	0.1	1	0.5	50	0.788455	0.0358817	2.3052	0.195225
Klebsiella pneumoniae	tobramycin	0.1	1	0.75	25	0.788064	0.0371022	2.20361	0.341793
Klebsiella pneumoniae	tobramycin	0.1	1	0.75	50	0.789636	0.0252526	2.32913	0.240122
Klebsiella pneumoniae	tobramycin	0.1	1	1	25	0.807334	0.0234252	2.18253	0.435494
Klebsiella pneumoniae	tobramycin	0.1	1	1	50	0.811826	0.0350659	2.0529	0.0955286
Klebsiella pneumoniae	tobramycin	1	0.25	0.5	25	0.813903	0.0269142	2.95213	0.214157
Klebsiella pneumoniae	tobramycin	1	0.25	0.5	50	0.807968	0.0259114	3.04507	0.314166
Klebsiella pneumoniae	tobramycin	1	0.25	0.75	25	0.837061	0.0179406	1.99891	0.127326
Klebsiella pneumoniae	tobramycin	1	0.25	0.75	50	0.831086	0.0215749	2.40782	0.19088
Klebsiella pneumoniae	tobramycin	1	0.25	1	25	0.835519	0.0308644	2.12766	0.237869
Klebsiella pneumoniae	tobramycin	1	0.25	1	50	0.829445	0.0239149	2.59365	0.427357
Klebsiella pneumoniae	tobramycin	1	0.5	0.5	25	0.82878	0.0300048	1.6363	0.417545
Klebsiella pneumoniae	tobramycin	1	0.5	0.5	50	0.831161	0.0152518	2.21762	0.354588
Klebsiella pneumoniae	tobramycin	1	0.5	0.75	25	0.846873	0.0213193	1.58633	0.357432
Klebsiella pneumoniae	tobramycin	1	0.5	0.75	50	0.851561	0.0237008	1.45377	0.1086
Klebsiella pneumoniae	tobramycin	1	0.5	1	25	0.847491	0.0154465	1.31667	0.130736
Klebsiella pneumoniae	tobramycin	1	0.5	1	50	0.855146	0.0152315	1.6048	0.140821
Klebsiella pneumoniae	tobramycin	1	0.75	0.5	25	0.834058	0.0328146	1.26726	0.153857
Klebsiella pneumoniae	tobramycin	1	0.75	0.5	50	0.831164	0.0149965	1.62828	0.173944
Klebsiella pneumoniae	tobramycin	1	0.75	0.75	25	0.832537	0.035274	1.46535	0.35691
Klebsiella pneumoniae	tobramycin	1	0.75	0.75	50	0.836458	0.0278142	1.26261	0.122702
Klebsiella pneumoniae	tobramycin	1	0.75	1	25	0.864721	0.0118898	1.08821	0.153042
Klebsiella pneumoniae	tobramycin	1	0.75	1	50	0.853569	0.0316145	1.01651	0.0500669
Klebsiella pneumoniae	tobramycin	1	1	0.5	25	0.829324	0.0291092	1.24673	0.170113
Klebsiella pneumoniae	tobramycin	1	1	0.5	50	0.832247	0.0254399	1.22182	0.111428
Klebsiella pneumoniae	tobramycin	1	1	0.75	25	0.85224	0.0246348	1.04018	0.0578675
Klebsiella pneumoniae	tobramycin	1	1	0.75	50	0.845962	0.0111859	1.14746	0.30177
Klebsiella pneumoniae	tobramycin	1	1	1	25	0.84735	0.0301905	1.01782	0.124002
Klebsiella pneumoniae	tobramycin	1	1	1	50	0.856243	0.0171811	1.01686	0.0354613
Klebsiella pneumoniae	tobramycin	10	0.25	0.5	25	0.813931	0.017752	1.84149	0.39355
Klebsiella pneumoniae	tobramycin	10	0.25	0.5	50	0.831648	0.0158338	2.8304	0.20254
Klebsiella pneumoniae	tobramycin	10	0.25	0.75	25	0.84822	0.00832481	2.70414	0.355021
Klebsiella pneumoniae	tobramycin	10	0.25	0.75	50	0.840975	0.0285125	2.65538	0.311895
Klebsiella pneumoniae	tobramycin	10	0.25	1	25	0.853387	0.0259521	1.59587	0.388685
Klebsiella pneumoniae	tobramycin	10	0.25	1	50	0.854678	0.0201337	2.52128	0.539104
Klebsiella pneumoniae	tobramycin	10	0.5	0.5	25	0.824989	0.0233366	1.5023	0.267399
Klebsiella pneumoniae	tobramycin	10	0.5	0.5	50	0.834458	0.00916003	1.90054	0.158189
Klebsiella pneumoniae	tobramycin	10	0.5	0.75	25	0.847799	0.0221596	1.32957	0.23587
Klebsiella pneumoniae	tobramycin	10	0.5	0.75	50	0.840168	0.0202743	1.4366	0.200699
Klebsiella pneumoniae	tobramycin	10	0.5	1	25	0.849994	0.0266774	1.11838	0.332466
Klebsiella pneumoniae	tobramycin	10	0.5	1	50	0.854803	0.023959	1.59738	0.225633
Klebsiella pneumoniae	tobramycin	10	0.75	0.5	25	0.841255	0.0369631	1.55554	0.262958
Klebsiella pneumoniae	tobramycin	10	0.75	0.5	50	0.833459	0.015832	1.29627	0.229568
Klebsiella pneumoniae	tobramycin	10	0.75	0.75	25	0.843426	0.0191288	1.33606	0.235292
Klebsiella pneumoniae	tobramycin	10	0.75	0.75	50	0.842498	0.0340051	1.03824	0.0458528
Klebsiella pneumoniae	tobramycin	10	0.75	1	25	0.847893	0.0351602	1.06337	0.0723253
Klebsiella pneumoniae	tobramycin	10	0.75	1	50	0.850917	0.0354152	0.90306	0.0860287
Klebsiella pneumoniae	tobramycin	10	1	0.5	25	0.846232	0.024339	1.17754	0.145035
Klebsiella pneumoniae	tobramycin	10	1	0.5	50	0.851517	0.02118	1.12423	0.0628781
Klebsiella pneumoniae	tobramycin	10	1	0.75	25	0.841671	0.0164987	1.04377	0.149792
Klebsiella pneumoniae	tobramycin	10	1	0.75	50	0.834688	0.0257949	1.0161	0.118385
Klebsiella pneumoniae	tobramycin	10	1	1	25	0.848585	0.0294321	0.945236	0.0957093
Klebsiella pneumoniae	tobramycin	10	1	1	50	0.852658	0.0262666	0.909906	0.0691297
Klebsiella pneumoniae	trimethoprim	0.1	0.25	0.5	25	0.809981	0.0191036	4.77121	0.439203
Klebsiella pneumoniae	trimethoprim	0.1	0.25	0.5	50	0.801069	0.0326953	3.98082	0.380424
Klebsiella pneumoniae	trimethoprim	0.1	0.25	0.75	25	0.791513	0.0300441	3.60599	0.421145
Klebsiella pneumoniae	trimethoprim	0.1	0.25	0.75	50	0.815183	0.0316048	3.31237	0.447996
Klebsiella pneumoniae	trimethoprim	0.1	0.25	1	25	0.818013	0.0496372	3.21922	0.371653
Klebsiella pneumoniae	trimethoprim	0.1	0.25	1	50	0.807485	0.0252613	3.33134	0.348829
Klebsiella pneumoniae	trimethoprim	0.1	0.5	0.5	25	0.817778	0.0383746	2.73326	0.421558
Klebsiella pneumoniae	trimethoprim	0.1	0.5	0.5	50	0.808676	0.0140089	3.05022	0.376437
Klebsiella pneumoniae	trimethoprim	0.1	0.5	0.75	25	0.816561	0.0186134	3.28193	0.601209
Klebsiella pneumoniae	trimethoprim	0.1	0.5	0.75	50	0.815013	0.0271355	2.96328	0.302064
Klebsiella pneumoniae	trimethoprim	0.1	0.5	1	25	0.81943	0.0347981	2.61987	0.521824
Klebsiella pneumoniae	trimethoprim	0.1	0.5	1	50	0.822809	0.0231402	2.553	0.627372
Klebsiella pneumoniae	trimethoprim	0.1	0.75	0.5	25	0.809751	0.0322903	2.85561	0.451067
Klebsiella pneumoniae	trimethoprim	0.1	0.75	0.5	50	0.820274	0.042656	2.54717	0.126248
Klebsiella pneumoniae	trimethoprim	0.1	0.75	0.75	25	0.819151	0.0346682	2.37617	0.30059
Klebsiella pneumoniae	trimethoprim	0.1	0.75	0.75	50	0.825917	0.01681	2.52952	0.404665
Klebsiella pneumoniae	trimethoprim	0.1	0.75	1	25	0.833386	0.0141825	2.21508	0.220068
Klebsiella pneumoniae	trimethoprim	0.1	0.75	1	50	0.824059	0.0222313	2.15517	0.159622
Klebsiella pneumoniae	trimethoprim	0.1	1	0.5	25	0.8172	0.0166813	2.36407	0.124202
Klebsiella pneumoniae	trimethoprim	0.1	1	0.5	50	0.811985	0.0229405	2.28861	0.156829
Klebsiella pneumoniae	trimethoprim	0.1	1	0.75	25	0.822845	0.0238536	2.17279	0.254188
Klebsiella pneumoniae	trimethoprim	0.1	1	0.75	50	0.824883	0.0383503	2.16121	0.154837
Klebsiella pneumoniae	trimethoprim	0.1	1	1	25	0.825653	0.0285381	2.05301	0.14962
Klebsiella pneumoniae	trimethoprim	0.1	1	1	50	0.820941	0.0297201	2.12805	0.264973
Klebsiella pneumoniae	trimethoprim	1	0.25	0.5	25	0.813611	0.0204333	2.34522	0.341302
Klebsiella pneumoniae	trimethoprim	1	0.25	0.5	50	0.829141	0.0381878	2.68776	0.391582
Klebsiella pneumoniae	trimethoprim	1	0.25	0.75	25	0.834079	0.0247024	1.82156	0.359445
Klebsiella pneumoniae	trimethoprim	1	0.25	0.75	50	0.833421	0.0291958	2.11921	0.549226
Klebsiella pneumoniae	trimethoprim	1	0.25	1	25	0.835174	0.0205729	1.05664	0.422246
Klebsiella pneumoniae	trimethoprim	1	0.25	1	50	0.839022	0.0227819	1.38657	0.375817
Klebsiella pneumoniae	trimethoprim	1	0.5	0.5	25	0.833221	0.0172964	2.04879	0.424323
Klebsiella pneumoniae	trimethoprim	1	0.5	0.5	50	0.829921	0.0315969	2.33021	0.352983
Klebsiella pneumoniae	trimethoprim	1	0.5	0.75	25	0.836355	0.0169907	1.63005	0.295817
Klebsiella pneumoniae	trimethoprim	1	0.5	0.75	50	0.823235	0.043441	1.70263	0.478785
Klebsiella pneumoniae	trimethoprim	1	0.5	1	25	0.832819	0.018171	1.40743	0.319278
Klebsiella pneumoniae	trimethoprim	1	0.5	1	50	0.829513	0.024662	1.58313	0.449166
Klebsiella pneumoniae	trimethoprim	1	0.75	0.5	25	0.824686	0.0218381	2.18289	0.487278
Klebsiella pneumoniae	trimethoprim	1	0.75	0.5	50	0.820675	0.0590052	2.06335	0.227547
Klebsiella pneumoniae	trimethoprim	1	0.75	0.75	25	0.826401	0.0384759	1.56985	0.219372
Klebsiella pneumoniae	trimethoprim	1	0.75	0.75	50	0.836416	0.0162832	1.7466	0.307548
Klebsiella pneumoniae	trimethoprim	1	0.75	1	25	0.838414	0.0417973	1.49996	0.413532
Klebsiella pneumoniae	trimethoprim	1	0.75	1	50	0.842736	0.0361059	1.45128	0.191979
Klebsiella pneumoniae	trimethoprim	1	1	0.5	25	0.83071	0.0247242	2.23184	0.302361
Klebsiella pneumoniae	trimethoprim	1	1	0.5	50	0.841215	0.0240807	1.96763	0.30585
Klebsiella pneumoniae	trimethoprim	1	1	0.75	25	0.843197	0.0316731	1.53274	0.372397
Klebsiella pneumoniae	trimethoprim	1	1	0.75	50	0.83789	0.0198449	1.89224	0.467976
Klebsiella pneumoniae	trimethoprim	1	1	1	25	0.841979	0.0175741	1.32592	0.229108
Klebsiella pneumoniae	trimethoprim	1	1	1	50	0.833832	0.0415649	1.5894	0.399212
Klebsiella pneumoniae	trimethoprim	10	0.25	0.5	25	0.822899	0.0183962	1.63359	0.925049
Klebsiella pneumoniae	trimethoprim	10	0.25	0.5	50	0.837807	0.0129959	2.23698	0.314229
Klebsiella pneumoniae	trimethoprim	10	0.25	0.75	25	0.834215	0.0338073	1.4154	0.588983
Klebsiella pneumoniae	trimethoprim	10	0.25	0.75	50	0.844336	0.0423623	1.65364	0.233518
Klebsiella pneumoniae	trimethoprim	10	0.25	1	25	0.837034	0.0236248	1.41004	0.646996
Klebsiella pneumoniae	trimethoprim	10	0.25	1	50	0.838836	0.0276929	1.42691	0.997119
Klebsiella pneumoniae	trimethoprim	10	0.5	0.5	25	0.835436	0.0278077	1.8054	0.524172
Klebsiella pneumoniae	trimethoprim	10	0.5	0.5	50	0.832861	0.0215375	2.47802	0.620923
Klebsiella pneumoniae	trimethoprim	10	0.5	0.75	25	0.827943	0.0389763	1.43382	0.583109
Klebsiella pneumoniae	trimethoprim	10	0.5	0.75	50	0.825587	0.0489277	1.89483	0.146002
Klebsiella pneumoniae	trimethoprim	10	0.5	1	25	0.830372	0.0320068	1.41297	0.772956
Klebsiella pneumoniae	trimethoprim	10	0.5	1	50	0.836211	0.0268225	1.65416	0.447552
Klebsiella pneumoniae	trimethoprim	10	0.75	0.5	25	0.832414	0.0215882	2.24969	0.725383
Klebsiella pneumoniae	trimethoprim	10	0.75	0.5	50	0.826419	0.0445336	1.9519	0.27707
Klebsiella pneumoniae	trimethoprim	10	0.75	0.75	25	0.832457	0.0335678	1.59225	0.568336
Klebsiella pneumoniae	trimethoprim	10	0.75	0.75	50	0.837567	0.0237488	2.03604	0.682249
Klebsiella pneumoniae	trimethoprim	10	0.75	1	25	0.821759	0.0320015	1.32713	0.357898
Klebsiella pneumoniae	trimethoprim	10	0.75	1	50	0.830777	0.0136126	1.66146	0.646798
Klebsiella pneumoniae	trimethoprim	10	1	0.5	25	0.834891	0.0308724	2.02564	0.297352
Klebsiella pneumoniae	trimethoprim	10	1	0.5	50	0.819517	0.0180106	2.04217	0.443842
Klebsiella pneumoniae	trimethoprim	10	1	0.75	25	0.842971	0.0354696	1.82883	0.383795
Klebsiella pneumoniae	trimethoprim	10	1	0.75	50	0.829006	0.0262051	1.88715	0.149323
Klebsiella pneumoniae	trimethoprim	10	1	1	25	0.830866	0.0310104	1.39601	0.314696
Klebsiella pneumoniae	trimethoprim	10	1	1	50	0.830283	0.0118301	1.50674	0.497038
Klebsiella pneumoniae	trimethoprim	0.1	0.25	0.5	25	0.722679	0.205916	0.000924513	0.00119661
Klebsiella pneumoniae	trimethoprim	0.1	0.25	0.5	50	0.708294	0.0626475	0.00256107	0.00506538
Klebsiella pneumoniae	trimethoprim	0.1	0.25	0.75	25	0.816964	0.0641164	0.000364644	0.000728873
Klebsiella pneumoniae	trimethoprim	0.1	0.25	0.75	50	0.771885	0.086025	0.123114	0.246229
Klebsiella pneumoniae	trimethoprim	0.1	0.25	1	25	0.792935	0.0693095	0.025	0.05
Klebsiella pneumoniae	trimethoprim	0.1	0.25	1	50	0.767114	0.151548	0.095819	0.185382
Klebsiella pneumoniae	trimethoprim	0.1	0.5	0.5	25	0.709195	0.152875	0.0729035	0.11119
Klebsiella pneumoniae	trimethoprim	0.1	0.5	0.5	50	0.693742	0.378926	8.5029e-05	0.000170022
Klebsiella pneumoniae	trimethoprim	0.1	0.5	0.75	25	0.759133	0.241557	3.0985e-07	6.19699e-07
Klebsiella pneumoniae	trimethoprim	0.1	0.5	0.75	50	0.75648	0.159913	0.0715036	0.141029
Klebsiella pneumoniae	trimethoprim	0.1	0.5	1	25	0.792551	0.0700755	0.00209244	0.00287436
Klebsiella pneumoniae	trimethoprim	0.1	0.5	1	50	0.791131	0.0638072	9.78239e-05	0.000153628
Klebsiella pneumoniae	trimethoprim	0.1	0.75	0.5	25	0.726836	0.163587	0.11846	0.228051
Klebsiella pneumoniae	trimethoprim	0.1	0.75	0.5	50	0.755587	0.160837	0.00508583	0.0101485
Klebsiella pneumoniae	trimethoprim	0.1	0.75	0.75	25	0.788516	0.142624	0.000636325	0.00126827
Klebsiella pneumoniae	trimethoprim	0.1	0.75	0.75	50	0.759353	0.106348	0.0539287	0.107009
Klebsiella pneumoniae	trimethoprim	0.1	0.75	1	25	0.770877	0.10492	0.0203194	0.0406061
Klebsiella pneumoniae	trimethoprim	0.1	0.75	1	50	0.760611	0.133142	0.00281904	0.00539495
Klebsiella pneumoniae	trimethoprim	0.1	1	0.5	25	0.700406	0.137874	0.0116632	0.0233257
Klebsiella pneumoniae	trimethoprim	0.1	1	0.5	50	0.785508	0.14069	0.0122871	0.0162253
Klebsiella pneumoniae	trimethoprim	0.1	1	0.75	25	0.788233	0.141671	6.44291e-05	0.000128858
Klebsiella pneumoniae	trimethoprim	0.1	1	0.75	50	0.759431	0.206528	0.0106941	0.0135687
Klebsiella pneumoniae	trimethoprim	0.1	1	1	25	0.762669	0.109961	0.00415202	0.0069797
Klebsiella pneumoniae	trimethoprim	0.1	1	1	50	0.792935	0.0693095	0.00136526	0.00271798
Klebsiella pneumoniae	trimethoprim	1	0.25	0.5	25	0.815428	0.106123	0.00884132	0.0176764
Klebsiella pneumoniae	trimethoprim	1	0.25	0.5	50	0.752447	0.173547	1.50342e-05	3.00545e-05
Klebsiella pneumoniae	trimethoprim	1	0.25	0.75	25	0.813252	0.112624	0.000146748	0.000272406
Klebsiella pneumoniae	trimethoprim	1	0.25	0.75	50	0.73319	0.0890518	0.00478828	0.00944778
Klebsiella pneumoniae	trimethoprim	1	0.25	1	25	0.762619	0.14472	0.000107325	0.000208064
Klebsiella pneumoniae	trimethoprim	1	0.25	1	50	0.799976	0.0606581	1.06981e-10	2.13962e-10
Klebsiella pneumoniae	trimethoprim	1	0.5	0.5	25	0.756301	0.161675	0.00194353	0.00383758
Klebsiella pneumoniae	trimethoprim	1	0.5	0.5	50	0.735486	0.0957102	0.0352731	0.0449622
Klebsiella pneumoniae	trimethoprim	1	0.5	0.75	25	0.782254	0.182917	4.6256e-06	9.2512e-06
Klebsiella pneumoniae	trimethoprim	1	0.5	0.75	50	0.763394	0.172077	0.00029604	0.000592076
Klebsiella pneumoniae	trimethoprim	1	0.5	1	25	0.762619	0.14472	3.45267e-05	6.90534e-05
Klebsiella pneumoniae	trimethoprim	1	0.5	1	50	0.779521	0.199052	0.00209331	0.00324294
Klebsiella pneumoniae	trimethoprim	1	0.75	0.5	25	0.722515	0.205523	2.61184e-14	5.22368e-14
Klebsiella pneumoniae	trimethoprim	1	0.75	0.5	50	0.589055	0.368253	0.00179484	0.00358968
Klebsiella pneumoniae	trimethoprim	1	0.75	0.75	25	0.782893	0.166135	0.00209874	0.00410559
Klebsiella pneumoniae	trimethoprim	1	0.75	0.75	50	0.727542	0.174064	0.0413022	0.0808911
Klebsiella pneumoniae	trimethoprim	1	0.75	1	25	0.795768	0.125235	5.69479e-06	1.13896e-05
Klebsiella pneumoniae	trimethoprim	1	0.75	1	50	0.675791	0.11993	0.00416597	0.00501608
Klebsiella pneumoniae	trimethoprim	1	1	0.5	25	0.752257	0.182457	0.00127527	0.00232944
Klebsiella pneumoniae	trimethoprim	1	1	0.5	50	0.757008	0.13799	0.0125029	0.0249986
Klebsiella pneumoniae	trimethoprim	1	1	0.75	25	0.789223	0.114885	6.54159e-06	1.30832e-05
Klebsiella pneumoniae	trimethoprim	1	1	0.75	50	0.787204	0.140093	0.00291623	0.0058312
Klebsiella pneumoniae	trimethoprim	1	1	1	25	0.793125	0.115597	7.68128e-07	1.53626e-06
Klebsiella pneumoniae	trimethoprim	1	1	1	50	0.792935	0.0693095	5.47742e-08	1.09548e-07
Klebsiella pneumoniae	trimethoprim	10	0.25	0.5	25	0.7824	0.166716	0.03703	0.0699486
Klebsiella pneumoniae	trimethoprim	10	0.25	0.5	50	0.786107	0.111891	2.65187e-15	5.30366e-15
Klebsiella pneumoniae	trimethoprim	10	0.25	0.75	25	0.764237	0.106569	1.95061e-05	2.43402e-05
Klebsiella pneumoniae	trimethoprim	10	0.25	0.75	50	0.749094	0.198963	8.01433e-05	0.000119526
Klebsiella pneumoniae	trimethoprim	10	0.25	1	25	0.791354	0.0636986	4.77523e-07	9.35473e-07
Klebsiella pneumoniae	trimethoprim	10	0.25	1	50	0.76091	0.139487	6.01145e-05	0.000120229
Klebsiella pneumoniae	trimethoprim	10	0.5	0.5	25	0.733029	0.0894607	0.00947364	0.0189463
Klebsiella pneumoniae	trimethoprim	10	0.5	0.5	50	0.728719	0.12719	0.00298701	0.00492941
Klebsiella pneumoniae	trimethoprim	10	0.5	0.75	25	0.754604	0.107577	0.00300304	0.00458729
Klebsiella pneumoniae	trimethoprim	10	0.5	0.75	50	0.764237	0.106569	0.0378929	0.0757858
Klebsiella pneumoniae	trimethoprim	10	0.5	1	25	0.620681	0.26552	0.00103118	0.00206158
Klebsiella pneumoniae	trimethoprim	10	0.5	1	50	0.749511	0.213016	0.00441942	0.00883883
Klebsiella pneumoniae	trimethoprim	10	0.75	0.5	25	0.700546	0.161171	0.00488463	0.00940359
Klebsiella pneumoniae	trimethoprim	10	0.75	0.5	50	0.818199	0.0701198	1.16415e-11	2.32831e-11
Klebsiella pneumoniae	trimethoprim	10	0.75	0.75	25	0.760335	0.104726	0.00473661	0.00947323
Klebsiella pneumoniae	trimethoprim	10	0.75	0.75	50	0.790322	0.115395	3.56473e-05	5.42593e-05
Klebsiella pneumoniae	trimethoprim	10	0.75	1	25	0.801829	0.0592761	1.70446e-10	2.13713e-10
Klebsiella pneumoniae	trimethoprim	10	0.75	1	50	0.729722	0.168533	0.00507658	0.0101532
Klebsiella pneumoniae	trimethoprim	10	1	0.5	25	0.803711	0.217359	0.0574464	0.114864
Klebsiella pneumoniae	trimethoprim	10	1	0.5	50	0.72827	0.179391	0.0143587	0.0287175
Klebsiella pneumoniae	trimethoprim	10	1	0.75	25	0.73511	0.0891701	1.57391e-08	3.14549e-08
Klebsiella pneumoniae	trimethoprim	10	1	0.75	50	0.762792	0.109502	0.00172349	0.00332622
Klebsiella pneumoniae	trimethoprim	10	1	1	25	0.76091	0.139487	0.00460591	0.0080506
Klebsiella pneumoniae	trimethoprim	10	1	1	50	0.782893	0.166135	0.00179488	0.00358966
Neisseria gonorrhoeae	erythromycin	0.1	0.25	0.5	25	0.707249	0.111277	0.995822	0.208606
Neisseria gonorrhoeae	erythromycin	0.1	0.25	0.5	50	0.729893	0.0749735	0.980554	0.446485
Neisseria gonorrhoeae	erythromycin	0.1	0.25	0.75	25	0.719173	0.1209	1.29884	0.73789
Neisseria gonorrhoeae	erythromycin	0.1	0.25	0.75	50	0.701397	0.0513752	1.26626	0.093912
Neisseria gonorrhoeae	erythromycin	0.1	0.25	1	25	0.713449	0.0859515	1.17986	0.251364
Neisseria gonorrhoeae	erythromycin	0.1	0.25	1	50	0.718949	0.160072	1.33885	0.252505
Neisseria gonorrhoeae	erythromycin	0.1	0.5	0.5	25	0.734702	0.0218939	1.23869	0.0624169
Neisseria gonorrhoeae	erythromycin	0.1	0.5	0.5	50	0.711537	0.106447	0.971813	0.127836
Neisseria gonorrhoeae	erythromycin	0.1	0.5	0.75	25	0.709539	0.0702669	1.11856	0.151617
Neisseria gonorrhoeae	erythromycin	0.1	0.5	0.75	50	0.698242	0.126604	1.27298	0.118281
Neisseria gonorrhoeae	erythromycin	0.1	0.5	1	25	0.695329	0.0882223	1.12986	0.471539
Neisseria gonorrhoeae	erythromycin	0.1	0.5	1	50	0.714253	0.0999701	1.04589	0.0221851
Neisseria gonorrhoeae	erythromycin	0.1	0.75	0.5	25	0.753958	0.149564	1.02016	0.39395
Neisseria gonorrhoeae	erythromycin	0.1	0.75	0.5	50	0.726808	0.0503039	1.3169	0.471005
Neisseria gonorrhoeae	erythromycin	0.1	0.75	0.75	25	0.697207	0.136485	0.903183	0.271794
Neisseria gonorrhoeae	erythromycin	0.1	0.75	0.75	50	0.736965	0.149785	1.23988	0.445988
Neisseria gonorrhoeae	erythromycin	0.1	0.75	1	25	0.719523	0.0956112	1.15145	0.262316
Neisseria gonorrhoeae	erythromycin	0.1	0.75	1	50	0.731542	0.136595	1.07438	0.14327
Neisseria gonorrhoeae	erythromycin	0.1	1	0.5	25	0.731179	0.0911636	1.07203	0.127564
Neisseria gonorrhoeae	erythromycin	0.1	1	0.5	50	0.744216	0.0342215	1.13499	0.225049
Neisseria gonorrhoeae	erythromycin	0.1	1	0.75	25	0.710312	0.110323	0.971621	0.0307743
Neisseria gonorrhoeae	erythromycin	0.1	1	0.75	50	0.696911	0.102967	1.02164	0.0264101
Neisseria gonorrhoeae	erythromycin	0.1	1	1	25	0.703878	0.0497483	0.973247	0.0327769
Neisseria gonorrhoeae	erythromycin	0.1	1	1	50	0.700738	0.0250664	0.971827	0.144832
Neisseria gonorrhoeae	erythromycin	1	0.25	0.5	25	0.747337	0.0487394	1.18228	0.492389
Neisseria gonorrhoeae	erythromycin	1	0.25	0.5	50	0.730098	0.0980822	1.16923	0.510423
Neisseria gonorrhoeae	erythromycin	1	0.25	0.75	25	0.795589	0.100248	1.03297	0.790015
Neisseria gonorrhoeae	erythromycin	1	0.25	0.75	50	0.720839	0.0615128	1.06059	0.297904
Neisseria gonorrhoeae	erythromycin	1	0.25	1	25	0.681846	0.104332	0.96755	0.471387
Neisseria gonorrhoeae	erythromycin	1	0.25	1	50	0.718713	0.0752153	1.19181	0.491664
Neisseria gonorrhoeae	erythromycin	1	0.5	0.5	25	0.692594	0.0871991	0.917025	0.286177
Neisseria gonorrhoeae	erythromycin	1	0.5	0.5	50	0.744507	0.0386152	0.997481	0.201301
Neisseria gonorrhoeae	erythromycin	1	0.5	0.75	25	0.731217	0.0947696	1.26825	0.405912
Neisseria gonorrhoeae	erythromycin	1	0.5	0.75	50	0.700957	0.0981031	1.19664	0.221848
Neisseria gonorrhoeae	erythromycin	1	0.5	1	25	0.734155	0.136853	1.17615	0.580656
Neisseria gonorrhoeae	erythromycin	1	0.5	1	50	0.675749	0.0419157	0.994166	0.589503
Neisseria gonorrhoeae	erythromycin	1	0.75	0.5	25	0.763523	0.0854429	1.07364	0.182634
Neisseria gonorrhoeae	erythromycin	1	0.75	0.5	50	0.719029	0.0630781	1.06075	0.0731143
Neisseria gonorrhoeae	erythromycin	1	0.75	0.75	25	0.713567	0.13292	1.03935	0.455437
Neisseria gonorrhoeae	erythromycin	1	0.75	0.75	50	0.710371	0.157112	0.957606	0.12959
Neisseria gonorrhoeae	erythromycin	1	0.75	1	25	0.714707	0.0958881	0.844486	0.323464
Neisseria gonorrhoeae	erythromycin	1	0.75	1	50	0.71253	0.0555354	0.9344	0.182417
Neisseria gonorrhoeae	erythromycin	1	1	0.5	25	0.764449	0.0933095	0.905655	0.235833
Neisseria gonorrhoeae	erythromycin	1	1	0.5	50	0.755001	0.0629027	0.83146	0.243753
Neisseria gonorrhoeae	erythromycin	1	1	0.75	25	0.638383	0.177301	0.938295	0.180578
Neisseria gonorrhoeae	erythromycin	1	1	0.75	50	0.743244	0.125254	0.957722	0.253991
Neisseria gonorrhoeae	erythromycin	1	1	1	25	0.726993	0.12409	0.707183	0.396653
Neisseria gonorrhoeae	erythromycin	1	1	1	50	0.712025	0.0785788	1.06082	0.155741
Neisseria gonorrhoeae	erythromycin	10	0.25	0.5	25	0.709154	0.0746465	1.1296	0.724577
Neisseria gonorrhoeae	erythromycin	10	0.25	0.5	50	0.734515	0.0555997	0.922578	0.360197
Neisseria gonorrhoeae	erythromycin	10	0.25	0.75	25	0.707425	0.0406175	1.04773	0.116782
Neisseria gonorrhoeae	erythromycin	10	0.25	0.75	50	0.769765	0.148173	1.26992	0.3105
Neisseria gonorrhoeae	erythromycin	10	0.25	1	25	0.741988	0.0925425	1.08792	0.348255
Neisseria gonorrhoeae	erythromycin	10	0.25	1	50	0.723595	0.0628821	1.19248	0.639013
Neisseria gonorrhoeae	erythromycin	10	0.5	0.5	25	0.717715	0.0472908	1.06414	0.652556
Neisseria gonorrhoeae	erythromycin	10	0.5	0.5	50	0.744476	0.112091	1.17329	0.609857
Neisseria gonorrhoeae	erythromycin	10	0.5	0.75	25	0.731093	0.126131	1.1391	0.667099
Neisseria gonorrhoeae	erythromycin	10	0.5	0.75	50	0.719508	0.119539	1.2398	0.236066
Neisseria gonorrhoeae	erythromycin	10	0.5	1	25	0.687389	0.116996	1.1422	0.336016
Neisseria gonorrhoeae	erythromycin	10	0.5	1	50	0.732439	0.0904076	1.11835	0.126261
Neisseria gonorrhoeae	erythromycin	10	0.75	0.5	25	0.782388	0.100039	0.859828	0.394941
Neisseria gonorrhoeae	erythromycin	10	0.75	0.5	50	0.683166	0.0490955	1.12664	0.26556
Neisseria gonorrhoeae	erythromycin	10	0.75	0.75	25	0.720172	0.0349539	0.847035	0.297611
Neisseria gonorrhoeae	erythromycin	10	0.75	0.75	50	0.68484	0.106443	1.15786	0.233104
Neisseria gonorrhoeae	erythromycin	10	0.75	1	25	0.697858	0.0578745	0.877455	0.253158
Neisseria gonorrhoeae	erythromycin	10	0.75	1	50	0.686481	0.1064	0.967146	0.0793919
Neisseria gonorrhoeae	erythromycin	10	1	0.5	25	0.731979	0.141603	0.684098	0.414996
Neisseria gonorrhoeae	erythromycin	10	1	0.5	50	0.709637	0.0933687	0.949365	0.0554409
Neisseria gonorrhoeae	erythromycin	10	1	0.75	25	0.765067	0.0762196	1.00253	0.00335577
Neisseria gonorrhoeae	erythromycin	10	1	0.75	50	0.718098	0.14761	0.986677	0.026822
Neisseria gonorrhoeae	erythromycin	10	1	1	25	0.656812	0.0820785	0.762562	0.388152
Neisseria gonorrhoeae	erythromycin	10	1	1	50	0.711193	0.111764	0.80738	0.39639
Pseudomonas aeruginosa	amikacin	0.1	0.25	0.5	25	0.467737	0.13133	0.00125839	0.00178398
Pseudomonas aeruginosa	amikacin	0.1	0.25	0.5	50	0.445875	0.0160902	0.0145885	0.0151766
Pseudomonas aeruginosa	amikacin	0.1	0.25	0.75	25	0.452208	0.0381862	0.433117	0.488343
Pseudomonas aeruginosa	amikacin	0.1	0.25	0.75	50	0.474103	0.0747574	0.0719687	0.0678613
Pseudomonas aeruginosa	amikacin	0.1	0.25	1	25	0.440832	0.0622044	0.527323	0.393267
Pseudomonas aeruginosa	amikacin	0.1	0.25	1	50	0.47945	0.0790353	0.159527	0.129466
Pseudomonas aeruginosa	amikacin	0.1	0.5	0.5	25	0.471609	0.0934403	0.0297339	0.0451732
Pseudomonas aeruginosa	amikacin	0.1	0.5	0.5	50	0.4569	0.0551765	0.0262549	0.0422346
Pseudomonas aeruginosa	amikacin	0.1	0.5	0.75	25	0.487838	0.0753177	0.129775	0.109702
Pseudomonas aeruginosa	amikacin	0.1	0.5	0.75	50	0.474701	0.0632205	0.115887	0.114991
Pseudomonas aeruginosa	amikacin	0.1	0.5	1	25	0.545726	0.0699715	0.350002	0.409783
Pseudomonas aeruginosa	amikacin	0.1	0.5	1	50	0.483305	0.0961658	0.0132577	0.010873
Pseudomonas aeruginosa	amikacin	0.1	0.75	0.5	25	0.441482	0.0952748	0.136095	0.250619
Pseudomonas aeruginosa	amikacin	0.1	0.75	0.5	50	0.476775	0.0573717	0.047067	0.0409262
Pseudomonas aeruginosa	amikacin	0.1	0.75	0.75	25	0.491354	0.0475584	0.16478	0.251175
Pseudomonas aeruginosa	amikacin	0.1	0.75	0.75	50	0.493791	0.0482926	0.145199	0.216028
Pseudomonas aeruginosa	amikacin	0.1	0.75	1	25	0.484482	0.0785639	0.150142	0.10286
Pseudomonas aeruginosa	amikacin	0.1	0.75	1	50	0.518386	0.0955795	0.289402	0.181705
Pseudomonas aeruginosa	amikacin	0.1	1	0.5	25	0.465775	0.113575	0.165827	0.249801
Pseudomonas aeruginosa	amikacin	0.1	1	0.5	50	0.481248	0.0596567	0.0975191	0.075938
Pseudomonas aeruginosa	amikacin	0.1	1	0.75	25	0.508492	0.0888163	0.211787	0.240011
Pseudomonas aeruginosa	amikacin	0.1	1	0.75	50	0.476891	0.103589	0.0313413	0.0354972
Pseudomonas aeruginosa	amikacin	0.1	1	1	25	0.488663	0.0983567	0.19759	0.202577
Pseudomonas aeruginosa	amikacin	0.1	1	1	50	0.539563	0.0826047	0.0598737	0.0922188
Pseudomonas aeruginosa	amikacin	1	0.25	0.5	25	0.455742	0.0499853	0.270412	0.348238
Pseudomonas aeruginosa	amikacin	1	0.25	0.5	50	0.417886	0.0556876	0.354285	0.304468
Pseudomonas aeruginosa	amikacin	1	0.25	0.75	25	0.474647	0.0683397	0.326164	0.244877
Pseudomonas aeruginosa	amikacin	1	0.25	0.75	50	0.503341	0.129021	0.539999	0.551839
Pseudomonas aeruginosa	amikacin	1	0.25	1	25	0.450404	0.0936298	0.590605	0.373072
Pseudomonas aeruginosa	amikacin	1	0.25	1	50	0.495547	0.060511	0.692105	0.451689
Pseudomonas aeruginosa	amikacin	1	0.5	0.5	25	0.352016	0.0789419	0.39074	0.316716
Pseudomonas aeruginosa	amikacin	1	0.5	0.5	50	0.470444	0.0824395	0.205587	0.222581
Pseudomonas aeruginosa	amikacin	1	0.5	0.75	25	0.466495	0.0541955	0.581158	0.775847
Pseudomonas aeruginosa	amikacin	1	0.5	0.75	50	0.470509	0.0813165	0.352233	0.126886
Pseudomonas aeruginosa	amikacin	1	0.5	1	25	0.528586	0.0522782	0.552744	0.353287
Pseudomonas aeruginosa	amikacin	1	0.5	1	50	0.483843	0.0423336	0.442425	0.294311
Pseudomonas aeruginosa	amikacin	1	0.75	0.5	25	0.39051	0.0605968	0.193956	0.150742
Pseudomonas aeruginosa	amikacin	1	0.75	0.5	50	0.454301	0.100409	0.147669	0.158416
Pseudomonas aeruginosa	amikacin	1	0.75	0.75	25	0.476248	0.126523	0.206958	0.362111
Pseudomonas aeruginosa	amikacin	1	0.75	0.75	50	0.430541	0.0747656	0.213008	0.223955
Pseudomonas aeruginosa	amikacin	1	0.75	1	25	0.501819	0.0549063	0.116091	0.12233
Pseudomonas aeruginosa	amikacin	1	0.75	1	50	0.490395	0.0383738	0.5422	0.220532
Pseudomonas aeruginosa	amikacin	1	1	0.5	25	0.426701	0.0835491	0.198522	0.234119
Pseudomonas aeruginosa	amikacin	1	1	0.5	50	0.453943	0.144437	0.24067	0.344022
Pseudomonas aeruginosa	amikacin	1	1	0.75	25	0.460637	0.0525125	0.204617	0.24518
Pseudomonas aeruginosa	amikacin	1	1	0.75	50	0.445236	0.0415922	0.129331	0.151744
Pseudomonas aeruginosa	amikacin	1	1	1	25	0.497708	0.0551602	0.257151	0.348793
Pseudomonas aeruginosa	amikacin	1	1	1	50	0.426224	0.0892279	0.301766	0.240214
Pseudomonas aeruginosa	amikacin	10	0.25	0.5	25	0.395495	0.0612857	0.300713	0.281509
Pseudomonas aeruginosa	amikacin	10	0.25	0.5	50	0.444822	0.04486	0.487206	0.517874
Pseudomonas aeruginosa	amikacin	10	0.25	0.75	25	0.44129	0.0395534	0.534068	0.44235
Pseudomonas aeruginosa	amikacin	10	0.25	0.75	50	0.436696	0.0714644	0.822754	0.484781
Pseudomonas aeruginosa	amikacin	10	0.25	1	25	0.468639	0.0801216	0.442909	0.693182
Pseudomonas aeruginosa	amikacin	10	0.25	1	50	0.504846	0.0904818	0.431722	0.375704
Pseudomonas aeruginosa	amikacin	10	0.5	0.5	25	0.440476	0.0412576	0.295224	0.362682
Pseudomonas aeruginosa	amikacin	10	0.5	0.5	50	0.43285	0.116488	0.131493	0.119091
Pseudomonas aeruginosa	amikacin	10	0.5	0.75	25	0.416152	0.106433	0.412148	0.241951
Pseudomonas aeruginosa	amikacin	10	0.5	0.75	50	0.460864	0.103542	0.244727	0.330923
Pseudomonas aeruginosa	amikacin	10	0.5	1	25	0.472315	0.100428	0.310551	0.331873
Pseudomonas aeruginosa	amikacin	10	0.5	1	50	0.463207	0.0984561	0.484921	0.292856
Pseudomonas aeruginosa	amikacin	10	0.75	0.5	25	0.456253	0.0904374	0.0326361	0.0540451
Pseudomonas aeruginosa	amikacin	10	0.75	0.5	50	0.455128	0.0508539	0.259575	0.170393
Pseudomonas aeruginosa	amikacin	10	0.75	0.75	25	0.434959	0.0837218	0.524896	0.396824
Pseudomonas aeruginosa	amikacin	10	0.75	0.75	50	0.443254	0.0695281	0.346501	0.291228
Pseudomonas aeruginosa	amikacin	10	0.75	1	25	0.498999	0.100731	0.511076	0.491786
Pseudomonas aeruginosa	amikacin	10	0.75	1	50	0.479043	0.100826	0.417571	0.239747
Pseudomonas aeruginosa	amikacin	10	1	0.5	25	0.433594	0.103262	0.146619	0.21649
Pseudomonas aeruginosa	amikacin	10	1	0.5	50	0.471584	0.0387445	0.413751	0.408455
Pseudomonas aeruginosa	amikacin	10	1	0.75	25	0.466299	0.0987071	0.378629	0.345557
Pseudomonas aeruginosa	amikacin	10	1	0.75	50	0.463303	0.0366858	0.239764	0.253186
Pseudomonas aeruginosa	amikacin	10	1	1	25	0.478487	0.101715	0.401904	0.318802
Pseudomonas aeruginosa	amikacin	10	1	1	50	0.491491	0.0760752	0.304733	0.308885
Pseudomonas aeruginosa	aztreonam	0.1	0.25	0.5	25	0.399721	0.129054	0.205826	0.181256
Pseudomonas aeruginosa	aztreonam	0.1	0.25	0.5	50	0.410497	0.0870506	0.712	0.280541
Pseudomonas aeruginosa	aztreonam	0.1	0.25	0.75	25	0.403385	0.0949699	0.454289	0.239533
Pseudomonas aeruginosa	aztreonam	0.1	0.25	0.75	50	0.316433	0.195911	0.878547	0.563583
Pseudomonas aeruginosa	aztreonam	0.1	0.25	1	25	0.416136	0.111469	1.09867	0.371052
Pseudomonas aeruginosa	aztreonam	0.1	0.25	1	50	0.389652	0.116933	0.975665	0.325823
Pseudomonas aeruginosa	aztreonam	0.1	0.5	0.5	25	0.432064	0.0402599	0.629741	0.319569
Pseudomonas aeruginosa	aztreonam	0.1	0.5	0.5	50	0.400321	0.103439	0.688943	0.199507
Pseudomonas aeruginosa	aztreonam	0.1	0.5	0.75	25	0.413039	0.113651	1.26176	0.360586
Pseudomonas aeruginosa	aztreonam	0.1	0.5	0.75	50	0.496078	0.0843885	0.982534	0.357818
Pseudomonas aeruginosa	aztreonam	0.1	0.5	1	25	0.41811	0.0874645	1.44614	0.375606
Pseudomonas aeruginosa	aztreonam	0.1	0.5	1	50	0.485556	0.0930973	1.12869	0.231047
Pseudomonas aeruginosa	aztreonam	0.1	0.75	0.5	25	0.373123	0.202477	0.981471	0.0719746
Pseudomonas aeruginosa	aztreonam	0.1	0.75	0.5	50	0.399025	0.108354	0.731999	0.379315
Pseudomonas aeruginosa	aztreonam	0.1	0.75	0.75	25	0.419248	0.0951257	0.971913	0.391326
Pseudomonas aeruginosa	aztreonam	0.1	0.75	0.75	50	0.432181	0.13293	1.19336	0.554458
Pseudomonas aeruginosa	aztreonam	0.1	0.75	1	25	0.43673	0.0834198	1.34317	0.120416
Pseudomonas aeruginosa	aztreonam	0.1	0.75	1	50	0.373627	0.0215338	1.2229	0.461727
Pseudomonas aeruginosa	aztreonam	0.1	1	0.5	25	0.381299	0.101348	0.837571	0.337142
Pseudomonas aeruginosa	aztreonam	0.1	1	0.5	50	0.468206	0.148192	1.16815	0.321697
Pseudomonas aeruginosa	aztreonam	0.1	1	0.75	25	0.497553	0.116748	1.13328	0.375741
Pseudomonas aeruginosa	aztreonam	0.1	1	0.75	50	0.381169	0.103951	1.23061	0.543596
Pseudomonas aeruginosa	aztreonam	0.1	1	1	25	0.403263	0.0913884	1.14264	0.310354
Pseudomonas aeruginosa	aztreonam	0.1	1	1	50	0.46528	0.0725175	1.30742	0.141147
Pseudomonas aeruginosa	aztreonam	1	0.25	0.5	25	0.459166	0.0536813	1.11634	0.445542
Pseudomonas aeruginosa	aztreonam	1	0.25	0.5	50	0.396897	0.0835659	1.15754	0.300325
Pseudomonas aeruginosa	aztreonam	1	0.25	0.75	25	0.404284	0.157279	1.67984	0.141943
Pseudomonas aeruginosa	aztreonam	1	0.25	0.75	50	0.42109	0.13941	1.41866	0.395701
Pseudomonas aeruginosa	aztreonam	1	0.25	1	25	0.350905	0.0833085	1.36362	0.419485
Pseudomonas aeruginosa	aztreonam	1	0.25	1	50	0.494388	0.0968326	1.76307	0.574304
Pseudomonas aeruginosa	aztreonam	1	0.5	0.5	25	0.434976	0.0977191	1.39219	0.307423
Pseudomonas aeruginosa	aztreonam	1	0.5	0.5	50	0.377707	0.0851121	1.31024	0.616456
Pseudomonas aeruginosa	aztreonam	1	0.5	0.75	25	0.493155	0.109085	1.56253	0.650168
Pseudomonas aeruginosa	aztreonam	1	0.5	0.75	50	0.423205	0.128389	1.46786	0.458491
Pseudomonas aeruginosa	aztreonam	1	0.5	1	25	0.484005	0.0429487	1.74879	0.446949
Pseudomonas aeruginosa	aztreonam	1	0.5	1	50	0.451675	0.199512	1.967	0.395555
Pseudomonas aeruginosa	aztreonam	1	0.75	0.5	25	0.411856	0.077665	1.75135	0.273177
Pseudomonas aeruginosa	aztreonam	1	0.75	0.5	50	0.485459	0.16466	1.60516	0.626184
Pseudomonas aeruginosa	aztreonam	1	0.75	0.75	25	0.47474	0.0387424	1.98427	0.639112
Pseudomonas aeruginosa	aztreonam	1	0.75	0.75	50	0.444431	0.0691845	1.65522	0.445093
Pseudomonas aeruginosa	aztreonam	1	0.75	1	25	0.336956	0.0440917	1.71497	0.488031
Pseudomonas aeruginosa	aztreonam	1	0.75	1	50	0.454269	0.0661757	1.71223	0.413145
Pseudomonas aeruginosa	aztreonam	1	1	0.5	25	0.401189	0.0908946	1.64533	0.343782
Pseudomonas aeruginosa	aztreonam	1	1	0.5	50	0.461682	0.164954	1.58958	0.436477
Pseudomonas aeruginosa	aztreonam	1	1	0.75	25	0.446893	0.0840162	1.4905	0.208955
Pseudomonas aeruginosa	aztreonam	1	1	0.75	50	0.451227	0.0646055	1.94711	0.359264
Pseudomonas aeruginosa	aztreonam	1	1	1	25	0.450822	0.10827	1.52629	0.353291
Pseudomonas aeruginosa	aztreonam	1	1	1	50	0.438082	0.134838	1.80526	0.527511
Pseudomonas aeruginosa	aztreonam	10	0.25	0.5	25	0.391254	0.158583	1.11247	0.370537
Pseudomonas aeruginosa	aztreonam	10	0.25	0.5	50	0.477214	0.147931	0.955003	0.690977
Pseudomonas aeruginosa	aztreonam	10	0.25	0.75	25	0.424631	0.0563891	1.04881	0.315166
Pseudomonas aeruginosa	aztreonam	10	0.25	0.75	50	0.436213	0.179507	1.60376	0.302884
Pseudomonas aeruginosa	aztreonam	10	0.25	1	25	0.446665	0.0337207	1.23368	0.143361
Pseudomonas aeruginosa	aztreonam	10	0.25	1	50	0.440223	0.12245	1.25239	0.222697
Pseudomonas aeruginosa	aztreonam	10	0.5	0.5	25	0.347124	0.133239	1.76287	0.199603
Pseudomonas aeruginosa	aztreonam	10	0.5	0.5	50	0.441455	0.0913216	1.84364	0.584871
Pseudomonas aeruginosa	aztreonam	10	0.5	0.75	25	0.412279	0.0796736	1.41948	0.405233
Pseudomonas aeruginosa	aztreonam	10	0.5	0.75	50	0.458974	0.10078	1.68607	0.637782
Pseudomonas aeruginosa	aztreonam	10	0.5	1	25	0.535205	0.137676	1.78592	0.466871
Pseudomonas aeruginosa	aztreonam	10	0.5	1	50	0.48027	0.125857	1.74426	0.514654
Pseudomonas aeruginosa	aztreonam	10	0.75	0.5	25	0.447646	0.164138	1.32896	0.522948
Pseudomonas aeruginosa	aztreonam	10	0.75	0.5	50	0.454932	0.137587	1.82372	0.500526
Pseudomonas aeruginosa	aztreonam	10	0.75	0.75	25	0.483962	0.101967	1.83779	0.235762
Pseudomonas aeruginosa	aztreonam	10	0.75	0.75	50	0.369232	0.0765921	1.87643	0.551237
Pseudomonas aeruginosa	aztreonam	10	0.75	1	25	0.373633	0.133387	1.81957	0.624046
Pseudomonas aeruginosa	aztreonam	10	0.75	1	50	0.484967	0.0375339	1.89838	0.411729
Pseudomonas aeruginosa	aztreonam	10	1	0.5	25	0.401527	0.0481026	1.58249	0.466949
Pseudomonas aeruginosa	aztreonam	10	1	0.5	50	0.396793	0.0602852	1.7268	0.358651
Pseudomonas aeruginosa	aztreonam	10	1	0.75	25	0.405803	0.161368	1.69896	0.343433
Pseudomonas aeruginosa	aztreonam	10	1	0.75	50	0.466593	0.0901445	1.9627	0.526218
Pseudomonas aeruginosa	aztreonam	10	1	1	25	0.497257	0.0455689	1.69663	0.520033
Pseudomonas aeruginosa	aztreonam	10	1	1	50	0.429544	0.113998	1.69469	0.318286
Pseudomonas aeruginosa	cefepime	0.1	0.25	0.5	25	0.520187	0.110651	0.751392	0.316751
Pseudomonas aeruginosa	cefepime	0.1	0.25	0.5	50	0.455331	0.0595844	0.306176	0.38281
Pseudomonas aeruginosa	cefepime	0.1	0.25	0.75	25	0.461517	0.134147	1.38082	0.453523
Pseudomonas aeruginosa	cefepime	0.1	0.25	0.75	50	0.550139	0.166896	0.651124	0.372308
Pseudomonas aeruginosa	cefepime	0.1	0.25	1	25	0.515006	0.0557415	1.4949	0.530675
Pseudomonas aeruginosa	cefepime	0.1	0.25	1	50	0.496248	0.138746	1.21697	0.485767
Pseudomonas aeruginosa	cefepime	0.1	0.5	0.5	25	0.434921	0.0924548	0.629078	0.617663
Pseudomonas aeruginosa	cefepime	0.1	0.5	0.5	50	0.463876	0.0791686	0.903854	0.354467
Pseudomonas aeruginosa	cefepime	0.1	0.5	0.75	25	0.488365	0.199532	1.16356	0.527146
Pseudomonas aeruginosa	cefepime	0.1	0.5	0.75	50	0.504329	0.132841	1.15513	0.575571
Pseudomonas aeruginosa	cefepime	0.1	0.5	1	25	0.505613	0.127995	1.68314	0.508776
Pseudomonas aeruginosa	cefepime	0.1	0.5	1	50	0.50119	0.184624	1.27407	0.491105
Pseudomonas aeruginosa	cefepime	0.1	0.75	0.5	25	0.467965	0.086406	0.739162	0.291152
Pseudomonas aeruginosa	cefepime	0.1	0.75	0.5	50	0.506303	0.124978	1.06227	0.26872
Pseudomonas aeruginosa	cefepime	0.1	0.75	0.75	25	0.565993	0.0689552	1.12475	0.598142
Pseudomonas aeruginosa	cefepime	0.1	0.75	0.75	50	0.430256	0.124165	1.16494	0.578635
Pseudomonas aeruginosa	cefepime	0.1	0.75	1	25	0.487866	0.0433462	1.43764	0.44987
Pseudomonas aeruginosa	cefepime	0.1	0.75	1	50	0.535368	0.199676	1.61156	0.328457
Pseudomonas aeruginosa	cefepime	0.1	1	0.5	25	0.470341	0.15117	1.07302	0.358404
Pseudomonas aeruginosa	cefepime	0.1	1	0.5	50	0.395339	0.11364	1.16353	0.552666
Pseudomonas aeruginosa	cefepime	0.1	1	0.75	25	0.547418	0.110074	1.41506	0.421384
Pseudomonas aeruginosa	cefepime	0.1	1	0.75	50	0.473582	0.106823	1.33945	0.35107
Pseudomonas aeruginosa	cefepime	0.1	1	1	25	0.544737	0.165391	1.29812	0.590911
Pseudomonas aeruginosa	cefepime	0.1	1	1	50	0.527103	0.105136	1.53075	0.179047
Pseudomonas aeruginosa	cefepime	1	0.25	0.5	25	0.535628	0.0949369	0.771263	0.751491
Pseudomonas aeruginosa	cefepime	1	0.25	0.5	50	0.489702	0.0898402	1.45594	0.761823
Pseudomonas aeruginosa	cefepime	1	0.25	0.75	25	0.564795	0.104906	1.83094	0.362566
Pseudomonas aeruginosa	cefepime	1	0.25	0.75	50	0.486919	0.0658477	1.60057	0.314071
Pseudomonas aeruginosa	cefepime	1	0.25	1	25	0.492957	0.086196	1.50461	0.419626
Pseudomonas aeruginosa	cefepime	1	0.25	1	50	0.51398	0.130195	2.02444	0.227218
Pseudomonas aeruginosa	cefepime	1	0.5	0.5	25	0.527316	0.140272	1.76001	0.380182
Pseudomonas aeruginosa	cefepime	1	0.5	0.5	50	0.495213	0.146976	2.02713	0.418355
Pseudomonas aeruginosa	cefepime	1	0.5	0.75	25	0.555877	0.119492	1.79409	0.409756
Pseudomonas aeruginosa	cefepime	1	0.5	0.75	50	0.465507	0.186764	2.06459	0.276579
Pseudomonas aeruginosa	cefepime	1	0.5	1	25	0.55279	0.117694	2.02483	0.507038
Pseudomonas aeruginosa	cefepime	1	0.5	1	50	0.504099	0.108362	2.07793	0.3809
Pseudomonas aeruginosa	cefepime	1	0.75	0.5	25	0.3955	0.102336	1.74632	0.279386
Pseudomonas aeruginosa	cefepime	1	0.75	0.5	50	0.535116	0.105721	2.12257	0.343408
Pseudomonas aeruginosa	cefepime	1	0.75	0.75	25	0.520426	0.141723	1.57849	0.370283
Pseudomonas aeruginosa	cefepime	1	0.75	0.75	50	0.47316	0.249716	1.85593	0.66025
Pseudomonas aeruginosa	cefepime	1	0.75	1	25	0.522507	0.157389	1.91148	0.883894
Pseudomonas aeruginosa	cefepime	1	0.75	1	50	0.508876	0.150594	1.93226	0.907063
Pseudomonas aeruginosa	cefepime	1	1	0.5	25	0.512859	0.0919994	1.91325	0.271937
Pseudomonas aeruginosa	cefepime	1	1	0.5	50	0.534695	0.138552	2.11547	0.424937
Pseudomonas aeruginosa	cefepime	1	1	0.75	25	0.587069	0.113227	2.03692	0.310694
Pseudomonas aeruginosa	cefepime	1	1	0.75	50	0.488561	0.0450953	2.11912	0.30059
Pseudomonas aeruginosa	cefepime	1	1	1	25	0.535178	0.0979553	1.7571	0.494456
Pseudomonas aeruginosa	cefepime	1	1	1	50	0.478712	0.155356	1.8669	0.60242
Pseudomonas aeruginosa	cefepime	10	0.25	0.5	25	0.47483	0.0896901	1.54424	0.395115
Pseudomonas aeruginosa	cefepime	10	0.25	0.5	50	0.547266	0.0426139	1.42771	0.540881
Pseudomonas aeruginosa	cefepime	10	0.25	0.75	25	0.562318	0.0878189	1.52531	0.712771
Pseudomonas aeruginosa	cefepime	10	0.25	0.75	50	0.525794	0.114641	1.83872	0.503209
Pseudomonas aeruginosa	cefepime	10	0.25	1	25	0.460533	0.171527	1.1788	0.389819
Pseudomonas aeruginosa	cefepime	10	0.25	1	50	0.546281	0.0753984	1.6393	0.480239
Pseudomonas aeruginosa	cefepime	10	0.5	0.5	25	0.472044	0.0800999	1.78393	0.318935
[truncated: 7,145 more rows]

## Sheet: Model_Final_Hyperparameters
Classification Problem (Species, Drug)		Optimal Hyperparameters				Model Performance with Optimal Hyperparameters (5-fold CV)						Model Performance with Default Hyperparameters (5-fold CV)
species	drug	C	max_features	max_samples	n_estimators	Test_MCC_mean	Test_MCC_std	GWAS_score_mean	GWAS_score_std	Known_genes_20_mean	Known_genes_20_std	default_Test_MCC_mean	default_Test_MCC_std	default_GWAS_score_mean	default_GWAS_score_std	default_Known_genes_20_mean	default_Known_genes_20_std
Acinetobacter baumannii	amikacin	1	0.25	0.75	50	0.877076	0.0440839	5.32163	0.450485	6.4	0.8	0.861915	0.0127651	4.86996	0.304994	5.8	0.4
Acinetobacter baumannii	ampicillin_sulbactam	1	0.25	0.75	25	0.806635	0.0396925	2.86493	0.523724	4.2	0.748331	0.805282	0.0321614	2.16969	0.48695	3.2	0.4
Acinetobacter baumannii	ceftazidime	10	1	1	25	0.802843	0.0222796	1.15705	0.493576	1.6	0.489898	0.775291	0.0759399	0.937042	0.650633	0.6	0.489898
Acinetobacter baumannii	ciprofloxacin	1	0.5	0.5	50	0.935947	0.0156338	4.09347	0.141873	1.8	0.4	0.938669	0.0274346	3.8248	0.159161	1.2	0.4
Acinetobacter baumannii	colistin	0.1	1	1	50	0.608571	0.121254	0.266741	0.331537	0.4	0.489898	0.410446	0.225536	0.389536	0.308927	0.6	0.489898
Acinetobacter baumannii	doripenem	1	0.75	1	25	0.950054	0.0249739	1.1144	0.219877	1.6	0.489898	0.948412	0.0494665	0.965413	0.444301	1.6	0.8
Acinetobacter baumannii	gentamicin	0.1	1	0.75	25	0.825224	0.110855	2.93683	0.681277	4	0.632456	0.811449	0.0466766	2.30887	0.410154	3.4	0.489898
Acinetobacter baumannii	imipenem	10	0.25	1	25	0.902312	0.0253803	4.10166	0.453737	3.4	0.489898	0.887884	0.0325244	3.85904	0.22115	3.6	0.489898
Acinetobacter baumannii	levofloxacin	1	0.5	0.75	25	0.908054	0.0314122	5.00438	0.370584	2	0	0.894163	0.0475668	4.99494	0.359107	2	0
Acinetobacter baumannii	meropenem	10	0.5	1	25	0.850927	0.0359615	3.87245	0.415201	3	0	0.846508	0.08726	3.51667	0.310848	3	0
Acinetobacter baumannii	minocycline	0.1	1	1	50	0.824733	0.0968973	0.122438	0.117108	0.4	0.8	0.821742	0.0366834	0.00954204	0.0173765	0	0
Acinetobacter baumannii	polymyxin_b	1	1	0.75	50	0.338313	0.425672	1.15961	0.439692	1.6	1.0198	0.129617	0.281478	0.644826	0.336872	0.8	0.4
Acinetobacter baumannii	tetracycline	10	0.25	0.5	50	0.899005	0.0416076	1.94901	0.449853	1.8	0.4	0.86276	0.103895	1.48418	0.103231	1.6	0.489898
Acinetobacter baumannii	tigecycline	10	1	0.75	50	0.381901	0.0664896	0.00840569	0.0164173	0	0	0.316195	0.221751	2.06536e-06	2.9717e-06	0	0
Acinetobacter baumannii	tobramycin	0.1	0.25	1	25	0.867294	0.0208319	2.77215	0.148719	4.4	0.489898	0.873946	0.0386898	2.01262	0.246398	3.2	0.4
Acinetobacter baumannii	trimethoprim_sulphamethoxazole	10	0.75	0.75	25	0.822189	0.0591013	3.53716	0.222166	3.8	0.4	0.768817	0.0956874	3.79848	0.247128	3.8	0.4
Campylobacter coli	ciprofloxacin	0.1	0.75	0.75	25	1	0	2.08103	0.230689	1	0	0.97642	0.0314569	2.19873	0.366438	1	0
Campylobacter coli	erythromycin	0.1	0.25	0.75	25	0.227343	0.140755	0.168424	0.312084	0.2	0.4	0.0861289	0.172258	0.000560481	0.00110092	0	0
Campylobacter coli	nalidixic_acid	1	0.75	0.5	25	0.969473	0.0287483	2.15756	0.185713	1	0	0.953415	0.0160498	1.91881	0.0507403	1	0
Campylobacter coli	tetracycline	0.1	0.25	1	25	0.95616	0.0286338	2.10482	0.123879	2	0	0.929199	0.0361294	2.1437	0.242414	2	0
Campylobacter jejuni	ciprofloxacin	1	0.5	0.75	25	0.86655	0.083957	3.3602	0.542445	1	0	0.835218	0.0833205	3.80413	0.310492	1	0
Campylobacter jejuni	nalidixic_acid	10	0.5	1	25	0.868446	0.0312223	3.31463	0.233285	1	0	0.845109	0.0515848	3.41595	0.416377	1	0
Enterobacter cloacae	cefepime	0.1	0.75	0.5	25	0.61148	0.116195	1.50382	0.277461	1.8	0.4	0.489194	0.174276	0.267227	0.37199	0.2	0.4
Enterobacter cloacae	meropenem	0.1	0.5	0.75	50	0.760597	0.139022	0.933704	0.170148	1.2	0.4	0.668258	0.130861	0.535705	0.275417	0.6	0.489898
Enterococcus faecium	ampicillin	10	0.25	1	25	0.971461	0.0182466	1.52728	0.453739	1	0	0.96845	0.0247182	1.20412	0.256138	1	0
Enterococcus faecium	gentamicin	0.1	0.75	0.75	50	0.943448	0.0692627	1.09358	0.158515	1.2	0.4	0.956768	0.056817	0.989658	0.115907	1	0
Enterococcus faecium	quinupristin_dalfopristin	1	0.25	1	50	1	0	1.05347	0.0931253	0	0	0.946163	0.0664845	0.972586	0.180761	0	0
Enterococcus faecium	streptomycin	10	1	1	50	0.988562	0.0228764	1.29405	0.350675	0.4	0.8	0.988562	0.0228764	1.07665	0.260712	0.4	0.8
Enterococcus faecium	teicoplanin	1	0.25	1	50	1	0	6.05549	0.135098	10.6	2.33238	1	0	4.96234	0.149077	11.8	0.748331
Enterococcus faecium	vancomycin	1	0.25	0.5	50	0.993066	0.00756071	10.8251	0.377438	13.2	0.748331	0.993031	1.14373e-05	9.79971	0.380219	13.2	0.748331
Escherichia coli	amoxicillin	1	0.5	1	25	0.788455	0.0174947	3.75699	0.262129	4	0	0.792398	0.0330109	3.33464	0.119572	4	0
Escherichia coli	amoxicillin_clavulanic_acid	10	0.25	1	50	0.668644	0.0157554	4.4861	0.201325	4	0	0.643218	0.048095	4.54114	0.322575	4.6	0.489898
Escherichia coli	ampicillin	1	0.25	1	50	0.871235	0.0118572	5.88491	0.47033	5.6	1.35647	0.873779	0.0118706	5.45121	0.405782	5.6	0.8
Escherichia coli	ampicillin_sulbactam	10	1	0.5	50	0.775535	0.0695722	1.51773	0.608054	2	1.09545	0.718601	0.153832	1.32917	0.219234	1.4	0.489898
Escherichia coli	azithromycin	0.1	0.5	0.75	25	0.842397	0.0788018	1.42822	0.321568	2	0	0.710687	0.169962	1.22592	0.161947	2	0
Escherichia coli	aztreonam	1	0.25	1	50	0.65331	0.072531	0.0494334	0.0889924	0	0	0.573658	0.177186	0.0268399	0.0535241	0	0
Escherichia coli	cefalothin	1	0.25	1	50	0.671601	0.0464925	3.57869	0.539832	3.2	0.748331	0.64647	0.0384522	2.98344	0.600841	2.4	1.0198
Escherichia coli	cefazolin	1	0.25	1	25	0.704003	0.0628907	2.82938	0.399159	2.8	0.748331	0.668817	0.116955	2.59749	0.830989	2.8	0.748331
Escherichia coli	cefotaxime	1	0.25	1	50	0.936258	0.00461521	7.10102	0.622766	5.4	1.2	0.932691	0.0143831	6.7561	0.453879	5.6	0.489898
Escherichia coli	cefoxitin	1	0.25	0.75	25	0.828465	0.0834517	2.44679	0.314538	2	0	0.812828	0.0359713	2.00921	0.195565	2	0
Escherichia coli	ceftazidime	1	0.5	0.75	50	0.89897	0.015449	6.47695	0.248928	6	0	0.89897	0.015449	6.47695	0.248928	6	0
Escherichia coli	ceftiofur	1	0.5	1	50	0.914621	0.0432713	1.93682	0.0432877	2	0	0.895055	0.0644307	1.90663	0.0455533	2	0
Escherichia coli	ceftriaxone	1	0.75	0.75	50	0.859282	0.0303808	4.6984	0.278965	4.8	0.4	0.845647	0.0322124	4.63263	0.233951	5	0
Escherichia coli	cefuroxime	10	0.25	1	50	0.768679	0.0236273	4.46061	0.225597	4.6	0.489898	0.759328	0.0187646	4.31136	0.46126	2.4	0.8
Escherichia coli	chloramphenicol	0.1	0.25	1	50	0.810416	0.0875413	3.8589	0.1578	3.8	0.979796	0.779261	0.0830122	3.60539	0.37094	3.4	0.8
Escherichia coli	ciprofloxacin	0.1	0.75	1	25	0.914848	0.00882574	6.15873	0.587262	3.2	0.4	0.904381	0.0139896	6.18641	0.811942	3.2	0.4
Escherichia coli	colistin	1	0.5	0.75	50	0.898532	0.0317781	1.60744	0.0307741	2	0	0.898532	0.0317781	1.60744	0.0307741	2	0
Escherichia coli	doripenem	10	0.25	1	25	0.537195	0.138671	1.37794	0.300904	1.4	0.8	0.252839	0.198063	1.3301	0.090333	2	0
Escherichia coli	doxycycline	10	0.5	1	50	0.755963	0.127631	2.46516	0.415361	2	0	0.441719	0.181869	2.27921	0.255832	2	0
Escherichia coli	gentamicin	0.1	0.5	1	50	0.872519	0.0263215	5.68006	0.464715	6.6	1.74356	0.861938	0.0436426	5.5554	0.196332	7.6	1.0198
Escherichia coli	levofloxacin	10	0.5	0.75	50	0.859032	0.0701115	3.96973	0.321296	2.8	0.748331	0.836021	0.0606573	3.73288	0.125008	2.2	0.4
Escherichia coli	minocycline	1	0.5	0.5	25	0.809592	0.197262	0.0241638	0.0296238	0	0	0.755811	0.151208	0.00231437	0.00437179	0	0
Escherichia coli	norfloxacin	1	0.5	1	25	0.429532	0.196151	1.81571	0.660081	2.2	0.979796	0.326379	0.023598	1.41534	0.696092	1.4	0.8
Escherichia coli	piperacillin_tazobactam	0.1	0.75	0.75	25	0.298527	0.0550312	2.3589	0.220523	2.8	0.4	0.183717	0.102645	1.75384	0.410855	2.2	0.748331
Escherichia coli	streptomycin	1	0.25	0.75	50	0.864696	0.115616	5.11613	0.590154	5.4	0.8	0.837231	0.063085	3.31628	0.29374	3.6	0.489898
Escherichia coli	sulfamethoxazole	10	0.25	1	25	0.755926	0.118578	3.24463	0.448462	3	0.894427	0.734211	0.145357	2.51805	0.275152	2	0
Escherichia coli	tetracycline	1	0.5	0.5	25	0.876129	0.0478946	8.69755	0.291876	7.8	0.4	0.850357	0.0605033	8.24812	0.406244	8	0
Escherichia coli	tobramycin	10	0.25	0.5	50	0.83981	0.0414373	4.93129	0.171908	4	0	0.826487	0.0299544	4.43183	0.300659	4	0
Escherichia coli	trimethoprim	1	0.25	1	50	0.882054	0.0208738	4.86031	0.623269	5.4	1.0198	0.874375	0.0415446	5.0766	0.484379	6.2	0.979796
Escherichia coli	trimethoprim_sulphamethoxazole	10	0.5	0.5	50	0.769123	0.121898	4.75559	0.362199	5.6	1.0198	0.764049	0.0644542	4.41035	0.46757	5.4	0.489898
Klebsiella pneumoniae	amikacin	0.1	0.5	0.75	50	0.794988	0.0195207	2.39738	0.455511	2.6	1.0198	0.781582	0.0207447	2.14443	0.64611	2.4	0.8
Klebsiella pneumoniae	amoxicillin_clavulanic_acid	10	1	1	50	0.534489	0.0932941	1.25764	0.199159	1.8	0.4	0.206166	0.292027	1.32125	0.135742	1.8	0.4
Klebsiella pneumoniae	aztreonam	1	0.25	0.75	50	0.365349	0.0626163	0.348104	0.363146	0.8	0.979796	0.308537	0.0239892	0.144859	0.170957	0.4	0.8
Klebsiella pneumoniae	cefazolin	1	0.25	1	50	0.913477	0.0232126	4.59342	0.26373	5	0	0.908035	0.0494286	4.03913	0.521724	4.8	0.4
Klebsiella pneumoniae	cefepime	10	0.5	0.75	50	0.625236	0.0350424	0.136877	0.204	0.2	0.4	0.616157	0.0277603	0.0203538	0.0327271	0	0
Klebsiella pneumoniae	cefoxitin	10	0.25	0.75	25	0.675854	0.0301386	0.701777	0.122123	0.6	0.489898	0.64993	0.0423276	0.126665	0.191592	0.2	0.4
Klebsiella pneumoniae	ceftazidime	1	0.25	1	25	0.834571	0.0304707	3.38902	0.281726	2.8	0.979796	0.816391	0.0213056	2.68183	0.462085	3	0.632456
Klebsiella pneumoniae	ceftriaxone	10	0.5	0.75	50	0.945551	0.0277056	3.15789	0.149541	4	0.632456	0.906566	0.0528498	2.84084	0.340874	3.4	0.489898
Klebsiella pneumoniae	ciprofloxacin	1	0.25	0.5	50	0.838431	0.0204988	1.01089	0.119471	1.2	0.4	0.824058	0.0555166	0.887983	0.11991	1	0
Klebsiella pneumoniae	doripenem	0.1	0.25	1	50	0.328992	0.269543	2.05898	0.291633	1.8	0.4	0.201939	0.188565	1.86458	0.389819	1.8	0.4
Klebsiella pneumoniae	ertapenem	0.1	0.75	1	50	0.634457	0.191576	2.8327	0.435431	3.4	0.8	0.512822	0.177763	2.78965	0.490689	3.4	1.0198
Klebsiella pneumoniae	gentamicin	1	0.5	0.5	25	0.877625	0.0258755	6.12683	0.349264	6.4	1.0198	0.877219	0.00464644	5.74481	0.315239	5.4	0.8
Klebsiella pneumoniae	imipenem	0.1	0.5	1	50	0.903149	0.014092	5.08746	0.291353	5.2	0.4	0.896653	0.0199412	4.29511	0.412158	5.2	1.16619
Klebsiella pneumoniae	levofloxacin	1	1	0.5	50	0.845472	0.0329891	2.97588	0.299991	2.8	0.4	0.829579	0.0252362	2.78746	0.352367	2.8	0.748331
Klebsiella pneumoniae	meropenem	0.1	1	1	25	0.869232	0.0186227	3.55798	0.426421	3.8	0.4	0.861005	0.013277	2.52995	0.127043	2	0
Klebsiella pneumoniae	nitrofurantoin	0.1	1	0.5	25	0.546333	0.0736443	0.65561	0.341249	0.8	0.4	0.510019	0.140301	0.135328	0.144873	0.2	0.4
Klebsiella pneumoniae	norfloxacin	1	0.5	1	25	0.908059	0.121649	0.8241	0.217803	1.4	0.8	0.79205	0.145069	0.807832	0.466835	1.2	1.16619
Klebsiella pneumoniae	piperacillin_tazobactam	1	0.5	0.75	50	0.636368	0.0375551	1.75538	0.868167	2	1.09545	0.636368	0.0375551	1.75538	0.868167	2	1.09545
Klebsiella pneumoniae	polymyxin_b	10	1	0.75	25	0.615878	0.0587837	0.0309608	0.0614671	0	0	0.571575	0.0848261	0.000480916	0.000961831	0	0
Klebsiella pneumoniae	tetracycline	1	0.25	1	50	0.673468	0.0279788	7.68829	0.285779	6.2	1.72047	0.670656	0.0235816	6.23919	0.424267	6.4	0.8
Klebsiella pneumoniae	ticarcillin_clavulanic_acid	1	0.25	0.75	25	0.850724	0.0961752	0.346929	0.266243	0.6	0.489898	0.846597	0.136654	0.475485	0.256495	0.8	0.4
Klebsiella pneumoniae	tobramycin	10	0.25	0.75	25	0.84822	0.00832481	2.70414	0.355021	2.2	0.4	0.851561	0.0237008	1.45377	0.1086	1.2	0.4
Klebsiella pneumoniae	trimethoprim	10	1	0.5	25	0.803711	0.217359	0.0574464	0.114864	0	0	0.763394	0.172077	0.00029604	0.000592076	0	0
Klebsiella pneumoniae	trimethoprim_sulphamethoxazole	10	0.25	0.5	50	0.837807	0.0129959	2.23698	0.314229	2.8	0.748331	0.823235	0.043441	1.70263	0.478785	2.4	0.8
Neisseria gonorrhoeae	erythromycin	10	0.25	0.75	50	0.769765	0.148173	1.26992	0.3105	1.2	0.4	0.700957	0.0981031	1.19664	0.221848	1	0
Pseudomonas aeruginosa	amikacin	1	0.5	1	25	0.528586	0.0522782	0.552744	0.353287	0.6	0.489898	0.470509	0.0813165	0.352233	0.126886	0.6	0.489898
Pseudomonas aeruginosa	aztreonam	10	0.75	1	50	0.484967	0.0375339	1.89838	0.411729	2.4	0.8	0.423205	0.128389	1.46786	0.458491	1.8	0.748331
Pseudomonas aeruginosa	cefepime	10	1	1	50	0.547396	0.0565658	2.05471	0.146748	2.4	0.489898	0.465507	0.186764	2.06459	0.276579	2.6	0.8
Pseudomonas aeruginosa	ceftazidime	1	0.25	0.75	50	0.552509	0.0618927	0.529908	0.318967	0.8	0.4	0.542375	0.0550848	0.323077	0.290388	0.4	0.489898
Pseudomonas aeruginosa	ciprofloxacin	0.1	0.75	0.75	50	0.661404	0.0839159	4.09207	0.39287	2.6	0.489898	0.627434	0.113421	3.58894	0.267594	2.2	0.748331
Pseudomonas aeruginosa	gentamicin	0.1	0.75	1	25	0.665459	0.0992967	0.618934	0.524074	1	0.894427	0.608528	0.129067	0.550799	0.469321	0.6	0.8
Pseudomonas aeruginosa	imipenem	10	0.25	1	50	0.52214	0.124263	2.10885	0.408438	2.2	0.4	0.495458	0.18281	1.85971	0.47739	2	0
Pseudomonas aeruginosa	levofloxacin	10	0.5	0.5	50	0.76048	0.0305328	6.3055	0.204441	4.4	0.489898	0.751671	0.0637053	6.32639	0.275093	4.6	0.8
Pseudomonas aeruginosa	meropenem	1	0.5	0.75	50	0.748858	0.0762564	7.27281	0.504287	3.6	0.489898	0.748858	0.0762564	7.27281	0.504287	3.6	0.489898
Pseudomonas aeruginosa	piperacillin_tazobactam	1	0.75	0.75	50	0.601578	0.0712172	0.372056	0.305925	0.6	0.489898	0.576788	0.0870041	0.0708278	0.0639355	0	0
Pseudomonas aeruginosa	tobramycin	1	0.75	1	25	0.810057	0.0494251	0.475417	0.3549	1	0.894427	0.805782	0.0254989	0.359297	0.276521	0.4	0.489898
Salmonella enterica	amoxicillin_clavulanic_acid	10	0.25	0.75	50	0.93939	0.0297064	4.94031	0.570148	3.4	1.0198	0.936142	0.0219574	4.36349	0.212881	4	0.894427
Salmonella enterica	ampicillin	10	0.5	0.75	25	0.934999	0.0158857	7.23801	0.333063	6.6	0.489898	0.929131	0.0108144	7.16772	0.381432	6.8	0.4
Salmonella enterica	cefoxitin	10	0.25	1	25	0.947863	0.021829	3.23137	0.149258	2	0	0.938872	0.015588	2.60048	0.131376	2	0
Salmonella enterica	ceftazidime	0.1	1	0.5	50	0	0	1.13419	0.250252	2.4	0.489898	0	0	0.980901	0.21382	2	0
Salmonella enterica	ceftiofur	1	0.75	1	50	0.973262	0.0115243	0.630326	0.317919	0.8	0.4	0.973267	0.00974515	0.316093	0.29889	0.4	0.489898
Salmonella enterica	ceftriaxone	0.1	0.25	1	25	0.981678	0.00816725	3.53998	0.246475	2.4	0.489898	0.978306	0.0135259	3.36228	0.332439	2.4	0.489898
Salmonella enterica	chloramphenicol	1	0.25	0.5	50	0.941215	0.0267256	4.89793	0.497095	4.2	0.979796	0.935432	0.0361253	4.85903	0.46184	3.8	0.748331
Salmonella enterica	ciprofloxacin	1	0.25	1	50	0.858041	0.0488059	3.5148	0.549557	3.4	1.49666	0.848281	0.0576825	3.3681	0.464486	2.2	0.4
Salmonella enterica	gentamicin	10	1	0.75	50	0.928329	0.0204266	4.73727	0.311418	6.2	1.16619	0.91528	0.0158175	4.45126	0.54542	5.2	0.748331
Salmonella enterica	kanamycin	10	0.5	1	25	0.683303	0.129989	4.25797	0.571585	3	0.894427	0.717306	0.051309	3.68162	0.906237	3	1.54919
Salmonella enterica	nalidixic_acid	1	1	1	25	0.696082	0.0470289	3.51354	0.260208	2.2	0.4	0.643449	0.0653947	3.06937	0.285445	2	0.632456
Salmonella enterica	spectinomycin	10	0.25	1	25	0.728726	0.0493615	1.21287	0.387322	1.4	0.489898	0.69736	0.0501875	1.03018	0.0515885	1	0
Salmonella enterica	streptomycin	10	0.25	1	50	0.8635	0.0260846	7.14108	0.603818	7	0.894427	0.860512	0.0361722	6.35888	0.280154	7.8	0.4
Salmonella enterica	sulfamethoxazole	10	1	0.5	25	0.378811	0.191802	0.0290496	0.0369489	0	0	0.371254	0.0782791	1.18372e-07	2.34349e-07	0	0
Salmonella enterica	sulfisoxazole	10	0.5	1	25	0.990188	0.00490982	6.04197	0.377774	5	0.894427	0.987709	0.0109903	6.01634	0.200483	5	1.09545
Salmonella enterica	tetracycline	1	0.5	0.75	25	0.968139	0.00648113	9.28884	0.271914	15.2	0.748331	0.970027	0.00466381	8.56904	0.259293	14.2	0.748331
Salmonella enterica	trimethoprim	0.1	0.25	0.75	25	0.73913	0.0452928	1.99331	0.281525	1.8	0.4	0.675719	0.133219	1.73813	0.199365	2	1.09545
Staphylococcus aureus	cefoxitin	10	0.25	1	25	1	0	0.00141069	0.0022973	0	0	1	0	0.00103087	0.00206173	0	0
Staphylococcus aureus	ciprofloxacin	1	0.5	1	50	0.969332	0.00857273	5.6361	0.792445	3.2	0.748331	0.966899	0.0187003	5.4387	0.483981	2.6	0.489898
Staphylococcus aureus	clindamycin	0.1	0.5	0.75	50	0.959639	0.0124565	3.23729	0.179844	4	0	0.947042	0.0277246	3.09774	0.37568	4	0
Staphylococcus aureus	erythromycin	10	0.5	1	25	0.966918	0.0180712	8.203	0.308976	7.2	0.4	0.958464	0.0181381	7.44004	0.378144	7.4	1.0198
Staphylococcus aureus	methicillin	1	0.25	0.5	25	0.990567	0.0125827	2.49469	0.137519	2.4	0.489898	0.990464	0.00778672	2.28419	0.262758	2	0
Staphylococcus aureus	oxacillin	10	0.5	0.75	25	0.981385	0.0372305	1.78604	0.309496	2.6	0.489898	0.981385	0.0372305	1.58366	0.318327	2.4	0.489898
Staphylococcus aureus	penicillin	0.1	0.25	1	25	0.934763	0.0256224	7.80559	0.28525	5.6	0.489898	0.922168	0.0331927	4.91351	0.480883	6.2	0.748331
Staphylococcus aureus	tetracycline	1	0.25	1	25	0.976784	0.0150413	3.95793	0.273147	6.6	0.8	0.977587	0.0184892	3.37198	0.179198	5.4	1.2
Staphylococcus aureus	trimethoprim_sulphamethoxazole	0.1	0.5	0.5	25	0.726071	0.082704	1	3.29801e-07	2	0	0.620955	0.0740528	0.986607	0.0267869	2	0
Streptococcus pneumoniae	amoxicillin	0.1	0.25	1	50	0.920227	0.102963	0.77558	0.202845	1	0	0.901505	0.0823327	0.144329	0.110987	0	0
Streptococcus pneumoniae	cefuroxime	0.1	0.75	1	25	0.970389	0.0592229	1.61892	0.468021	2.4	1.0198	0.931116	0.085737	1.38427	0.360814	1.8	0.4
Streptococcus pneumoniae	erythromycin	0.1	0.25	0.5	50	0.964709	0.0177359	2.87884	0.218969	2.2	0.4	0.950704	0.0360458	2.53586	0.212103	2.6	0.489898
Streptococcus pneumoniae	meropenem	1	0.75	0.5	25	0.915037	0.069372	4.02682e-06	8.05364e-06	0	0	0.915037	0.069372	4.99175e-10	9.00433e-10	0	0
Streptococcus pneumoniae	trimethoprim_sulphamethoxazole	0.1	0.75	0.75	25	0.78819	0.016538	1.4827	0.332286	2	0	0.786324	0.0148518	0.81423	0.170453	1.2	0.4

## Sheet: Model_Performance
Classification Problem (Species, Drug)			Dataset Properties						Model Performance
org	drug	drug_class	sirs	n_res	n_sus	minority_frac	intermediate_frac	amr_genes	Test_MCC_5CV	SVM_known10	SVM_known20	SVM_known50	fisher_known10	fisher_known20	fisher_known50	pyseer_known10	pyseer_known20	pyseer_known50
Acinetobacter baumannii	amikacin	aminoglycoside	924	470	454	0.491342	0.0508658	150	0.877076	7	8	13	1	1	1	1	2	7
Acinetobacter baumannii	ampicillin_sulbactam	beta-lactam/inhibitor	779	432	347	0.445443	0.0885751	107	0.806635	5	5	7	3	3	3	3	3	3
Acinetobacter baumannii	ceftazidime	beta-lactam	960	813	147	0.153125	0.1125	151	0.802843	1	2	2	0	0	0	1	1	1
Acinetobacter baumannii	ciprofloxacin	quinolone	997	808	189	0.189569	0.0110331	121	0.935947	4	5	5	2	2	2	3	4	5
Acinetobacter baumannii	colistin	polymyxin	126	19	107	0.150794	0	99	0.608571	0	1	1	0	0	0	0	0	0
Acinetobacter baumannii	doripenem	beta-lactam	202	51	151	0.252475	0.0049505	75	0.950054	1	1	3	0	0	2	0	0	1
Acinetobacter baumannii	gentamicin	aminoglycoside	903	796	107	0.118494	0.0110742	150	0.825224	3	4	4	0	0	0	1	4	7
Acinetobacter baumannii	imipenem	beta-lactam	1134	507	627	0.44709	0.037037	120	0.902312	3	4	6	3	3	3	3	3	3
Acinetobacter baumannii	levofloxacin	quinolone	900	743	157	0.174444	0.167778	114	0.908054	5	6	7	2	2	2	4	4	5
Acinetobacter baumannii	meropenem	beta-lactam	485	286	199	0.410309	0.0886598	75	0.850927	4	4	5	3	3	3	2	2	2
Acinetobacter baumannii	minocycline	tetracycline	137	92	45	0.328467	0.408759	13	0.824733	0	0	0	0	0	0	0	0	2
Acinetobacter baumannii	polymyxin_b	polymyxin	120	8	112	0.0666667	0	99	0.338313	1	1	3	0	0	0	0	0	0
Acinetobacter baumannii	tetracycline	tetracycline	799	601	198	0.24781	0.0413016	151	0.899005	1	2	6	0	0	1	0	0	0
Acinetobacter baumannii	tigecycline	other	305	36	269	0.118033	0.101639	73	0.381901	0	0	0	0	0	0	0	0	1
Acinetobacter baumannii	tobramycin	aminoglycoside	807	535	272	0.337051	0.0483271	150	0.867294	4	7	11	2	2	2	1	2	2
Acinetobacter baumannii	trimethoprim_sulphamethoxazole	diaminopyrimidine/sulfonamide	855	734	121	0.14152	0.0292398	65	0.822189	2	4	4	2	2	2	2	2	2
Campylobacter coli	ciprofloxacin	quinolone	283	96	187	0.339223	0	12	1	2	2	3	2	2	2	2	2	2
Campylobacter coli	erythromycin	MLSB	283	26	257	0.0918728	0	10	0.227343	0	0	0	0	0	0	0	0	0
Campylobacter coli	nalidixic_acid	quinolone	283	98	185	0.34629	0	12	0.969473	2	2	2	2	2	2	2	2	3
Campylobacter coli	tetracycline	tetracycline	283	207	76	0.268551	0	13	0.95616	2	2	3	2	2	2	2	2	2
Campylobacter jejuni	ciprofloxacin	quinolone	452	81	371	0.179204	0	14	0.86655	4	4	4	1	1	2	2	2	2
Campylobacter jejuni	nalidixic_acid	quinolone	452	80	372	0.176991	0	14	0.868446	3	4	6	1	1	2	2	2	2
Enterobacter cloacae	cefepime	beta-lactam	159	88	71	0.446541	0.0125786	126	0.61148	1	1	1	3	4	5	2	4	5
Enterobacter cloacae	meropenem	beta-lactam	108	74	34	0.314815	0.0185185	64	0.760597	0	1	2	1	2	2	1	2	2
Enterococcus faecium	ampicillin	beta-lactam	1432	1229	203	0.14176	0.0139665	81	0.971461	1	1	3	0	0	0	0	1	2
Enterococcus faecium	gentamicin	aminoglycoside	169	40	129	0.236686	0	133	0.943448	0	1	2	1	1	2	0	0	0
Enterococcus faecium	quinupristin_dalfopristin	streptogramin	169	20	149	0.118343	0.100592	68	1	0	0	0	1	1	1	0	0	0
Enterococcus faecium	streptomycin	aminoglycoside	169	89	80	0.473373	0	132	0.988562	0	0	3	0	0	3	0	0	0
Enterococcus faecium	teicoplanin	glycopeptide	169	138	31	0.183432	0	151	1	7	10	20	8	13	20	0	0	0
Enterococcus faecium	vancomycin	glycopeptide	1432	688	744	0.480447	0	151	0.993066	8	18	22	10	20	24	10	20	28
Escherichia coli	amoxicillin	beta-lactam	1345	801	544	0.404461	0	274	0.788455	2	4	7	3	4	8	4	4	7
Escherichia coli	amoxicillin_clavulanic_acid	beta-lactam/inhibitor	2671	830	1841	0.310745	0	280	0.668644	5	7	8	6	6	6	6	7	8
Escherichia coli	ampicillin	beta-lactam	2061	1329	732	0.355167	0	327	0.871235	5	10	15	3	3	4	4	5	9
Escherichia coli	ampicillin_sulbactam	beta-lactam/inhibitor	191	94	97	0.492147	0.0732984	327	0.775535	1	3	3	0	0	0	0	0	0
Escherichia coli	azithromycin	MLSB	163	14	149	0.0858896	0	119	0.842397	2	3	4	2	3	4	2	4	4
Escherichia coli	aztreonam	beta-lactam	438	38	400	0.086758	0.0251142	86	0.65331	0	0	0	0	0	0	0	0	0
Escherichia coli	cefalothin	beta-lactam	787	472	315	0.400254	0.207116	339	0.671601	3	5	8	2	2	2	3	6	10
Escherichia coli	cefazolin	beta-lactam	342	262	80	0.233918	0.0877193	295	0.704003	2	5	6	1	1	1	3	3	3
Escherichia coli	cefotaxime	beta-lactam	2094	593	1501	0.28319	0.00238777	295	0.936258	7	9	16	2	3	4	2	5	7
Escherichia coli	cefoxitin	beta-lactam	464	77	387	0.165948	0.0431034	195	0.828465	2	3	3	2	3	4	2	2	4
Escherichia coli	ceftazidime	beta-lactam	2391	613	1778	0.256378	0.0305312	292	0.89897	5	8	9	2	4	4	3	4	8
Escherichia coli	ceftiofur	beta-lactam	111	32	79	0.288288	0.00900901	291	0.914621	3	3	3	1	1	1	1	1	1
Escherichia coli	ceftriaxone	beta-lactam	600	360	240	0.4	0.00333333	292	0.859282	3	7	7	3	3	6	5	7	8
Escherichia coli	cefuroxime	beta-lactam	1906	493	1413	0.258657	0	292	0.768679	4	4	6	3	4	7	4	4	9
Escherichia coli	chloramphenicol	phenicol	196	93	103	0.47449	0.0153061	165	0.810416	5	7	7	3	3	7	3	3	3
Escherichia coli	ciprofloxacin	quinolone	2491	765	1726	0.307106	0.0164593	232	0.914848	8	10	12	1	1	2	5	6	8
Escherichia coli	colistin	polymyxin	155	85	70	0.451613	0	124	0.898532	3	3	3	2	3	3	3	3	3
Escherichia coli	doripenem	beta-lactam	102	33	69	0.323529	0.0882353	88	0.537195	2	2	4	0	0	2	0	0	0
Escherichia coli	doxycycline	tetracycline	119	93	26	0.218487	0.294118	40	0.755963	3	3	3	2	3	3	0	0	0
Escherichia coli	gentamicin	aminoglycoside	2447	327	2120	0.133633	0.0089906	263	0.872519	5	10	16	3	5	6	3	6	6
Escherichia coli	levofloxacin	quinolone	397	285	112	0.282116	0.0151134	225	0.859032	4	4	4	2	2	3	4	4	4
Escherichia coli	minocycline	tetracycline	102	16	86	0.156863	0.0588235	40	0.809592	0	0	0	0	0	0	0	0	0
Escherichia coli	norfloxacin	quinolone	186	41	145	0.22043	0.0430108	383	0.429532	1	6	6	1	5	6	0	0	0
Escherichia coli	piperacillin_tazobactam	beta-lactam/inhibitor	1670	156	1514	0.0934132	0.0359281	283	0.298527	3	3	3	4	4	4	4	4	4
Escherichia coli	streptomycin	aminoglycoside	162	68	94	0.419753	0	269	0.864696	9	10	13	6	6	6	6	6	6
Escherichia coli	sulfamethoxazole	sulfonamide	195	132	63	0.323077	0	48	0.755926	4	4	6	3	3	5	3	3	3
Escherichia coli	tetracycline	tetracycline	315	188	127	0.403175	0.00634921	320	0.876129	9	11	13	9	13	17	9	14	15
Escherichia coli	tobramycin	aminoglycoside	980	260	720	0.265306	0.0285714	263	0.83981	6	8	8	2	3	7	3	3	7
Escherichia coli	trimethoprim	diaminopyrimidine	982	477	505	0.485743	0.00407332	67	0.882054	5	8	17	0	0	2	1	2	4
Escherichia coli	trimethoprim_sulphamethoxazole	diaminopyrimidine/sulfonamide	459	293	166	0.361656	0.0196078	105	0.769123	6	8	9	4	5	9	4	5	9
Klebsiella pneumoniae	amikacin	aminoglycoside	2127	588	1539	0.276446	0.153268	257	0.794988	1	3	11	0	0	0	1	2	8
Klebsiella pneumoniae	amoxicillin_clavulanic_acid	beta-lactam/inhibitor	136	115	21	0.154412	0	291	0.534489	2	2	2	0	0	0	0	0	0
Klebsiella pneumoniae	aztreonam	beta-lactam	1793	1641	152	0.0847741	0.0139431	107	0.365349	2	2	2	0	0	0	0	0	0
Klebsiella pneumoniae	cefazolin	beta-lactam	1896	1722	174	0.0917722	0	331	0.913477	4	5	9	0	1	1	4	5	5
Klebsiella pneumoniae	cefepime	beta-lactam	1780	1297	483	0.271348	0.111798	333	0.625236	0	0	1	0	0	0	0	0	3
Klebsiella pneumoniae	cefoxitin	beta-lactam	2076	1286	790	0.380539	0.105973	174	0.675854	0	0	0	0	0	0	0	0	0
Klebsiella pneumoniae	ceftazidime	beta-lactam	2296	1984	312	0.135889	0.0209059	329	0.834571	2	2	6	0	0	1	4	6	9
Klebsiella pneumoniae	ceftriaxone	beta-lactam	1985	1869	116	0.0584383	0.0307305	328	0.945551	2	3	6	0	0	4	3	5	6
Klebsiella pneumoniae	ciprofloxacin	quinolone	2089	1690	399	0.191	0.0272858	227	0.838431	1	1	1	0	0	0	1	4	8
Klebsiella pneumoniae	doripenem	beta-lactam	177	152	25	0.141243	0.101695	180	0.328992	1	2	3	1	2	4	0	0	0
Klebsiella pneumoniae	ertapenem	beta-lactam	416	381	35	0.0841346	0.00721154	212	0.634457	3	3	5	2	2	2	2	2	2
Klebsiella pneumoniae	gentamicin	aminoglycoside	2411	1063	1348	0.440896	0.0385732	261	0.877625	6	8	8	3	3	4	3	3	4
Klebsiella pneumoniae	imipenem	beta-lactam	2261	876	1385	0.387439	0.0221141	215	0.903149	5	7	8	1	2	4	2	2	4
Klebsiella pneumoniae	levofloxacin	quinolone	1869	1552	317	0.169609	0.0192616	197	0.845472	3	4	4	1	1	1	2	2	4
Klebsiella pneumoniae	meropenem	beta-lactam	2226	958	1268	0.430368	0.0300988	185	0.869232	4	4	7	2	2	4	2	2	4
Klebsiella pneumoniae	nitrofurantoin	nitrofuran	1027	929	98	0.0954236	0.156767	24	0.546333	1	1	1	0	0	1	0	0	1
Klebsiella pneumoniae	norfloxacin	quinolone	112	16	96	0.142857	0.0267857	279	0.908059	0	0	1	0	0	0	4	4	4
Klebsiella pneumoniae	piperacillin_tazobactam	beta-lactam/inhibitor	1825	1382	443	0.24274	0.100274	313	0.636368	2	2	3	2	2	4	2	2	4
Klebsiella pneumoniae	polymyxin_b	polymyxin	290	144	146	0.496552	0.00344828	70	0.615878	0	0	0	0	0	0	0	0	0
Klebsiella pneumoniae	tetracycline	tetracycline	1982	1176	806	0.40666	0.106458	207	0.673468	8	8	11	7	11	13	7	12	15
Klebsiella pneumoniae	ticarcillin_clavulanic_acid	beta-lactam/inhibitor	112	20	92	0.178571	0.0178571	145	0.850724	0	0	1	0	0	0	0	0	0
Klebsiella pneumoniae	tobramycin	aminoglycoside	1861	1215	646	0.347125	0.186996	257	0.84822	2	4	4	1	1	1	4	5	6
Klebsiella pneumoniae	trimethoprim	diaminopyrimidine	111	25	86	0.225225	0	74	0.803711	0	0	0	0	0	0	0	0	0
Klebsiella pneumoniae	trimethoprim_sulphamethoxazole	diaminopyrimidine/sulfonamide	2024	1552	472	0.233202	0.00148221	109	0.837807	1	3	3	3	4	9	2	3	9
Neisseria gonorrhoeae	erythromycin	MLSB	179	98	81	0.452514	0	50	0.769765	1	1	2	2	3	4	0	0	0
Pseudomonas aeruginosa	amikacin	aminoglycoside	589	154	435	0.26146	0.0611205	194	0.528586	0	2	3	0	0	0	0	0	0
Pseudomonas aeruginosa	aztreonam	beta-lactam	234	124	110	0.470085	0.115385	167	0.484967	2	3	4	2	2	2	1	1	1
Pseudomonas aeruginosa	cefepime	beta-lactam	206	112	94	0.456311	0.038835	327	0.547396	2	3	4	0	0	0	0	0	0
Pseudomonas aeruginosa	ceftazidime	beta-lactam	845	469	376	0.44497	0.108876	327	0.552509	0	0	0	0	0	0	0	0	0
Pseudomonas aeruginosa	ciprofloxacin	quinolone	621	383	238	0.383253	0.10306	319	0.661404	5	6	6	4	4	4	4	4	5
Pseudomonas aeruginosa	gentamicin	aminoglycoside	209	94	115	0.449761	0.0526316	238	0.665459	1	2	3	0	0	0	1	1	1
Pseudomonas aeruginosa	imipenem	beta-lactam	244	177	67	0.27459	0.0942623	196	0.52214	2	2	3	1	1	1	1	1	1
Pseudomonas aeruginosa	levofloxacin	quinolone	588	324	264	0.44898	0.0680272	294	0.76048	7	9	9	4	5	5	6	6	7
Pseudomonas aeruginosa	meropenem	beta-lactam	1015	608	407	0.400985	0.0945813	279	0.748858	7	10	13	3	3	3	4	4	5
Pseudomonas aeruginosa	piperacillin_tazobactam	beta-lactam/inhibitor	196	106	90	0.459184	0.163265	341	0.601578	0	1	1	0	0	1	0	0	0
Pseudomonas aeruginosa	tobramycin	aminoglycoside	584	211	373	0.361301	0.015411	194	0.810057	0	0	0	0	0	0	0	2	2
Salmonella enterica	amoxicillin_clavulanic_acid	beta-lactam/inhibitor	1782	425	1357	0.238496	0.0353535	153	0.93939	3	6	9	4	4	4	4	4	4
Salmonella enterica	ampicillin	beta-lactam	2464	987	1477	0.400568	0	197	0.934999	7	9	11	2	4	5	5	7	8
Salmonella enterica	cefoxitin	beta-lactam	1726	331	1395	0.191773	0.0191194	124	0.947863	2	4	4	3	4	4	3	4	4
Salmonella enterica	ceftazidime	beta-lactam	156	8	148	0.0512821	0	154	0	2	2	2	2	2	2	2	3	3
Salmonella enterica	ceftiofur	beta-lactam	1749	352	1397	0.201258	0.000571755	153	0.973262	1	1	1	0	0	0	0	0	0
Salmonella enterica	ceftriaxone	beta-lactam	2259	357	1902	0.158035	0	154	0.981678	4	4	4	3	4	4	3	4	4
Salmonella enterica	chloramphenicol	phenicol	2348	413	1935	0.175894	0.00298126	116	0.941215	5	6	7	3	3	3	3	4	4
Salmonella enterica	ciprofloxacin	quinolone	2228	187	2041	0.0839318	0.0578995	136	0.858041	4	7	7	0	0	0	1	1	1
Salmonella enterica	gentamicin	aminoglycoside	1929	216	1713	0.111975	0.00673924	165	0.928329	5	8	14	0	2	3	2	5	5
Salmonella enterica	kanamycin	aminoglycoside	771	49	722	0.0635538	0	165	0.683303	6	7	13	4	4	5	2	3	3
Salmonella enterica	nalidixic_acid	quinolone	2220	150	2070	0.0675676	0.00045045	139	0.696082	4	4	4	2	2	2	2	2	2
Salmonella enterica	spectinomycin	aminoglycoside	285	207	78	0.273684	0	165	0.728726	1	1	1	1	1	1	1	1	1
Salmonella enterica	streptomycin	aminoglycoside	2188	1020	1168	0.466179	0	169	0.8635	5	9	11	4	5	7	4	4	6
Salmonella enterica	sulfamethoxazole	sulfonamide	156	108	48	0.307692	0	24	0.378811	0	0	0	0	0	0	0	0	0
Salmonella enterica	sulfisoxazole	sulfonamide	1724	657	1067	0.38109	0	24	0.990188	3	6	10	3	3	3	5	6	8
Salmonella enterica	tetracycline	tetracycline	2152	1303	849	0.394517	0.00232342	124	0.968139	10	17	24	7	7	8	7	14	16
Salmonella enterica	trimethoprim	diaminopyrimidine	366	48	318	0.131148	0	22	0.73913	3	3	3	3	3	4	3	3	3
Staphylococcus aureus	cefoxitin	beta-lactam	1041	796	245	0.235351	0	68	1	0	0	0	0	0	0	0	0	0
Staphylococcus aureus	ciprofloxacin	quinolone	1725	652	1073	0.377971	0	42	0.969332	6	7	9	3	3	4	4	5	6
Staphylococcus aureus	clindamycin	MLSB	722	158	564	0.218837	0.00138504	37	0.959639	3	5	6	0	0	3	3	4	4
Staphylococcus aureus	erythromycin	MLSB	2014	570	1444	0.283019	0.000496524	44	0.966918	7	9	18	4	4	7	6	6	7
Staphylococcus aureus	methicillin	beta-lactam	867	202	665	0.232987	0	202	0.990567	3	3	4	3	3	5	2	3	10
Staphylococcus aureus	oxacillin	beta-lactam	409	29	380	0.0709046	0	123	0.981385	2	2	3	2	2	2	0	0	0
Staphylococcus aureus	penicillin	beta-lactam	1118	970	148	0.132379	0	123	0.934763	6	10	18	3	3	10	5	5	11
Staphylococcus aureus	tetracycline	tetracycline	1751	191	1560	0.109081	0	37	0.976784	3	3	6	3	5	5	3	5	6
Staphylococcus aureus	trimethoprim_sulphamethoxazole	diaminopyrimidine/sulfonamide	337	49	288	0.145401	0.00593472	14	0.726071	3	3	3	3	3	3	3	3	3
Streptococcus pneumoniae	amoxicillin	beta-lactam	169	13	156	0.0769231	0.0532544	54	0.920227	0	1	2	1	1	1	0	0	0
Streptococcus pneumoniae	cefuroxime	beta-lactam	169	18	151	0.106509	0.00591716	51	0.970389	2	2	2	1	1	3	0	0	0
Streptococcus pneumoniae	erythromycin	MLSB	494	172	322	0.348178	0	22	0.964709	1	3	4	1	2	4	1	2	5
Streptococcus pneumoniae	meropenem	beta-lactam	300	19	281	0.0633333	0.0233333	16	0.915037	0	0	0	0	0	0	0	0	0
Streptococcus pneumoniae	trimethoprim_sulphamethoxazole	diaminopyrimidine/sulfonamide	3252	2405	847	0.260455	0.115006	10	0.78819	1	3	4	1	1	2	2	3	3

## Sheet: AMR_Genes_Recovered
Classification Problem (Species, Drug)		SVM Known AMR Genes Recovered by Rank			Pyseer AMR Genes Recovered by Rank			Fisher’s Exact Test AMR Genes Recovered by Rank
species	drug	SVM_known_1-10	SVM_known_11-20	SVM_known_21-50	pyseer_known_1-10	pyseer_known_11-20	pyseer_known_21-50	fisher_known_1-10	fisher_known_11-20	fisher_known_21-50
Acinetobacter baumannii	amikacin	APH(3')-VI {3}, armA {2}, AAC(6')-I {2}	APH(3')-VI	APH(3')-VI {2}, armA, aadA_C1, ANT(3'')-IIa	APH(3')-VI	APH(3')-VI	APH(3')-VI {2}, armA {2}, aadA_C2	APH(3')-VI
Acinetobacter baumannii	ampicillin_sulbactam	blaTEM {3}, blaOXA_C1 {2}		blaPER, blaOXA_C2	blaTEM {3}			blaTEM {3}
Acinetobacter baumannii	ceftazidime	blaADC	blaPER		ftsI
Acinetobacter baumannii	ciprofloxacin	gyrA {4}	parC		gyrA {3}	parC	parC	gyrA {2}
Acinetobacter baumannii	colistin		lptD
Acinetobacter baumannii	doripenem	blaADC		blaOXA_C1 {2}			blaOXA_C1			blaOXA_C1 {2}
Acinetobacter baumannii	gentamicin	aadA_C2, APH(3')-VI, ANT(2'')-Ia	AAC(3)-Ia		ANT(2'')-Ia	AAC(3)-Ia {2}, aadA_C2	AAC(3)-Ia, APH(3')-VI, APH(3')-Ia
Acinetobacter baumannii	imipenem	blaOXA_C1 {2}, blaOXA_C2	blaOXA_C1	blaOXA_C2 {2}	blaOXA_C1 {3}			blaOXA_C1 {3}
Acinetobacter baumannii	levofloxacin	gyrA {3}, parC {2}	parC	parC	gyrA {2}, parC {2}		parC	gyrA {2}
Acinetobacter baumannii	meropenem	blaOXA_C1 {2}, blaOXA_C2 {2}		blaOXA_C2	blaOXA_C1 {2}			blaOXA_C1 {3}
Acinetobacter baumannii	minocycline						msrE {2}
Acinetobacter baumannii	polymyxin_b	lptD		eptA {2}
Acinetobacter baumannii	tetracycline	tet39	tet39	tetR {2}, tetB, tet39						adeC
Acinetobacter baumannii	tigecycline						adeB
Acinetobacter baumannii	tobramycin	AAC(6')-I {2}, ANT(2'')-Ia, ANT(3'')-IIa	armA {3}	AAC(3)-Ia, ANT(2'')-Ia, aadA_C2, AAC(6')-I	ANT(2'')-Ia	aadA_C2		aadA_C2, ANT(2'')-Ia
Acinetobacter baumannii	trimethoprim_sulphamethoxazole	sul2, sul1	sul2, sul1		sul2 {2}			sul2 {2}
Campylobacter coli	ciprofloxacin	gyrA {2}		gyrA	gyrA {2}			gyrA {2}
Campylobacter coli	erythromycin
Campylobacter coli	nalidixic_acid	gyrA {2}			gyrA {2}		cmeA	gyrA {2}
Campylobacter coli	tetracycline	tetO {2}		tetO	tetO {2}			tetO {2}
Campylobacter jejuni	ciprofloxacin	gyrA {4}			gyrA {2}			gyrA		gyrA
Campylobacter jejuni	nalidixic_acid	gyrA {3}	gyrA	gyrA {2}	gyrA {2}			gyrA		gyrA
Enterobacter cloacae	cefepime	blaTEM			blaTEM {2}	blaKPC {2}	blaKPC	blaTEM {2}, blaKPC	blaKPC	blaKPC
Enterobacter cloacae	meropenem		blaKPC	blaKPC	blaKPC	blaKPC		blaKPC	blaKPC
Enterococcus faecium	ampicillin	pbpC		pbpC {2}		pbpC	bla*
Enterococcus faecium	gentamicin		AAC(6')-Ie-APH(2'')-Ia	APH(3')-IIIa				AAC(6')-Ie-APH(2'')-Ia		AAC(6')-Ie-APH(2'')-Ia
Enterococcus faecium	quinupristin_dalfopristin							eatAv
Enterococcus faecium	streptomycin			ANT(6)-Ia {3}						ANT(6)-Ia {3}
Enterococcus faecium	teicoplanin	vanZA {4}, vanRA {2}, vanYA	vanYA, vanRA, vanSA	vanHA {3}, vanXA {2}, vanA {2}, vanRA, vanYA, vanSA				vanZA {3}, vanRA {3}, vanYA {2}	vanXA {2}, vanZA, vanHA, vanA	vanSA {2}, vanHA {2}, vanRA, vanYA, vanA
Enterococcus faecium	vancomycin	vanHA {3}, vanRB {3}, vanSB, vanRA	vanSB {2}, vanXA {2}, vanA {2}, vanYB, vanRB, vanRA, vanSA	vanWB, vanYB, vanHB, vanB	vanHA {3}, vanRA {2}, vanXA {2}, vanA {2}, vanSA	vanZA {3}, vanA {2}, vanYA {2}, vanRA, vanXA, vanSA	vanSA {3}, vanHA {2}, vanRA, vanZA, vanYA	vanHA {3}, vanXA {2}, vanA {2}, vanSA {2}, vanRA	vanZA {3}, vanYA {2}, vanRA {2}, vanA {2}, vanXA	vanRA, vanYA, vanHA, vanZA
Escherichia coli	amoxicillin	blaTEM, OXA-1	blaTEM, OXA-1	acrF, blaTEM, OXA-1	blaTEM {4}		OXA-1 {2}, ampH	blaTEM {3}	OXA-1	OXA-1 {3}, blaTEM
Escherichia coli	amoxicillin_clavulanic_acid	blaTEM {2}, OXA-1 {2}, blaCMY_C2	OXA-1 {2}	blaCMY_C2	OXA-1 {4}, blaTEM {2}	blaTEM	blaTEM	OXA-1 {4}, blaTEM {2}
Escherichia coli	ampicillin	blaTEM {3}, blaCTX-M_C1, OXA-1	blaCTX-M_C1 {2}, blaSHV, blaTEM, blaCMY_C1	blaCTX-M_C1 {2}, blaSHV, OXA-1, blaCTX-M_C2	blaTEM {4}	blaCTX-M_C1	blaCTX-M_C1 {3}, blaTEM	blaTEM {3}		blaCTX-M_C1
Escherichia coli	ampicillin_sulbactam	blaCMY_C1	blaCTX-M_C1 {2}
Escherichia coli	azithromycin	mphA {2}	mphA	mphA	mphA {2}	mphA {2}		mphA {2}	mphA	mphA
Escherichia coli	aztreonam
Escherichia coli	cefalothin	blaCTX-M_C2 {2}, blaCTX-M_C1	blaCTX-M_C1, blaTEM	blaOXA {2}, blaCTX-M_C2	blaCTX-M_C1 {3}	blaCTX-M_C2 {2}, blaTEM	blaCTX-M_C1 {2}, blaTEM, blaCTX-M_C2	blaCTX-M_C1 {2}
Escherichia coli	cefazolin	blaCTX-M_C1 {2}	blaCMY_C1 {2}, blaCTX-M_C1	blaCTX-M_C1	blaCTX-M_C1 {3}			blaCTX-M_C1
Escherichia coli	cefotaxime	blaCTX-M_C1 {3}, blaCTX-M_C2 {2}, blaSHV, blaCMY_C1	blaCTX-M_C2, blaCTX-M_C1	blaKPC {2}, blaCTX-M_C1 {2}, blaCTX-M_C2, blaCMY_C1, ampH	blaCTX-M_C1 {2}	blaCTX-M_C1 {2}, blaCMY_C1	blaCMY_C1 {2}	blaCTX-M_C1 {2}	blaCTX-M_C1	soxX
Escherichia coli	cefoxitin	blaCMY_C1 {2}	blaCMY_C1		blaCMY_C1 {2}		blaCMY_C1 {2}	blaCMY_C1 {2}	blaCMY_C1	blaCMY_C1
Escherichia coli	ceftazidime	blaCTX-M_C1 {2}, blaSHV, blaCMY_C1, blaCMY_C2	blaCTX-M_C1, blaCMY_C1, ampH	blaCTX-M_C1	blaCTX-M_C1 {3}	blaCTX-M_C1	blaCMY_C1 {4}	blaCTX-M_C1 {2}	blaCTX-M_C1 {2}
Escherichia coli	ceftiofur	blaCTX-M_C1 {3}			blaCTX-M_C1			blaCTX-M_C1
Escherichia coli	ceftriaxone	blaCMY_C1, blaCTX-M_C1, blaKPC	blaCTX-M_C1 {2}, blaCMY_C1, blaCTX-M_C2		blaCTX-M_C1 {3}, blaCMY_C1 {2}	blaCMY_C1 {2}	blaCTX-M_C1	blaCTX-M_C1 {3}		blaCTX-M_C1, blaCMY_C1, OXA-1
Escherichia coli	cefuroxime	blaCTX-M_C1 {2}, blaCMY_C2, blaCTX-M_C2		blaSHV, ampH	blaCTX-M_C1 {4}		OXA-1 {4}, blaCTX-M_C2	blaCTX-M_C1 {3}	blaCTX-M_C1	OXA-1 {3}
Escherichia coli	chloramphenicol	floR {3}, catI {2}	cmlA, catI		floR {3}			floR {3}		cmlA {3}, floR
Escherichia coli	ciprofloxacin	gyrA {5}, qnrS, parE, parC	parC {2}	parE, gyrA	gyrA {3}, parC {2}	parC	parE {2}	gyrA		parC
Escherichia coli	colistin	MCR {3}			MCR {3}			MCR {2}	MCR
Escherichia coli	doripenem	blaKPC {2}		blaNDM {2}						blaNDM {2}
Escherichia coli	doxycycline	tetR_C1 {3}						tetR_C1 {2}	tetR_C1
Escherichia coli	gentamicin	AAC(3)-VIa {2}, AAC(3)-II {2}, ANT(2'')-Ia	AAC(3)-IV {3}, AAC(3)-VIa, APH(4)-Ia	APH(4)-Ia {3}, ANT(2'')-Ia, AAC(3)-II, aadA	AAC(3)-II {3}	AAC(3)-II {3}		AAC(3)-II {3}	AAC(3)-II {2}	AAC(3)-II
Escherichia coli	levofloxacin	gyrA {2}, parC {2}			parC {2}, gyrA {2}			gyrA, parC		gyrA
Escherichia coli	minocycline
Escherichia coli	norfloxacin	gyrA	qnrS {4}, gyrA					parC	qnrS {4}	gyrA
Escherichia coli	piperacillin_tazobactam	OXA-1 {2}, blaTEM			OXA-1 {4}			OXA-1 {4}
Escherichia coli	streptomycin	APH(3'')-Ib_C1 {4}, APH(3'')-Ib_C3 {3}, APH(6)-Id {2}	APH(3'')-Ib_C2	APH(3'')-Ib_C3, APH(3'')-Ib_C2, APH(6)-Id	APH(3'')-Ib_C1 {4}, APH(6)-Id {2}			APH(3'')-Ib_C1 {4}, APH(6)-Id {2}
Escherichia coli	sulfamethoxazole	sul1 {2}, sul2 {2}		sul1 {2}	sul2 {3}			sul2 {3}		sul1 {2}
Escherichia coli	tetracycline	tetB {3}, tetA {2}, tetR_C2 {2}, tetR_C1 {2}	tetB, tetR_C1	tetA, tetR_C2	tetB {3}, tetA {2}, tetR_C1 {2}, tetR_C2 {2}	tetR_C2 {2}, tetA, tetR_C1, tetB	tetA	tetR_C1 {3}, tetA {2}, tetR_C2 {2}, tetB {2}	tetB {2}, tetA, tetR_C2	tetA {3}, tetR_C2
Escherichia coli	tobramycin	AAC(3)-II {3}, AAC(6')-Ib {3}	AAC(3)-II {2}		AAC(3)-II {3}		AAC(6')-Ib {3}, AAC(3)-II	AAC(3)-II {2}	AAC(3)-II	AAC(6')-Ib {3}, AAC(3)-II
Escherichia coli	trimethoprim	dfrA_C7 {2}, dfrA_C8 {2}, dfrA_C6	dfrA_C5, dfrA_C4, dfrA_C6	dfrA_C3 {2}, dfrA_C1 {2}, dfrA_C5, dfrA_C4, dfrA_C2, dfrA_C6, dfrA_C8	dfrA_C4	dfrA_C4	dfrA_C4 {2}			dfrA_C4 {2}
Escherichia coli	trimethoprim_sulphamethoxazole	sul1 {3}, dfrA_C7, dfrA_C4, sul2	sul2, sul1	dfrA_C4	sul1 {4}	sul2	dfrA_C4 {3}, sul2	sul1 {4}	sul2	dfrA_C4 {3}, sul2
Klebsiella pneumoniae	amikacin	AAC(6')-Ib	armA {2}	rmtB {3}, armA {2}, AAC(6')-Ib {2}, rmtF	rmtF	AAC(6')-Ib	armA {4}, rmtF {2}
Klebsiella pneumoniae	amoxicillin_clavulanic_acid	blaTEM {2}
Klebsiella pneumoniae	aztreonam	bla*, ramA
Klebsiella pneumoniae	cefazolin	blaCTX-M {3}, blaLEN	blaLEN	blaTEM {2}, blaKPC, blaSHV_C3	blaCTX-M {3}, blaTEM	blaTEM			blaCTX-M
Klebsiella pneumoniae	cefepime			ramA			blaOXA_C3 {2}, blaTEM
Klebsiella pneumoniae	cefoxitin
Klebsiella pneumoniae	ceftazidime	blaCTX-M {2}		blaKPC, blaSHV_C2, blaLEN, blaOXA_C2	blaCTX-M {4}	blaTEM {2}	blaOXA_C3 {2}, ompA			blaCTX-M
Klebsiella pneumoniae	ceftriaxone	blaCTX-M {2}	blaTEM	blaCTX-M, blaTEM, blaKPC	blaCTX-M {3}	blaTEM {2}	blaCTX-M			blaCTX-M {3}, ompA
Klebsiella pneumoniae	ciprofloxacin	parC			AAC(6')-Ib	AAC(6')-Ib {2}, qnrB	qnrB {2}, parC {2}
Klebsiella pneumoniae	doripenem	blaKPC	blaKPC	blaKPC				blaKPC	blaKPC	blaKPC, blaLEN
Klebsiella pneumoniae	ertapenem	blaKPC {2}, blaOXA_C1		blaOXA_C2, blaSHV_C1	blaKPC {2}			blaKPC {2}
Klebsiella pneumoniae	gentamicin	AAC(3)-II {2}, AAC(3)-IV {2}, ANT(2'')-Ia, AAC(6')-Ib	AAC(3)-II, AAC(3)-IV		AAC(3)-II {3}		AAC(3)-II	AAC(3)-II {3}		AAC(3)-II
Klebsiella pneumoniae	imipenem	blaKPC {2}, blaOXA_C1 {2}, blaNDM	blaNDM {2}	blaKPC	blaKPC {2}		blaKPC {2}	blaKPC	blaKPC	blaKPC {2}
Klebsiella pneumoniae	levofloxacin	parC {2}, gyrA	ramR		parC {2}		gyrA, parE	parC
Klebsiella pneumoniae	meropenem	blaKPC {2}, blaNDM, blaOXA_C1		blaNDM, blaKPC, blaOXA_C1	blaKPC {2}		blaKPC {2}	blaKPC {2}		blaKPC {2}
Klebsiella pneumoniae	nitrofurantoin	oqxA					oqxA			oqxA
Klebsiella pneumoniae	norfloxacin			gyrA	AAC(6')-Ib {3}, qnrB
Klebsiella pneumoniae	piperacillin_tazobactam	blaTEM, blaKPC		blaTEM	blaKPC {2}		blaKPC {2}	blaKPC {2}		blaKPC {2}
Klebsiella pneumoniae	polymyxin_b
Klebsiella pneumoniae	tetracycline	tetD {2}, tetA {2}, ramR, tetR_C1, acrA, acrR		tetR_C1, tetD, ramR	tetA {4}, tetR_C1 {3}	tetD {4}, tetR_C1	tetR_C2 {3}	tetA {4}, tetR_C1 {3}	tetD {3}, tetR_C1	oqxB, tetD
Klebsiella pneumoniae	ticarcillin_clavulanic_acid			blaLEN
Klebsiella pneumoniae	tobramycin	AAC(6')-Ib {2}	AAC(6')-Ib, aadA		AAC(6')-Ib {3}, AAC(3)-II	AAC(3)-II	APH(6)-Id	AAC(6')-Ib
Klebsiella pneumoniae	trimethoprim
Klebsiella pneumoniae	trimethoprim_sulphamethoxazole	oqxB	dfrA, sul2		sul2 {2}	dfrA	sul1 {3}, dfrA {2}, sul2	dfrA {3}	sul1	sul2 {3}, sul1 {2}
Neisseria gonorrhoeae	erythromycin	mtrC		mtrC				mtrC, mtrR	mtrC	mtrD
Pseudomonas aeruginosa	amikacin		mexZ_C4, mexZ_C3	mexZ_C1
Pseudomonas aeruginosa	aztreonam	blaPDC, nalD	mexB	ampC_C2	nalD			mexB, nalD
Pseudomonas aeruginosa	cefepime	mexB, nalD	blaPDC	mexZ_C2
Pseudomonas aeruginosa	ceftazidime
Pseudomonas aeruginosa	ciprofloxacin	gyrA {3}, parC {2}	mexR		gyrA {2}, parC {2}		mexZ_C2	gyrA {2}, parC {2}
Pseudomonas aeruginosa	gentamicin	mexX	mexZ_C2	APH(6)**	APH(6)**
Pseudomonas aeruginosa	imipenem	oprD_C3 {2}		parS	oprD_C3			oprD_C3
Pseudomonas aeruginosa	levofloxacin	gyrA {4}, mexZ_C2, parC, gyrB	parC, nalD		gyrA {2}, parC {2}, mexZ_C2, nalD		gyrA	gyrA {2}, parC {2}	mexZ_C2
Pseudomonas aeruginosa	meropenem	oprD_C3 {7}	oprD_C3, oprD_C1, oprD_C2	oprD_C3 {2}, oprD_C1	oprD_C3 {4}		bla*	oprD_C3 {3}
Pseudomonas aeruginosa	piperacillin_tazobactam		mexZ_C2							ampC_C1
Pseudomonas aeruginosa	tobramycin					mexZ_C2, ANT(3'')-IIa
Salmonella enterica	amoxicillin_clavulanic_acid	blaCMY {2}, blaHERA	blaCMY {2}, blaCARB	blaCARB {2}, blaTEM	blaCMY {4}			blaCMY {4}
Salmonella enterica	ampicillin	blaTEM {3}, blaCMY {2}, blaHERA, blaCARB	blaTEM, blaHERA	blaTEM, blaCMY	blaCMY {3}, blaTEM {2}	blaCMY, blaTEM	blaCARB	blaCMY {2}	blaCMY, blaTEM	blaTEM
Salmonella enterica	cefoxitin	blaCMY {2}	blaCMY {2}		blaCMY {3}	blaCMY		blaCMY {3}	blaCMY
Salmonella enterica	ceftazidime	blaCMY {2}			blaCMY {2}	blaCMY		blaCMY {2}
Salmonella enterica	ceftiofur	blaCTX-M
Salmonella enterica	ceftriaxone	blaCMY {4}			blaCMY {3}	blaCMY		blaCMY {3}	blaCMY
Salmonella enterica	chloramphenicol	floR {4}, cmlA	ramR	cmlA	floR {3}	floR		floR {3}
Salmonella enterica	ciprofloxacin	qnrB {2}, gyrA {2}	qnrB, gyrA, qnrS		gyrA
Salmonella enterica	gentamicin	APH(4)-Ia {3}, AAC(3)-VIa, ANT(2'')-Ia	AAC(3)-IV {2}, APH(4)-Ia	AAC(3)-II {3}, AAC(3)-IV {2}, AAC(3)-VIa	aadA, AAC(3)-VIa	AAC(3)-VIa {2}, aadA			AAC(3)-VIa {2}	AAC(3)-VIa
Salmonella enterica	kanamycin	APH(3')-Ia {5}, APH(6)-Id_C1	APH(3')-Ia	APH(3')-IIa {3}, APH(6)-Ic {3}	APH(3')-Ia {2}	AAC(6')-I		APH(3')-Ia {4}		AAC(6')-I
Salmonella enterica	nalidixic_acid	gyrA {3}, qnrB			gyrA {2}			gyrA {2}
Salmonella enterica	spectinomycin	aadA			aadA			aadA
Salmonella enterica	streptomycin	APH(6)-Id_C1 {2}, APH(3'')-Ib_C1 {2}, aadA	APH(3'')-Ib_C1 {2}, APH(3'')-Ib_C2, APH(6)-Id_C2	APH(3'')-Ib_C2 {2}	APH(6)-Id_C1 {3}, aadA		APH(3'')-Ib_C1 {2}	APH(6)-Id_C1 {3}, aadA	APH(3'')-Ib_C1	APH(3'')-Ib_C1 {2}
Salmonella enterica	sulfamethoxazole
Salmonella enterica	sulfisoxazole	sul3 {2}, sul2	sul2, sul1, sul3	sul2 {2}, sul1 {2}	sul1 {4}, sul2	sul2	sul2 {2}	sul2 {3}
Salmonella enterica	tetracycline	tetR_C2 {3}, tetC {2}, tetR_C1, tetA, tetR_C3, tetD, tetR_C4	tetB {2}, tetR_C1, tetA, tetD, tetR_C4, tetR_C3	tetA {3}, tetC {2}, tetR_C1, tetR_C3	tetA {3}, tetR_C1 {3}, tetR_C4	tetR_C4 {3}, tetB {3}, tetA	tetR_C1, tetB	tetA {4}, tetR_C1 {3}		tetR_C1
Salmonella enterica	trimethoprim	dfrA {3}			dfrA {3}			dfrA {3}		dfrA
Staphylococcus aureus	cefoxitin
Staphylococcus aureus	ciprofloxacin	parE {4}, gyrB {2}	parC	norA, mgrA	parE {2}, gyrB {2}	gyrA	arlR	arlR, parE, gyrB		arlS
Staphylococcus aureus	clindamycin	ermA {2}, ermC	ermC {2}	ermC	ermA {2}, ermC	ermA				ermA {3}
Staphylococcus aureus	erythromycin	msrA {3}, ermA {2}, ermC, mphC	ermB, ermC	ermC {4}, ermT {3}, msrA, ermA	ermC {4}, ermA {2}		ermA	ermC {4}		ermA {3}
Staphylococcus aureus	methicillin	mecA {3}		PBP4	mecA {2}	mecA	mecR1_C2 {4}, mecI {3}	mecA {3}		mecR1_C1 {2}
Staphylococcus aureus	oxacillin	mecA {2}		blaI				mecA {2}
Staphylococcus aureus	penicillin	blaZ_C2 {3}, blaR1 {2}, blaI	blaZ_C1 {2}, penP, blaZ_C2	blaI {3}, blaZ_C2 {3}, blaR1 {2}	blaI {3}, blaZ_C2, blaR1		blaZ_C2 {3}, blaR1 {3}	blaR1, blaI, blaZ_C2		blaR1 {3}, blaI {2}, blaZ_C2 {2}
Staphylococcus aureus	tetracycline	tetK_C1 {2}, tetM		tetK_C2 {2}, tetM	tetK_C1 {3}	tetK_C1, tetM	tetK_C1	tetK_C1 {3}	tetK_C1, tetM
Staphylococcus aureus	trimethoprim_sulphamethoxazole	dfrG {3}			dfrG {3}			dfrG {3}
Streptococcus pneumoniae	amoxicillin		PBP2a	PBP2x_C2				PBP2a
Streptococcus pneumoniae	cefuroxime	PBP2x_C2, PBP2a						PBP2a		PBP2x_C1, PBP1a
Streptococcus pneumoniae	erythromycin	mel	ermB, mel	mel	mel	mel	mel {2}, rlmA(II)	mel	mel	mel {2}
Streptococcus pneumoniae	meropenem
Streptococcus pneumoniae	trimethoprim_sulphamethoxazole	folP	folP, dfrA	folP	folP, dfrA	folP		dfrA		folP

## Sheet: Model_Top50s
model	feature_id	known_amr_gene	feature_weight	|feature_weight|	ranking	n_resistant	n_susceptible	log_odds_ratio	feature_type	annotation
Acinetobacter baumannii|amikacin	ACB_C12607*	APH(3')-VI	2.00033	2.00033	1	313	30	4.79234	gene_cluster	Aminoglycoside 3'-phosphotransferase (EC 2.7.1.95) => APH(3')-III/APH(3')-IV/APH(3')-VI/APH(3')-VII
Acinetobacter baumannii|amikacin	ACB_C12607A2*	APH(3')-VI	1.44275	1.44275	2	20	0	5.39606	gene_coding_variant	Aminoglycoside 3'-phosphotransferase (EC 2.7.1.95) => APH(3')-III/APH(3')-IV/APH(3')-VI/APH(3')-VII
Acinetobacter baumannii|amikacin	ACB_C42165		1.29517	1.29517	3	144	3	5.83881	gene_cluster	hypothetical protein
Acinetobacter baumannii|amikacin	ACB_C11340*	armA	1.25113	1.25113	4	112	0	8.18134	gene_cluster	hypothetical protein
Acinetobacter baumannii|amikacin	ACB_C42165A2		1.12599	1.12599	5	133	3	5.67678	gene_coding_variant	hypothetical protein;Microsomal dipeptidase (EC 3.4.13.19)
Acinetobacter baumannii|amikacin	ACB_C34627		1.03972	1.03972	6	51	2	4.47901	gene_cluster	hypothetical protein
Acinetobacter baumannii|amikacin	ACB_C12607A0*	APH(3')-VI	1.01355	1.01355	7	148	13	3.91349	gene_coding_variant	Aminoglycoside 3'-phosphotransferase (EC 2.7.1.95) => APH(3')-III/APH(3')-IV/APH(3')-VI/APH(3')-VII
Acinetobacter baumannii|amikacin	ACB_C18877A0*	AAC(6')-I	0.821194	0.821194	8	65	9	2.92267	gene_coding_variant	Aminoglycoside N(6')-acetyltransferase (EC 2.3.1.82) => AAC(6')-Ia (and related AACs)
Acinetobacter baumannii|amikacin	ACB_C18877*	AAC(6')-I	0.821194	0.821194	8	65	9	2.92267	gene_cluster	Aminoglycoside N(6')-acetyltransferase (EC 2.3.1.82) => AAC(6')-Ia (and related AACs)
Acinetobacter baumannii|amikacin	ACB_C11340A1*	armA	0.821004	0.821004	10	111	0	8.16444	gene_coding_variant	hypothetical protein
Acinetobacter baumannii|amikacin	ACB_C42165U2		0.715569	0.715569	11	16	0	5.0703	gene_5_variant	hypothetical protein
Acinetobacter baumannii|amikacin	ACB_C19783A0		0.702067	0.702067	12	64	9	2.89692	gene_coding_variant	Mobile element protein
Acinetobacter baumannii|amikacin	ACB_C19783		0.702067	0.702067	12	64	9	2.89692	gene_cluster	Mobile element protein
Acinetobacter baumannii|amikacin	ACB_C42296		0.683747	0.683747	14	48	2	4.38216	gene_cluster	hypothetical protein
Acinetobacter baumannii|amikacin	ACB_C38664A0		0.683747	0.683747	14	48	2	4.38216	gene_coding_variant	hypothetical protein
Acinetobacter baumannii|amikacin	ACB_C42296A0		0.683747	0.683747	14	48	2	4.38216	gene_coding_variant	hypothetical protein
Acinetobacter baumannii|amikacin	ACB_C23930D0		0.683747	0.683747	14	48	2	4.38216	gene_3_variant	hypothetical protein
Acinetobacter baumannii|amikacin	ACB_C23930A0		0.683747	0.683747	14	48	2	4.38216	gene_coding_variant	hypothetical protein
Acinetobacter baumannii|amikacin	ACB_C42165U0		0.649196	0.649196	19	125	3	5.55384	gene_5_variant	hypothetical protein
Acinetobacter baumannii|amikacin	ACB_C12607A3*	APH(3')-VI	0.640936	0.640936	20	45	1	5.02334	gene_coding_variant	Aminoglycoside 3'-phosphotransferase (EC 2.7.1.95) => APH(3')-III/APH(3')-IV/APH(3')-VI/APH(3')-VII
Acinetobacter baumannii|amikacin	ACB_C6154A0		0.583887	0.583887	21	111	1	6.55945	gene_coding_variant	Transposase
Acinetobacter baumannii|amikacin	ACB_C6154		0.583887	0.583887	21	111	1	6.55945	gene_cluster	Transposase
Acinetobacter baumannii|amikacin	ACB_C12607U4*	APH(3')-VI	0.573021	0.573021	23	42	1	4.91482	gene_5_variant	Aminoglycoside 3'-phosphotransferase (EC 2.7.1.95) => APH(3')-III/APH(3')-IV/APH(3')-VI/APH(3')-VII
Acinetobacter baumannii|amikacin	ACB_C8679		-0.559701	0.559701	24	468	454	-2.30829	gene_cluster	Alkaline induced inner membrane protein Alx
Acinetobacter baumannii|amikacin	ACB_C16381A18		0.552838	0.552838	25	22	2	3.18824	gene_coding_variant	putative membrane protein
Acinetobacter baumannii|amikacin	ACB_C10543		0.528216	0.528216	26	142	12	3.94177	gene_cluster	Macrolide 2'-phosphotransferase => Mph(E)/Mph(G) family
Acinetobacter baumannii|amikacin	ACB_C3533		0.528216	0.528216	26	142	12	3.94177	gene_cluster	ABC-F type ribosomal protection protein => Msr(E)
Acinetobacter baumannii|amikacin	ACB_C3533A0		0.528216	0.528216	26	142	12	3.94177	gene_coding_variant	ABC-F type ribosomal protection protein => Msr(E)
Acinetobacter baumannii|amikacin	ACB_C19783U0		0.526734	0.526734	29	63	9	2.87084	gene_5_variant	Mobile element protein
Acinetobacter baumannii|amikacin	ACB_C7756D1		0.442158	0.442158	30	173	70	1.66951	gene_3_variant	Probable transcription regulator protein of MDR efflux pump cluster
Acinetobacter baumannii|amikacin	ACB_C22131A14		-0.436812	0.436812	31	29	6	2.20719	gene_coding_variant	hypothetical protein
Acinetobacter baumannii|amikacin	ACB_C3159		0.43626	0.43626	32	108	2	5.76462	gene_cluster	Mobile element protein
Acinetobacter baumannii|amikacin	ACB_C3217		0.425348	0.425348	33	84	11	3.07696	gene_cluster	hypothetical protein
Acinetobacter baumannii|amikacin	ACB_C28458A16		0.390566	0.390566	34	14	2	2.52917	gene_coding_variant	Glycine dehydrogenase [decarboxylating] (glycine cleavage system P protein) (EC 1.4.4.2)
Acinetobacter baumannii|amikacin	ACB_C22046A1		-0.390427	0.390427	35	220	136	1.03842	gene_coding_variant	hypothetical protein
Acinetobacter baumannii|amikacin	ACB_C17316U3		0.389437	0.389437	36	56	9	2.67778	gene_5_variant	hypothetical protein
Acinetobacter baumannii|amikacin	ACB_C12607U1*	APH(3')-VI	0.381396	0.381396	37	42	2	4.17133	gene_5_variant	Aminoglycoside 3'-phosphotransferase (EC 2.7.1.95) => APH(3')-III/APH(3')-IV/APH(3')-VI/APH(3')-VII
Acinetobacter baumannii|amikacin	ACB_C10543A0		0.378448	0.378448	38	142	11	4.0654	gene_coding_variant	Macrolide 2'-phosphotransferase => Mph(E)/Mph(G) family
Acinetobacter baumannii|amikacin	ACB_C23979*	ANT(3'')-IIa	0.375347	0.375347	39	58	9	2.73494	gene_cluster	Aminoglycoside 3''-nucleotidyltransferase (EC 2.7.7.-) => ANT(3'')-Ia (AadA family)
Acinetobacter baumannii|amikacin	ACB_C42296D0		0.350795	0.350795	40	44	2	4.24441	gene_3_variant	hypothetical protein
Acinetobacter baumannii|amikacin	ACB_C19742A2*	aadA_C1	0.343605	0.343605	41	48	6	2.98775	gene_coding_variant	Aminoglycoside 3''-nucleotidyltransferase (EC 2.7.7.-) => ANT(3'')-Ia (AadA family)
Acinetobacter baumannii|amikacin	ACB_C11340U2*	armA	0.336669	0.336669	42	91	0	7.80116	gene_5_variant	hypothetical protein
Acinetobacter baumannii|amikacin	ACB_C10979		0.325905	0.325905	43	66	0	7.24875	gene_cluster	Mobile element protein
Acinetobacter baumannii|amikacin	ACB_C11678A13		0.325834	0.325834	44	119	11	3.71384	gene_coding_variant	Class D beta-lactamase (EC 3.5.2.6) => OXA-51 family, carbapenem-hydrolyzing
Acinetobacter baumannii|amikacin	ACB_C34627A0		0.321553	0.321553	45	47	2	4.34869	gene_coding_variant	hypothetical protein
Acinetobacter baumannii|amikacin	ACB_C20276D4		-0.319041	0.319041	46	1	4	-1.63353	gene_3_variant	Monothiol glutaredoxin GrxD
Acinetobacter baumannii|amikacin	ACB_C20276U3		-0.319041	0.319041	46	1	4	-1.63353	gene_5_variant	Monothiol glutaredoxin GrxD
Acinetobacter baumannii|amikacin	ACB_C20276A3		-0.319041	0.319041	46	1	4	-1.63353	gene_coding_variant	Monothiol glutaredoxin GrxD
Acinetobacter baumannii|amikacin	ACB_C36604		0.309305	0.309305	49	109	1	6.52533	gene_cluster	UPF0118 membrane protein VC0624
Acinetobacter baumannii|amikacin	ACB_C36604A0		0.309305	0.309305	49	109	1	6.52533	gene_coding_variant	UPF0118 membrane protein VC0624
Acinetobacter baumannii|ampicillin_sulbactam	ACB_C7756A32		1.06744	1.06744	1	10	6	0.404032	gene_coding_variant	Probable transcription regulator protein of MDR efflux pump cluster
Acinetobacter baumannii|ampicillin_sulbactam	ACB_C35752A0		0.879129	0.879129	2	14	4	1.42574	gene_coding_variant	putative transposase
Acinetobacter baumannii|ampicillin_sulbactam	ACB_C35752		0.879129	0.879129	2	14	4	1.42574	gene_cluster	putative transposase
Acinetobacter baumannii|ampicillin_sulbactam	ACB_C11013*	blaTEM	0.707773	0.707773	4	277	6	6.56258	gene_cluster	Class A beta-lactamase (EC 3.5.2.6) => TEM family
Acinetobacter baumannii|ampicillin_sulbactam	ACB_C11013A0*	blaTEM	0.707773	0.707773	4	277	6	6.56258	gene_coding_variant	Class A beta-lactamase (EC 3.5.2.6) => TEM family
Acinetobacter baumannii|ampicillin_sulbactam	ACB_C11013U0*	blaTEM	0.702364	0.702364	6	269	5	6.69549	gene_5_variant	Class A beta-lactamase (EC 3.5.2.6) => TEM family
Acinetobacter baumannii|ampicillin_sulbactam	ACB_C10715*	blaOXA_C1	0.65349	0.65349	7	147	13	3.68406	gene_cluster	Class D beta-lactamase (EC 3.5.2.6) => OXA-23 family, carbapenem-hydrolyzing
Acinetobacter baumannii|ampicillin_sulbactam	ACB_C508		0.649355	0.649355	8	262	5	6.59706	gene_cluster	Mobile element protein
Acinetobacter baumannii|ampicillin_sulbactam	ACB_C508D1		0.649355	0.649355	8	262	5	6.59706	gene_3_variant	Mobile element protein
Acinetobacter baumannii|ampicillin_sulbactam	ACB_C10715D0*	blaOXA_C1	0.503592	0.503592	10	143	12	3.74015	gene_3_variant	Class D beta-lactamase (EC 3.5.2.6) => OXA-23 family, carbapenem-hydrolyzing
[truncated: 6,290 more rows]

## Sheet: gyrA_Mutations
species	feature_id	known_resistance_mutations*	all_mutations**	svm_assoc	svm_weight	LOR
[truncated: 48 more rows]

[truncated: 3 more sheets: Input_Filter_Analysis, GWAS_Score_Generalizability_Corr, Known_AMR_LORs]
