# Supplementary material for: Global pathogenomic analysis identifies known and candidate genetic antimicrobial resistance determinants in twelve species
Source: Nat Commun. 2023 Nov 24;14:7690. doi: 10.1038/s41467-023-43549-9 (PMC10673929; doi:10.1038/s41467-023-43549-9)
Supplement: Supplementary file 9 — Supplementary Data 6 [file 41467_2023_43549_MOESM9_ESM.zip]

Archive with 7 entries (6 files):
- DatasetS6/
- DatasetS6/rna_feature_mappings.csv
- DatasetS6/gene_3_variants.fna
- DatasetS6/gene_feature_mappings.csv
- DatasetS6/gene_5_variants.fna
- DatasetS6/gene_coding_variants.faa
- DatasetS6/rna_variants.fna
