# Supplementary material for: Global pathogenomic analysis identifies known and candidate genetic antimicrobial resistance determinants in twelve species
Source: Nat Commun. 2023 Nov 24;14:7690. doi: 10.1038/s41467-023-43549-9 (PMC10673929; doi:10.1038/s41467-023-43549-9)
Supplement: Supplementary file 9 — Supplementary Data 6 [file 41467_2023_43549_MOESM9_ESM.zip › DatasetS6/gene_feature_mappings.csv]

	gene_cluster	cluster_most_common_coding_variants	cluster_most_common_5_variants	cluster_most_common_3_variants
ACB_C12607	ACB_C12607	ACB_C12607A0;ACB_C12607A4	ACB_C12607U1;ACB_C12607U4	ACB_C12607D2;ACB_C12607D7
ACB_C12607A2	ACB_C12607	ACB_C12607A0;ACB_C12607A4	ACB_C12607U1;ACB_C12607U4	ACB_C12607D2;ACB_C12607D7
ACB_C42165	ACB_C42165	ACB_C42165A2;ACB_C42165A0	ACB_C42165U0;ACB_C42165U2
ACB_C11340	ACB_C11340	ACB_C11340A1;ACB_C11340A0	ACB_C11340U2;ACB_C11340U4	ACB_C11340D0;ACB_C11340D1
ACB_C42165A2	ACB_C42165	ACB_C42165A2;ACB_C42165A0	ACB_C42165U0;ACB_C42165U2
ACB_C34627	ACB_C34627	ACB_C34627A0;ACB_C34627A2	ACB_C34627U0;ACB_C34627U2	ACB_C34627D0;ACB_C34627D2
ACB_C12607A0	ACB_C12607	ACB_C12607A0;ACB_C12607A4	ACB_C12607U1;ACB_C12607U4	ACB_C12607D2;ACB_C12607D7
ACB_C18877A0	ACB_C18877	ACB_C18877A0;ACB_C18877A1	ACB_C18877U0;ACB_C18877U2	ACB_C18877D0;ACB_C18877D1
ACB_C18877	ACB_C18877	ACB_C18877A0;ACB_C18877A1	ACB_C18877U0;ACB_C18877U2	ACB_C18877D0;ACB_C18877D1
ACB_C11340A1	ACB_C11340	ACB_C11340A1;ACB_C11340A0	ACB_C11340U2;ACB_C11340U4	ACB_C11340D0;ACB_C11340D1
ACB_C42165U2	ACB_C42165	ACB_C42165A2;ACB_C42165A0	ACB_C42165U0;ACB_C42165U2
ACB_C19783A0	ACB_C19783	ACB_C19783A0;ACB_C19783A1	ACB_C19783U0;ACB_C19783U1	ACB_C19783D0;ACB_C19783D1
ACB_C19783	ACB_C19783	ACB_C19783A0;ACB_C19783A1	ACB_C19783U0;ACB_C19783U1	ACB_C19783D0;ACB_C19783D1
ACB_C42296	ACB_C42296	ACB_C42296A0;ACB_C42296A1	ACB_C42296U0;ACB_C42296U1	ACB_C42296D0;ACB_C42296D1
ACB_C38664A0	ACB_C38664	ACB_C38664A0;ACB_C38664A1	ACB_C38664U0;ACB_C38664U1	ACB_C38664D0;ACB_C38664D1
ACB_C42296A0	ACB_C42296	ACB_C42296A0;ACB_C42296A1	ACB_C42296U0;ACB_C42296U1	ACB_C42296D0;ACB_C42296D1
ACB_C23930D0	ACB_C23930	ACB_C23930A0;ACB_C23930A1	ACB_C23930U0;ACB_C23930U1	ACB_C23930D0;ACB_C23930D1
ACB_C23930A0	ACB_C23930	ACB_C23930A0;ACB_C23930A1	ACB_C23930U0;ACB_C23930U1	ACB_C23930D0;ACB_C23930D1
ACB_C42165U0	ACB_C42165	ACB_C42165A2;ACB_C42165A0	ACB_C42165U0;ACB_C42165U2
ACB_C12607A3	ACB_C12607	ACB_C12607A0;ACB_C12607A4	ACB_C12607U1;ACB_C12607U4	ACB_C12607D2;ACB_C12607D7
ACB_C6154A0	ACB_C6154	ACB_C6154A0;ACB_C6154A1	ACB_C6154U0;ACB_C6154U1	ACB_C6154D0;ACB_C6154D1
ACB_C6154	ACB_C6154	ACB_C6154A0;ACB_C6154A1	ACB_C6154U0;ACB_C6154U1	ACB_C6154D0;ACB_C6154D1
ACB_C12607U4	ACB_C12607	ACB_C12607A0;ACB_C12607A4	ACB_C12607U1;ACB_C12607U4	ACB_C12607D2;ACB_C12607D7
ACB_C8679	ACB_C8679	ACB_C8679A1;ACB_C8679A0	ACB_C8679U1;ACB_C8679U0	ACB_C8679D11;ACB_C8679D1
ACB_C16381A18	ACB_C16381	ACB_C16381A2;ACB_C16381A26	ACB_C16381U0;ACB_C16381U13	ACB_C16381D0;ACB_C16381D3
ACB_C10543	ACB_C10543	ACB_C10543A0;ACB_C10543A1	ACB_C10543U0;ACB_C10543U4	ACB_C10543D0;ACB_C10543D1
ACB_C3533	ACB_C3533	ACB_C3533A0;ACB_C3533A2	ACB_C3533U0;ACB_C3533U1	ACB_C3533D0;ACB_C3533D2
ACB_C3533A0	ACB_C3533	ACB_C3533A0;ACB_C3533A2	ACB_C3533U0;ACB_C3533U1	ACB_C3533D0;ACB_C3533D2
ACB_C19783U0	ACB_C19783	ACB_C19783A0;ACB_C19783A1	ACB_C19783U0;ACB_C19783U1	ACB_C19783D0;ACB_C19783D1
ACB_C7756D1	ACB_C7756	ACB_C7756A0;ACB_C7756A2	ACB_C7756U2;ACB_C7756U1	ACB_C7756D0;ACB_C7756D1
ACB_C22131A14	ACB_C22131	ACB_C22131A2;ACB_C22131A11	ACB_C22131U2;ACB_C22131U5	ACB_C22131D0;ACB_C22131D4
ACB_C3159	ACB_C3159	ACB_C3159A0;ACB_C3159A1	ACB_C3159U0;ACB_C3159U1	ACB_C3159D0;ACB_C3159D1
ACB_C3217	ACB_C3217	ACB_C3217A2;ACB_C3217A7	ACB_C3217U0;ACB_C3217U1	ACB_C3217D0;ACB_C3217D5
ACB_C28458A16	ACB_C28458	ACB_C28458A12;ACB_C28458A10	ACB_C28458U0	ACB_C28458D0
ACB_C22046A1	ACB_C22046	ACB_C22046A1;ACB_C22046A2	ACB_C22046U1;ACB_C22046U0	ACB_C22046D1;ACB_C22046D0
ACB_C17316U3	ACB_C17316	ACB_C17316A1;ACB_C17316A6	ACB_C17316U3;ACB_C17316U1	ACB_C17316D0;ACB_C17316D1
ACB_C12607U1	ACB_C12607	ACB_C12607A0;ACB_C12607A4	ACB_C12607U1;ACB_C12607U4	ACB_C12607D2;ACB_C12607D7
ACB_C10543A0	ACB_C10543	ACB_C10543A0;ACB_C10543A1	ACB_C10543U0;ACB_C10543U4	ACB_C10543D0;ACB_C10543D1
ACB_C23979	ACB_C23979	ACB_C23979A2;ACB_C23979A1	ACB_C23979U2;ACB_C23979U1	ACB_C23979D0
ACB_C42296D0	ACB_C42296	ACB_C42296A0;ACB_C42296A1	ACB_C42296U0;ACB_C42296U1	ACB_C42296D0;ACB_C42296D1
ACB_C19742A2	ACB_C19742	ACB_C19742A2;ACB_C19742A0	ACB_C19742U0	ACB_C19742D0;ACB_C19742D1
ACB_C11340U2	ACB_C11340	ACB_C11340A1;ACB_C11340A0	ACB_C11340U2;ACB_C11340U4	ACB_C11340D0;ACB_C11340D1
ACB_C10979	ACB_C10979	ACB_C10979A2;ACB_C10979A1	ACB_C10979U2;ACB_C10979U3	ACB_C10979D0;ACB_C10979D1
ACB_C11678A13	ACB_C11678	ACB_C11678A1;ACB_C11678A2	ACB_C11678U1;ACB_C11678U13	ACB_C11678D1;ACB_C11678D4
ACB_C34627A0	ACB_C34627	ACB_C34627A0;ACB_C34627A2	ACB_C34627U0;ACB_C34627U2	ACB_C34627D0;ACB_C34627D2
ACB_C20276D4	ACB_C20276	ACB_C20276A0;ACB_C20276A3	ACB_C20276U3;ACB_C20276U7	ACB_C20276D4;ACB_C20276D8
ACB_C20276U3	ACB_C20276	ACB_C20276A0;ACB_C20276A3	ACB_C20276U3;ACB_C20276U7	ACB_C20276D4;ACB_C20276D8
ACB_C20276A3	ACB_C20276	ACB_C20276A0;ACB_C20276A3	ACB_C20276U3;ACB_C20276U7	ACB_C20276D4;ACB_C20276D8
ACB_C36604	ACB_C36604	ACB_C36604A0	ACB_C36604U0;ACB_C36604U1	ACB_C36604D0;ACB_C36604D1
ACB_C36604A0	ACB_C36604	ACB_C36604A0	ACB_C36604U0;ACB_C36604U1	ACB_C36604D0;ACB_C36604D1
ACB_C7756A32	ACB_C7756	ACB_C7756A0;ACB_C7756A2	ACB_C7756U2;ACB_C7756U1	ACB_C7756D0;ACB_C7756D1
ACB_C35752A0	ACB_C35752	ACB_C35752A0
ACB_C35752	ACB_C35752	ACB_C35752A0
ACB_C11013	ACB_C11013	ACB_C11013A0;ACB_C11013A1	ACB_C11013U0;ACB_C11013U1	ACB_C11013D1;ACB_C11013D4
ACB_C11013A0	ACB_C11013	ACB_C11013A0;ACB_C11013A1	ACB_C11013U0;ACB_C11013U1	ACB_C11013D1;ACB_C11013D4
ACB_C11013U0	ACB_C11013	ACB_C11013A0;ACB_C11013A1	ACB_C11013U0;ACB_C11013U1	ACB_C11013D1;ACB_C11013D4
ACB_C10715	ACB_C10715	ACB_C10715A0;ACB_C10715A6	ACB_C10715U3;ACB_C10715U1	ACB_C10715D0;ACB_C10715D1
ACB_C508	ACB_C508	ACB_C508A18;ACB_C508A19	ACB_C508U0;ACB_C508U1	ACB_C508D1;ACB_C508D2
ACB_C508D1	ACB_C508	ACB_C508A18;ACB_C508A19	ACB_C508U0;ACB_C508U1	ACB_C508D1;ACB_C508D2
ACB_C10715D0	ACB_C10715	ACB_C10715A0;ACB_C10715A6	ACB_C10715U3;ACB_C10715U1	ACB_C10715D0;ACB_C10715D1
ACB_C15757	ACB_C15757	ACB_C15757A3;ACB_C15757A2	ACB_C15757U2;ACB_C15757U14	ACB_C15757D16;ACB_C15757D2
ACB_C15165U77	ACB_C15165	ACB_C15165A1;ACB_C15165A0	ACB_C15165U0;ACB_C15165U1	ACB_C15165D1;ACB_C15165D0
ACB_C15165A77	ACB_C15165	ACB_C15165A1;ACB_C15165A0	ACB_C15165U0;ACB_C15165U1	ACB_C15165D1;ACB_C15165D0
ACB_C1932A2	ACB_C1932	ACB_C1932A2;ACB_C1932A1	ACB_C1932U0	ACB_C1932D1;ACB_C1932D0
ACB_C1932D1	ACB_C1932	ACB_C1932A2;ACB_C1932A1	ACB_C1932U0	ACB_C1932D1;ACB_C1932D0
ACB_C21427A1	ACB_C21427	ACB_C21427A3;ACB_C21427A4
ACB_C28451A7	ACB_C28451	ACB_C28451A5;ACB_C28451A7		ACB_C28451D0;ACB_C28451D1
ACB_C17316D0	ACB_C17316	ACB_C17316A1;ACB_C17316A6	ACB_C17316U3;ACB_C17316U1	ACB_C17316D0;ACB_C17316D1
ACB_C29522U1	ACB_C29522	ACB_C29522A1;ACB_C29522A0	ACB_C29522U1;ACB_C29522U0
ACB_C29522A1	ACB_C29522	ACB_C29522A1;ACB_C29522A0	ACB_C29522U1;ACB_C29522U0
ACB_C20339D1	ACB_C20339	ACB_C20339A0;ACB_C20339A1		ACB_C20339D1;ACB_C20339D0
ACB_C9732A79	ACB_C9732	ACB_C9732A29;ACB_C9732A60	ACB_C9732U1;ACB_C9732U15	ACB_C9732D0;ACB_C9732D1
ACB_C30182D6	ACB_C30182	ACB_C30182A1;ACB_C30182A0	ACB_C30182U1;ACB_C30182U0	ACB_C30182D1;ACB_C30182D0
ACB_C30182U6	ACB_C30182	ACB_C30182A1;ACB_C30182A0	ACB_C30182U1;ACB_C30182U0	ACB_C30182D1;ACB_C30182D0
ACB_C11851	ACB_C11851	ACB_C11851A0;ACB_C11851A7	ACB_C11851U0;ACB_C11851U2	ACB_C11851D1;ACB_C11851D3
ACB_C7756A2	ACB_C7756	ACB_C7756A0;ACB_C7756A2	ACB_C7756U2;ACB_C7756U1	ACB_C7756D0;ACB_C7756D1
ACB_C34125D0	ACB_C34125	ACB_C34125A0	ACB_C34125U0;ACB_C34125U1	ACB_C34125D0;ACB_C34125D1
ACB_C2181U2	ACB_C2181	ACB_C2181A1;ACB_C2181A20	ACB_C2181U1;ACB_C2181U6	ACB_C2181D1;ACB_C2181D11
ACB_C9725	ACB_C9725	ACB_C9725A1;ACB_C9725A0	ACB_C9725U2;ACB_C9725U3	ACB_C9725D0;ACB_C9725D2
ACB_C13681A1	ACB_C13681	ACB_C13681A1;ACB_C13681A2	ACB_C13681U0;ACB_C13681U1	ACB_C13681D3;ACB_C13681D2
ACB_C31819A2	ACB_C31819	ACB_C31819A7;ACB_C31819A2	ACB_C31819U1;ACB_C31819U5	ACB_C31819D7;ACB_C31819D3
ACB_C32034D5	ACB_C32034	ACB_C32034A2;ACB_C32034A0	ACB_C32034U5;ACB_C32034U10	ACB_C32034D1;ACB_C32034D5
ACB_C7942D1	ACB_C7942	ACB_C7942A0;ACB_C7942A2	ACB_C7942U0	ACB_C7942D1;ACB_C7942D0
ACB_C17706U14	ACB_C17706	ACB_C17706A0;ACB_C17706A4	ACB_C17706U2;ACB_C17706U1	ACB_C17706D1;ACB_C17706D2
ACB_C6847D56	ACB_C6847	ACB_C6847A1;ACB_C6847A9	ACB_C6847U1;ACB_C6847U5	ACB_C6847D9;ACB_C6847D10
ACB_C17316	ACB_C17316	ACB_C17316A1;ACB_C17316A6	ACB_C17316U3;ACB_C17316U1	ACB_C17316D0;ACB_C17316D1
ACB_C39947D1	ACB_C39947	ACB_C39947A2;ACB_C39947A0	ACB_C39947U1;ACB_C39947U0	ACB_C39947D3;ACB_C39947D1
ACB_C21135	ACB_C21135	ACB_C21135A0;ACB_C21135A1	ACB_C21135U1;ACB_C21135U10	ACB_C21135D1;ACB_C21135D16
ACB_C2861D13	ACB_C2861	ACB_C2861A1;ACB_C2861A0	ACB_C2861U1;ACB_C2861U2	ACB_C2861D1;ACB_C2861D92
ACB_C5628D2	ACB_C5628	ACB_C5628A4;ACB_C5628A16	ACB_C5628U11;ACB_C5628U24	ACB_C5628D1;ACB_C5628D6
ACB_C25682D2	ACB_C25682	ACB_C25682A2;ACB_C25682A0	ACB_C25682U2;ACB_C25682U0	ACB_C25682D2;ACB_C25682D0
ACB_C12799D0	ACB_C12799	ACB_C12799A0;ACB_C12799A2	ACB_C12799U0;ACB_C12799U4	ACB_C12799D0;ACB_C12799D1
ACB_C12799	ACB_C12799	ACB_C12799A0;ACB_C12799A2	ACB_C12799U0;ACB_C12799U4	ACB_C12799D0;ACB_C12799D1
ACB_C26512A2	ACB_C26512	ACB_C26512A0;ACB_C26512A2
ACB_C27867	ACB_C27867	ACB_C27867A1;ACB_C27867A2	ACB_C27867U3;ACB_C27867U4	ACB_C27867D3;ACB_C27867D6
ACB_C21834U0	ACB_C21834	ACB_C21834A1;ACB_C21834A0	ACB_C21834U0;ACB_C21834U9	ACB_C21834D1;ACB_C21834D13
ACB_C26512	ACB_C26512	ACB_C26512A0;ACB_C26512A2
ACB_C39536D3	ACB_C39536	ACB_C39536A0;ACB_C39536A2	ACB_C39536U0;ACB_C39536U1	ACB_C39536D3;ACB_C39536D1
ACB_C39536A2	ACB_C39536	ACB_C39536A0;ACB_C39536A2	ACB_C39536U0;ACB_C39536U1	ACB_C39536D3;ACB_C39536D1
ACB_C40758A1	ACB_C40758	ACB_C40758A0;ACB_C40758A1		ACB_C40758D0;ACB_C40758D1
ACB_C6259U6	ACB_C6259	ACB_C6259A24;ACB_C6259A1	ACB_C6259U1;ACB_C6259U2	ACB_C6259D1;ACB_C6259D16
ACB_C40454U21	ACB_C40454	ACB_C40454A1;ACB_C40454A0	ACB_C40454U1;ACB_C40454U8	ACB_C40454D1;ACB_C40454D2
ACB_C14516D43	ACB_C14516	ACB_C14516A0;ACB_C14516A3	ACB_C14516U0;ACB_C14516U6	ACB_C14516D1;ACB_C14516D2
ACB_C40454A0	ACB_C40454	ACB_C40454A1;ACB_C40454A0	ACB_C40454U1;ACB_C40454U8	ACB_C40454D1;ACB_C40454D2
ACB_C39263A2	ACB_C39263	ACB_C39263A0;ACB_C39263A2	ACB_C39263U0;ACB_C39263U3	ACB_C39263D0;ACB_C39263D3
ACB_C39263D3	ACB_C39263	ACB_C39263A0;ACB_C39263A2	ACB_C39263U0;ACB_C39263U3	ACB_C39263D0;ACB_C39263D3
ACB_C39263U3	ACB_C39263	ACB_C39263A0;ACB_C39263A2	ACB_C39263U0;ACB_C39263U3	ACB_C39263D0;ACB_C39263D3
ACB_C31064	ACB_C31064	ACB_C31064A0;ACB_C31064A1
ACB_C39263	ACB_C39263	ACB_C39263A0;ACB_C39263A2	ACB_C39263U0;ACB_C39263U3	ACB_C39263D0;ACB_C39263D3
ACB_C20604	ACB_C20604	ACB_C20604A1;ACB_C20604A42	ACB_C20604U1;ACB_C20604U0	ACB_C20604D217;ACB_C20604D26
ACB_C1511A12	ACB_C1511	ACB_C1511A1;ACB_C1511A6	ACB_C1511U1;ACB_C1511U5	ACB_C1511D0;ACB_C1511D1
ACB_C5550A0	ACB_C5550	ACB_C5550A0;ACB_C5550A2	ACB_C5550U1;ACB_C5550U0	ACB_C5550D7;ACB_C5550D0
ACB_C8429D1	ACB_C8429	ACB_C8429A1;ACB_C8429A11	ACB_C8429U1;ACB_C8429U11	ACB_C8429D1;ACB_C8429D0
ACB_C25874D72	ACB_C25874	ACB_C25874A1;ACB_C25874A3	ACB_C25874U8;ACB_C25874U3	ACB_C25874D1;ACB_C25874D12
ACB_C37913D1	ACB_C37913	ACB_C37913A0	ACB_C37913U0	ACB_C37913D1;ACB_C37913D0
ACB_C11099A3	ACB_C11099	ACB_C11099A2;ACB_C11099A3	ACB_C11099U1;ACB_C11099U0	ACB_C11099D1;ACB_C11099D0
ACB_C30718	ACB_C30718	ACB_C30718A0	ACB_C30718U0
ACB_C18513A0	ACB_C18513	ACB_C18513A0;ACB_C18513A1	ACB_C18513U0	ACB_C18513D0;ACB_C18513D1
ACB_C30718A0	ACB_C30718	ACB_C30718A0	ACB_C30718U0
ACB_C30718U0	ACB_C30718	ACB_C30718A0	ACB_C30718U0
ACB_C18513D0	ACB_C18513	ACB_C18513A0;ACB_C18513A1	ACB_C18513U0	ACB_C18513D0;ACB_C18513D1
ACB_C5877D10	ACB_C5877	ACB_C5877A7;ACB_C5877A11	ACB_C5877U10;ACB_C5877U7	ACB_C5877D10;ACB_C5877D6
ACB_C31938A0	ACB_C31938	ACB_C31938A0;ACB_C31938A15
ACB_C19863A0	ACB_C19863	ACB_C19863A0;ACB_C19863A11	ACB_C19863U0;ACB_C19863U6	ACB_C19863D7;ACB_C19863D2
ACB_C26493	ACB_C26493	ACB_C26493A0;ACB_C26493A1	ACB_C26493U0;ACB_C26493U1	ACB_C26493D0;ACB_C26493D3
ACB_C41261	ACB_C41261	ACB_C41261A0;ACB_C41261A1	ACB_C41261U2;ACB_C41261U3	ACB_C41261D2;ACB_C41261D3
ACB_C18732D4	ACB_C18732	ACB_C18732A0;ACB_C18732A1	ACB_C18732U1;ACB_C18732U31	ACB_C18732D1;ACB_C18732D48
ACB_C37	ACB_C37	ACB_C37A10;ACB_C37A5	ACB_C37U8;ACB_C37U19	ACB_C37D1;ACB_C37D4
ACB_C7034A37	ACB_C7034	ACB_C7034A0;ACB_C7034A11	ACB_C7034U0;ACB_C7034U1	ACB_C7034D0;ACB_C7034D1
ACB_C33708U2	ACB_C33708	ACB_C33708A0;ACB_C33708A1	ACB_C33708U0;ACB_C33708U1	ACB_C33708D0;ACB_C33708D3
ACB_C25932A1	ACB_C25932	ACB_C25932A1;ACB_C25932A0	ACB_C25932U0;ACB_C25932U1	ACB_C25932D0
ACB_C7034U35	ACB_C7034	ACB_C7034A0;ACB_C7034A11	ACB_C7034U0;ACB_C7034U1	ACB_C7034D0;ACB_C7034D1
ACB_C32664	ACB_C32664	ACB_C32664A5;ACB_C32664A0	ACB_C32664U5;ACB_C32664U8	ACB_C32664D4;ACB_C32664D7
ACB_C33963	ACB_C33963	ACB_C33963A4;ACB_C33963A2	ACB_C33963U5;ACB_C33963U8	ACB_C33963D5;ACB_C33963D8
ACB_C14008A0	ACB_C14008	ACB_C14008A0;ACB_C14008A1	ACB_C14008U0;ACB_C14008U7	ACB_C14008D0;ACB_C14008D2
ACB_C859A2	ACB_C859	ACB_C859A1;ACB_C859A0	ACB_C859U1;ACB_C859U0	ACB_C859D0
ACB_C40201D0	ACB_C40201	ACB_C40201A0	ACB_C40201U0;ACB_C40201U1	ACB_C40201D0;ACB_C40201D1
ACB_C25874U79	ACB_C25874	ACB_C25874A1;ACB_C25874A3	ACB_C25874U8;ACB_C25874U3	ACB_C25874D1;ACB_C25874D12
ACB_C25874A80	ACB_C25874	ACB_C25874A1;ACB_C25874A3	ACB_C25874U8;ACB_C25874U3	ACB_C25874D1;ACB_C25874D12
ACB_C20176U1	ACB_C20176	ACB_C20176A0;ACB_C20176A1	ACB_C20176U1;ACB_C20176U0	ACB_C20176D0;ACB_C20176D2
ACB_C6964D4	ACB_C6964	ACB_C6964A27;ACB_C6964A37	ACB_C6964U12;ACB_C6964U24	ACB_C6964D1;ACB_C6964D3
ACB_C43053	ACB_C43053	ACB_C43053A0;ACB_C43053A2		ACB_C43053D0;ACB_C43053D2
ACB_C32158	ACB_C32158	ACB_C32158A0;ACB_C32158A1
ACB_C39536	ACB_C39536	ACB_C39536A0;ACB_C39536A2	ACB_C39536U0;ACB_C39536U1	ACB_C39536D3;ACB_C39536D1
ACB_C876A35	ACB_C876	ACB_C876A0;ACB_C876A3	ACB_C876U1;ACB_C876U2	ACB_C876D1;ACB_C876D12
ACB_C876A3	ACB_C876	ACB_C876A0;ACB_C876A3	ACB_C876U1;ACB_C876U2	ACB_C876D1;ACB_C876D12
ACB_C876A0	ACB_C876	ACB_C876A0;ACB_C876A3	ACB_C876U1;ACB_C876U2	ACB_C876D1;ACB_C876D12
ACB_C876A9	ACB_C876	ACB_C876A0;ACB_C876A3	ACB_C876U1;ACB_C876U2	ACB_C876D1;ACB_C876D12
ACB_C10096A2	ACB_C10096	ACB_C10096A2;ACB_C10096A1	ACB_C10096U2;ACB_C10096U1	ACB_C10096D0;ACB_C10096D2
ACB_C29966	ACB_C29966	ACB_C29966A0;ACB_C29966A1	ACB_C29966U14;ACB_C29966U5	ACB_C29966D5;ACB_C29966D11
ACB_C12977D3	ACB_C12977	ACB_C12977A4;ACB_C12977A0	ACB_C12977U5;ACB_C12977U0	ACB_C12977D26;ACB_C12977D0
ACB_C13187A4	ACB_C13187	ACB_C13187A24;ACB_C13187A4	ACB_C13187U3;ACB_C13187U0	ACB_C13187D3;ACB_C13187D0
ACB_C7029A0	ACB_C7029	ACB_C7029A0;ACB_C7029A18	ACB_C7029U1;ACB_C7029U0	ACB_C7029D1;ACB_C7029D2
ACB_C504A6	ACB_C504	ACB_C504A8;ACB_C504A7	ACB_C504U1;ACB_C504U4	ACB_C504D1;ACB_C504D0
ACB_C9788A1	ACB_C9788	ACB_C9788A1;ACB_C9788A3	ACB_C9788U0;ACB_C9788U1	ACB_C9788D0;ACB_C9788D1
ACB_C16749D10	ACB_C16749	ACB_C16749A2;ACB_C16749A5	ACB_C16749U2;ACB_C16749U5	ACB_C16749D2;ACB_C16749D10
ACB_C9788D0	ACB_C9788	ACB_C9788A1;ACB_C9788A3	ACB_C9788U0;ACB_C9788U1	ACB_C9788D0;ACB_C9788D1
ACB_C25656A0	ACB_C25656	ACB_C25656A0;ACB_C25656A1	ACB_C25656U1;ACB_C25656U10	ACB_C25656D1;ACB_C25656D10
ACB_C1434A2	ACB_C1434	ACB_C1434A1;ACB_C1434A4	ACB_C1434U1;ACB_C1434U0	ACB_C1434D0;ACB_C1434D1
ACB_C42183U8	ACB_C42183	ACB_C42183A0;ACB_C42183A2	ACB_C42183U1;ACB_C42183U0	ACB_C42183D0;ACB_C42183D2
ACB_C36598A1	ACB_C36598	ACB_C36598A1;ACB_C36598A0	ACB_C36598U1;ACB_C36598U0	ACB_C36598D11;ACB_C36598D0
ACB_C39339D1	ACB_C39339	ACB_C39339A5;ACB_C39339A3	ACB_C39339U0	ACB_C39339D0;ACB_C39339D1
ACB_C10523U1	ACB_C10523	ACB_C10523A1;ACB_C10523A2	ACB_C10523U1;ACB_C10523U0	ACB_C10523D2;ACB_C10523D1
ACB_C1758U10	ACB_C1758	ACB_C1758A0;ACB_C1758A1	ACB_C1758U1;ACB_C1758U2	ACB_C1758D1;ACB_C1758D0
ACB_C22818U84	ACB_C22818	ACB_C22818A1;ACB_C22818A4	ACB_C22818U1;ACB_C22818U4	ACB_C22818D1;ACB_C22818D3
ACB_C2645	ACB_C2645	ACB_C2645A0;ACB_C2645A1	ACB_C2645U0;ACB_C2645U1	ACB_C2645D0;ACB_C2645D1
ACB_C1230	ACB_C1230	ACB_C1230A0;ACB_C1230A1	ACB_C1230U0;ACB_C1230U1	ACB_C1230D0;ACB_C1230D1
ACB_C1573D1	ACB_C1573	ACB_C1573A0;ACB_C1573A2	ACB_C1573U1;ACB_C1573U3	ACB_C1573D1;ACB_C1573D0
ACB_C12264	ACB_C12264	ACB_C12264A1;ACB_C12264A10	ACB_C12264U1;ACB_C12264U11	ACB_C12264D1;ACB_C12264D9
ACB_C41244A1	ACB_C41244	ACB_C41244A1;ACB_C41244A0	ACB_C41244U0;ACB_C41244U1	ACB_C41244D0;ACB_C41244D1
ACB_C25874A106	ACB_C25874	ACB_C25874A1;ACB_C25874A3	ACB_C25874U8;ACB_C25874U3	ACB_C25874D1;ACB_C25874D12
ACB_C10445A4	ACB_C10445	ACB_C10445A1;ACB_C10445A4	ACB_C10445U1;ACB_C10445U11	ACB_C10445D1;ACB_C10445D9
ACB_C19589	ACB_C19589	ACB_C19589A4;ACB_C19589A5	ACB_C19589U4;ACB_C19589U3	ACB_C19589D3;ACB_C19589D7
ACB_C14143D1	ACB_C14143	ACB_C14143A1;ACB_C14143A2	ACB_C14143U1;ACB_C14143U8	ACB_C14143D1;ACB_C14143D8
ACB_C19095D0	ACB_C19095	ACB_C19095A0	ACB_C19095U0	ACB_C19095D0
ACB_C23426D0	ACB_C23426	ACB_C23426A1;ACB_C23426A0	ACB_C23426U2;ACB_C23426U0	ACB_C23426D1;ACB_C23426D0
ACB_C5175	ACB_C5175	ACB_C5175A5;ACB_C5175A4	ACB_C5175U6;ACB_C5175U5	ACB_C5175D4;ACB_C5175D3
ACB_C33777D1	ACB_C33777	ACB_C33777A1;ACB_C33777A3	ACB_C33777U1;ACB_C33777U2	ACB_C33777D1;ACB_C33777D5
ACB_C14481A0	ACB_C14481	ACB_C14481A0;ACB_C14481A1	ACB_C14481U0;ACB_C14481U1	ACB_C14481D2;ACB_C14481D3
ACB_C20067D0	ACB_C20067	ACB_C20067A2;ACB_C20067A0	ACB_C20067U2;ACB_C20067U0	ACB_C20067D2;ACB_C20067D4
ACB_C9419	ACB_C9419	ACB_C9419A0;ACB_C9419A1	ACB_C9419U0;ACB_C9419U4	ACB_C9419D0;ACB_C9419D5
ACB_C7662	ACB_C7662	ACB_C7662A0;ACB_C7662A2	ACB_C7662U0;ACB_C7662U3	ACB_C7662D0;ACB_C7662D4
ACB_C41781D0	ACB_C41781	ACB_C41781A0;ACB_C41781A3	ACB_C41781U0;ACB_C41781U7	ACB_C41781D0;ACB_C41781D21
ACB_C1575	ACB_C1575	ACB_C1575A6;ACB_C1575A5	ACB_C1575U4;ACB_C1575U3	ACB_C1575D4;ACB_C1575D3
ACB_C6511	ACB_C6511	ACB_C6511A5;ACB_C6511A4	ACB_C6511U5;ACB_C6511U4	ACB_C6511D6;ACB_C6511D5
ACB_C34494	ACB_C34494	ACB_C34494A1;ACB_C34494A0	ACB_C34494U0;ACB_C34494U2
ACB_C9670	ACB_C9670	ACB_C9670A0;ACB_C9670A1	ACB_C9670U0;ACB_C9670U1	ACB_C9670D0;ACB_C9670D1
ACB_C19589A4	ACB_C19589	ACB_C19589A4;ACB_C19589A5	ACB_C19589U4;ACB_C19589U3	ACB_C19589D3;ACB_C19589D7
ACB_C31637	ACB_C31637	ACB_C31637A2;ACB_C31637A0	ACB_C31637U2;ACB_C31637U1	ACB_C31637D0;ACB_C31637D1
ACB_C8438	ACB_C8438	ACB_C8438A18;ACB_C8438A0	ACB_C8438U0;ACB_C8438U7	ACB_C8438D0;ACB_C8438D9
ACB_C19207	ACB_C19207	ACB_C19207A6;ACB_C19207A27	ACB_C19207U21;ACB_C19207U2	ACB_C19207D32;ACB_C19207D2
ACB_C14777A1	ACB_C14777	ACB_C14777A1;ACB_C14777A7	ACB_C14777U1;ACB_C14777U9	ACB_C14777D1;ACB_C14777D8
ACB_C16479	ACB_C16479	ACB_C16479A1;ACB_C16479A62	ACB_C16479U1;ACB_C16479U18	ACB_C16479D1;ACB_C16479D10
ACB_C27992A0	ACB_C27992	ACB_C27992A0;ACB_C27992A13	ACB_C27992U0;ACB_C27992U2	ACB_C27992D2;ACB_C27992D1
ACB_C3355	ACB_C3355	ACB_C3355A0;ACB_C3355A2	ACB_C3355U0;ACB_C3355U2	ACB_C3355D0;ACB_C3355D2
ACB_C392	ACB_C392	ACB_C392A0;ACB_C392A3	ACB_C392U3;ACB_C392U0	ACB_C392D1;ACB_C392D3
ACB_C5527A0	ACB_C5527	ACB_C5527A0;ACB_C5527A5	ACB_C5527U0;ACB_C5527U1	ACB_C5527D0;ACB_C5527D1
ACB_C15215A0	ACB_C15215	ACB_C15215A0;ACB_C15215A2	ACB_C15215U1;ACB_C15215U0	ACB_C15215D1;ACB_C15215D2
ACB_C16109U0	ACB_C16109	ACB_C16109A0;ACB_C16109A10	ACB_C16109U0;ACB_C16109U1	ACB_C16109D5;ACB_C16109D1
ACB_C39947A2	ACB_C39947	ACB_C39947A2;ACB_C39947A0	ACB_C39947U1;ACB_C39947U0	ACB_C39947D3;ACB_C39947D1
ACB_C28331	ACB_C28331	ACB_C28331A0;ACB_C28331A1	ACB_C28331U1;ACB_C28331U4	ACB_C28331D0;ACB_C28331D3
ACB_C1054	ACB_C1054	ACB_C1054A50;ACB_C1054A16	ACB_C1054U30;ACB_C1054U10	ACB_C1054D1;ACB_C1054D10
ACB_C699	ACB_C699	ACB_C699A11;ACB_C699A0	ACB_C699U0	ACB_C699D3;ACB_C699D6
ACB_C1137A1	ACB_C1137	ACB_C1137A1;ACB_C1137A0	ACB_C1137U0;ACB_C1137U1	ACB_C1137D1;ACB_C1137D4
ACB_C1643A3	ACB_C1643	ACB_C1643A0;ACB_C1643A3	ACB_C1643U0;ACB_C1643U1	ACB_C1643D4;ACB_C1643D3
ACB_C42555A0	ACB_C42555	ACB_C42555A0	ACB_C42555U0;ACB_C42555U1	ACB_C42555D0;ACB_C42555D1
ACB_C42555	ACB_C42555	ACB_C42555A0	ACB_C42555U0;ACB_C42555U1	ACB_C42555D0;ACB_C42555D1
ACB_C34327A4	ACB_C34327	ACB_C34327A0;ACB_C34327A4	ACB_C34327U25;ACB_C34327U19	ACB_C34327D0;ACB_C34327D18
ACB_C29504	ACB_C29504	ACB_C29504A1;ACB_C29504A10	ACB_C29504U1;ACB_C29504U3	ACB_C29504D1;ACB_C29504D2
ACB_C32473A0	ACB_C32473	ACB_C32473A0;ACB_C32473A1	ACB_C32473U2;ACB_C32473U0	ACB_C32473D1;ACB_C32473D3
ACB_C19166A0	ACB_C19166	ACB_C19166A0;ACB_C19166A4	ACB_C19166U0;ACB_C19166U1	ACB_C19166D1;ACB_C19166D2
ACB_C4502A2	ACB_C4502	ACB_C4502A2;ACB_C4502A0	ACB_C4502U20;ACB_C4502U3	ACB_C4502D1;ACB_C4502D12
ACB_C39451	ACB_C39451	ACB_C39451A2;ACB_C39451A5	ACB_C39451U0;ACB_C39451U2	ACB_C39451D4;ACB_C39451D5
ACB_C17603A0	ACB_C17603	ACB_C17603A0;ACB_C17603A3	ACB_C17603U0;ACB_C17603U3	ACB_C17603D0;ACB_C17603D3
ACB_C1759A1	ACB_C1759	ACB_C1759A1;ACB_C1759A5	ACB_C1759U1;ACB_C1759U2	ACB_C1759D1;ACB_C1759D2
ACB_C4475A1	ACB_C4475	ACB_C4475A1;ACB_C4475A0	ACB_C4475U1;ACB_C4475U2	ACB_C4475D1;ACB_C4475D2
ACB_C27317A0	ACB_C27317	ACB_C27317A0;ACB_C27317A2	ACB_C27317U0;ACB_C27317U5	ACB_C27317D0;ACB_C27317D3
ACB_C30134A4	ACB_C30134	ACB_C30134A4;ACB_C30134A2	ACB_C30134U4;ACB_C30134U21	ACB_C30134D1;ACB_C30134D11
ACB_C1298A1	ACB_C1298	ACB_C1298A1;ACB_C1298A2	ACB_C1298U1;ACB_C1298U0	ACB_C1298D0;ACB_C1298D1
ACB_C3764A0	ACB_C3764	ACB_C3764A2;ACB_C3764A0	ACB_C3764U3;ACB_C3764U5	ACB_C3764D2;ACB_C3764D0
ACB_C40787	ACB_C40787	ACB_C40787A2;ACB_C40787A6	ACB_C40787U2;ACB_C40787U6	ACB_C40787D2;ACB_C40787D0
ACB_C32870	ACB_C32870	ACB_C32870A0;ACB_C32870A2	ACB_C32870U0;ACB_C32870U3	ACB_C32870D1;ACB_C32870D5
ACB_C30283	ACB_C30283	ACB_C30283A0;ACB_C30283A1	ACB_C30283U0;ACB_C30283U3	ACB_C30283D0;ACB_C30283D3
ACB_C18378	ACB_C18378	ACB_C18378A0;ACB_C18378A1	ACB_C18378U0;ACB_C18378U4	ACB_C18378D0;ACB_C18378D2
ACB_C39947	ACB_C39947	ACB_C39947A2;ACB_C39947A0	ACB_C39947U1;ACB_C39947U0	ACB_C39947D3;ACB_C39947D1
ACB_C7034A0	ACB_C7034	ACB_C7034A0;ACB_C7034A11	ACB_C7034U0;ACB_C7034U1	ACB_C7034D0;ACB_C7034D1
ACB_C36380A0	ACB_C36380	ACB_C36380A0;ACB_C36380A5	ACB_C36380U0;ACB_C36380U3	ACB_C36380D0;ACB_C36380D8
ACB_C18073	ACB_C18073	ACB_C18073A1;ACB_C18073A2	ACB_C18073U1;ACB_C18073U3	ACB_C18073D1;ACB_C18073D5
ACB_C15757A3	ACB_C15757	ACB_C15757A3;ACB_C15757A2	ACB_C15757U2;ACB_C15757U14	ACB_C15757D16;ACB_C15757D2
ACB_C4104	ACB_C4104	ACB_C4104A2;ACB_C4104A5	ACB_C4104U1;ACB_C4104U5	ACB_C4104D0;ACB_C4104D2
ACB_C25736	ACB_C25736	ACB_C25736A1;ACB_C25736A0	ACB_C25736U0;ACB_C25736U11	ACB_C25736D1;ACB_C25736D0
ACB_C23612A0	ACB_C23612	ACB_C23612A0;ACB_C23612A1	ACB_C23612U4;ACB_C23612U6	ACB_C23612D2;ACB_C23612D1
ACB_C10934A0	ACB_C10934	ACB_C10934A0;ACB_C10934A2	ACB_C10934U0;ACB_C10934U2	ACB_C10934D0;ACB_C10934D2
ACB_C33180	ACB_C33180	ACB_C33180A1;ACB_C33180A0	ACB_C33180U2;ACB_C33180U3	ACB_C33180D2;ACB_C33180D7
ACB_C15338A0	ACB_C15338	ACB_C15338A0;ACB_C15338A2	ACB_C15338U0;ACB_C15338U1	ACB_C15338D0;ACB_C15338D2
ACB_C15338	ACB_C15338	ACB_C15338A0;ACB_C15338A2	ACB_C15338U0;ACB_C15338U1	ACB_C15338D0;ACB_C15338D2
ACB_C8691D0	ACB_C8691	ACB_C8691A0;ACB_C8691A1	ACB_C8691U0	ACB_C8691D0
ACB_C36375A0	ACB_C36375	ACB_C36375A0;ACB_C36375A2	ACB_C36375U0;ACB_C36375U9	ACB_C36375D1;ACB_C36375D5
ACB_C36375	ACB_C36375	ACB_C36375A0;ACB_C36375A2	ACB_C36375U0;ACB_C36375U9	ACB_C36375D1;ACB_C36375D5
ACB_C36375D1	ACB_C36375	ACB_C36375A0;ACB_C36375A2	ACB_C36375U0;ACB_C36375U9	ACB_C36375D1;ACB_C36375D5
ACB_C31468	ACB_C31468	ACB_C31468A0;ACB_C31468A3	ACB_C31468U1;ACB_C31468U2	ACB_C31468D0;ACB_C31468D1
ACB_C42431A0	ACB_C42431	ACB_C42431A0	ACB_C42431U0	ACB_C42431D0
ACB_C42431	ACB_C42431	ACB_C42431A0	ACB_C42431U0	ACB_C42431D0
ACB_C5026A0	ACB_C5026	ACB_C5026A0;ACB_C5026A1	ACB_C5026U0	ACB_C5026D0
ACB_C17406U284	ACB_C17406	ACB_C17406A0;ACB_C17406A1	ACB_C17406U265;ACB_C17406U12	ACB_C17406D0;ACB_C17406D6
ACB_C6259U65	ACB_C6259	ACB_C6259A24;ACB_C6259A1	ACB_C6259U1;ACB_C6259U2	ACB_C6259D1;ACB_C6259D16
ACB_C16128A19	ACB_C16128	ACB_C16128A1;ACB_C16128A3	ACB_C16128U1;ACB_C16128U2	ACB_C16128D0;ACB_C16128D2
ACB_C13278U0	ACB_C13278	ACB_C13278A0;ACB_C13278A3	ACB_C13278U0;ACB_C13278U6	ACB_C13278D0;ACB_C13278D4
ACB_C8691A0	ACB_C8691	ACB_C8691A0;ACB_C8691A1	ACB_C8691U0	ACB_C8691D0
ACB_C5026D0	ACB_C5026	ACB_C5026A0;ACB_C5026A1	ACB_C5026U0	ACB_C5026D0
ACB_C3139A1	ACB_C3139	ACB_C3139A0;ACB_C3139A1	ACB_C3139U1;ACB_C3139U11	ACB_C3139D0;ACB_C3139D3
ACB_C42431D0	ACB_C42431	ACB_C42431A0	ACB_C42431U0	ACB_C42431D0
ACB_C30526	ACB_C30526	ACB_C30526A1;ACB_C30526A2	ACB_C30526U1;ACB_C30526U2	ACB_C30526D1;ACB_C30526D0
ACB_C16026A1	ACB_C16026	ACB_C16026A0;ACB_C16026A1	ACB_C16026U0;ACB_C16026U1	ACB_C16026D1;ACB_C16026D0
ACB_C42431U0	ACB_C42431	ACB_C42431A0	ACB_C42431U0	ACB_C42431D0
ACB_C24023	ACB_C24023	ACB_C24023A0;ACB_C24023A4	ACB_C24023U0;ACB_C24023U1	ACB_C24023D8;ACB_C24023D4
ACB_C3227U0	ACB_C3227	ACB_C3227A0;ACB_C3227A1	ACB_C3227U0	ACB_C3227D0
ACB_C20215U1	ACB_C20215	ACB_C20215A3;ACB_C20215A1	ACB_C20215U1;ACB_C20215U9	ACB_C20215D1;ACB_C20215D11
ACB_C29451	ACB_C29451	ACB_C29451A0;ACB_C29451A2	ACB_C29451U0	ACB_C29451D0;ACB_C29451D1
ACB_C29451U0	ACB_C29451	ACB_C29451A0;ACB_C29451A2	ACB_C29451U0	ACB_C29451D0;ACB_C29451D1
ACB_C34331	ACB_C34331	ACB_C34331A0;ACB_C34331A2	ACB_C34331U5;ACB_C34331U1	ACB_C34331D0;ACB_C34331D1
ACB_C4219D0	ACB_C4219	ACB_C4219A1;ACB_C4219A10	ACB_C4219U1;ACB_C4219U6	ACB_C4219D0;ACB_C4219D11
ACB_C1223	ACB_C1223	ACB_C1223A4;ACB_C1223A1	ACB_C1223U12;ACB_C1223U2	ACB_C1223D4;ACB_C1223D1
ACB_C31819	ACB_C31819	ACB_C31819A7;ACB_C31819A2	ACB_C31819U1;ACB_C31819U5	ACB_C31819D7;ACB_C31819D3
ACB_C1625	ACB_C1625	ACB_C1625A42;ACB_C1625A6	ACB_C1625U6;ACB_C1625U5	ACB_C1625D3;ACB_C1625D2
ACB_C14272A1	ACB_C14272	ACB_C14272A1;ACB_C14272A4	ACB_C14272U1;ACB_C14272U5	ACB_C14272D1;ACB_C14272D5
ACB_C17416	ACB_C17416	ACB_C17416A0;ACB_C17416A8	ACB_C17416U1;ACB_C17416U2	ACB_C17416D1;ACB_C17416D11
ACB_C27833	ACB_C27833	ACB_C27833A0;ACB_C27833A4	ACB_C27833U1;ACB_C27833U4	ACB_C27833D1;ACB_C27833D0
ACB_C5739	ACB_C5739	ACB_C5739A1;ACB_C5739A2	ACB_C5739U0;ACB_C5739U1	ACB_C5739D1;ACB_C5739D2
ACB_C22245A0	ACB_C22245	ACB_C22245A0	ACB_C22245U0	ACB_C22245D0
ACB_C22245	ACB_C22245	ACB_C22245A0	ACB_C22245U0	ACB_C22245D0
ACB_C27830D0	ACB_C27830	ACB_C27830A0;ACB_C27830A1	ACB_C27830U0;ACB_C27830U5	ACB_C27830D0;ACB_C27830D4
ACB_C23485A6	ACB_C23485	ACB_C23485A6;ACB_C23485A9	ACB_C23485U51;ACB_C23485U1	ACB_C23485D1;ACB_C23485D10
ACB_C9210A3	ACB_C9210	ACB_C9210A0;ACB_C9210A2	ACB_C9210U25;ACB_C9210U13	ACB_C9210D0;ACB_C9210D1
ACB_C18046A2	ACB_C18046	ACB_C18046A0;ACB_C18046A1	ACB_C18046U0;ACB_C18046U1	ACB_C18046D1;ACB_C18046D10
ACB_C39458	ACB_C39458	ACB_C39458A0;ACB_C39458A1	ACB_C39458U0;ACB_C39458U1	ACB_C39458D4;ACB_C39458D2
ACB_C9210D2	ACB_C9210	ACB_C9210A0;ACB_C9210A2	ACB_C9210U25;ACB_C9210U13	ACB_C9210D0;ACB_C9210D1
ACB_C32034D1	ACB_C32034	ACB_C32034A2;ACB_C32034A0	ACB_C32034U5;ACB_C32034U10	ACB_C32034D1;ACB_C32034D5
ACB_C40536	ACB_C40536	ACB_C40536A0;ACB_C40536A1	ACB_C40536U1;ACB_C40536U4	ACB_C40536D2;ACB_C40536D5
ACB_C6518	ACB_C6518	ACB_C6518A1;ACB_C6518A0	ACB_C6518U1;ACB_C6518U9	ACB_C6518D1;ACB_C6518D11
ACB_C2830D2	ACB_C2830	ACB_C2830A6;ACB_C2830A7	ACB_C2830U0	ACB_C2830D2;ACB_C2830D4
ACB_C8442U2	ACB_C8442	ACB_C8442A0;ACB_C8442A8	ACB_C8442U2;ACB_C8442U24	ACB_C8442D0;ACB_C8442D2
ACB_C9518	ACB_C9518	ACB_C9518A0;ACB_C9518A6	ACB_C9518U2;ACB_C9518U5	ACB_C9518D0;ACB_C9518D2
ACB_C14308A0	ACB_C14308	ACB_C14308A0;ACB_C14308A5	ACB_C14308U0	ACB_C14308D0
ACB_C25229	ACB_C25229	ACB_C25229A0;ACB_C25229A6	ACB_C25229U3;ACB_C25229U7	ACB_C25229D0;ACB_C25229D3
ACB_C24228	ACB_C24228	ACB_C24228A0;ACB_C24228A3	ACB_C24228U0;ACB_C24228U3	ACB_C24228D0;ACB_C24228D3
ACB_C17426	ACB_C17426	ACB_C17426A0;ACB_C17426A1	ACB_C17426U0;ACB_C17426U1	ACB_C17426D0;ACB_C17426D1
ACB_C24228D0	ACB_C24228	ACB_C24228A0;ACB_C24228A3	ACB_C24228U0;ACB_C24228U3	ACB_C24228D0;ACB_C24228D3
ACB_C4329	ACB_C4329	ACB_C4329A1;ACB_C4329A16	ACB_C4329U1;ACB_C4329U5	ACB_C4329D1;ACB_C4329D11
ACB_C19053	ACB_C19053	ACB_C19053A0;ACB_C19053A6	ACB_C19053U0	ACB_C19053D0;ACB_C19053D1
ACB_C32928	ACB_C32928	ACB_C32928A1;ACB_C32928A0	ACB_C32928U2;ACB_C32928U0
ACB_C20680	ACB_C20680	ACB_C20680A1;ACB_C20680A6	ACB_C20680U1;ACB_C20680U7	ACB_C20680D1;ACB_C20680D7
ACB_C14308U0	ACB_C14308	ACB_C14308A0;ACB_C14308A5	ACB_C14308U0	ACB_C14308D0
ACB_C19442	ACB_C19442	ACB_C19442A0;ACB_C19442A3	ACB_C19442U0;ACB_C19442U8	ACB_C19442D0;ACB_C19442D1
ACB_C24228A0	ACB_C24228	ACB_C24228A0;ACB_C24228A3	ACB_C24228U0;ACB_C24228U3	ACB_C24228D0;ACB_C24228D3
ACB_C9796D1	ACB_C9796	ACB_C9796A1;ACB_C9796A0	ACB_C9796U1;ACB_C9796U2	ACB_C9796D1;ACB_C9796D0
ACB_C261	ACB_C261	ACB_C261A3;ACB_C261A2	ACB_C261U0;ACB_C261U1	ACB_C261D0;ACB_C261D1
ACB_C13833	ACB_C13833	ACB_C13833A0;ACB_C13833A1	ACB_C13833U0	ACB_C13833D0;ACB_C13833D1
ACB_C3533U0	ACB_C3533	ACB_C3533A0;ACB_C3533A2	ACB_C3533U0;ACB_C3533U1	ACB_C3533D0;ACB_C3533D2
ACB_C10543U0	ACB_C10543	ACB_C10543A0;ACB_C10543A1	ACB_C10543U0;ACB_C10543U4	ACB_C10543D0;ACB_C10543D1
ACB_C1347U10	ACB_C1347	ACB_C1347A1;ACB_C1347A10	ACB_C1347U1;ACB_C1347U2	ACB_C1347D1;ACB_C1347D2
ACB_C5628	ACB_C5628	ACB_C5628A4;ACB_C5628A16	ACB_C5628U11;ACB_C5628U24	ACB_C5628D1;ACB_C5628D6
ACB_C17459	ACB_C17459	ACB_C17459A2;ACB_C17459A1	ACB_C17459U2;ACB_C17459U1	ACB_C17459D2;ACB_C17459D1
ACB_C31099A1	ACB_C31099	ACB_C31099A1;ACB_C31099A3	ACB_C31099U22;ACB_C31099U3	ACB_C31099D22;ACB_C31099D3
ACB_C16151	ACB_C16151	ACB_C16151A0;ACB_C16151A4	ACB_C16151U0;ACB_C16151U1	ACB_C16151D0;ACB_C16151D1
ACB_C14308	ACB_C14308	ACB_C14308A0;ACB_C14308A5	ACB_C14308U0	ACB_C14308D0
ACB_C31938	ACB_C31938	ACB_C31938A0;ACB_C31938A15
ACB_C8438A0	ACB_C8438	ACB_C8438A18;ACB_C8438A0	ACB_C8438U0;ACB_C8438U7	ACB_C8438D0;ACB_C8438D9
ACB_C5222U2	ACB_C5222	ACB_C5222A0;ACB_C5222A31	ACB_C5222U3;ACB_C5222U2	ACB_C5222D0;ACB_C5222D1
ACB_C9111A0	ACB_C9111	ACB_C9111A0;ACB_C9111A2	ACB_C9111U0;ACB_C9111U2	ACB_C9111D0;ACB_C9111D2
ACB_C19994	ACB_C19994	ACB_C19994A0;ACB_C19994A1	ACB_C19994U0;ACB_C19994U11	ACB_C19994D1;ACB_C19994D7
ACB_C34963	ACB_C34963	ACB_C34963A7;ACB_C34963A0	ACB_C34963U10;ACB_C34963U0	ACB_C34963D8;ACB_C34963D0
ACB_C24228U0	ACB_C24228	ACB_C24228A0;ACB_C24228A3	ACB_C24228U0;ACB_C24228U3	ACB_C24228D0;ACB_C24228D3
ACB_C38987U9	ACB_C38987	ACB_C38987A1;ACB_C38987A2	ACB_C38987U1;ACB_C38987U2	ACB_C38987D1;ACB_C38987D5
ACB_C23730	ACB_C23730	ACB_C23730A3;ACB_C23730A8		ACB_C23730D0;ACB_C23730D1
ACB_C17326	ACB_C17326	ACB_C17326A0;ACB_C17326A1	ACB_C17326U4;ACB_C17326U1	ACB_C17326D0;ACB_C17326D1
ACB_C26162A0	ACB_C26162	ACB_C26162A0;ACB_C26162A23	ACB_C26162U0;ACB_C26162U45	ACB_C26162D0;ACB_C26162D41
ACB_C18277A0	ACB_C18277	ACB_C18277A0;ACB_C18277A1	ACB_C18277U1;ACB_C18277U4	ACB_C18277D1;ACB_C18277D4
ACB_C30280	ACB_C30280	ACB_C30280A4;ACB_C30280A6	ACB_C30280U5;ACB_C30280U0	ACB_C30280D1;ACB_C30280D2
ACB_C10459D0	ACB_C10459	ACB_C10459A5;ACB_C10459A0	ACB_C10459U6;ACB_C10459U0	ACB_C10459D0;ACB_C10459D1
ACB_C15684	ACB_C15684	ACB_C15684A1;ACB_C15684A10	ACB_C15684U1;ACB_C15684U11	ACB_C15684D1;ACB_C15684D11
ACB_C25515A0	ACB_C25515	ACB_C25515A0;ACB_C25515A1	ACB_C25515U0;ACB_C25515U1	ACB_C25515D1;ACB_C25515D0
ACB_C31349	ACB_C31349	ACB_C31349A1;ACB_C31349A2	ACB_C31349U1;ACB_C31349U2	ACB_C31349D8;ACB_C31349D7
ACB_C35206	ACB_C35206	ACB_C35206A0;ACB_C35206A1	ACB_C35206U0;ACB_C35206U1	ACB_C35206D0;ACB_C35206D1
ACB_C8894	ACB_C8894	ACB_C8894A0	ACB_C8894U0;ACB_C8894U1	ACB_C8894D0;ACB_C8894D1
ACB_C8894A0	ACB_C8894	ACB_C8894A0	ACB_C8894U0;ACB_C8894U1	ACB_C8894D0;ACB_C8894D1
ACB_C43582	ACB_C43582	ACB_C43582A0;ACB_C43582A1
ACB_C23426D1	ACB_C23426	ACB_C23426A1;ACB_C23426A0	ACB_C23426U2;ACB_C23426U0	ACB_C23426D1;ACB_C23426D0
ACB_C12659U2	ACB_C12659	ACB_C12659A2;ACB_C12659A1	ACB_C12659U2;ACB_C12659U1	ACB_C12659D1;ACB_C12659D0
ACB_C12659A2	ACB_C12659	ACB_C12659A2;ACB_C12659A1	ACB_C12659U2;ACB_C12659U1	ACB_C12659D1;ACB_C12659D0
ACB_C809A25	ACB_C809	ACB_C809A1;ACB_C809A109	ACB_C809U1;ACB_C809U2	ACB_C809D1;ACB_C809D2
ACB_C1140A4	ACB_C1140	ACB_C1140A4;ACB_C1140A5	ACB_C1140U0;ACB_C1140U1	ACB_C1140D0;ACB_C1140D1
ACB_C31509A1	ACB_C31509	ACB_C31509A1;ACB_C31509A0	ACB_C31509U1;ACB_C31509U0	ACB_C31509D1;ACB_C31509D0
ACB_C8850U42	ACB_C8850	ACB_C8850A1;ACB_C8850A16	ACB_C8850U1;ACB_C8850U15	ACB_C8850D1;ACB_C8850D7
ACB_C30859	ACB_C30859	ACB_C30859A0;ACB_C30859A1
ACB_C10715A0	ACB_C10715	ACB_C10715A0;ACB_C10715A6	ACB_C10715U3;ACB_C10715U1	ACB_C10715D0;ACB_C10715D1
ACB_C16230U0	ACB_C16230	ACB_C16230A0	ACB_C16230U0	ACB_C16230D0
ACB_C16230A0	ACB_C16230	ACB_C16230A0	ACB_C16230U0	ACB_C16230D0
ACB_C16230	ACB_C16230	ACB_C16230A0	ACB_C16230U0	ACB_C16230D0
ACB_C16230D0	ACB_C16230	ACB_C16230A0	ACB_C16230U0	ACB_C16230D0
ACB_C3220A1	ACB_C3220	ACB_C3220A1;ACB_C3220A2	ACB_C3220U1;ACB_C3220U2	ACB_C3220D1;ACB_C3220D0
ACB_C3987D0	ACB_C3987	ACB_C3987A2;ACB_C3987A1	ACB_C3987U6;ACB_C3987U1	ACB_C3987D1;ACB_C3987D6
ACB_C7756	ACB_C7756	ACB_C7756A0;ACB_C7756A2	ACB_C7756U2;ACB_C7756U1	ACB_C7756D0;ACB_C7756D1
ACB_C4903	ACB_C4903	ACB_C4903A10;ACB_C4903A3	ACB_C4903U1;ACB_C4903U2	ACB_C4903D0;ACB_C4903D1
ACB_C43026D192	ACB_C43026	ACB_C43026A0;ACB_C43026A4		ACB_C43026D69;ACB_C43026D35
ACB_C31509D1	ACB_C31509	ACB_C31509A1;ACB_C31509A0	ACB_C31509U1;ACB_C31509U0	ACB_C31509D1;ACB_C31509D0
ACB_C1856D2	ACB_C1856	ACB_C1856A1;ACB_C1856A7	ACB_C1856U1;ACB_C1856U7	ACB_C1856D1;ACB_C1856D0
ACB_C1856U2	ACB_C1856	ACB_C1856A1;ACB_C1856A7	ACB_C1856U1;ACB_C1856U7	ACB_C1856D1;ACB_C1856D0
ACB_C30225U0	ACB_C30225	ACB_C30225A0	ACB_C30225U0	ACB_C30225D0
ACB_C11678A69	ACB_C11678	ACB_C11678A1;ACB_C11678A2	ACB_C11678U1;ACB_C11678U13	ACB_C11678D1;ACB_C11678D4
ACB_C30225	ACB_C30225	ACB_C30225A0	ACB_C30225U0	ACB_C30225D0
ACB_C30225A0	ACB_C30225	ACB_C30225A0	ACB_C30225U0	ACB_C30225D0
ACB_C12659D1	ACB_C12659	ACB_C12659A2;ACB_C12659A1	ACB_C12659U2;ACB_C12659U1	ACB_C12659D1;ACB_C12659D0
ACB_C30225D0	ACB_C30225	ACB_C30225A0	ACB_C30225U0	ACB_C30225D0
ACB_C14219A8	ACB_C14219	ACB_C14219A0;ACB_C14219A4	ACB_C14219U1;ACB_C14219U11	ACB_C14219D12;ACB_C14219D1
ACB_C28124A12	ACB_C28124	ACB_C28124A12;ACB_C28124A9	ACB_C28124U0
ACB_C8316A15	ACB_C8316	ACB_C8316A12;ACB_C8316A15	ACB_C8316U0;ACB_C8316U1
ACB_C809A35	ACB_C809	ACB_C809A1;ACB_C809A109	ACB_C809U1;ACB_C809U2	ACB_C809D1;ACB_C809D2
ACB_C43570U41	ACB_C43570	ACB_C43570A7;ACB_C43570A0	ACB_C43570U40;ACB_C43570U39
ACB_C11678U13	ACB_C11678	ACB_C11678A1;ACB_C11678A2	ACB_C11678U1;ACB_C11678U13	ACB_C11678D1;ACB_C11678D4
ACB_C30859A0	ACB_C30859	ACB_C30859A0;ACB_C30859A1
ACB_C18131A5	ACB_C18131	ACB_C18131A5;ACB_C18131A4	ACB_C18131U2;ACB_C18131U1	ACB_C18131D0
ACB_C1434A3	ACB_C1434	ACB_C1434A1;ACB_C1434A4	ACB_C1434U1;ACB_C1434U0	ACB_C1434D0;ACB_C1434D1
ACB_C1008D12	ACB_C1008	ACB_C1008A34;ACB_C1008A1	ACB_C1008U14;ACB_C1008U7	ACB_C1008D12;ACB_C1008D10
ACB_C1722A67	ACB_C1722	ACB_C1722A1;ACB_C1722A11	ACB_C1722U1;ACB_C1722U0	ACB_C1722D1;ACB_C1722D3
ACB_C6357	ACB_C6357	ACB_C6357A3;ACB_C6357A6	ACB_C6357U105;ACB_C6357U121	ACB_C6357D8;ACB_C6357D150
ACB_C1434A1	ACB_C1434	ACB_C1434A1;ACB_C1434A4	ACB_C1434U1;ACB_C1434U0	ACB_C1434D0;ACB_C1434D1
ACB_C25743D7	ACB_C25743	ACB_C25743A3;ACB_C25743A1	ACB_C25743U3;ACB_C25743U1	ACB_C25743D7;ACB_C25743D2
ACB_C29269D11	ACB_C29269	ACB_C29269A5;ACB_C29269A4	ACB_C29269U8;ACB_C29269U5	ACB_C29269D11;ACB_C29269D10
ACB_C3283A23	ACB_C3283	ACB_C3283A5;ACB_C3283A0	ACB_C3283U3;ACB_C3283U0	ACB_C3283D0;ACB_C3283D16
ACB_C5431A6	ACB_C5431	ACB_C5431A3;ACB_C5431A6	ACB_C5431U1;ACB_C5431U0	ACB_C5431D0
ACB_C7754D5	ACB_C7754	ACB_C7754A0	ACB_C7754U0	ACB_C7754D2;ACB_C7754D8
ACB_C9792U13	ACB_C9792	ACB_C9792A2;ACB_C9792A1	ACB_C9792U2;ACB_C9792U1	ACB_C9792D6;ACB_C9792D1
ACB_C1434A54	ACB_C1434	ACB_C1434A1;ACB_C1434A4	ACB_C1434U1;ACB_C1434U0	ACB_C1434D0;ACB_C1434D1
ACB_C1722U35	ACB_C1722	ACB_C1722A1;ACB_C1722A11	ACB_C1722U1;ACB_C1722U0	ACB_C1722D1;ACB_C1722D3
ACB_C8402D1	ACB_C8402	ACB_C8402A1;ACB_C8402A0	ACB_C8402U1;ACB_C8402U3	ACB_C8402D1;ACB_C8402D0
ACB_C32261	ACB_C32261	ACB_C32261A0;ACB_C32261A1	ACB_C32261U0;ACB_C32261U1	ACB_C32261D0;ACB_C32261D1
ACB_C30111	ACB_C30111	ACB_C30111A2;ACB_C30111A1	ACB_C30111U5;ACB_C30111U8	ACB_C30111D0;ACB_C30111D3
ACB_C41261A0	ACB_C41261	ACB_C41261A0;ACB_C41261A1	ACB_C41261U2;ACB_C41261U3	ACB_C41261D2;ACB_C41261D3
ACB_C12977D26	ACB_C12977	ACB_C12977A4;ACB_C12977A0	ACB_C12977U5;ACB_C12977U0	ACB_C12977D26;ACB_C12977D0
ACB_C1758U34	ACB_C1758	ACB_C1758A0;ACB_C1758A1	ACB_C1758U1;ACB_C1758U2	ACB_C1758D1;ACB_C1758D0
ACB_C13187A24	ACB_C13187	ACB_C13187A24;ACB_C13187A4	ACB_C13187U3;ACB_C13187U0	ACB_C13187D3;ACB_C13187D0
ACB_C11850A28	ACB_C11850	ACB_C11850A0;ACB_C11850A1	ACB_C11850U1;ACB_C11850U0	ACB_C11850D1;ACB_C11850D2
ACB_C5877	ACB_C5877	ACB_C5877A7;ACB_C5877A11	ACB_C5877U10;ACB_C5877U7	ACB_C5877D10;ACB_C5877D6
ACB_C677D19	ACB_C677	ACB_C677A13;ACB_C677A23	ACB_C677U0;ACB_C677U1	ACB_C677D9;ACB_C677D1
ACB_C11067U23	ACB_C11067	ACB_C11067A1;ACB_C11067A10	ACB_C11067U2;ACB_C11067U11	ACB_C11067D2;ACB_C11067D12
ACB_C288D0	ACB_C288	ACB_C288A0;ACB_C288A1	ACB_C288U0	ACB_C288D0;ACB_C288D1
ACB_C11067A20	ACB_C11067	ACB_C11067A1;ACB_C11067A10	ACB_C11067U2;ACB_C11067U11	ACB_C11067D2;ACB_C11067D12
ACB_C288A0	ACB_C288	ACB_C288A0;ACB_C288A1	ACB_C288U0	ACB_C288D0;ACB_C288D1
ACB_C1092U31	ACB_C1092	ACB_C1092A16;ACB_C1092A35	ACB_C1092U3;ACB_C1092U15	ACB_C1092D13;ACB_C1092D3
ACB_C15847D0	ACB_C15847	ACB_C15847A0;ACB_C15847A2	ACB_C15847U0;ACB_C15847U2	ACB_C15847D0;ACB_C15847D1
ACB_C5458	ACB_C5458	ACB_C5458A90;ACB_C5458A54	ACB_C5458U26;ACB_C5458U9	ACB_C5458D10;ACB_C5458D50
ACB_C5145A0	ACB_C5145	ACB_C5145A0;ACB_C5145A2	ACB_C5145U0;ACB_C5145U2	ACB_C5145D0;ACB_C5145D2
ACB_C37032U5	ACB_C37032	ACB_C37032A2;ACB_C37032A0	ACB_C37032U5;ACB_C37032U7	ACB_C37032D0
ACB_C21427A4	ACB_C21427	ACB_C21427A3;ACB_C21427A4
ACB_C25743A3	ACB_C25743	ACB_C25743A3;ACB_C25743A1	ACB_C25743U3;ACB_C25743U1	ACB_C25743D7;ACB_C25743D2
ACB_C4678U1	ACB_C4678	ACB_C4678A1;ACB_C4678A5	ACB_C4678U1;ACB_C4678U0	ACB_C4678D0;ACB_C4678D1
ACB_C8093	ACB_C8093	ACB_C8093A4;ACB_C8093A0	ACB_C8093U3;ACB_C8093U0	ACB_C8093D3;ACB_C8093D4
ACB_C42538U4	ACB_C42538	ACB_C42538A0;ACB_C42538A1	ACB_C42538U0;ACB_C42538U3	ACB_C42538D0;ACB_C42538D3
ACB_C16216A1	ACB_C16216	ACB_C16216A1;ACB_C16216A3	ACB_C16216U1;ACB_C16216U5	ACB_C16216D1;ACB_C16216D4
ACB_C43784A2	ACB_C43784	ACB_C43784A2;ACB_C43784A4	ACB_C43784U0;ACB_C43784U20
ACB_C2655	ACB_C2655	ACB_C2655A4;ACB_C2655A8	ACB_C2655U2;ACB_C2655U0	ACB_C2655D3;ACB_C2655D1
ACB_C34295U1	ACB_C34295	ACB_C34295A0;ACB_C34295A1	ACB_C34295U1;ACB_C34295U0	ACB_C34295D0
ACB_C12659	ACB_C12659	ACB_C12659A2;ACB_C12659A1	ACB_C12659U2;ACB_C12659U1	ACB_C12659D1;ACB_C12659D0
ACB_C31509	ACB_C31509	ACB_C31509A1;ACB_C31509A0	ACB_C31509U1;ACB_C31509U0	ACB_C31509D1;ACB_C31509D0
ACB_C42142U14	ACB_C42142	ACB_C42142A0;ACB_C42142A1	ACB_C42142U3;ACB_C42142U14	ACB_C42142D2;ACB_C42142D0
ACB_C10607U0	ACB_C10607	ACB_C10607A1;ACB_C10607A0	ACB_C10607U1;ACB_C10607U7	ACB_C10607D1;ACB_C10607D10
ACB_C1516	ACB_C1516	ACB_C1516A42;ACB_C1516A12	ACB_C1516U3;ACB_C1516U6	ACB_C1516D0;ACB_C1516D4
ACB_C3987A0	ACB_C3987	ACB_C3987A2;ACB_C3987A1	ACB_C3987U6;ACB_C3987U1	ACB_C3987D1;ACB_C3987D6
ACB_C9170D6	ACB_C9170	ACB_C9170A0;ACB_C9170A1	ACB_C9170U0;ACB_C9170U4	ACB_C9170D1;ACB_C9170D6
ACB_C17738D18	ACB_C17738	ACB_C17738A0;ACB_C17738A13	ACB_C17738U0;ACB_C17738U11	ACB_C17738D0;ACB_C17738D18
ACB_C43026D440	ACB_C43026	ACB_C43026A0;ACB_C43026A4		ACB_C43026D69;ACB_C43026D35
ACB_C15165	ACB_C15165	ACB_C15165A1;ACB_C15165A0	ACB_C15165U0;ACB_C15165U1	ACB_C15165D1;ACB_C15165D0
ACB_C36877A0	ACB_C36877	ACB_C36877A0;ACB_C36877A1	ACB_C36877U9;ACB_C36877U0	ACB_C36877D7;ACB_C36877D15
ACB_C7606A11	ACB_C7606	ACB_C7606A21;ACB_C7606A20	ACB_C7606U10;ACB_C7606U18	ACB_C7606D2;ACB_C7606D3
ACB_C37923D0	ACB_C37923	ACB_C37923A0;ACB_C37923A2	ACB_C37923U0;ACB_C37923U3	ACB_C37923D0;ACB_C37923D2
ACB_C2244A0	ACB_C2244	ACB_C2244A0;ACB_C2244A4	ACB_C2244U0;ACB_C2244U3	ACB_C2244D1;ACB_C2244D9
ACB_C8850A17	ACB_C8850	ACB_C8850A1;ACB_C8850A16	ACB_C8850U1;ACB_C8850U15	ACB_C8850D1;ACB_C8850D7
ACB_C23488	ACB_C23488	ACB_C23488A2;ACB_C23488A0	ACB_C23488U3;ACB_C23488U2	ACB_C23488D2;ACB_C23488D1
ACB_C17706A0	ACB_C17706	ACB_C17706A0;ACB_C17706A4	ACB_C17706U2;ACB_C17706U1	ACB_C17706D1;ACB_C17706D2
ACB_C758U0	ACB_C758	ACB_C758A0;ACB_C758A1	ACB_C758U0;ACB_C758U1	ACB_C758D0;ACB_C758D1
ACB_C11622D1	ACB_C11622	ACB_C11622A1;ACB_C11622A2	ACB_C11622U0	ACB_C11622D1;ACB_C11622D0
ACB_C758A0	ACB_C758	ACB_C758A0;ACB_C758A1	ACB_C758U0;ACB_C758U1	ACB_C758D0;ACB_C758D1
ACB_C6458A0	ACB_C6458	ACB_C6458A0;ACB_C6458A7	ACB_C6458U2;ACB_C6458U7	ACB_C6458D3;ACB_C6458D4
ACB_C26387D1	ACB_C26387	ACB_C26387A1;ACB_C26387A49	ACB_C26387U1;ACB_C26387U9	ACB_C26387D1;ACB_C26387D12
ACB_C6751D3	ACB_C6751	ACB_C6751A1;ACB_C6751A4	ACB_C6751U0;ACB_C6751U1	ACB_C6751D3;ACB_C6751D6
ACB_C36877D7	ACB_C36877	ACB_C36877A0;ACB_C36877A1	ACB_C36877U9;ACB_C36877U0	ACB_C36877D7;ACB_C36877D15
ACB_C15069	ACB_C15069	ACB_C15069A0;ACB_C15069A7	ACB_C15069U0;ACB_C15069U11	ACB_C15069D0;ACB_C15069D9
ACB_C4797A0	ACB_C4797	ACB_C4797A0;ACB_C4797A1	ACB_C4797U0;ACB_C4797U1	ACB_C4797D3;ACB_C4797D6
ACB_C11678A1	ACB_C11678	ACB_C11678A1;ACB_C11678A2	ACB_C11678U1;ACB_C11678U13	ACB_C11678D1;ACB_C11678D4
ACB_C43798	ACB_C43798	ACB_C43798A0;ACB_C43798A1		ACB_C43798D55;ACB_C43798D47
ACB_C31416	ACB_C31416	ACB_C31416A0;ACB_C31416A2	ACB_C31416U0;ACB_C31416U3	ACB_C31416D2;ACB_C31416D4
ACB_C38982U1	ACB_C38982	ACB_C38982A1;ACB_C38982A0	ACB_C38982U1;ACB_C38982U3	ACB_C38982D1;ACB_C38982D4
ACB_C15069D0	ACB_C15069	ACB_C15069A0;ACB_C15069A7	ACB_C15069U0;ACB_C15069U11	ACB_C15069D0;ACB_C15069D9
ACB_C2582A1	ACB_C2582	ACB_C2582A1;ACB_C2582A44	ACB_C2582U1;ACB_C2582U42	ACB_C2582D1;ACB_C2582D11
ACB_C18339	ACB_C18339	ACB_C18339A6;ACB_C18339A4	ACB_C18339U3;ACB_C18339U0	ACB_C18339D5;ACB_C18339D3
ACB_C900U13	ACB_C900	ACB_C900A33;ACB_C900A1	ACB_C900U13;ACB_C900U8	ACB_C900D0;ACB_C900D3
ACB_C10517D7	ACB_C10517	ACB_C10517A0;ACB_C10517A1	ACB_C10517U14;ACB_C10517U17	ACB_C10517D7;ACB_C10517D6
ACB_C6374U7	ACB_C6374	ACB_C6374A0;ACB_C6374A5	ACB_C6374U7;ACB_C6374U14	ACB_C6374D3;ACB_C6374D16
ACB_C17168A1	ACB_C17168	ACB_C17168A1;ACB_C17168A2	ACB_C17168U1;ACB_C17168U5	ACB_C17168D1;ACB_C17168D7
ACB_C26245	ACB_C26245	ACB_C26245A0;ACB_C26245A1	ACB_C26245U2;ACB_C26245U1	ACB_C26245D1;ACB_C26245D7
ACB_C1661U3	ACB_C1661	ACB_C1661A7;ACB_C1661A15	ACB_C1661U3;ACB_C1661U1	ACB_C1661D1;ACB_C1661D9
ACB_C16671A0	ACB_C16671	ACB_C16671A0;ACB_C16671A3	ACB_C16671U0;ACB_C16671U5	ACB_C16671D0;ACB_C16671D1
ACB_C9407A0	ACB_C9407	ACB_C9407A0;ACB_C9407A3	ACB_C9407U2;ACB_C9407U0	ACB_C9407D0;ACB_C9407D2
ACB_C5205U32	ACB_C5205	ACB_C5205A0;ACB_C5205A1	ACB_C5205U1;ACB_C5205U8	ACB_C5205D1;ACB_C5205D10
ACB_C9623	ACB_C9623	ACB_C9623A1;ACB_C9623A0	ACB_C9623U0;ACB_C9623U1	ACB_C9623D0;ACB_C9623D1
ACB_C9623A1	ACB_C9623	ACB_C9623A1;ACB_C9623A0	ACB_C9623U0;ACB_C9623U1	ACB_C9623D0;ACB_C9623D1
ACB_C31468D0	ACB_C31468	ACB_C31468A0;ACB_C31468A3	ACB_C31468U1;ACB_C31468U2	ACB_C31468D0;ACB_C31468D1
ACB_C43026A2	ACB_C43026	ACB_C43026A0;ACB_C43026A4		ACB_C43026D69;ACB_C43026D35
ACB_C5978U2	ACB_C5978	ACB_C5978A0;ACB_C5978A5	ACB_C5978U2;ACB_C5978U9	ACB_C5978D9;ACB_C5978D4
ACB_C1906U1	ACB_C1906	ACB_C1906A0;ACB_C1906A1	ACB_C1906U1;ACB_C1906U2	ACB_C1906D0;ACB_C1906D1
ACB_C23356A1	ACB_C23356	ACB_C23356A1;ACB_C23356A0	ACB_C23356U0;ACB_C23356U1	ACB_C23356D0;ACB_C23356D5
ACB_C11997A1	ACB_C11997	ACB_C11997A0;ACB_C11997A1	ACB_C11997U1;ACB_C11997U6	ACB_C11997D1;ACB_C11997D3
ACB_C1516U3	ACB_C1516	ACB_C1516A42;ACB_C1516A12	ACB_C1516U3;ACB_C1516U6	ACB_C1516D0;ACB_C1516D4
ACB_C19197D5	ACB_C19197	ACB_C19197A1;ACB_C19197A2	ACB_C19197U0;ACB_C19197U3	ACB_C19197D5;ACB_C19197D1
ACB_C40184A0	ACB_C40184	ACB_C40184A0;ACB_C40184A3	ACB_C40184U0;ACB_C40184U1	ACB_C40184D0;ACB_C40184D2
ACB_C5689A1	ACB_C5689	ACB_C5689A1;ACB_C5689A13	ACB_C5689U1;ACB_C5689U3	ACB_C5689D2;ACB_C5689D3
ACB_C25565	ACB_C25565	ACB_C25565A3;ACB_C25565A2	ACB_C25565U0;ACB_C25565U1	ACB_C25565D1;ACB_C25565D3
ACB_C19762U0	ACB_C19762	ACB_C19762A0;ACB_C19762A6	ACB_C19762U0;ACB_C19762U3	ACB_C19762D0;ACB_C19762D2
ACB_C900D0	ACB_C900	ACB_C900A33;ACB_C900A1	ACB_C900U13;ACB_C900U8	ACB_C900D0;ACB_C900D3
ACB_C35990	ACB_C35990	ACB_C35990A1;ACB_C35990A4	ACB_C35990U6;ACB_C35990U10	ACB_C35990D6;ACB_C35990D1
ACB_C6821U0	ACB_C6821	ACB_C6821A0;ACB_C6821A12	ACB_C6821U0;ACB_C6821U21	ACB_C6821D1;ACB_C6821D0
ACB_C40184D0	ACB_C40184	ACB_C40184A0;ACB_C40184A3	ACB_C40184U0;ACB_C40184U1	ACB_C40184D0;ACB_C40184D2
ACB_C40184U0	ACB_C40184	ACB_C40184A0;ACB_C40184A3	ACB_C40184U0;ACB_C40184U1	ACB_C40184D0;ACB_C40184D2
ACB_C14077A6	ACB_C14077	ACB_C14077A6;ACB_C14077A15	ACB_C14077U141;ACB_C14077U175	ACB_C14077D146;ACB_C14077D25
ACB_C31236	ACB_C31236	ACB_C31236A2;ACB_C31236A0	ACB_C31236U1;ACB_C31236U11	ACB_C31236D1;ACB_C31236D9
ACB_C5689D2	ACB_C5689	ACB_C5689A1;ACB_C5689A13	ACB_C5689U1;ACB_C5689U3	ACB_C5689D2;ACB_C5689D3
ACB_C25119U0	ACB_C25119	ACB_C25119A0;ACB_C25119A1	ACB_C25119U0;ACB_C25119U1	ACB_C25119D0;ACB_C25119D4
ACB_C25119A0	ACB_C25119	ACB_C25119A0;ACB_C25119A1	ACB_C25119U0;ACB_C25119U1	ACB_C25119D0;ACB_C25119D4
ACB_C5427U1	ACB_C5427	ACB_C5427A1;ACB_C5427A2	ACB_C5427U1;ACB_C5427U2	ACB_C5427D1;ACB_C5427D14
ACB_C15069A0	ACB_C15069	ACB_C15069A0;ACB_C15069A7	ACB_C15069U0;ACB_C15069U11	ACB_C15069D0;ACB_C15069D9
ACB_C31092A1	ACB_C31092	ACB_C31092A1;ACB_C31092A2	ACB_C31092U12;ACB_C31092U0	ACB_C31092D8;ACB_C31092D1
ACB_C41791D0	ACB_C41791	ACB_C41791A2;ACB_C41791A0	ACB_C41791U1;ACB_C41791U0	ACB_C41791D0;ACB_C41791D1
ACB_C20604A42	ACB_C20604	ACB_C20604A1;ACB_C20604A42	ACB_C20604U1;ACB_C20604U0	ACB_C20604D217;ACB_C20604D26
ACB_C900	ACB_C900	ACB_C900A33;ACB_C900A1	ACB_C900U13;ACB_C900U8	ACB_C900D0;ACB_C900D3
ACB_C15067A0	ACB_C15067	ACB_C15067A0;ACB_C15067A3	ACB_C15067U4;ACB_C15067U1	ACB_C15067D0;ACB_C15067D1
ACB_C28414U4	ACB_C28414	ACB_C28414A1;ACB_C28414A2	ACB_C28414U4;ACB_C28414U2	ACB_C28414D2;ACB_C28414D0
ACB_C31906A1	ACB_C31906	ACB_C31906A1;ACB_C31906A2
ACB_C19335U1	ACB_C19335	ACB_C19335A0;ACB_C19335A3	ACB_C19335U1;ACB_C19335U12	ACB_C19335D1;ACB_C19335D12
ACB_C2261	ACB_C2261	ACB_C2261A0;ACB_C2261A11	ACB_C2261U0;ACB_C2261U2	ACB_C2261D0;ACB_C2261D9
ACB_C22763	ACB_C22763	ACB_C22763A0;ACB_C22763A8	ACB_C22763U1;ACB_C22763U12	ACB_C22763D1;ACB_C22763D10
ACB_C3181	ACB_C3181	ACB_C3181A0;ACB_C3181A6	ACB_C3181U1;ACB_C3181U0	ACB_C3181D1;ACB_C3181D9
ACB_C3417	ACB_C3417	ACB_C3417A1;ACB_C3417A46	ACB_C3417U1;ACB_C3417U23	ACB_C3417D1;ACB_C3417D16
ACB_C31096D3	ACB_C31096	ACB_C31096A0;ACB_C31096A3	ACB_C31096U3;ACB_C31096U4	ACB_C31096D3;ACB_C31096D5
ACB_C37145U0	ACB_C37145	ACB_C37145A0;ACB_C37145A1	ACB_C37145U0;ACB_C37145U1
ACB_C37145	ACB_C37145	ACB_C37145A0;ACB_C37145A1	ACB_C37145U0;ACB_C37145U1
ACB_C37145A0	ACB_C37145	ACB_C37145A0;ACB_C37145A1	ACB_C37145U0;ACB_C37145U1
ACB_C4437	ACB_C4437	ACB_C4437A37;ACB_C4437A52	ACB_C4437U33;ACB_C4437U42	ACB_C4437D1;ACB_C4437D0
ACB_C20037U2	ACB_C20037	ACB_C20037A1;ACB_C20037A0	ACB_C20037U2;ACB_C20037U3	ACB_C20037D2;ACB_C20037D0
ACB_C3176	ACB_C3176	ACB_C3176A0;ACB_C3176A5	ACB_C3176U0;ACB_C3176U5	ACB_C3176D0;ACB_C3176D1
ACB_C18100A0	ACB_C18100	ACB_C18100A0;ACB_C18100A1	ACB_C18100U3;ACB_C18100U1	ACB_C18100D1;ACB_C18100D9
ACB_C14453	ACB_C14453	ACB_C14453A0;ACB_C14453A2	ACB_C14453U0;ACB_C14453U1
ACB_C26499	ACB_C26499	ACB_C26499A0;ACB_C26499A9		ACB_C26499D0;ACB_C26499D3
ACB_C8744A0	ACB_C8744	ACB_C8744A0;ACB_C8744A1	ACB_C8744U0;ACB_C8744U2	ACB_C8744D1;ACB_C8744D11
ACB_C4502	ACB_C4502	ACB_C4502A2;ACB_C4502A0	ACB_C4502U20;ACB_C4502U3	ACB_C4502D1;ACB_C4502D12
ACB_C7643	ACB_C7643	ACB_C7643A2;ACB_C7643A1	ACB_C7643U0	ACB_C7643D0;ACB_C7643D1
ACB_C4228	ACB_C4228	ACB_C4228A1;ACB_C4228A0	ACB_C4228U1;ACB_C4228U0	ACB_C4228D1;ACB_C4228D0
ACB_C29451A0	ACB_C29451	ACB_C29451A0;ACB_C29451A2	ACB_C29451U0	ACB_C29451D0;ACB_C29451D1
ACB_C13974D1	ACB_C13974	ACB_C13974A1;ACB_C13974A4	ACB_C13974U1;ACB_C13974U2	ACB_C13974D1;ACB_C13974D9
ACB_C12312U1	ACB_C12312	ACB_C12312A3;ACB_C12312A18	ACB_C12312U1;ACB_C12312U0	ACB_C12312D0
ACB_C42538D0	ACB_C42538	ACB_C42538A0;ACB_C42538A1	ACB_C42538U0;ACB_C42538U3	ACB_C42538D0;ACB_C42538D3
ACB_C18042D1	ACB_C18042	ACB_C18042A0;ACB_C18042A1	ACB_C18042U1;ACB_C18042U9	ACB_C18042D1;ACB_C18042D11
ACB_C10413U1	ACB_C10413	ACB_C10413A0;ACB_C10413A1	ACB_C10413U7;ACB_C10413U11	ACB_C10413D0;ACB_C10413D5
ACB_C1661U1	ACB_C1661	ACB_C1661A7;ACB_C1661A15	ACB_C1661U3;ACB_C1661U1	ACB_C1661D1;ACB_C1661D9
ACB_C43167	ACB_C43167	ACB_C43167A0	ACB_C43167U0;ACB_C43167U1
ACB_C43167A0	ACB_C43167	ACB_C43167A0	ACB_C43167U0;ACB_C43167U1
ACB_C43315A0	ACB_C43315	ACB_C43315A0		ACB_C43315D0;ACB_C43315D1
ACB_C43315	ACB_C43315	ACB_C43315A0		ACB_C43315D0;ACB_C43315D1
ACB_C28621U0	ACB_C28621	ACB_C28621A0;ACB_C28621A5	ACB_C28621U0;ACB_C28621U8	ACB_C28621D0;ACB_C28621D25
ACB_C35971A11	ACB_C35971	ACB_C35971A1;ACB_C35971A0	ACB_C35971U0;ACB_C35971U1	ACB_C35971D0;ACB_C35971D1
ACB_C35971D0	ACB_C35971	ACB_C35971A1;ACB_C35971A0	ACB_C35971U0;ACB_C35971U1	ACB_C35971D0;ACB_C35971D1
ACB_C13391	ACB_C13391	ACB_C13391A19;ACB_C13391A18	ACB_C13391U0;ACB_C13391U5	ACB_C13391D0;ACB_C13391D1
ACB_C345A0	ACB_C345	ACB_C345A0;ACB_C345A31	ACB_C345U0;ACB_C345U16	ACB_C345D0;ACB_C345D1
ACB_C3951U0	ACB_C3951	ACB_C3951A0;ACB_C3951A1	ACB_C3951U0;ACB_C3951U1	ACB_C3951D0;ACB_C3951D1
ACB_C3951D0	ACB_C3951	ACB_C3951A0;ACB_C3951A1	ACB_C3951U0;ACB_C3951U1	ACB_C3951D0;ACB_C3951D1
ACB_C8850	ACB_C8850	ACB_C8850A1;ACB_C8850A16	ACB_C8850U1;ACB_C8850U15	ACB_C8850D1;ACB_C8850D7
ACB_C29459U9	ACB_C29459	ACB_C29459A0;ACB_C29459A3	ACB_C29459U7;ACB_C29459U18	ACB_C29459D1;ACB_C29459D0
ACB_C5541	ACB_C5541	ACB_C5541A1;ACB_C5541A3	ACB_C5541U1;ACB_C5541U3	ACB_C5541D1;ACB_C5541D4
ACB_C14481U0	ACB_C14481	ACB_C14481A0;ACB_C14481A1	ACB_C14481U0;ACB_C14481U1	ACB_C14481D2;ACB_C14481D3
ACB_C14481	ACB_C14481	ACB_C14481A0;ACB_C14481A1	ACB_C14481U0;ACB_C14481U1	ACB_C14481D2;ACB_C14481D3
ACB_C5541A1	ACB_C5541	ACB_C5541A1;ACB_C5541A3	ACB_C5541U1;ACB_C5541U3	ACB_C5541D1;ACB_C5541D4
ACB_C27040	ACB_C27040	ACB_C27040A6;ACB_C27040A9	ACB_C27040U4;ACB_C27040U5	ACB_C27040D0
ACB_C38987U7	ACB_C38987	ACB_C38987A1;ACB_C38987A2	ACB_C38987U1;ACB_C38987U2	ACB_C38987D1;ACB_C38987D5
ACB_C6717A0	ACB_C6717	ACB_C6717A0;ACB_C6717A18	ACB_C6717U0;ACB_C6717U1	ACB_C6717D1;ACB_C6717D14
ACB_C14077	ACB_C14077	ACB_C14077A6;ACB_C14077A15	ACB_C14077U141;ACB_C14077U175	ACB_C14077D146;ACB_C14077D25
ACB_C30751	ACB_C30751	ACB_C30751A1;ACB_C30751A0	ACB_C30751U12;ACB_C30751U0	ACB_C30751D13;ACB_C30751D0
ACB_C5541U1	ACB_C5541	ACB_C5541A1;ACB_C5541A3	ACB_C5541U1;ACB_C5541U3	ACB_C5541D1;ACB_C5541D4
ACB_C19044A0	ACB_C19044	ACB_C19044A0;ACB_C19044A4	ACB_C19044U0;ACB_C19044U9	ACB_C19044D1;ACB_C19044D9
ACB_C24038U3	ACB_C24038	ACB_C24038A0;ACB_C24038A1	ACB_C24038U3;ACB_C24038U1	ACB_C24038D1;ACB_C24038D2
ACB_C41244	ACB_C41244	ACB_C41244A1;ACB_C41244A0	ACB_C41244U0;ACB_C41244U1	ACB_C41244D0;ACB_C41244D1
ACB_C4184	ACB_C4184	ACB_C4184A7;ACB_C4184A11	ACB_C4184U6;ACB_C4184U10	ACB_C4184D6;ACB_C4184D10
ACB_C1906	ACB_C1906	ACB_C1906A0;ACB_C1906A1	ACB_C1906U1;ACB_C1906U2	ACB_C1906D0;ACB_C1906D1
ACB_C11283A35	ACB_C11283	ACB_C11283A0;ACB_C11283A7	ACB_C11283U14;ACB_C11283U6	ACB_C11283D2;ACB_C11283D51
ACB_C11850A0	ACB_C11850	ACB_C11850A0;ACB_C11850A1	ACB_C11850U1;ACB_C11850U0	ACB_C11850D1;ACB_C11850D2
ACB_C25874U71	ACB_C25874	ACB_C25874A1;ACB_C25874A3	ACB_C25874U8;ACB_C25874U3	ACB_C25874D1;ACB_C25874D12
ACB_C23893D32	ACB_C23893	ACB_C23893A0;ACB_C23893A1	ACB_C23893U3;ACB_C23893U1	ACB_C23893D0;ACB_C23893D1
ACB_C24744D39	ACB_C24744	ACB_C24744A0;ACB_C24744A3	ACB_C24744U0;ACB_C24744U4	ACB_C24744D4;ACB_C24744D0
ACB_C23090D4	ACB_C23090	ACB_C23090A2;ACB_C23090A0	ACB_C23090U3;ACB_C23090U7	ACB_C23090D4;ACB_C23090D0
ACB_C16648	ACB_C16648	ACB_C16648A0;ACB_C16648A1	ACB_C16648U0;ACB_C16648U1	ACB_C16648D0;ACB_C16648D1
ACB_C5689	ACB_C5689	ACB_C5689A1;ACB_C5689A13	ACB_C5689U1;ACB_C5689U3	ACB_C5689D2;ACB_C5689D3
ACB_C16648D0	ACB_C16648	ACB_C16648A0;ACB_C16648A1	ACB_C16648U0;ACB_C16648U1	ACB_C16648D0;ACB_C16648D1
ACB_C4840U0	ACB_C4840	ACB_C4840A1;ACB_C4840A0	ACB_C4840U1;ACB_C4840U0	ACB_C4840D0
ACB_C4840A0	ACB_C4840	ACB_C4840A1;ACB_C4840A0	ACB_C4840U1;ACB_C4840U0	ACB_C4840D0
ACB_C7635U1	ACB_C7635	ACB_C7635A1;ACB_C7635A4	ACB_C7635U1;ACB_C7635U2	ACB_C7635D1;ACB_C7635D13
ACB_C18870D56	ACB_C18870	ACB_C18870A11;ACB_C18870A12	ACB_C18870U10;ACB_C18870U13	ACB_C18870D11;ACB_C18870D12
ACB_C14800	ACB_C14800	ACB_C14800A0;ACB_C14800A13	ACB_C14800U3;ACB_C14800U14	ACB_C14800D3;ACB_C14800D19
ACB_C25866	ACB_C25866	ACB_C25866A0	ACB_C25866U0;ACB_C25866U1	ACB_C25866D0;ACB_C25866D1
ACB_C25866A0	ACB_C25866	ACB_C25866A0	ACB_C25866U0;ACB_C25866U1	ACB_C25866D0;ACB_C25866D1
ACB_C25512U2	ACB_C25512	ACB_C25512A0;ACB_C25512A2	ACB_C25512U2;ACB_C25512U7	ACB_C25512D13;ACB_C25512D10
ACB_C35450D0	ACB_C35450	ACB_C35450A0;ACB_C35450A1	ACB_C35450U0;ACB_C35450U1	ACB_C35450D0;ACB_C35450D1
ACB_C16306D0	ACB_C16306	ACB_C16306A0;ACB_C16306A1	ACB_C16306U0;ACB_C16306U1	ACB_C16306D0;ACB_C16306D1
ACB_C17207D65	ACB_C17207	ACB_C17207A1;ACB_C17207A4	ACB_C17207U1;ACB_C17207U8	ACB_C17207D14;ACB_C17207D9
ACB_C4551D1	ACB_C4551	ACB_C4551A3;ACB_C4551A2	ACB_C4551U2;ACB_C4551U5	ACB_C4551D2;ACB_C4551D1
ACB_C42538A0	ACB_C42538	ACB_C42538A0;ACB_C42538A1	ACB_C42538U0;ACB_C42538U3	ACB_C42538D0;ACB_C42538D3
ACB_C4551U5	ACB_C4551	ACB_C4551A3;ACB_C4551A2	ACB_C4551U2;ACB_C4551U5	ACB_C4551D2;ACB_C4551D1
ACB_C23193A13	ACB_C23193	ACB_C23193A13;ACB_C23193A15	ACB_C23193U0;ACB_C23193U1	ACB_C23193D0
ACB_C30892A2	ACB_C30892	ACB_C30892A3;ACB_C30892A4	ACB_C30892U0	ACB_C30892D0
ACB_C17207D9	ACB_C17207	ACB_C17207A1;ACB_C17207A4	ACB_C17207U1;ACB_C17207U8	ACB_C17207D14;ACB_C17207D9
ACB_C6294	ACB_C6294	ACB_C6294A1;ACB_C6294A6	ACB_C6294U1;ACB_C6294U11	ACB_C6294D1;ACB_C6294D12
ACB_C27605D0	ACB_C27605	ACB_C27605A0;ACB_C27605A2	ACB_C27605U0;ACB_C27605U1	ACB_C27605D0;ACB_C27605D5
ACB_C160	ACB_C160	ACB_C160A17;ACB_C160A26	ACB_C160U0	ACB_C160D1;ACB_C160D6
ACB_C13319D0	ACB_C13319	ACB_C13319A0;ACB_C13319A4	ACB_C13319U1;ACB_C13319U69	ACB_C13319D0;ACB_C13319D1
ACB_C4512	ACB_C4512	ACB_C4512A7;ACB_C4512A11	ACB_C4512U2;ACB_C4512U16	ACB_C4512D5;ACB_C4512D10
ACB_C16567D0	ACB_C16567	ACB_C16567A0;ACB_C16567A4	ACB_C16567U1;ACB_C16567U5	ACB_C16567D0;ACB_C16567D4
ACB_C35244	ACB_C35244	ACB_C35244A14;ACB_C35244A1	ACB_C35244U16;ACB_C35244U1	ACB_C35244D17;ACB_C35244D1
ACB_C1347A68	ACB_C1347	ACB_C1347A1;ACB_C1347A10	ACB_C1347U1;ACB_C1347U2	ACB_C1347D1;ACB_C1347D2
ACB_C88A80	ACB_C88	ACB_C88A126;ACB_C88A117	ACB_C88U0;ACB_C88U1	ACB_C88D0;ACB_C88D10
ACB_C1516D0	ACB_C1516	ACB_C1516A42;ACB_C1516A12	ACB_C1516U3;ACB_C1516U6	ACB_C1516D0;ACB_C1516D4
ACB_C40442	ACB_C40442	ACB_C40442A0;ACB_C40442A2	ACB_C40442U0;ACB_C40442U3	ACB_C40442D1;ACB_C40442D0
ACB_C15448D0	ACB_C15448	ACB_C15448A0;ACB_C15448A18	ACB_C15448U0;ACB_C15448U14	ACB_C15448D0;ACB_C15448D13
ACB_C15448A0	ACB_C15448	ACB_C15448A0;ACB_C15448A18	ACB_C15448U0;ACB_C15448U14	ACB_C15448D0;ACB_C15448D13
ACB_C15448U0	ACB_C15448	ACB_C15448A0;ACB_C15448A18	ACB_C15448U0;ACB_C15448U14	ACB_C15448D0;ACB_C15448D13
ACB_C33725	ACB_C33725	ACB_C33725A0;ACB_C33725A5	ACB_C33725U1;ACB_C33725U6	ACB_C33725D1;ACB_C33725D9
ACB_C36990	ACB_C36990	ACB_C36990A0;ACB_C36990A1	ACB_C36990U0;ACB_C36990U7	ACB_C36990D0;ACB_C36990D8
ACB_C6346D48	ACB_C6346	ACB_C6346A1;ACB_C6346A16	ACB_C6346U1;ACB_C6346U17	ACB_C6346D48;ACB_C6346D26
ACB_C40801D1	ACB_C40801	ACB_C40801A1;ACB_C40801A0	ACB_C40801U1;ACB_C40801U2	ACB_C40801D1;ACB_C40801D2
ACB_C37461U1	ACB_C37461	ACB_C37461A1;ACB_C37461A0	ACB_C37461U2;ACB_C37461U1	ACB_C37461D1;ACB_C37461D0
ACB_C11933	ACB_C11933	ACB_C11933A0;ACB_C11933A1	ACB_C11933U0;ACB_C11933U1	ACB_C11933D5;ACB_C11933D1
ACB_C41122D1	ACB_C41122	ACB_C41122A1;ACB_C41122A6	ACB_C41122U1;ACB_C41122U10	ACB_C41122D1;ACB_C41122D10
ACB_C1879	ACB_C1879	ACB_C1879A2;ACB_C1879A3
ACB_C8316	ACB_C8316	ACB_C8316A12;ACB_C8316A15	ACB_C8316U0;ACB_C8316U1
ACB_C381	ACB_C381	ACB_C381A8;ACB_C381A3	ACB_C381U3;ACB_C381U0	ACB_C381D0;ACB_C381D1
ACB_C4551A25	ACB_C4551	ACB_C4551A3;ACB_C4551A2	ACB_C4551U2;ACB_C4551U5	ACB_C4551D2;ACB_C4551D1
ACB_C41426	ACB_C41426	ACB_C41426A3;ACB_C41426A2	ACB_C41426U3;ACB_C41426U1	ACB_C41426D3;ACB_C41426D2
ACB_C10517A0	ACB_C10517	ACB_C10517A0;ACB_C10517A1	ACB_C10517U14;ACB_C10517U17	ACB_C10517D7;ACB_C10517D6
ACB_C40705A0	ACB_C40705	ACB_C40705A0	ACB_C40705U0
ACB_C40705	ACB_C40705	ACB_C40705A0	ACB_C40705U0
ACB_C40705U0	ACB_C40705	ACB_C40705A0	ACB_C40705U0
ACB_C23893A36	ACB_C23893	ACB_C23893A0;ACB_C23893A1	ACB_C23893U3;ACB_C23893U1	ACB_C23893D0;ACB_C23893D1
ACB_C23893U30	ACB_C23893	ACB_C23893A0;ACB_C23893A1	ACB_C23893U3;ACB_C23893U1	ACB_C23893D0;ACB_C23893D1
ACB_C29096A2	ACB_C29096	ACB_C29096A4;ACB_C29096A2
ACB_C40184	ACB_C40184	ACB_C40184A0;ACB_C40184A3	ACB_C40184U0;ACB_C40184U1	ACB_C40184D0;ACB_C40184D2
ACB_C3217A2	ACB_C3217	ACB_C3217A2;ACB_C3217A7	ACB_C3217U0;ACB_C3217U1	ACB_C3217D0;ACB_C3217D5
ACB_C13833A0	ACB_C13833	ACB_C13833A0;ACB_C13833A1	ACB_C13833U0	ACB_C13833D0;ACB_C13833D1
ACB_C11340D0	ACB_C11340	ACB_C11340A1;ACB_C11340A0	ACB_C11340U2;ACB_C11340U4	ACB_C11340D0;ACB_C11340D1
ACB_C6154U0	ACB_C6154	ACB_C6154A0;ACB_C6154A1	ACB_C6154U0;ACB_C6154U1	ACB_C6154D0;ACB_C6154D1
ACB_C36604D0	ACB_C36604	ACB_C36604A0	ACB_C36604U0;ACB_C36604U1	ACB_C36604D0;ACB_C36604D1
ACB_C18051	ACB_C18051	ACB_C18051A2;ACB_C18051A0	ACB_C18051U4;ACB_C18051U6	ACB_C18051D4;ACB_C18051D7
ACB_C19053D0	ACB_C19053	ACB_C19053A0;ACB_C19053A6	ACB_C19053U0	ACB_C19053D0;ACB_C19053D1
ACB_C3217U0	ACB_C3217	ACB_C3217A2;ACB_C3217A7	ACB_C3217U0;ACB_C3217U1	ACB_C3217D0;ACB_C3217D5
ACB_C18051D4	ACB_C18051	ACB_C18051A2;ACB_C18051A0	ACB_C18051U4;ACB_C18051U6	ACB_C18051D4;ACB_C18051D7
ACB_C29439A2	ACB_C29439	ACB_C29439A2;ACB_C29439A0	ACB_C29439U27;ACB_C29439U29	ACB_C29439D1;ACB_C29439D2
ACB_C9210D1	ACB_C9210	ACB_C9210A0;ACB_C9210A2	ACB_C9210U25;ACB_C9210U13	ACB_C9210D0;ACB_C9210D1
ACB_C18877D0	ACB_C18877	ACB_C18877A0;ACB_C18877A1	ACB_C18877U0;ACB_C18877U2	ACB_C18877D0;ACB_C18877D1
ACB_C41427A0	ACB_C41427	ACB_C41427A0;ACB_C41427A1	ACB_C41427U4;ACB_C41427U3	ACB_C41427D4;ACB_C41427D3
ACB_C9518U2	ACB_C9518	ACB_C9518A0;ACB_C9518A6	ACB_C9518U2;ACB_C9518U5	ACB_C9518D0;ACB_C9518D2
ACB_C2244U3	ACB_C2244	ACB_C2244A0;ACB_C2244A4	ACB_C2244U0;ACB_C2244U3	ACB_C2244D1;ACB_C2244D9
ACB_C19442U0	ACB_C19442	ACB_C19442A0;ACB_C19442A3	ACB_C19442U0;ACB_C19442U8	ACB_C19442D0;ACB_C19442D1
ACB_C17426U0	ACB_C17426	ACB_C17426A0;ACB_C17426A1	ACB_C17426U0;ACB_C17426U1	ACB_C17426D0;ACB_C17426D1
ACB_C11548U13	ACB_C11548	ACB_C11548A12;ACB_C11548A1	ACB_C11548U25;ACB_C11548U13	ACB_C11548D6;ACB_C11548D1
ACB_C9737D3	ACB_C9737	ACB_C9737A0;ACB_C9737A2	ACB_C9737U1;ACB_C9737U2	ACB_C9737D0;ACB_C9737D3
ACB_C22689A3	ACB_C22689	ACB_C22689A3;ACB_C22689A0	ACB_C22689U15;ACB_C22689U29	ACB_C22689D0;ACB_C22689D1
ACB_C35563A0	ACB_C35563	ACB_C35563A0;ACB_C35563A1	ACB_C35563U0;ACB_C35563U2	ACB_C35563D0;ACB_C35563D2
ACB_C16151A0	ACB_C16151	ACB_C16151A0;ACB_C16151A4	ACB_C16151U0;ACB_C16151U1	ACB_C16151D0;ACB_C16151D1
ACB_C34944A0	ACB_C34944	ACB_C34944A0;ACB_C34944A8	ACB_C34944U1;ACB_C34944U9	ACB_C34944D1;ACB_C34944D11
ACB_C5946A0	ACB_C5946	ACB_C5946A0;ACB_C5946A49	ACB_C5946U0;ACB_C5946U52	ACB_C5946D0;ACB_C5946D4
ACB_C10156D0	ACB_C10156	ACB_C10156A3;ACB_C10156A7	ACB_C10156U5;ACB_C10156U9	ACB_C10156D4;ACB_C10156D0
ACB_C9902U2	ACB_C9902	ACB_C9902A0;ACB_C9902A3	ACB_C9902U1;ACB_C9902U2	ACB_C9902D1;ACB_C9902D10
ACB_C10459	ACB_C10459	ACB_C10459A5;ACB_C10459A0	ACB_C10459U6;ACB_C10459U0	ACB_C10459D0;ACB_C10459D1
ACB_C9701	ACB_C9701	ACB_C9701A0;ACB_C9701A12	ACB_C9701U0;ACB_C9701U5	ACB_C9701D1;ACB_C9701D0
ACB_C38895A17	ACB_C38895	ACB_C38895A2;ACB_C38895A4		ACB_C38895D3;ACB_C38895D1
ACB_C29091A1	ACB_C29091	ACB_C29091A1;ACB_C29091A4
ACB_C25229A0	ACB_C25229	ACB_C25229A0;ACB_C25229A6	ACB_C25229U3;ACB_C25229U7	ACB_C25229D0;ACB_C25229D3
ACB_C25253D3	ACB_C25253	ACB_C25253A5;ACB_C25253A1		ACB_C25253D3;ACB_C25253D2
ACB_C6686A44	ACB_C6686	ACB_C6686A1;ACB_C6686A7	ACB_C6686U1;ACB_C6686U9	ACB_C6686D1;ACB_C6686D8
ACB_C6686U43	ACB_C6686	ACB_C6686A1;ACB_C6686A7	ACB_C6686U1;ACB_C6686U9	ACB_C6686D1;ACB_C6686D8
ACB_C35109	ACB_C35109	ACB_C35109A0;ACB_C35109A12
ACB_C9701U0	ACB_C9701	ACB_C9701A0;ACB_C9701A12	ACB_C9701U0;ACB_C9701U5	ACB_C9701D1;ACB_C9701D0
ACB_C36302	ACB_C36302	ACB_C36302A2;ACB_C36302A0	ACB_C36302U2;ACB_C36302U0	ACB_C36302D2;ACB_C36302D0
ACB_C8034U1	ACB_C8034	ACB_C8034A0;ACB_C8034A1	ACB_C8034U0;ACB_C8034U1
ACB_C20559	ACB_C20559	ACB_C20559A0;ACB_C20559A2	ACB_C20559U0;ACB_C20559U3	ACB_C20559D2;ACB_C20559D1
ACB_C34092	ACB_C34092	ACB_C34092A0;ACB_C34092A1		ACB_C34092D1;ACB_C34092D0
ACB_C41691A0	ACB_C41691	ACB_C41691A2;ACB_C41691A0	ACB_C41691U2;ACB_C41691U0	ACB_C41691D2;ACB_C41691D0
ACB_C41691U0	ACB_C41691	ACB_C41691A2;ACB_C41691A0	ACB_C41691U2;ACB_C41691U0	ACB_C41691D2;ACB_C41691D0
ACB_C41691D0	ACB_C41691	ACB_C41691A2;ACB_C41691A0	ACB_C41691U2;ACB_C41691U0	ACB_C41691D2;ACB_C41691D0
ACB_C5946D0	ACB_C5946	ACB_C5946A0;ACB_C5946A49	ACB_C5946U0;ACB_C5946U52	ACB_C5946D0;ACB_C5946D4
ACB_C7064U17	ACB_C7064	ACB_C7064A5;ACB_C7064A0	ACB_C7064U4;ACB_C7064U0	ACB_C7064D1;ACB_C7064D2
ACB_C8324A26	ACB_C8324	ACB_C8324A5;ACB_C8324A0	ACB_C8324U8;ACB_C8324U1	ACB_C8324D1;ACB_C8324D8
ACB_C42534U1	ACB_C42534	ACB_C42534A0;ACB_C42534A1	ACB_C42534U1;ACB_C42534U0	ACB_C42534D1;ACB_C42534D3
ACB_C41425	ACB_C41425	ACB_C41425A1;ACB_C41425A0	ACB_C41425U1;ACB_C41425U6	ACB_C41425D2;ACB_C41425D1
ACB_C16291D1	ACB_C16291	ACB_C16291A1;ACB_C16291A0	ACB_C16291U0	ACB_C16291D1;ACB_C16291D0
ACB_C40481A2	ACB_C40481	ACB_C40481A2;ACB_C40481A0	ACB_C40481U3;ACB_C40481U26	ACB_C40481D3;ACB_C40481D1
ACB_C40481U3	ACB_C40481	ACB_C40481A2;ACB_C40481A0	ACB_C40481U3;ACB_C40481U26	ACB_C40481D3;ACB_C40481D1
ACB_C20559A0	ACB_C20559	ACB_C20559A0;ACB_C20559A2	ACB_C20559U0;ACB_C20559U3	ACB_C20559D2;ACB_C20559D1
ACB_C9847A107	ACB_C9847	ACB_C9847A1;ACB_C9847A11	ACB_C9847U1;ACB_C9847U8	ACB_C9847D0;ACB_C9847D11
ACB_C41486	ACB_C41486	ACB_C41486A0	ACB_C41486U0;ACB_C41486U2	ACB_C41486D0;ACB_C41486D1
ACB_C41486A0	ACB_C41486	ACB_C41486A0	ACB_C41486U0;ACB_C41486U2	ACB_C41486D0;ACB_C41486D1
ACB_C24531U14	ACB_C24531	ACB_C24531A1;ACB_C24531A2	ACB_C24531U1;ACB_C24531U2	ACB_C24531D1;ACB_C24531D11
ACB_C11851D1	ACB_C11851	ACB_C11851A0;ACB_C11851A7	ACB_C11851U0;ACB_C11851U2	ACB_C11851D1;ACB_C11851D3
ACB_C35450D6	ACB_C35450	ACB_C35450A0;ACB_C35450A1	ACB_C35450U0;ACB_C35450U1	ACB_C35450D0;ACB_C35450D1
ACB_C15835U24	ACB_C15835	ACB_C15835A7;ACB_C15835A6	ACB_C15835U7;ACB_C15835U6	ACB_C15835D7;ACB_C15835D6
ACB_C27390A1	ACB_C27390	ACB_C27390A1;ACB_C27390A2	ACB_C27390U1;ACB_C27390U2
ACB_C27390U1	ACB_C27390	ACB_C27390A1;ACB_C27390A2	ACB_C27390U1;ACB_C27390U2
ACB_C19373U0	ACB_C19373	ACB_C19373A0;ACB_C19373A2	ACB_C19373U0;ACB_C19373U3	ACB_C19373D0;ACB_C19373D3
ACB_C6686A7	ACB_C6686	ACB_C6686A1;ACB_C6686A7	ACB_C6686U1;ACB_C6686U9	ACB_C6686D1;ACB_C6686D8
ACB_C13487U3	ACB_C13487	ACB_C13487A7;ACB_C13487A8	ACB_C13487U3;ACB_C13487U1	ACB_C13487D0;ACB_C13487D1
ACB_C3103A3	ACB_C3103	ACB_C3103A3;ACB_C3103A2	ACB_C3103U0;ACB_C3103U1	ACB_C3103D0
ACB_C755	ACB_C755	ACB_C755A0;ACB_C755A1	ACB_C755U0;ACB_C755U1
ACB_C14077A7	ACB_C14077	ACB_C14077A6;ACB_C14077A15	ACB_C14077U141;ACB_C14077U175	ACB_C14077D146;ACB_C14077D25
CAC_C98A1	CAC_C98	CAC_C98A1;CAC_C98A0	CAC_C98U0;CAC_C98U1	CAC_C98D0;CAC_C98D1
CAC_C3474D1	CAC_C3474	CAC_C3474A0;CAC_C3474A1	CAC_C3474U0;CAC_C3474U1	CAC_C3474D1;CAC_C3474D0
CAC_C98A0	CAC_C98	CAC_C98A1;CAC_C98A0	CAC_C98U0;CAC_C98U1	CAC_C98D0;CAC_C98D1
CAC_C1409A0	CAC_C1409	CAC_C1409A0;CAC_C1409A2	CAC_C1409U0;CAC_C1409U1	CAC_C1409D0;CAC_C1409D2
CAC_C3474D0	CAC_C3474	CAC_C3474A0;CAC_C3474A1	CAC_C3474U0;CAC_C3474U1	CAC_C3474D1;CAC_C3474D0
CAC_C4776D1	CAC_C4776	CAC_C4776A0;CAC_C4776A1	CAC_C4776U0;CAC_C4776U1	CAC_C4776D0;CAC_C4776D1
CAC_C4483U0	CAC_C4483	CAC_C4483A0;CAC_C4483A4	CAC_C4483U0;CAC_C4483U3	CAC_C4483D0;CAC_C4483D2
CAC_C2877D1	CAC_C2877	CAC_C2877A0;CAC_C2877A1	CAC_C2877U0;CAC_C2877U2	CAC_C2877D0;CAC_C2877D1
CAC_C1735U1	CAC_C1735	CAC_C1735A0;CAC_C1735A1	CAC_C1735U0;CAC_C1735U1	CAC_C1735D0;CAC_C1735D1
CAC_C4242D1	CAC_C4242	CAC_C4242A0;CAC_C4242A1	CAC_C4242U0;CAC_C4242U4	CAC_C4242D0;CAC_C4242D1
CAC_C670A0	CAC_C670	CAC_C670A0;CAC_C670A4	CAC_C670U0;CAC_C670U3	CAC_C670D0;CAC_C670D2
CAC_C5698U1	CAC_C5698	CAC_C5698A0;CAC_C5698A1	CAC_C5698U0;CAC_C5698U1	CAC_C5698D0;CAC_C5698D1
CAC_C5121A0	CAC_C5121	CAC_C5121A0;CAC_C5121A3	CAC_C5121U0;CAC_C5121U1	CAC_C5121D0;CAC_C5121D3
CAC_C1039A1	CAC_C1039	CAC_C1039A0;CAC_C1039A1	CAC_C1039U0;CAC_C1039U2	CAC_C1039D0;CAC_C1039D1
CAC_C373D1	CAC_C373	CAC_C373A0;CAC_C373A2	CAC_C373U0;CAC_C373U1	CAC_C373D0;CAC_C373D1
CAC_C1399D0	CAC_C1399	CAC_C1399A0;CAC_C1399A1	CAC_C1399U0;CAC_C1399U1	CAC_C1399D0;CAC_C1399D1
CAC_C771A0	CAC_C771	CAC_C771A0;CAC_C771A2	CAC_C771U0;CAC_C771U2	CAC_C771D0;CAC_C771D4
CAC_C177U0	CAC_C177	CAC_C177A0;CAC_C177A7	CAC_C177U0;CAC_C177U1	CAC_C177D0;CAC_C177D1
CAC_C2136U1	CAC_C2136	CAC_C2136A0;CAC_C2136A1	CAC_C2136U0;CAC_C2136U1	CAC_C2136D0;CAC_C2136D1
CAC_C1266A0	CAC_C1266	CAC_C1266A0;CAC_C1266A1	CAC_C1266U0;CAC_C1266U1	CAC_C1266D0;CAC_C1266D4
CAC_C654A0	CAC_C654	CAC_C654A0;CAC_C654A2	CAC_C654U0;CAC_C654U1	CAC_C654D0;CAC_C654D1
CAC_C1399	CAC_C1399	CAC_C1399A0;CAC_C1399A1	CAC_C1399U0;CAC_C1399U1	CAC_C1399D0;CAC_C1399D1
CAC_C2193U0	CAC_C2193	CAC_C2193A0;CAC_C2193A1	CAC_C2193U0;CAC_C2193U1	CAC_C2193D0;CAC_C2193D2
CAC_C4242D0	CAC_C4242	CAC_C4242A0;CAC_C4242A1	CAC_C4242U0;CAC_C4242U4	CAC_C4242D0;CAC_C4242D1
CAC_C1569A2	CAC_C1569	CAC_C1569A0;CAC_C1569A2	CAC_C1569U0;CAC_C1569U1	CAC_C1569D0;CAC_C1569D1
CAC_C7433U0	CAC_C7433	CAC_C7433A0;CAC_C7433A1	CAC_C7433U0;CAC_C7433U1	CAC_C7433D0;CAC_C7433D1
CAC_C4204A1	CAC_C4204	CAC_C4204A0;CAC_C4204A1	CAC_C4204U0;CAC_C4204U1	CAC_C4204D0;CAC_C4204D3
CAC_C707U0	CAC_C707	CAC_C707A0;CAC_C707A1	CAC_C707U0;CAC_C707U1	CAC_C707D0;CAC_C707D1
CAC_C292U0	CAC_C292	CAC_C292A0;CAC_C292A1	CAC_C292U0;CAC_C292U2	CAC_C292D0;CAC_C292D4
CAC_C399A1	CAC_C399	CAC_C399A0;CAC_C399A1	CAC_C399U0;CAC_C399U1	CAC_C399D0;CAC_C399D1
CAC_C3113D2	CAC_C3113	CAC_C3113A0;CAC_C3113A2	CAC_C3113U0;CAC_C3113U2	CAC_C3113D0;CAC_C3113D2
CAC_C730A2	CAC_C730	CAC_C730A0;CAC_C730A2	CAC_C730U0;CAC_C730U3	CAC_C730D0;CAC_C730D1
CAC_C1965D0	CAC_C1965	CAC_C1965A0;CAC_C1965A2	CAC_C1965U0;CAC_C1965U1	CAC_C1965D0;CAC_C1965D3
CAC_C3809U0	CAC_C3809	CAC_C3809A0;CAC_C3809A1	CAC_C3809U0;CAC_C3809U2	CAC_C3809D0;CAC_C3809D2
CAC_C1956A1	CAC_C1956	CAC_C1956A0;CAC_C1956A1	CAC_C1956U0;CAC_C1956U2	CAC_C1956D0;CAC_C1956D1
CAC_C2642D0	CAC_C2642	CAC_C2642A0;CAC_C2642A1	CAC_C2642U0;CAC_C2642U2	CAC_C2642D0;CAC_C2642D2
CAC_C2010D0	CAC_C2010	CAC_C2010A0;CAC_C2010A2	CAC_C2010U0;CAC_C2010U1	CAC_C2010D0;CAC_C2010D1
CAC_C7721D1	CAC_C7721	CAC_C7721A0;CAC_C7721A5	CAC_C7721U0;CAC_C7721U2	CAC_C7721D1;CAC_C7721D5
CAC_C3082	CAC_C3082	CAC_C3082A0;CAC_C3082A1	CAC_C3082U0;CAC_C3082U2	CAC_C3082D0;CAC_C3082D1
CAC_C352U1	CAC_C352	CAC_C352A0;CAC_C352A3	CAC_C352U0;CAC_C352U1	CAC_C352D0;CAC_C352D1
CAC_C99A0	CAC_C99	CAC_C99A0;CAC_C99A6	CAC_C99U0;CAC_C99U6	CAC_C99D0;CAC_C99D2
CAC_C3707U3	CAC_C3707	CAC_C3707A0;CAC_C3707A2	CAC_C3707U0;CAC_C3707U3	CAC_C3707D0;CAC_C3707D3
CAC_C59U0	CAC_C59	CAC_C59A0;CAC_C59A7	CAC_C59U0;CAC_C59U4	CAC_C59D0;CAC_C59D1
CAC_C1765D0	CAC_C1765	CAC_C1765A0;CAC_C1765A1	CAC_C1765U0;CAC_C1765U2	CAC_C1765D0;CAC_C1765D1
CAC_C1567D0	CAC_C1567	CAC_C1567A0;CAC_C1567A2	CAC_C1567U0;CAC_C1567U2	CAC_C1567D0;CAC_C1567D1
CAC_C536A2	CAC_C536	CAC_C536A3;CAC_C536A2	CAC_C536U1;CAC_C536U2	CAC_C536D0;CAC_C536D1
CAC_C2808U1	CAC_C2808	CAC_C2808A0;CAC_C2808A3	CAC_C2808U0;CAC_C2808U1	CAC_C2808D0;CAC_C2808D1
CAC_C98D0	CAC_C98	CAC_C98A1;CAC_C98A0	CAC_C98U0;CAC_C98U1	CAC_C98D0;CAC_C98D1
CAC_C6126D1	CAC_C6126	CAC_C6126A0;CAC_C6126A1	CAC_C6126U0;CAC_C6126U3	CAC_C6126D0;CAC_C6126D1
CAC_C645A1	CAC_C645	CAC_C645A1;CAC_C645A0	CAC_C645U1;CAC_C645U0	CAC_C645D1;CAC_C645D0
CAC_C2348A0	CAC_C2348	CAC_C2348A0;CAC_C2348A5	CAC_C2348U0;CAC_C2348U4	CAC_C2348D0;CAC_C2348D1
CAC_C2039	CAC_C2039	CAC_C2039A0;CAC_C2039A8
CAC_C760	CAC_C760	CAC_C760A0;CAC_C760A19	CAC_C760U0;CAC_C760U3	CAC_C760D3;CAC_C760D6
CAC_C3820	CAC_C3820	CAC_C3820A2;CAC_C3820A0	CAC_C3820U0;CAC_C3820U3	CAC_C3820D0;CAC_C3820D2
CAC_C3567U0	CAC_C3567	CAC_C3567A0;CAC_C3567A1	CAC_C3567U0;CAC_C3567U1	CAC_C3567D0;CAC_C3567D1
CAC_C1245D0	CAC_C1245	CAC_C1245A0;CAC_C1245A3	CAC_C1245U0;CAC_C1245U1	CAC_C1245D0;CAC_C1245D1
CAC_C1765A0	CAC_C1765	CAC_C1765A0;CAC_C1765A1	CAC_C1765U0;CAC_C1765U2	CAC_C1765D0;CAC_C1765D1
CAC_C673A0	CAC_C673	CAC_C673A0;CAC_C673A2	CAC_C673U0;CAC_C673U2	CAC_C673D0;CAC_C673D2
CAC_C3185U0	CAC_C3185	CAC_C3185A1;CAC_C3185A0	CAC_C3185U1;CAC_C3185U0	CAC_C3185D0;CAC_C3185D1
CAC_C1456A2	CAC_C1456	CAC_C1456A0;CAC_C1456A2	CAC_C1456U0;CAC_C1456U3	CAC_C1456D0;CAC_C1456D2
CAC_C178D0	CAC_C178	CAC_C178A0;CAC_C178A3	CAC_C178U0;CAC_C178U1	CAC_C178D0;CAC_C178D3
CAC_C1171	CAC_C1171	CAC_C1171A1;CAC_C1171A0	CAC_C1171U2;CAC_C1171U1	CAC_C1171D0
CAC_C1171D0	CAC_C1171	CAC_C1171A1;CAC_C1171A0	CAC_C1171U2;CAC_C1171U1	CAC_C1171D0
CAC_C2264A0	CAC_C2264	CAC_C2264A0;CAC_C2264A6	CAC_C2264U0;CAC_C2264U1	CAC_C2264D0;CAC_C2264D1
CAC_C1251A0	CAC_C1251	CAC_C1251A0;CAC_C1251A1	CAC_C1251U0;CAC_C1251U1	CAC_C1251D0;CAC_C1251D1
CAC_C750U2	CAC_C750	CAC_C750A0;CAC_C750A2	CAC_C750U0;CAC_C750U7	CAC_C750D0;CAC_C750D4
CAC_C1237U0	CAC_C1237	CAC_C1237A0;CAC_C1237A1	CAC_C1237U0;CAC_C1237U3	CAC_C1237D0;CAC_C1237D1
CAC_C4060D1	CAC_C4060	CAC_C4060A0;CAC_C4060A5	CAC_C4060U0;CAC_C4060U2	CAC_C4060D0;CAC_C4060D1
CAC_C369A0	CAC_C369	CAC_C369A0;CAC_C369A1	CAC_C369U0;CAC_C369U3	CAC_C369D0;CAC_C369D1
CAC_C1087U0	CAC_C1087	CAC_C1087A0;CAC_C1087A1	CAC_C1087U0;CAC_C1087U2	CAC_C1087D0;CAC_C1087D1
CAC_C5831D0	CAC_C5831	CAC_C5831A0;CAC_C5831A1	CAC_C5831U4;CAC_C5831U3	CAC_C5831D3;CAC_C5831D0
CAC_C1686U0	CAC_C1686	CAC_C1686A0;CAC_C1686A3	CAC_C1686U0;CAC_C1686U1	CAC_C1686D0;CAC_C1686D2
CAC_C575A0	CAC_C575	CAC_C575A0;CAC_C575A3	CAC_C575U0;CAC_C575U2	CAC_C575D0;CAC_C575D1
CAC_C1330U1	CAC_C1330	CAC_C1330A0;CAC_C1330A1	CAC_C1330U0;CAC_C1330U1	CAC_C1330D0;CAC_C1330D1
CAC_C947D0	CAC_C947	CAC_C947A0;CAC_C947A2	CAC_C947U0;CAC_C947U1	CAC_C947D0;CAC_C947D1
CAC_C1287A0	CAC_C1287	CAC_C1287A0;CAC_C1287A5	CAC_C1287U0;CAC_C1287U1	CAC_C1287D0;CAC_C1287D2
CAC_C4606A2	CAC_C4606	CAC_C4606A0;CAC_C4606A1	CAC_C4606U0;CAC_C4606U1	CAC_C4606D0;CAC_C4606D6
CAC_C4366D1	CAC_C4366	CAC_C4366A2;CAC_C4366A0	CAC_C4366U5;CAC_C4366U0	CAC_C4366D1;CAC_C4366D3
CAC_C5413U1	CAC_C5413	CAC_C5413A0;CAC_C5413A6	CAC_C5413U1;CAC_C5413U0	CAC_C5413D2;CAC_C5413D1
CAC_C3185U3	CAC_C3185	CAC_C3185A1;CAC_C3185A0	CAC_C3185U1;CAC_C3185U0	CAC_C3185D0;CAC_C3185D1
CAC_C905U0	CAC_C905	CAC_C905A0;CAC_C905A1	CAC_C905U0;CAC_C905U5	CAC_C905D0;CAC_C905D2
CAC_C819D2	CAC_C819	CAC_C819A0;CAC_C819A1	CAC_C819U0;CAC_C819U1	CAC_C819D0;CAC_C819D1
CAC_C6047U0	CAC_C6047	CAC_C6047A1;CAC_C6047A0	CAC_C6047U0;CAC_C6047U2	CAC_C6047D1;CAC_C6047D0
CAC_C3405A8	CAC_C3405	CAC_C3405A4;CAC_C3405A5	CAC_C3405U1;CAC_C3405U3	CAC_C3405D0;CAC_C3405D1
CAC_C7674	CAC_C7674	CAC_C7674A0;CAC_C7674A1	CAC_C7674U0;CAC_C7674U2	CAC_C7674D0;CAC_C7674D1
CAC_C2661	CAC_C2661	CAC_C2661A0;CAC_C2661A6	CAC_C2661U0;CAC_C2661U7	CAC_C2661D0;CAC_C2661D4
CAC_C5429D0	CAC_C5429	CAC_C5429A0;CAC_C5429A2	CAC_C5429U0;CAC_C5429U1	CAC_C5429D0;CAC_C5429D1
CAC_C623	CAC_C623	CAC_C623A0;CAC_C623A7	CAC_C623U0;CAC_C623U7	CAC_C623D0;CAC_C623D5
CAC_C3307U5	CAC_C3307	CAC_C3307A0;CAC_C3307A7	CAC_C3307U0;CAC_C3307U5	CAC_C3307D0;CAC_C3307D4
CAC_C6579U0	CAC_C6579	CAC_C6579A0;CAC_C6579A1	CAC_C6579U0;CAC_C6579U2	CAC_C6579D0;CAC_C6579D1
CAC_C757A1	CAC_C757	CAC_C757A0;CAC_C757A1	CAC_C757U0;CAC_C757U3	CAC_C757D6;CAC_C757D1
CAC_C3491A0	CAC_C3491	CAC_C3491A0;CAC_C3491A2	CAC_C3491U3;CAC_C3491U2	CAC_C3491D0;CAC_C3491D1
CAC_C1427D0	CAC_C1427	CAC_C1427A0;CAC_C1427A10	CAC_C1427U0;CAC_C1427U2	CAC_C1427D0;CAC_C1427D3
CAC_C2208A2	CAC_C2208	CAC_C2208A0;CAC_C2208A2	CAC_C2208U0;CAC_C2208U2	CAC_C2208D0;CAC_C2208D1
CAC_C22	CAC_C22	CAC_C22A3;CAC_C22A11	CAC_C22U5;CAC_C22U3	CAC_C22D2;CAC_C22D4
CAC_C3629U0	CAC_C3629	CAC_C3629A0;CAC_C3629A1	CAC_C3629U0;CAC_C3629U3	CAC_C3629D0;CAC_C3629D2
CAC_C5000A0	CAC_C5000	CAC_C5000A0;CAC_C5000A2	CAC_C5000U0;CAC_C5000U2	CAC_C5000D0;CAC_C5000D1
CAC_C312D0	CAC_C312	CAC_C312A0;CAC_C312A2	CAC_C312U0;CAC_C312U1	CAC_C312D0;CAC_C312D1
CAC_C6346A0	CAC_C6346	CAC_C6346A0;CAC_C6346A1	CAC_C6346U0;CAC_C6346U1	CAC_C6346D0;CAC_C6346D1
CAC_C3531D3	CAC_C3531	CAC_C3531A1;CAC_C3531A0	CAC_C3531U1;CAC_C3531U0	CAC_C3531D1;CAC_C3531D0
CAC_C1266U0	CAC_C1266	CAC_C1266A0;CAC_C1266A1	CAC_C1266U0;CAC_C1266U1	CAC_C1266D0;CAC_C1266D4
CAC_C4923D0	CAC_C4923	CAC_C4923A0;CAC_C4923A1	CAC_C4923U0;CAC_C4923U2	CAC_C4923D0;CAC_C4923D1
CAC_C1063D4	CAC_C1063	CAC_C1063A0;CAC_C1063A7	CAC_C1063U0;CAC_C1063U1	CAC_C1063D0;CAC_C1063D4
CAC_C1297D0	CAC_C1297	CAC_C1297A1;CAC_C1297A2	CAC_C1297U0;CAC_C1297U1	CAC_C1297D0;CAC_C1297D1
CAC_C2969D0	CAC_C2969	CAC_C2969A1;CAC_C2969A0	CAC_C2969U0;CAC_C2969U1	CAC_C2969D0;CAC_C2969D2
CAC_C3082A0	CAC_C3082	CAC_C3082A0;CAC_C3082A1	CAC_C3082U0;CAC_C3082U2	CAC_C3082D0;CAC_C3082D1
CAC_C6573A0	CAC_C6573	CAC_C6573A0;CAC_C6573A1		CAC_C6573D0;CAC_C6573D1
CAC_C3117U0	CAC_C3117	CAC_C3117A0	CAC_C3117U0;CAC_C3117U1	CAC_C3117D0
CAC_C2590U0	CAC_C2590	CAC_C2590A0;CAC_C2590A4	CAC_C2590U0;CAC_C2590U1	CAC_C2590D0;CAC_C2590D2
CAC_C395U1	CAC_C395	CAC_C395A0;CAC_C395A1	CAC_C395U1;CAC_C395U0	CAC_C395D0;CAC_C395D2
CAC_C1124D4	CAC_C1124	CAC_C1124A0;CAC_C1124A2	CAC_C1124U0;CAC_C1124U1	CAC_C1124D0;CAC_C1124D4
CAC_C1450U0	CAC_C1450	CAC_C1450A0;CAC_C1450A1	CAC_C1450U2;CAC_C1450U0	CAC_C1450D0;CAC_C1450D1
CAC_C3415U0	CAC_C3415	CAC_C3415A0;CAC_C3415A3	CAC_C3415U0;CAC_C3415U1	CAC_C3415D0;CAC_C3415D1
CAC_C2717	CAC_C2717	CAC_C2717A2;CAC_C2717A0
CAC_C1103A0	CAC_C1103	CAC_C1103A0;CAC_C1103A4	CAC_C1103U0;CAC_C1103U1	CAC_C1103D0;CAC_C1103D1
CAC_C2240U0	CAC_C2240	CAC_C2240A0;CAC_C2240A1	CAC_C2240U0;CAC_C2240U2	CAC_C2240D0;CAC_C2240D2
CAC_C1681U0	CAC_C1681	CAC_C1681A0;CAC_C1681A1	CAC_C1681U0;CAC_C1681U3	CAC_C1681D0;CAC_C1681D1
CAC_C2350U0	CAC_C2350	CAC_C2350A0;CAC_C2350A1	CAC_C2350U0;CAC_C2350U2	CAC_C2350D0;CAC_C2350D1
CAC_C2168D2	CAC_C2168	CAC_C2168A0;CAC_C2168A1	CAC_C2168U0;CAC_C2168U1	CAC_C2168D0;CAC_C2168D2
CAC_C3415	CAC_C3415	CAC_C3415A0;CAC_C3415A3	CAC_C3415U0;CAC_C3415U1	CAC_C3415D0;CAC_C3415D1
CAC_C2056A1	CAC_C2056	CAC_C2056A0;CAC_C2056A1	CAC_C2056U0;CAC_C2056U1	CAC_C2056D0;CAC_C2056D1
CAC_C2420U1	CAC_C2420	CAC_C2420A0;CAC_C2420A3	CAC_C2420U0;CAC_C2420U1	CAC_C2420D0;CAC_C2420D1
CAC_C2101D1	CAC_C2101	CAC_C2101A0;CAC_C2101A2	CAC_C2101U0;CAC_C2101U1	CAC_C2101D0;CAC_C2101D1
CAC_C645U0	CAC_C645	CAC_C645A1;CAC_C645A0	CAC_C645U1;CAC_C645U0	CAC_C645D1;CAC_C645D0
CAC_C294	CAC_C294	CAC_C294A1;CAC_C294A4	CAC_C294U0;CAC_C294U1	CAC_C294D1;CAC_C294D3
CAC_C1888A1	CAC_C1888	CAC_C1888A0;CAC_C1888A1	CAC_C1888U0;CAC_C1888U1	CAC_C1888D0;CAC_C1888D1
CAC_C1677A3	CAC_C1677	CAC_C1677A0;CAC_C1677A3	CAC_C1677U0;CAC_C1677U3	CAC_C1677D0;CAC_C1677D1
CAC_C1025A3	CAC_C1025	CAC_C1025A1;CAC_C1025A4	CAC_C1025U0;CAC_C1025U3
CAC_C456A3	CAC_C456	CAC_C456A0;CAC_C456A3	CAC_C456U0;CAC_C456U2	CAC_C456D0;CAC_C456D1
CAC_C8237	CAC_C8237	CAC_C8237A0;CAC_C8237A1		CAC_C8237D1;CAC_C8237D0
CAC_C3474D2	CAC_C3474	CAC_C3474A0;CAC_C3474A1	CAC_C3474U0;CAC_C3474U1	CAC_C3474D1;CAC_C3474D0
CAC_C2528A1	CAC_C2528	CAC_C2528A0;CAC_C2528A1	CAC_C2528U0;CAC_C2528U4	CAC_C2528D0;CAC_C2528D1
CAC_C5026U1	CAC_C5026	CAC_C5026A0;CAC_C5026A1	CAC_C5026U0;CAC_C5026U1	CAC_C5026D0;CAC_C5026D1
CAC_C1297A2	CAC_C1297	CAC_C1297A1;CAC_C1297A2	CAC_C1297U0;CAC_C1297U1	CAC_C1297D0;CAC_C1297D1
CAC_C3474U0	CAC_C3474	CAC_C3474A0;CAC_C3474A1	CAC_C3474U0;CAC_C3474U1	CAC_C3474D1;CAC_C3474D0
CAC_C321	CAC_C321	CAC_C321A1;CAC_C321A4	CAC_C321U6;CAC_C321U4	CAC_C321D0;CAC_C321D4
CAC_C321D0	CAC_C321	CAC_C321A1;CAC_C321A4	CAC_C321U6;CAC_C321U4	CAC_C321D0;CAC_C321D4
CAC_C4928	CAC_C4928	CAC_C4928A0;CAC_C4928A1	CAC_C4928U1;CAC_C4928U0	CAC_C4928D1;CAC_C4928D2
CAC_C7077A0	CAC_C7077	CAC_C7077A0;CAC_C7077A1	CAC_C7077U0;CAC_C7077U1	CAC_C7077D2;CAC_C7077D1
CAC_C7077	CAC_C7077	CAC_C7077A0;CAC_C7077A1	CAC_C7077U0;CAC_C7077U1	CAC_C7077D2;CAC_C7077D1
CAC_C4928A0	CAC_C4928	CAC_C4928A0;CAC_C4928A1	CAC_C4928U1;CAC_C4928U0	CAC_C4928D1;CAC_C4928D2
CAC_C935U0	CAC_C935	CAC_C935A0;CAC_C935A1	CAC_C935U0;CAC_C935U1	CAC_C935D0;CAC_C935D3
CAC_C7077U0	CAC_C7077	CAC_C7077A0;CAC_C7077A1	CAC_C7077U0;CAC_C7077U1	CAC_C7077D2;CAC_C7077D1
CAC_C7216	CAC_C7216	CAC_C7216A0;CAC_C7216A1	CAC_C7216U5;CAC_C7216U1	CAC_C7216D0;CAC_C7216D1
CAC_C3873	CAC_C3873	CAC_C3873A0;CAC_C3873A1	CAC_C3873U0;CAC_C3873U2	CAC_C3873D0;CAC_C3873D1
CAC_C3632	CAC_C3632	CAC_C3632A0;CAC_C3632A1	CAC_C3632U1;CAC_C3632U6	CAC_C3632D1;CAC_C3632D0
CAC_C1834	CAC_C1834	CAC_C1834A0;CAC_C1834A1	CAC_C1834U0;CAC_C1834U1	CAC_C1834D0;CAC_C1834D8
CAC_C935	CAC_C935	CAC_C935A0;CAC_C935A1	CAC_C935U0;CAC_C935U1	CAC_C935D0;CAC_C935D3
CAC_C1723U0	CAC_C1723	CAC_C1723A0;CAC_C1723A3	CAC_C1723U0;CAC_C1723U12	CAC_C1723D0;CAC_C1723D2
CAC_C4489	CAC_C4489	CAC_C4489A2;CAC_C4489A1	CAC_C4489U1;CAC_C4489U0	CAC_C4489D0;CAC_C4489D1
CAC_C2339	CAC_C2339	CAC_C2339A0;CAC_C2339A1	CAC_C2339U4;CAC_C2339U2	CAC_C2339D0;CAC_C2339D1
CAC_C1066	CAC_C1066	CAC_C1066A0;CAC_C1066A2	CAC_C1066U0;CAC_C1066U1	CAC_C1066D0;CAC_C1066D8
CAC_C4928U1	CAC_C4928	CAC_C4928A0;CAC_C4928A1	CAC_C4928U1;CAC_C4928U0	CAC_C4928D1;CAC_C4928D2
CAC_C5640A0	CAC_C5640	CAC_C5640A0;CAC_C5640A1	CAC_C5640U0;CAC_C5640U1	CAC_C5640D2;CAC_C5640D3
CAC_C1163A1	CAC_C1163	CAC_C1163A0;CAC_C1163A1	CAC_C1163U0;CAC_C1163U1	CAC_C1163D0;CAC_C1163D1
CAC_C5980	CAC_C5980	CAC_C5980A0;CAC_C5980A3	CAC_C5980U0;CAC_C5980U3	CAC_C5980D5;CAC_C5980D3
CAC_C4366	CAC_C4366	CAC_C4366A2;CAC_C4366A0	CAC_C4366U5;CAC_C4366U0	CAC_C4366D1;CAC_C4366D3
CAC_C3324U0	CAC_C3324	CAC_C3324A0;CAC_C3324A5	CAC_C3324U0;CAC_C3324U3	CAC_C3324D1;CAC_C3324D0
CAC_C1551A0	CAC_C1551	CAC_C1551A0;CAC_C1551A2	CAC_C1551U0;CAC_C1551U3	CAC_C1551D0;CAC_C1551D3
CAC_C1683	CAC_C1683	CAC_C1683A5;CAC_C1683A1	CAC_C1683U0;CAC_C1683U1	CAC_C1683D4;CAC_C1683D2
CAC_C5380	CAC_C5380	CAC_C5380A0;CAC_C5380A1	CAC_C5380U0;CAC_C5380U3	CAC_C5380D0;CAC_C5380D2
CAC_C759	CAC_C759	CAC_C759A0;CAC_C759A1	CAC_C759U1;CAC_C759U0	CAC_C759D0;CAC_C759D1
CAC_C5831	CAC_C5831	CAC_C5831A0;CAC_C5831A1	CAC_C5831U4;CAC_C5831U3	CAC_C5831D3;CAC_C5831D0
CAC_C1652D0	CAC_C1652	CAC_C1652A0;CAC_C1652A1	CAC_C1652U0;CAC_C1652U6	CAC_C1652D0;CAC_C1652D1
CAC_C7636U0	CAC_C7636	CAC_C7636A0;CAC_C7636A1	CAC_C7636U0;CAC_C7636U1	CAC_C7636D0;CAC_C7636D1
CAC_C1281	CAC_C1281	CAC_C1281A0;CAC_C1281A1	CAC_C1281U0;CAC_C1281U1	CAC_C1281D0;CAC_C1281D2
CAC_C1695D2	CAC_C1695	CAC_C1695A0;CAC_C1695A3	CAC_C1695U0;CAC_C1695U2	CAC_C1695D0;CAC_C1695D5
CAC_C1858A0	CAC_C1858	CAC_C1858A0;CAC_C1858A1	CAC_C1858U0;CAC_C1858U9	CAC_C1858D0;CAC_C1858D1
CAC_C4266U2	CAC_C4266	CAC_C4266A0;CAC_C4266A1	CAC_C4266U0;CAC_C4266U1	CAC_C4266D0;CAC_C4266D1
CAC_C4928D2	CAC_C4928	CAC_C4928A0;CAC_C4928A1	CAC_C4928U1;CAC_C4928U0	CAC_C4928D1;CAC_C4928D2
CAC_C1867D5	CAC_C1867	CAC_C1867A0;CAC_C1867A1	CAC_C1867U0;CAC_C1867U1	CAC_C1867D4;CAC_C1867D0
CAC_C191A0	CAC_C191	CAC_C191A0;CAC_C191A2	CAC_C191U0;CAC_C191U1	CAC_C191D0;CAC_C191D2
CAC_C2339A0	CAC_C2339	CAC_C2339A0;CAC_C2339A1	CAC_C2339U4;CAC_C2339U2	CAC_C2339D0;CAC_C2339D1
CAC_C4928D1	CAC_C4928	CAC_C4928A0;CAC_C4928A1	CAC_C4928U1;CAC_C4928U0	CAC_C4928D1;CAC_C4928D2
CAC_C848U0	CAC_C848	CAC_C848A0;CAC_C848A3	CAC_C848U0;CAC_C848U1	CAC_C848D0;CAC_C848D4
CAC_C6495D0	CAC_C6495	CAC_C6495A0;CAC_C6495A1	CAC_C6495U0;CAC_C6495U2	CAC_C6495D0;CAC_C6495D1
CAC_C787A2	CAC_C787	CAC_C787A0;CAC_C787A2	CAC_C787U0;CAC_C787U1	CAC_C787D0;CAC_C787D2
CAC_C1367U0	CAC_C1367	CAC_C1367A0;CAC_C1367A2	CAC_C1367U0;CAC_C1367U5	CAC_C1367D0;CAC_C1367D4
CAC_C2574U1	CAC_C2574	CAC_C2574A0;CAC_C2574A1	CAC_C2574U0;CAC_C2574U1	CAC_C2574D0;CAC_C2574D1
CAC_C2229D2	CAC_C2229	CAC_C2229A0;CAC_C2229A1	CAC_C2229U0;CAC_C2229U3	CAC_C2229D0;CAC_C2229D2
CAC_C321U4	CAC_C321	CAC_C321A1;CAC_C321A4	CAC_C321U6;CAC_C321U4	CAC_C321D0;CAC_C321D4
CAC_C750D0	CAC_C750	CAC_C750A0;CAC_C750A2	CAC_C750U0;CAC_C750U7	CAC_C750D0;CAC_C750D4
CAC_C3133D2	CAC_C3133	CAC_C3133A0;CAC_C3133A1	CAC_C3133U0;CAC_C3133U1	CAC_C3133D0;CAC_C3133D2
CAC_C6953A2	CAC_C6953	CAC_C6953A0;CAC_C6953A2	CAC_C6953U0;CAC_C6953U2	CAC_C6953D0;CAC_C6953D3
CAC_C5949U1	CAC_C5949	CAC_C5949A0;CAC_C5949A1	CAC_C5949U1;CAC_C5949U2	CAC_C5949D0;CAC_C5949D1
CAJ_C3922D2	CAJ_C3922	CAJ_C3922A2;CAJ_C3922A0	CAJ_C3922U0;CAJ_C3922U2	CAJ_C3922D0;CAJ_C3922D2
CAJ_C3922D0	CAJ_C3922	CAJ_C3922A2;CAJ_C3922A0	CAJ_C3922U0;CAJ_C3922U2	CAJ_C3922D0;CAJ_C3922D2
CAJ_C3922D5	CAJ_C3922	CAJ_C3922A2;CAJ_C3922A0	CAJ_C3922U0;CAJ_C3922U2	CAJ_C3922D0;CAJ_C3922D2
CAJ_C120A0	CAJ_C120	CAJ_C120A0;CAJ_C120A2	CAJ_C120U0;CAJ_C120U2	CAJ_C120D3;CAJ_C120D0
CAJ_C120A12	CAJ_C120	CAJ_C120A0;CAJ_C120A2	CAJ_C120U0;CAJ_C120U2	CAJ_C120D3;CAJ_C120D0
CAJ_C3922D6	CAJ_C3922	CAJ_C3922A2;CAJ_C3922A0	CAJ_C3922U0;CAJ_C3922U2	CAJ_C3922D0;CAJ_C3922D2
CAJ_C120A3	CAJ_C120	CAJ_C120A0;CAJ_C120A2	CAJ_C120U0;CAJ_C120U2	CAJ_C120D3;CAJ_C120D0
CAJ_C3922D9	CAJ_C3922	CAJ_C3922A2;CAJ_C3922A0	CAJ_C3922U0;CAJ_C3922U2	CAJ_C3922D0;CAJ_C3922D2
CAJ_C385U9	CAJ_C385	CAJ_C385A0;CAJ_C385A1	CAJ_C385U7;CAJ_C385U3	CAJ_C385D0;CAJ_C385D3
CAJ_C120A4	CAJ_C120	CAJ_C120A0;CAJ_C120A2	CAJ_C120U0;CAJ_C120U2	CAJ_C120D3;CAJ_C120D0
CAJ_C3922D1	CAJ_C3922	CAJ_C3922A2;CAJ_C3922A0	CAJ_C3922U0;CAJ_C3922U2	CAJ_C3922D0;CAJ_C3922D2
CAJ_C2080	CAJ_C2080	CAJ_C2080A0;CAJ_C2080A3	CAJ_C2080U0;CAJ_C2080U4	CAJ_C2080D0;CAJ_C2080D2
CAJ_C2590D2	CAJ_C2590	CAJ_C2590A0;CAJ_C2590A1	CAJ_C2590U1;CAJ_C2590U2	CAJ_C2590D2;CAJ_C2590D1
CAJ_C1986A2	CAJ_C1986	CAJ_C1986A0;CAJ_C1986A1	CAJ_C1986U0;CAJ_C1986U2	CAJ_C1986D0;CAJ_C1986D1
CAJ_C3334D0	CAJ_C3334	CAJ_C3334A0;CAJ_C3334A1	CAJ_C3334U0;CAJ_C3334U1	CAJ_C3334D0;CAJ_C3334D1
CAJ_C1545U3	CAJ_C1545	CAJ_C1545A0;CAJ_C1545A2	CAJ_C1545U0;CAJ_C1545U2	CAJ_C1545D0;CAJ_C1545D3
CAJ_C3495D5	CAJ_C3495	CAJ_C3495A0;CAJ_C3495A1	CAJ_C3495U0;CAJ_C3495U1	CAJ_C3495D0;CAJ_C3495D2
CAJ_C6024U15	CAJ_C6024	CAJ_C6024A7;CAJ_C6024A11	CAJ_C6024U2;CAJ_C6024U5
CAJ_C248	CAJ_C248	CAJ_C248A0;CAJ_C248A1	CAJ_C248U0;CAJ_C248U1	CAJ_C248D0;CAJ_C248D2
CAJ_C8376A0	CAJ_C8376	CAJ_C8376A1;CAJ_C8376A0	CAJ_C8376U1;CAJ_C8376U0	CAJ_C8376D2;CAJ_C8376D0
CAJ_C8376U0	CAJ_C8376	CAJ_C8376A1;CAJ_C8376A0	CAJ_C8376U1;CAJ_C8376U0	CAJ_C8376D2;CAJ_C8376D0
CAJ_C8376D0	CAJ_C8376	CAJ_C8376A1;CAJ_C8376A0	CAJ_C8376U1;CAJ_C8376U0	CAJ_C8376D2;CAJ_C8376D0
CAJ_C4965D2	CAJ_C4965	CAJ_C4965A0;CAJ_C4965A3	CAJ_C4965U0;CAJ_C4965U2	CAJ_C4965D0;CAJ_C4965D3
CAJ_C7007D3	CAJ_C7007	CAJ_C7007A0;CAJ_C7007A1	CAJ_C7007U0;CAJ_C7007U3	CAJ_C7007D0;CAJ_C7007D4
CAJ_C8376	CAJ_C8376	CAJ_C8376A1;CAJ_C8376A0	CAJ_C8376U1;CAJ_C8376U0	CAJ_C8376D2;CAJ_C8376D0
CAJ_C2086	CAJ_C2086	CAJ_C2086A0;CAJ_C2086A3	CAJ_C2086U0;CAJ_C2086U3	CAJ_C2086D1;CAJ_C2086D4
CAJ_C2224	CAJ_C2224	CAJ_C2224A0;CAJ_C2224A3	CAJ_C2224U0;CAJ_C2224U1	CAJ_C2224D0;CAJ_C2224D2
CAJ_C866A4	CAJ_C866	CAJ_C866A0;CAJ_C866A1	CAJ_C866U0;CAJ_C866U2	CAJ_C866D0;CAJ_C866D2
CAJ_C9487U1	CAJ_C9487	CAJ_C9487A1;CAJ_C9487A2	CAJ_C9487U0;CAJ_C9487U1
CAJ_C4173U3	CAJ_C4173	CAJ_C4173A0;CAJ_C4173A4	CAJ_C4173U0;CAJ_C4173U3	CAJ_C4173D0;CAJ_C4173D4
CAJ_C2924D0	CAJ_C2924	CAJ_C2924A1;CAJ_C2924A0	CAJ_C2924U1;CAJ_C2924U0	CAJ_C2924D0;CAJ_C2924D2
CAJ_C2084A0	CAJ_C2084	CAJ_C2084A0;CAJ_C2084A1	CAJ_C2084U0;CAJ_C2084U1	CAJ_C2084D3;CAJ_C2084D6
CAJ_C2851A0	CAJ_C2851	CAJ_C2851A0;CAJ_C2851A1	CAJ_C2851U1;CAJ_C2851U6	CAJ_C2851D0;CAJ_C2851D1
CAJ_C2683D1	CAJ_C2683	CAJ_C2683A0;CAJ_C2683A4	CAJ_C2683U0;CAJ_C2683U3	CAJ_C2683D1;CAJ_C2683D0
CAJ_C5630D2	CAJ_C5630	CAJ_C5630A3;CAJ_C5630A0	CAJ_C5630U0;CAJ_C5630U3	CAJ_C5630D2;CAJ_C5630D1
CAJ_C9A4	CAJ_C9	CAJ_C9A4;CAJ_C9A1	CAJ_C9U2;CAJ_C9U0	CAJ_C9D0;CAJ_C9D1
CAJ_C323U3	CAJ_C323	CAJ_C323A7;CAJ_C323A0	CAJ_C323U0;CAJ_C323U1	CAJ_C323D0;CAJ_C323D1
CAJ_C1449A3	CAJ_C1449	CAJ_C1449A1;CAJ_C1449A0	CAJ_C1449U2;CAJ_C1449U0	CAJ_C1449D0;CAJ_C1449D1
CAJ_C6739D2	CAJ_C6739	CAJ_C6739A0;CAJ_C6739A1	CAJ_C6739U0;CAJ_C6739U1	CAJ_C6739D0;CAJ_C6739D1
CAJ_C3779U0	CAJ_C3779	CAJ_C3779A1;CAJ_C3779A3	CAJ_C3779U0;CAJ_C3779U1	CAJ_C3779D0;CAJ_C3779D1
CAJ_C1849U0	CAJ_C1849	CAJ_C1849A0;CAJ_C1849A6	CAJ_C1849U0;CAJ_C1849U4	CAJ_C1849D0;CAJ_C1849D5
CAJ_C8106	CAJ_C8106	CAJ_C8106A0;CAJ_C8106A3	CAJ_C8106U4;CAJ_C8106U1
CAJ_C3357D0	CAJ_C3357	CAJ_C3357A0;CAJ_C3357A2	CAJ_C3357U0;CAJ_C3357U2	CAJ_C3357D2;CAJ_C3357D0
CAJ_C196U0	CAJ_C196	CAJ_C196A0;CAJ_C196A1	CAJ_C196U0;CAJ_C196U1	CAJ_C196D0;CAJ_C196D4
CAJ_C972A0	CAJ_C972	CAJ_C972A0;CAJ_C972A1	CAJ_C972U0;CAJ_C972U1	CAJ_C972D0;CAJ_C972D4
CAJ_C4683U0	CAJ_C4683	CAJ_C4683A0;CAJ_C4683A2	CAJ_C4683U0;CAJ_C4683U1	CAJ_C4683D0;CAJ_C4683D1
CAJ_C4411U0	CAJ_C4411	CAJ_C4411A0;CAJ_C4411A3	CAJ_C4411U0;CAJ_C4411U2	CAJ_C4411D0;CAJ_C4411D1
CAJ_C385U12	CAJ_C385	CAJ_C385A0;CAJ_C385A1	CAJ_C385U7;CAJ_C385U3	CAJ_C385D0;CAJ_C385D3
CAJ_C2443	CAJ_C2443	CAJ_C2443A0;CAJ_C2443A1	CAJ_C2443U3;CAJ_C2443U1	CAJ_C2443D0;CAJ_C2443D4
CAJ_C9729U0	CAJ_C9729	CAJ_C9729A0;CAJ_C9729A1	CAJ_C9729U1;CAJ_C9729U0
CAJ_C7220D2	CAJ_C7220	CAJ_C7220A2;CAJ_C7220A0	CAJ_C7220U1;CAJ_C7220U2	CAJ_C7220D2;CAJ_C7220D3
CAJ_C3922D4	CAJ_C3922	CAJ_C3922A2;CAJ_C3922A0	CAJ_C3922U0;CAJ_C3922U2	CAJ_C3922D0;CAJ_C3922D2
CAJ_C1510A3	CAJ_C1510	CAJ_C1510A0;CAJ_C1510A1	CAJ_C1510U1;CAJ_C1510U0	CAJ_C1510D1;CAJ_C1510D5
CAJ_C5579D0	CAJ_C5579	CAJ_C5579A0;CAJ_C5579A4	CAJ_C5579U0;CAJ_C5579U2	CAJ_C5579D0;CAJ_C5579D4
CAJ_C499A9	CAJ_C499	CAJ_C499A10;CAJ_C499A1	CAJ_C499U1;CAJ_C499U8	CAJ_C499D1;CAJ_C499D4
CAJ_C5750	CAJ_C5750	CAJ_C5750A2;CAJ_C5750A1	CAJ_C5750U2;CAJ_C5750U4	CAJ_C5750D0;CAJ_C5750D1
CAJ_C2162A7	CAJ_C2162	CAJ_C2162A4;CAJ_C2162A5	CAJ_C2162U0;CAJ_C2162U1	CAJ_C2162D1;CAJ_C2162D8
CAJ_C2897A2	CAJ_C2897	CAJ_C2897A0;CAJ_C2897A2	CAJ_C2897U0;CAJ_C2897U2	CAJ_C2897D0;CAJ_C2897D2
CAJ_C6011U4	CAJ_C6011	CAJ_C6011A7;CAJ_C6011A1	CAJ_C6011U0;CAJ_C6011U1	CAJ_C6011D7;CAJ_C6011D1
CAJ_C4873U1	CAJ_C4873	CAJ_C4873A0;CAJ_C4873A2	CAJ_C4873U0;CAJ_C4873U1	CAJ_C4873D0;CAJ_C4873D2
CAJ_C120A21	CAJ_C120	CAJ_C120A0;CAJ_C120A2	CAJ_C120U0;CAJ_C120U2	CAJ_C120D3;CAJ_C120D0
CAJ_C472D3	CAJ_C472	CAJ_C472A2;CAJ_C472A6	CAJ_C472U2;CAJ_C472U3	CAJ_C472D1;CAJ_C472D3
CAJ_C7766U2	CAJ_C7766	CAJ_C7766A0;CAJ_C7766A2	CAJ_C7766U0;CAJ_C7766U2	CAJ_C7766D4;CAJ_C7766D0
CAJ_C7706D0	CAJ_C7706	CAJ_C7706A0;CAJ_C7706A1	CAJ_C7706U0;CAJ_C7706U4	CAJ_C7706D0;CAJ_C7706D1
CAJ_C4173U0	CAJ_C4173	CAJ_C4173A0;CAJ_C4173A4	CAJ_C4173U0;CAJ_C4173U3	CAJ_C4173D0;CAJ_C4173D4
CAJ_C120A2	CAJ_C120	CAJ_C120A0;CAJ_C120A2	CAJ_C120U0;CAJ_C120U2	CAJ_C120D3;CAJ_C120D0
CAJ_C3495D2	CAJ_C3495	CAJ_C3495A0;CAJ_C3495A1	CAJ_C3495U0;CAJ_C3495U1	CAJ_C3495D0;CAJ_C3495D2
CAJ_C3381U0	CAJ_C3381	CAJ_C3381A0;CAJ_C3381A1	CAJ_C3381U0;CAJ_C3381U6	CAJ_C3381D0;CAJ_C3381D3
CAJ_C3233U2	CAJ_C3233	CAJ_C3233A1;CAJ_C3233A0	CAJ_C3233U2;CAJ_C3233U0	CAJ_C3233D0;CAJ_C3233D1
CAJ_C2591A8	CAJ_C2591	CAJ_C2591A0;CAJ_C2591A4	CAJ_C2591U0;CAJ_C2591U1	CAJ_C2591D0;CAJ_C2591D1
CAJ_C2168D7	CAJ_C2168	CAJ_C2168A0;CAJ_C2168A1	CAJ_C2168U0;CAJ_C2168U3	CAJ_C2168D0;CAJ_C2168D3
CAJ_C472A2	CAJ_C472	CAJ_C472A2;CAJ_C472A6	CAJ_C472U2;CAJ_C472U3	CAJ_C472D1;CAJ_C472D3
ENC_C6571	ENC_C6571	ENC_C6571A0;ENC_C6571A6	ENC_C6571U3;ENC_C6571U7	ENC_C6571D0;ENC_C6571D4
ENC_C615A0	ENC_C615	ENC_C615A0;ENC_C615A1	ENC_C615U0;ENC_C615U2	ENC_C615D0;ENC_C615D1
ENC_C18901	ENC_C18901	ENC_C18901A0;ENC_C18901A9	ENC_C18901U7;ENC_C18901U0	ENC_C18901D0;ENC_C18901D8
ENC_C14946	ENC_C14946	ENC_C14946A0;ENC_C14946A1	ENC_C14946U0;ENC_C14946U8	ENC_C14946D0;ENC_C14946D2
ENC_C25278	ENC_C25278	ENC_C25278A3;ENC_C25278A6	ENC_C25278U12;ENC_C25278U31	ENC_C25278D11;ENC_C25278D27
ENC_C9802	ENC_C9802	ENC_C9802A0;ENC_C9802A4	ENC_C9802U0;ENC_C9802U13	ENC_C9802D23;ENC_C9802D14
ENC_C37357	ENC_C37357	ENC_C37357A0;ENC_C37357A5	ENC_C37357U0;ENC_C37357U6	ENC_C37357D0;ENC_C37357D18
ENC_C19960	ENC_C19960	ENC_C19960A40;ENC_C19960A29	ENC_C19960U32;ENC_C19960U42	ENC_C19960D30;ENC_C19960D62
ENC_C13642A0	ENC_C13642	ENC_C13642A0;ENC_C13642A2	ENC_C13642U0;ENC_C13642U1	ENC_C13642D6;ENC_C13642D0
ENC_C14632	ENC_C14632	ENC_C14632A0;ENC_C14632A1	ENC_C14632U0;ENC_C14632U1	ENC_C14632D0;ENC_C14632D1
ENC_C4730	ENC_C4730	ENC_C4730A0;ENC_C4730A8	ENC_C4730U0;ENC_C4730U5	ENC_C4730D0;ENC_C4730D2
ENC_C18527	ENC_C18527	ENC_C18527A0;ENC_C18527A3	ENC_C18527U0;ENC_C18527U3	ENC_C18527D0;ENC_C18527D4
ENC_C47344A0	ENC_C47344	ENC_C47344A0;ENC_C47344A1	ENC_C47344U0;ENC_C47344U4	ENC_C47344D0;ENC_C47344D5
ENC_C39276	ENC_C39276	ENC_C39276A1;ENC_C39276A0	ENC_C39276U35;ENC_C39276U6	ENC_C39276D28;ENC_C39276D32
ENC_C37600A0	ENC_C37600	ENC_C37600A0;ENC_C37600A3	ENC_C37600U0;ENC_C37600U1	ENC_C37600D0;ENC_C37600D1
ENC_C9884	ENC_C9884	ENC_C9884A0;ENC_C9884A4	ENC_C9884U0;ENC_C9884U8	ENC_C9884D0;ENC_C9884D1
ENC_C2510	ENC_C2510	ENC_C2510A8;ENC_C2510A13	ENC_C2510U1;ENC_C2510U9	ENC_C2510D1;ENC_C2510D12
ENC_C27002	ENC_C27002	ENC_C27002A5;ENC_C27002A0	ENC_C27002U10;ENC_C27002U1	ENC_C27002D8;ENC_C27002D14
ENC_C32813A0	ENC_C32813	ENC_C32813A0;ENC_C32813A1	ENC_C32813U0;ENC_C32813U15	ENC_C32813D0;ENC_C32813D1
ENC_C5830	ENC_C5830	ENC_C5830A0	ENC_C5830U0;ENC_C5830U1	ENC_C5830D0;ENC_C5830D1
ENC_C5830A0	ENC_C5830	ENC_C5830A0	ENC_C5830U0;ENC_C5830U1	ENC_C5830D0;ENC_C5830D1
ENC_C3125	ENC_C3125	ENC_C3125A0	ENC_C3125U0;ENC_C3125U1	ENC_C3125D0;ENC_C3125D14
ENC_C615	ENC_C615	ENC_C615A0;ENC_C615A1	ENC_C615U0;ENC_C615U2	ENC_C615D0;ENC_C615D1
ENC_C3125A0	ENC_C3125	ENC_C3125A0	ENC_C3125U0;ENC_C3125U1	ENC_C3125D0;ENC_C3125D14
ENC_C5624	ENC_C5624	ENC_C5624A2;ENC_C5624A0	ENC_C5624U9;ENC_C5624U0	ENC_C5624D7;ENC_C5624D0
ENC_C16493A0	ENC_C16493	ENC_C16493A0;ENC_C16493A8	ENC_C16493U0;ENC_C16493U12	ENC_C16493D0;ENC_C16493D32
ENC_C6636D10	ENC_C6636	ENC_C6636A0;ENC_C6636A3	ENC_C6636U17;ENC_C6636U0	ENC_C6636D0;ENC_C6636D1
ENC_C19227	ENC_C19227	ENC_C19227A1;ENC_C19227A26	ENC_C19227U1;ENC_C19227U0	ENC_C19227D19;ENC_C19227D1
ENC_C49993A0	ENC_C49993	ENC_C49993A0;ENC_C49993A2	ENC_C49993U0;ENC_C49993U3	ENC_C49993D2;ENC_C49993D0
ENC_C6452	ENC_C6452	ENC_C6452A0;ENC_C6452A27	ENC_C6452U0;ENC_C6452U33	ENC_C6452D8;ENC_C6452D34
ENC_C35385	ENC_C35385	ENC_C35385A5;ENC_C35385A4	ENC_C35385U3;ENC_C35385U4	ENC_C35385D5;ENC_C35385D2
ENC_C47251A1	ENC_C47251	ENC_C47251A1;ENC_C47251A2	ENC_C47251U3;ENC_C47251U5	ENC_C47251D3;ENC_C47251D7
ENC_C21157A4	ENC_C21157	ENC_C21157A4;ENC_C21157A7	ENC_C21157U0;ENC_C21157U2	ENC_C21157D0;ENC_C21157D1
ENC_C4241A2	ENC_C4241	ENC_C4241A2;ENC_C4241A0	ENC_C4241U0;ENC_C4241U3	ENC_C4241D1;ENC_C4241D5
ENC_C1703	ENC_C1703	ENC_C1703A1;ENC_C1703A0	ENC_C1703U0;ENC_C1703U24	ENC_C1703D10;ENC_C1703D0
ENC_C11199A0	ENC_C11199	ENC_C11199A0;ENC_C11199A10	ENC_C11199U3;ENC_C11199U13	ENC_C11199D0;ENC_C11199D1
ENC_C23281A0	ENC_C23281	ENC_C23281A0;ENC_C23281A1	ENC_C23281U0;ENC_C23281U1	ENC_C23281D0
ENC_C23281D0	ENC_C23281	ENC_C23281A0;ENC_C23281A1	ENC_C23281U0;ENC_C23281U1	ENC_C23281D0
ENC_C10775	ENC_C10775	ENC_C10775A0;ENC_C10775A5	ENC_C10775U5;ENC_C10775U7	ENC_C10775D6;ENC_C10775D8
ENC_C21964	ENC_C21964	ENC_C21964A0;ENC_C21964A1	ENC_C21964U1;ENC_C21964U0	ENC_C21964D1;ENC_C21964D0
ENC_C51679	ENC_C51679	ENC_C51679A0;ENC_C51679A3	ENC_C51679U1;ENC_C51679U6	ENC_C51679D1;ENC_C51679D0
ENC_C28689	ENC_C28689	ENC_C28689A8;ENC_C28689A3	ENC_C28689U4;ENC_C28689U9	ENC_C28689D4;ENC_C28689D10
ENC_C19927	ENC_C19927	ENC_C19927A0;ENC_C19927A7	ENC_C19927U0;ENC_C19927U6	ENC_C19927D0;ENC_C19927D8
ENC_C26448A0	ENC_C26448	ENC_C26448A0;ENC_C26448A1	ENC_C26448U2;ENC_C26448U0	ENC_C26448D3;ENC_C26448D0
ENC_C25088D1	ENC_C25088	ENC_C25088A0;ENC_C25088A10	ENC_C25088U18;ENC_C25088U41	ENC_C25088D1;ENC_C25088D8
ENC_C23281	ENC_C23281	ENC_C23281A0;ENC_C23281A1	ENC_C23281U0;ENC_C23281U1	ENC_C23281D0
ENC_C45987	ENC_C45987	ENC_C45987A0;ENC_C45987A1	ENC_C45987U1;ENC_C45987U2	ENC_C45987D0;ENC_C45987D1
ENC_C35693	ENC_C35693	ENC_C35693A1;ENC_C35693A0	ENC_C35693U2;ENC_C35693U3	ENC_C35693D2;ENC_C35693D4
ENC_C6534	ENC_C6534	ENC_C6534A9;ENC_C6534A0	ENC_C6534U0;ENC_C6534U1	ENC_C6534D0;ENC_C6534D13
ENC_C47344U0	ENC_C47344	ENC_C47344A0;ENC_C47344A1	ENC_C47344U0;ENC_C47344U4	ENC_C47344D0;ENC_C47344D5
ENC_C21964A0	ENC_C21964	ENC_C21964A0;ENC_C21964A1	ENC_C21964U1;ENC_C21964U0	ENC_C21964D1;ENC_C21964D0
ENC_C22092	ENC_C22092	ENC_C22092A0;ENC_C22092A1	ENC_C22092U0;ENC_C22092U8	ENC_C22092D0;ENC_C22092D9
ENC_C15508	ENC_C15508	ENC_C15508A0	ENC_C15508U0;ENC_C15508U1	ENC_C15508D1;ENC_C15508D0
ENC_C15508A0	ENC_C15508	ENC_C15508A0	ENC_C15508U0;ENC_C15508U1	ENC_C15508D1;ENC_C15508D0
ENC_C13151	ENC_C13151	ENC_C13151A0;ENC_C13151A2	ENC_C13151U1;ENC_C13151U0	ENC_C13151D0;ENC_C13151D1
ENC_C602	ENC_C602	ENC_C602A5;ENC_C602A0	ENC_C602U23;ENC_C602U1	ENC_C602D8;ENC_C602D1
ENC_C27675A1	ENC_C27675	ENC_C27675A1;ENC_C27675A14	ENC_C27675U0;ENC_C27675U20	ENC_C27675D0;ENC_C27675D13
ENC_C27451	ENC_C27451	ENC_C27451A0;ENC_C27451A6	ENC_C27451U0;ENC_C27451U20	ENC_C27451D0;ENC_C27451D19
ENC_C42826	ENC_C42826	ENC_C42826A0;ENC_C42826A1	ENC_C42826U0;ENC_C42826U2	ENC_C42826D0;ENC_C42826D3
ENC_C10857	ENC_C10857	ENC_C10857A19;ENC_C10857A0	ENC_C10857U0;ENC_C10857U15	ENC_C10857D11;ENC_C10857D21
ENC_C13642	ENC_C13642	ENC_C13642A0;ENC_C13642A2	ENC_C13642U0;ENC_C13642U1	ENC_C13642D6;ENC_C13642D0
ENC_C3125U0	ENC_C3125	ENC_C3125A0	ENC_C3125U0;ENC_C3125U1	ENC_C3125D0;ENC_C3125D14
ENC_C615D0	ENC_C615	ENC_C615A0;ENC_C615A1	ENC_C615U0;ENC_C615U2	ENC_C615D0;ENC_C615D1
ENC_C13151D0	ENC_C13151	ENC_C13151A0;ENC_C13151A2	ENC_C13151U1;ENC_C13151U0	ENC_C13151D0;ENC_C13151D1
ENC_C15508U0	ENC_C15508	ENC_C15508A0	ENC_C15508U0;ENC_C15508U1	ENC_C15508D1;ENC_C15508D0
ENC_C51936	ENC_C51936	ENC_C51936A3;ENC_C51936A0	ENC_C51936U8;ENC_C51936U0
ENC_C43313	ENC_C43313	ENC_C43313A0;ENC_C43313A2	ENC_C43313U1;ENC_C43313U0	ENC_C43313D2;ENC_C43313D21
ENC_C16636A0	ENC_C16636	ENC_C16636A0;ENC_C16636A1	ENC_C16636U0;ENC_C16636U6	ENC_C16636D0;ENC_C16636D2
ENC_C30262	ENC_C30262	ENC_C30262A0;ENC_C30262A3	ENC_C30262U9;ENC_C30262U19	ENC_C30262D11;ENC_C30262D10
ENC_C50112	ENC_C50112	ENC_C50112A0;ENC_C50112A1	ENC_C50112U0;ENC_C50112U10	ENC_C50112D0;ENC_C50112D11
ENC_C31598A0	ENC_C31598	ENC_C31598A0;ENC_C31598A1	ENC_C31598U1;ENC_C31598U0	ENC_C31598D0;ENC_C31598D15
ENC_C32210U0	ENC_C32210	ENC_C32210A0	ENC_C32210U0	ENC_C32210D0
ENC_C32210A0	ENC_C32210	ENC_C32210A0	ENC_C32210U0	ENC_C32210D0
ENC_C32210	ENC_C32210	ENC_C32210A0	ENC_C32210U0	ENC_C32210D0
ENC_C49989	ENC_C49989	ENC_C49989A0;ENC_C49989A8	ENC_C49989U0;ENC_C49989U8	ENC_C49989D0;ENC_C49989D8
ENC_C6195D0	ENC_C6195	ENC_C6195A0;ENC_C6195A1	ENC_C6195U0	ENC_C6195D0
ENC_C6195	ENC_C6195	ENC_C6195A0;ENC_C6195A1	ENC_C6195U0	ENC_C6195D0
ENC_C16094	ENC_C16094	ENC_C16094A4;ENC_C16094A0	ENC_C16094U7;ENC_C16094U14	ENC_C16094D8;ENC_C16094D16
ENC_C3342D2	ENC_C3342	ENC_C3342A9;ENC_C3342A0	ENC_C3342U0;ENC_C3342U1	ENC_C3342D2;ENC_C3342D0
ENC_C48976	ENC_C48976	ENC_C48976A1;ENC_C48976A0	ENC_C48976U2;ENC_C48976U19	ENC_C48976D10;ENC_C48976D0
ENC_C44549A0	ENC_C44549	ENC_C44549A0;ENC_C44549A1	ENC_C44549U10;ENC_C44549U0	ENC_C44549D0;ENC_C44549D3
ENC_C44549	ENC_C44549	ENC_C44549A0;ENC_C44549A1	ENC_C44549U10;ENC_C44549U0	ENC_C44549D0;ENC_C44549D3
ENC_C19251A1	ENC_C19251	ENC_C19251A1;ENC_C19251A5	ENC_C19251U2;ENC_C19251U0	ENC_C19251D0;ENC_C19251D2
ENC_C47679	ENC_C47679	ENC_C47679A0;ENC_C47679A2	ENC_C47679U20;ENC_C47679U19	ENC_C47679D1;ENC_C47679D0
ENC_C47679A0	ENC_C47679	ENC_C47679A0;ENC_C47679A2	ENC_C47679U20;ENC_C47679U19	ENC_C47679D1;ENC_C47679D0
ENC_C43813	ENC_C43813	ENC_C43813A0;ENC_C43813A8	ENC_C43813U0;ENC_C43813U41	ENC_C43813D0;ENC_C43813D40
ENF_C6557D0	ENF_C6557	ENF_C6557A0;ENF_C6557A1	ENF_C6557U3;ENF_C6557U2	ENF_C6557D0;ENF_C6557D1
ENF_C6461U0	ENF_C6461	ENF_C6461A0;ENF_C6461A1	ENF_C6461U0;ENF_C6461U2	ENF_C6461D0;ENF_C6461D1
ENF_C27575	ENF_C27575	ENF_C27575A0;ENF_C27575A1
ENF_C28098	ENF_C28098	ENF_C28098A0;ENF_C28098A1
ENF_C40489	ENF_C40489	ENF_C40489A0;ENF_C40489A1		ENF_C40489D0
ENF_C40489A0	ENF_C40489	ENF_C40489A0;ENF_C40489A1		ENF_C40489D0
ENF_C11834U0	ENF_C11834	ENF_C11834A0;ENF_C11834A2	ENF_C11834U0;ENF_C11834U2	ENF_C11834D0;ENF_C11834D5
ENF_C884U2	ENF_C884	ENF_C884A3;ENF_C884A2	ENF_C884U0;ENF_C884U1	ENF_C884D0;ENF_C884D3
ENF_C12945	ENF_C12945	ENF_C12945A0	ENF_C12945U0;ENF_C12945U1	ENF_C12945D1;ENF_C12945D0
ENF_C12945A0	ENF_C12945	ENF_C12945A0	ENF_C12945U0;ENF_C12945U1	ENF_C12945D1;ENF_C12945D0
ENF_C12945D1	ENF_C12945	ENF_C12945A0	ENF_C12945U0;ENF_C12945U1	ENF_C12945D1;ENF_C12945D0
ENF_C15842D0	ENF_C15842	ENF_C15842A0;ENF_C15842A4	ENF_C15842U0;ENF_C15842U6	ENF_C15842D0;ENF_C15842D5
ENF_C3748D1	ENF_C3748	ENF_C3748A0;ENF_C3748A4	ENF_C3748U0;ENF_C3748U2	ENF_C3748D0;ENF_C3748D1
ENF_C28053A0	ENF_C28053	ENF_C28053A0;ENF_C28053A1	ENF_C28053U1;ENF_C28053U0	ENF_C28053D0;ENF_C28053D2
ENF_C42630A8	ENF_C42630	ENF_C42630A1;ENF_C42630A3	ENF_C42630U0;ENF_C42630U1	ENF_C42630D2;ENF_C42630D1
ENF_C6557U2	ENF_C6557	ENF_C6557A0;ENF_C6557A1	ENF_C6557U3;ENF_C6557U2	ENF_C6557D0;ENF_C6557D1
ENF_C3721D4	ENF_C3721	ENF_C3721A1;ENF_C3721A0	ENF_C3721U1;ENF_C3721U0	ENF_C3721D0;ENF_C3721D1
ENF_C3748D6	ENF_C3748	ENF_C3748A0;ENF_C3748A4	ENF_C3748U0;ENF_C3748U2	ENF_C3748D0;ENF_C3748D1
ENF_C16451	ENF_C16451	ENF_C16451A1;ENF_C16451A0	ENF_C16451U1;ENF_C16451U0	ENF_C16451D1;ENF_C16451D5
ENF_C12945U0	ENF_C12945	ENF_C12945A0	ENF_C12945U0;ENF_C12945U1	ENF_C12945D1;ENF_C12945D0
ENF_C884U0	ENF_C884	ENF_C884A3;ENF_C884A2	ENF_C884U0;ENF_C884U1	ENF_C884D0;ENF_C884D3
ENF_C884D0	ENF_C884	ENF_C884A3;ENF_C884A2	ENF_C884U0;ENF_C884U1	ENF_C884D0;ENF_C884D3
ENF_C3748U0	ENF_C3748	ENF_C3748A0;ENF_C3748A4	ENF_C3748U0;ENF_C3748U2	ENF_C3748D0;ENF_C3748D1
ENF_C8045U9	ENF_C8045	ENF_C8045A1;ENF_C8045A2	ENF_C8045U1;ENF_C8045U2	ENF_C8045D0;ENF_C8045D2
ENF_C3748D3	ENF_C3748	ENF_C3748A0;ENF_C3748A4	ENF_C3748U0;ENF_C3748U2	ENF_C3748D0;ENF_C3748D1
ENF_C18030U24	ENF_C18030	ENF_C18030A0;ENF_C18030A3	ENF_C18030U0;ENF_C18030U6	ENF_C18030D0;ENF_C18030D4
ENF_C9083D19	ENF_C9083	ENF_C9083A0;ENF_C9083A1	ENF_C9083U0;ENF_C9083U3	ENF_C9083D0;ENF_C9083D2
ENF_C5965U23	ENF_C5965	ENF_C5965A0;ENF_C5965A3	ENF_C5965U0;ENF_C5965U4	ENF_C5965D0;ENF_C5965D5
ENF_C39946U1	ENF_C39946	ENF_C39946A0;ENF_C39946A1	ENF_C39946U0;ENF_C39946U1	ENF_C39946D0;ENF_C39946D1
ENF_C2396A8	ENF_C2396	ENF_C2396A0;ENF_C2396A1	ENF_C2396U0;ENF_C2396U1	ENF_C2396D1;ENF_C2396D0
ENF_C17604A15	ENF_C17604	ENF_C17604A0;ENF_C17604A1	ENF_C17604U3;ENF_C17604U1	ENF_C17604D7;ENF_C17604D2
ENF_C2668A11	ENF_C2668	ENF_C2668A0;ENF_C2668A4	ENF_C2668U0;ENF_C2668U4	ENF_C2668D0;ENF_C2668D12
ENF_C6778A15	ENF_C6778	ENF_C6778A0;ENF_C6778A1	ENF_C6778U0;ENF_C6778U3	ENF_C6778D0;ENF_C6778D1
ENF_C41246A13	ENF_C41246	ENF_C41246A2;ENF_C41246A0	ENF_C41246U1;ENF_C41246U0	ENF_C41246D0;ENF_C41246D2
ENF_C3748A0	ENF_C3748	ENF_C3748A0;ENF_C3748A4	ENF_C3748U0;ENF_C3748U2	ENF_C3748D0;ENF_C3748D1
ENF_C24077U1	ENF_C24077	ENF_C24077A0;ENF_C24077A1	ENF_C24077U0;ENF_C24077U1	ENF_C24077D0;ENF_C24077D1
ENF_C10221D0	ENF_C10221	ENF_C10221A0;ENF_C10221A2	ENF_C10221U0;ENF_C10221U4	ENF_C10221D0;ENF_C10221D2
ENF_C936D1	ENF_C936	ENF_C936A1;ENF_C936A0	ENF_C936U1;ENF_C936U0	ENF_C936D0;ENF_C936D1
ENF_C9818D0	ENF_C9818	ENF_C9818A0;ENF_C9818A8	ENF_C9818U1;ENF_C9818U0	ENF_C9818D0;ENF_C9818D1
ENF_C13667D0	ENF_C13667	ENF_C13667A1;ENF_C13667A0		ENF_C13667D0
ENF_C13667	ENF_C13667	ENF_C13667A1;ENF_C13667A0		ENF_C13667D0
ENF_C36765A1	ENF_C36765	ENF_C36765A1;ENF_C36765A0
ENF_C23188U12	ENF_C23188	ENF_C23188A0;ENF_C23188A1	ENF_C23188U0;ENF_C23188U1	ENF_C23188D1;ENF_C23188D0
ENF_C17736U0	ENF_C17736	ENF_C17736A0;ENF_C17736A1	ENF_C17736U0;ENF_C17736U1
ENF_C39930U10	ENF_C39930	ENF_C39930A0;ENF_C39930A1	ENF_C39930U0;ENF_C39930U1	ENF_C39930D0;ENF_C39930D2
ENF_C6452	ENF_C6452	ENF_C6452A0;ENF_C6452A1	ENF_C6452U0;ENF_C6452U1	ENF_C6452D0;ENF_C6452D1
ENF_C6557	ENF_C6557	ENF_C6557A0;ENF_C6557A1	ENF_C6557U3;ENF_C6557U2	ENF_C6557D0;ENF_C6557D1
ENF_C50551	ENF_C50551	ENF_C50551A0;ENF_C50551A1
ENF_C7757	ENF_C7757	ENF_C7757A0;ENF_C7757A2	ENF_C7757U0;ENF_C7757U4	ENF_C7757D0;ENF_C7757D1
ENF_C40230U0	ENF_C40230	ENF_C40230A0	ENF_C40230U0;ENF_C40230U1	ENF_C40230D0;ENF_C40230D1
ENF_C4196D1	ENF_C4196	ENF_C4196A1;ENF_C4196A2	ENF_C4196U1;ENF_C4196U2	ENF_C4196D1;ENF_C4196D0
ENF_C1926U1	ENF_C1926	ENF_C1926A1;ENF_C1926A2	ENF_C1926U1;ENF_C1926U0	ENF_C1926D1;ENF_C1926D0
ENF_C22168U0	ENF_C22168	ENF_C22168A0;ENF_C22168A1	ENF_C22168U0;ENF_C22168U1	ENF_C22168D0;ENF_C22168D4
ENF_C9303A0	ENF_C9303	ENF_C9303A0;ENF_C9303A1	ENF_C9303U0;ENF_C9303U4	ENF_C9303D0;ENF_C9303D1
ENF_C2752A0	ENF_C2752	ENF_C2752A0;ENF_C2752A1	ENF_C2752U0;ENF_C2752U1	ENF_C2752D0;ENF_C2752D1
ENF_C4912A0	ENF_C4912	ENF_C4912A1;ENF_C4912A0	ENF_C4912U0;ENF_C4912U2	ENF_C4912D3;ENF_C4912D0
ENF_C4912D0	ENF_C4912	ENF_C4912A1;ENF_C4912A0	ENF_C4912U0;ENF_C4912U2	ENF_C4912D3;ENF_C4912D0
ENF_C3606D0	ENF_C3606	ENF_C3606A0;ENF_C3606A1	ENF_C3606U0;ENF_C3606U1	ENF_C3606D1;ENF_C3606D0
ENF_C12651D0	ENF_C12651	ENF_C12651A0;ENF_C12651A1	ENF_C12651U0;ENF_C12651U1	ENF_C12651D3;ENF_C12651D2
ENF_C8350U0	ENF_C8350	ENF_C8350A0;ENF_C8350A6	ENF_C8350U0;ENF_C8350U3	ENF_C8350D0;ENF_C8350D1
ENF_C21312U0	ENF_C21312	ENF_C21312A0;ENF_C21312A1	ENF_C21312U0;ENF_C21312U3	ENF_C21312D0;ENF_C21312D1
ENF_C1754U0	ENF_C1754	ENF_C1754A1;ENF_C1754A2	ENF_C1754U1;ENF_C1754U2	ENF_C1754D3;ENF_C1754D2
ENF_C5387A0	ENF_C5387	ENF_C5387A3;ENF_C5387A2	ENF_C5387U0;ENF_C5387U2	ENF_C5387D0;ENF_C5387D6
ENF_C26185A3	ENF_C26185	ENF_C26185A4;ENF_C26185A1	ENF_C26185U2;ENF_C26185U1	ENF_C26185D1;ENF_C26185D5
ENF_C8396	ENF_C8396	ENF_C8396A0;ENF_C8396A6	ENF_C8396U0;ENF_C8396U3	ENF_C8396D0;ENF_C8396D5
ENF_C644	ENF_C644	ENF_C644A3;ENF_C644A1	ENF_C644U1;ENF_C644U2	ENF_C644D2;ENF_C644D0
ENF_C1458	ENF_C1458	ENF_C1458A0;ENF_C1458A1	ENF_C1458U0;ENF_C1458U2	ENF_C1458D1;ENF_C1458D0
ENF_C12275	ENF_C12275	ENF_C12275A0;ENF_C12275A1	ENF_C12275U0;ENF_C12275U1	ENF_C12275D0;ENF_C12275D1
ENF_C14614U2	ENF_C14614	ENF_C14614A0;ENF_C14614A1	ENF_C14614U2;ENF_C14614U0	ENF_C14614D0;ENF_C14614D1
ENF_C10355	ENF_C10355	ENF_C10355A0;ENF_C10355A2	ENF_C10355U0;ENF_C10355U1	ENF_C10355D0;ENF_C10355D1
ENF_C45272	ENF_C45272	ENF_C45272A0	ENF_C45272U0	ENF_C45272D0;ENF_C45272D1
ENF_C45272A0	ENF_C45272	ENF_C45272A0	ENF_C45272U0	ENF_C45272D0;ENF_C45272D1
ENF_C10355A0	ENF_C10355	ENF_C10355A0;ENF_C10355A2	ENF_C10355U0;ENF_C10355U1	ENF_C10355D0;ENF_C10355D1
ENF_C3579	ENF_C3579	ENF_C3579A0;ENF_C3579A5	ENF_C3579U0;ENF_C3579U3	ENF_C3579D0;ENF_C3579D4
ENF_C4025	ENF_C4025	ENF_C4025A0;ENF_C4025A2	ENF_C4025U0;ENF_C4025U2	ENF_C4025D0;ENF_C4025D2
ENF_C35492A0	ENF_C35492	ENF_C35492A0;ENF_C35492A1	ENF_C35492U0;ENF_C35492U1	ENF_C35492D0;ENF_C35492D1
ENF_C45272U0	ENF_C45272	ENF_C45272A0	ENF_C45272U0	ENF_C45272D0;ENF_C45272D1
ENF_C45272D0	ENF_C45272	ENF_C45272A0	ENF_C45272U0	ENF_C45272D0;ENF_C45272D1
ENF_C10355D0	ENF_C10355	ENF_C10355A0;ENF_C10355A2	ENF_C10355U0;ENF_C10355U1	ENF_C10355D0;ENF_C10355D1
ENF_C7757U0	ENF_C7757	ENF_C7757A0;ENF_C7757A2	ENF_C7757U0;ENF_C7757U4	ENF_C7757D0;ENF_C7757D1
ENF_C32372U0	ENF_C32372	ENF_C32372A0;ENF_C32372A1	ENF_C32372U2;ENF_C32372U1	ENF_C32372D0;ENF_C32372D1
ENF_C30056	ENF_C30056	ENF_C30056A1;ENF_C30056A2	ENF_C30056U2;ENF_C30056U1	ENF_C30056D6;ENF_C30056D1
ENF_C26185	ENF_C26185	ENF_C26185A4;ENF_C26185A1	ENF_C26185U2;ENF_C26185U1	ENF_C26185D1;ENF_C26185D5
ENF_C19987	ENF_C19987	ENF_C19987A0;ENF_C19987A1	ENF_C19987U0;ENF_C19987U1	ENF_C19987D0;ENF_C19987D1
ENF_C3172	ENF_C3172	ENF_C3172A0;ENF_C3172A1	ENF_C3172U0;ENF_C3172U1	ENF_C3172D0;ENF_C3172D1
ENF_C5179	ENF_C5179	ENF_C5179A0;ENF_C5179A1	ENF_C5179U0;ENF_C5179U1	ENF_C5179D0;ENF_C5179D1
ENF_C5813	ENF_C5813	ENF_C5813A0;ENF_C5813A2	ENF_C5813U0;ENF_C5813U2	ENF_C5813D0;ENF_C5813D2
ENF_C664	ENF_C664	ENF_C664A0;ENF_C664A1	ENF_C664U0;ENF_C664U2	ENF_C664D0;ENF_C664D1
ENF_C19987A0	ENF_C19987	ENF_C19987A0;ENF_C19987A1	ENF_C19987U0;ENF_C19987U1	ENF_C19987D0;ENF_C19987D1
ENF_C2450A0	ENF_C2450	ENF_C2450A0;ENF_C2450A2	ENF_C2450U0;ENF_C2450U1	ENF_C2450D0;ENF_C2450D1
ENF_C3172A0	ENF_C3172	ENF_C3172A0;ENF_C3172A1	ENF_C3172U0;ENF_C3172U1	ENF_C3172D0;ENF_C3172D1
ENF_C38937A1	ENF_C38937	ENF_C38937A0;ENF_C38937A1	ENF_C38937U0;ENF_C38937U1	ENF_C38937D1;ENF_C38937D0
ENF_C19987U0	ENF_C19987	ENF_C19987A0;ENF_C19987A1	ENF_C19987U0;ENF_C19987U1	ENF_C19987D0;ENF_C19987D1
ENF_C13299	ENF_C13299	ENF_C13299A0;ENF_C13299A1	ENF_C13299U0;ENF_C13299U1	ENF_C13299D0;ENF_C13299D1
ENF_C2450U0	ENF_C2450	ENF_C2450A0;ENF_C2450A2	ENF_C2450U0;ENF_C2450U1	ENF_C2450D0;ENF_C2450D1
ENF_C16707D1	ENF_C16707	ENF_C16707A0;ENF_C16707A1	ENF_C16707U0;ENF_C16707U1	ENF_C16707D0;ENF_C16707D1
ENF_C19987D0	ENF_C19987	ENF_C19987A0;ENF_C19987A1	ENF_C19987U0;ENF_C19987U1	ENF_C19987D0;ENF_C19987D1
ENF_C16443	ENF_C16443	ENF_C16443A0;ENF_C16443A1	ENF_C16443U0;ENF_C16443U1	ENF_C16443D0;ENF_C16443D1
ENF_C13299U0	ENF_C13299	ENF_C13299A0;ENF_C13299A1	ENF_C13299U0;ENF_C13299U1	ENF_C13299D0;ENF_C13299D1
ENF_C2450	ENF_C2450	ENF_C2450A0;ENF_C2450A2	ENF_C2450U0;ENF_C2450U1	ENF_C2450D0;ENF_C2450D1
ENF_C8299D1	ENF_C8299	ENF_C8299A0;ENF_C8299A8	ENF_C8299U0;ENF_C8299U6	ENF_C8299D1;ENF_C8299D0
ENF_C9500A1	ENF_C9500	ENF_C9500A1;ENF_C9500A0	ENF_C9500U1;ENF_C9500U2	ENF_C9500D1;ENF_C9500D2
ENF_C6421D1	ENF_C6421	ENF_C6421A1;ENF_C6421A0	ENF_C6421U1;ENF_C6421U2	ENF_C6421D1;ENF_C6421D0
ENF_C18512A1	ENF_C18512	ENF_C18512A1;ENF_C18512A0	ENF_C18512U1;ENF_C18512U2	ENF_C18512D1;ENF_C18512D0
ENF_C6276D1	ENF_C6276	ENF_C6276A1;ENF_C6276A0	ENF_C6276U1;ENF_C6276U0	ENF_C6276D1;ENF_C6276D0
ENF_C4296D0	ENF_C4296	ENF_C4296A0;ENF_C4296A1	ENF_C4296U0;ENF_C4296U2	ENF_C4296D0;ENF_C4296D1
ENF_C2726D0	ENF_C2726	ENF_C2726A1;ENF_C2726A0	ENF_C2726U1;ENF_C2726U0	ENF_C2726D0;ENF_C2726D6
ENF_C2726	ENF_C2726	ENF_C2726A1;ENF_C2726A0	ENF_C2726U1;ENF_C2726U0	ENF_C2726D0;ENF_C2726D6
ENF_C47751	ENF_C47751	ENF_C47751A0;ENF_C47751A1	ENF_C47751U0;ENF_C47751U1	ENF_C47751D0;ENF_C47751D2
ENF_C5447	ENF_C5447	ENF_C5447A0;ENF_C5447A1	ENF_C5447U0;ENF_C5447U1	ENF_C5447D0;ENF_C5447D1
ENF_C10533A1	ENF_C10533	ENF_C10533A1;ENF_C10533A0	ENF_C10533U1;ENF_C10533U2	ENF_C10533D1;ENF_C10533D2
ENF_C11340A0	ENF_C11340	ENF_C11340A0;ENF_C11340A1	ENF_C11340U0;ENF_C11340U1	ENF_C11340D0;ENF_C11340D6
ENF_C13512U1	ENF_C13512	ENF_C13512A1;ENF_C13512A2	ENF_C13512U1;ENF_C13512U0	ENF_C13512D1;ENF_C13512D3
ENF_C14627A1	ENF_C14627	ENF_C14627A1;ENF_C14627A0	ENF_C14627U1;ENF_C14627U0	ENF_C14627D1;ENF_C14627D0
ENF_C20130A0	ENF_C20130	ENF_C20130A0;ENF_C20130A1	ENF_C20130U0;ENF_C20130U8	ENF_C20130D0;ENF_C20130D2
ENF_C832A1	ENF_C832	ENF_C832A1;ENF_C832A2	ENF_C832U0;ENF_C832U5	ENF_C832D0;ENF_C832D1
ENF_C2263A1	ENF_C2263	ENF_C2263A1;ENF_C2263A0	ENF_C2263U1;ENF_C2263U0	ENF_C2263D1;ENF_C2263D0
ENF_C2424A1	ENF_C2424	ENF_C2424A1;ENF_C2424A0	ENF_C2424U0;ENF_C2424U1	ENF_C2424D0;ENF_C2424D1
ENF_C36920A1	ENF_C36920	ENF_C36920A1;ENF_C36920A0	ENF_C36920U1;ENF_C36920U2	ENF_C36920D1;ENF_C36920D0
ENF_C47751A0	ENF_C47751	ENF_C47751A0;ENF_C47751A1	ENF_C47751U0;ENF_C47751U1	ENF_C47751D0;ENF_C47751D2
ENF_C5054A1	ENF_C5054	ENF_C5054A1;ENF_C5054A2	ENF_C5054U0;ENF_C5054U9	ENF_C5054D0;ENF_C5054D2
ENF_C6276A1	ENF_C6276	ENF_C6276A1;ENF_C6276A0	ENF_C6276U1;ENF_C6276U0	ENF_C6276D1;ENF_C6276D0
ENF_C6421A1	ENF_C6421	ENF_C6421A1;ENF_C6421A0	ENF_C6421U1;ENF_C6421U2	ENF_C6421D1;ENF_C6421D0
ENF_C6979A1	ENF_C6979	ENF_C6979A1;ENF_C6979A0	ENF_C6979U1;ENF_C6979U0	ENF_C6979D1;ENF_C6979D2
ENF_C7218A1	ENF_C7218	ENF_C7218A1;ENF_C7218A2	ENF_C7218U0;ENF_C7218U5	ENF_C7218D0;ENF_C7218D9
ENF_C14861A1	ENF_C14861	ENF_C14861A1;ENF_C14861A0	ENF_C14861U1;ENF_C14861U2	ENF_C14861D1;ENF_C14861D0
ENF_C2399D1	ENF_C2399	ENF_C2399A1;ENF_C2399A2	ENF_C2399U1;ENF_C2399U2	ENF_C2399D1;ENF_C2399D0
ENF_C2263D1	ENF_C2263	ENF_C2263A1;ENF_C2263A0	ENF_C2263U1;ENF_C2263U0	ENF_C2263D1;ENF_C2263D0
ENF_C2173D1	ENF_C2173	ENF_C2173A1;ENF_C2173A0	ENF_C2173U1;ENF_C2173U0	ENF_C2173D1;ENF_C2173D0
ENF_C9131D1	ENF_C9131	ENF_C9131A0;ENF_C9131A1	ENF_C9131U0;ENF_C9131U3	ENF_C9131D1;ENF_C9131D0
ENF_C967D1	ENF_C967	ENF_C967A0;ENF_C967A3	ENF_C967U0;ENF_C967U9	ENF_C967D1;ENF_C967D0
ENF_C950D1	ENF_C950	ENF_C950A1;ENF_C950A2	ENF_C950U1;ENF_C950U0	ENF_C950D1;ENF_C950D0
ENF_C3971D1	ENF_C3971	ENF_C3971A0;ENF_C3971A1	ENF_C3971U0;ENF_C3971U6	ENF_C3971D1;ENF_C3971D4
ENF_C8034D1	ENF_C8034	ENF_C8034A1;ENF_C8034A0	ENF_C8034U1;ENF_C8034U0	ENF_C8034D1;ENF_C8034D0
ENF_C9415U1	ENF_C9415	ENF_C9415A0;ENF_C9415A2	ENF_C9415U1;ENF_C9415U0	ENF_C9415D0;ENF_C9415D4
ENF_C14944U1	ENF_C14944	ENF_C14944A1;ENF_C14944A2	ENF_C14944U1;ENF_C14944U0	ENF_C14944D1;ENF_C14944D2
ENF_C2173U1	ENF_C2173	ENF_C2173A1;ENF_C2173A0	ENF_C2173U1;ENF_C2173U0	ENF_C2173D1;ENF_C2173D0
ENF_C40689U1	ENF_C40689	ENF_C40689A0;ENF_C40689A3	ENF_C40689U1;ENF_C40689U2	ENF_C40689D0;ENF_C40689D1
ENF_C41566U1	ENF_C41566	ENF_C41566A0;ENF_C41566A1	ENF_C41566U1;ENF_C41566U0	ENF_C41566D0;ENF_C41566D8
ENF_C4547U1	ENF_C4547	ENF_C4547A1;ENF_C4547A2	ENF_C4547U1;ENF_C4547U0	ENF_C4547D1;ENF_C4547D2
ENF_C6276U1	ENF_C6276	ENF_C6276A1;ENF_C6276A0	ENF_C6276U1;ENF_C6276U0	ENF_C6276D1;ENF_C6276D0
ENF_C6601U0	ENF_C6601	ENF_C6601A0;ENF_C6601A2	ENF_C6601U0;ENF_C6601U7	ENF_C6601D0;ENF_C6601D7
ENF_C6979U1	ENF_C6979	ENF_C6979A1;ENF_C6979A0	ENF_C6979U1;ENF_C6979U0	ENF_C6979D1;ENF_C6979D2
ENF_C8034U1	ENF_C8034	ENF_C8034A1;ENF_C8034A0	ENF_C8034U1;ENF_C8034U0	ENF_C8034D1;ENF_C8034D0
ENF_C9179U1	ENF_C9179	ENF_C9179A1;ENF_C9179A2	ENF_C9179U1;ENF_C9179U0	ENF_C9179D1;ENF_C9179D0
ENF_C9419U1	ENF_C9419	ENF_C9419A0;ENF_C9419A2	ENF_C9419U1;ENF_C9419U2	ENF_C9419D0;ENF_C9419D1
ENF_C13025U1	ENF_C13025	ENF_C13025A0;ENF_C13025A1	ENF_C13025U1;ENF_C13025U0	ENF_C13025D1;ENF_C13025D0
ENF_C10763D1	ENF_C10763	ENF_C10763A0;ENF_C10763A1	ENF_C10763U0;ENF_C10763U1	ENF_C10763D1;ENF_C10763D0
ENF_C11543D1	ENF_C11543	ENF_C11543A0;ENF_C11543A1	ENF_C11543U1;ENF_C11543U0	ENF_C11543D1;ENF_C11543D0
ENF_C12778D1	ENF_C12778	ENF_C12778A0;ENF_C12778A3	ENF_C12778U0;ENF_C12778U4	ENF_C12778D1;ENF_C12778D0
ENF_C9603D0	ENF_C9603	ENF_C9603A0;ENF_C9603A1	ENF_C9603U0;ENF_C9603U2	ENF_C9603D0;ENF_C9603D1
ENF_C8675	ENF_C8675	ENF_C8675A0;ENF_C8675A1	ENF_C8675U0;ENF_C8675U1	ENF_C8675D0;ENF_C8675D1
ENF_C8675D0	ENF_C8675	ENF_C8675A0;ENF_C8675A1	ENF_C8675U0;ENF_C8675U1	ENF_C8675D0;ENF_C8675D1
ENF_C8512D0	ENF_C8512	ENF_C8512A0;ENF_C8512A1	ENF_C8512U2;ENF_C8512U4	ENF_C8512D0;ENF_C8512D1
ENF_C5816D0	ENF_C5816	ENF_C5816A0;ENF_C5816A1	ENF_C5816U0;ENF_C5816U1	ENF_C5816D0;ENF_C5816D1
ENF_C25775D0	ENF_C25775	ENF_C25775A0;ENF_C25775A2	ENF_C25775U0;ENF_C25775U1	ENF_C25775D0;ENF_C25775D1
ENF_C9603U0	ENF_C9603	ENF_C9603A0;ENF_C9603A1	ENF_C9603U0;ENF_C9603U2	ENF_C9603D0;ENF_C9603D1
ENF_C8675U0	ENF_C8675	ENF_C8675A0;ENF_C8675A1	ENF_C8675U0;ENF_C8675U1	ENF_C8675D0;ENF_C8675D1
ENF_C25775	ENF_C25775	ENF_C25775A0;ENF_C25775A2	ENF_C25775U0;ENF_C25775U1	ENF_C25775D0;ENF_C25775D1
ENF_C5816	ENF_C5816	ENF_C5816A0;ENF_C5816A1	ENF_C5816U0;ENF_C5816U1	ENF_C5816D0;ENF_C5816D1
ENF_C9603A0	ENF_C9603	ENF_C9603A0;ENF_C9603A1	ENF_C9603U0;ENF_C9603U2	ENF_C9603D0;ENF_C9603D1
ENF_C8512A0	ENF_C8512	ENF_C8512A0;ENF_C8512A1	ENF_C8512U2;ENF_C8512U4	ENF_C8512D0;ENF_C8512D1
ENF_C5816A0	ENF_C5816	ENF_C5816A0;ENF_C5816A1	ENF_C5816U0;ENF_C5816U1	ENF_C5816D0;ENF_C5816D1
ENF_C43935A0	ENF_C43935	ENF_C43935A0;ENF_C43935A2	ENF_C43935U0;ENF_C43935U1	ENF_C43935D0;ENF_C43935D5
ENF_C25775A0	ENF_C25775	ENF_C25775A0;ENF_C25775A2	ENF_C25775U0;ENF_C25775U1	ENF_C25775D0;ENF_C25775D1
ENF_C9603	ENF_C9603	ENF_C9603A0;ENF_C9603A1	ENF_C9603U0;ENF_C9603U2	ENF_C9603D0;ENF_C9603D1
ENF_C25775U0	ENF_C25775	ENF_C25775A0;ENF_C25775A2	ENF_C25775U0;ENF_C25775U1	ENF_C25775D0;ENF_C25775D1
ENF_C5816U0	ENF_C5816	ENF_C5816A0;ENF_C5816A1	ENF_C5816U0;ENF_C5816U1	ENF_C5816D0;ENF_C5816D1
ENF_C2363D0	ENF_C2363	ENF_C2363A0;ENF_C2363A1	ENF_C2363U0;ENF_C2363U1	ENF_C2363D0;ENF_C2363D1
ENF_C2363	ENF_C2363	ENF_C2363A0;ENF_C2363A1	ENF_C2363U0;ENF_C2363U1	ENF_C2363D0;ENF_C2363D1
ENF_C11680U0	ENF_C11680	ENF_C11680A1;ENF_C11680A0	ENF_C11680U0;ENF_C11680U12	ENF_C11680D0;ENF_C11680D2
ENF_C13142D0	ENF_C13142	ENF_C13142A0;ENF_C13142A7	ENF_C13142U0;ENF_C13142U5	ENF_C13142D0;ENF_C13142D22
ENF_C14423A0	ENF_C14423	ENF_C14423A0;ENF_C14423A1	ENF_C14423U0;ENF_C14423U1	ENF_C14423D0;ENF_C14423D5
ENF_C20776D0	ENF_C20776	ENF_C20776A0;ENF_C20776A2	ENF_C20776U0;ENF_C20776U3	ENF_C20776D0;ENF_C20776D10
ENF_C9545U2	ENF_C9545	ENF_C9545A0;ENF_C9545A1	ENF_C9545U2;ENF_C9545U0	ENF_C9545D0;ENF_C9545D1
ENF_C3129U1	ENF_C3129	ENF_C3129A0;ENF_C3129A2	ENF_C3129U1;ENF_C3129U0	ENF_C3129D0;ENF_C3129D26
ENF_C4408A2	ENF_C4408	ENF_C4408A2;ENF_C4408A0	ENF_C4408U0;ENF_C4408U1	ENF_C4408D0;ENF_C4408D3
ENF_C2503A1	ENF_C2503	ENF_C2503A1;ENF_C2503A0	ENF_C2503U0;ENF_C2503U7	ENF_C2503D0;ENF_C2503D1
ENF_C6260A0	ENF_C6260	ENF_C6260A0;ENF_C6260A2	ENF_C6260U0;ENF_C6260U2	ENF_C6260D0;ENF_C6260D1
ENF_C6260	ENF_C6260	ENF_C6260A0;ENF_C6260A2	ENF_C6260U0;ENF_C6260U2	ENF_C6260D0;ENF_C6260D1
ENF_C8675A0	ENF_C8675	ENF_C8675A0;ENF_C8675A1	ENF_C8675U0;ENF_C8675U1	ENF_C8675D0;ENF_C8675D1
ENF_C6260U0	ENF_C6260	ENF_C6260A0;ENF_C6260A2	ENF_C6260U0;ENF_C6260U2	ENF_C6260D0;ENF_C6260D1
ENF_C40395D0	ENF_C40395	ENF_C40395A0;ENF_C40395A2	ENF_C40395U0;ENF_C40395U2	ENF_C40395D0;ENF_C40395D4
ENF_C16512	ENF_C16512	ENF_C16512A4;ENF_C16512A7	ENF_C16512U0	ENF_C16512D0;ENF_C16512D2
ENF_C14423U0	ENF_C14423	ENF_C14423A0;ENF_C14423A1	ENF_C14423U0;ENF_C14423U1	ENF_C14423D0;ENF_C14423D5
ENF_C632D0	ENF_C632	ENF_C632A0;ENF_C632A2	ENF_C632U0;ENF_C632U1	ENF_C632D0;ENF_C632D1
ENF_C39589D0	ENF_C39589	ENF_C39589A0;ENF_C39589A1	ENF_C39589U0;ENF_C39589U1	ENF_C39589D0;ENF_C39589D2
ENF_C9648U0	ENF_C9648	ENF_C9648A0;ENF_C9648A1	ENF_C9648U0;ENF_C9648U1	ENF_C9648D0;ENF_C9648D3
ENF_C10712D0	ENF_C10712	ENF_C10712A0;ENF_C10712A1	ENF_C10712U0;ENF_C10712U1	ENF_C10712D0;ENF_C10712D1
ENF_C9545U0	ENF_C9545	ENF_C9545A0;ENF_C9545A1	ENF_C9545U2;ENF_C9545U0	ENF_C9545D0;ENF_C9545D1
ENF_C37601U0	ENF_C37601	ENF_C37601A0;ENF_C37601A1	ENF_C37601U0;ENF_C37601U2	ENF_C37601D3;ENF_C37601D1
ENF_C6048U0	ENF_C6048	ENF_C6048A0;ENF_C6048A3	ENF_C6048U0;ENF_C6048U1	ENF_C6048D0;ENF_C6048D2
ENF_C501U3	ENF_C501	ENF_C501A0;ENF_C501A2	ENF_C501U0;ENF_C501U3	ENF_C501D0;ENF_C501D3
ENF_C9354D0	ENF_C9354	ENF_C9354A0;ENF_C9354A2	ENF_C9354U0;ENF_C9354U1	ENF_C9354D0;ENF_C9354D2
ENF_C39589U0	ENF_C39589	ENF_C39589A0;ENF_C39589A1	ENF_C39589U0;ENF_C39589U1	ENF_C39589D0;ENF_C39589D2
ENF_C232U0	ENF_C232	ENF_C232A0;ENF_C232A2	ENF_C232U0;ENF_C232U1	ENF_C232D1;ENF_C232D0
ENF_C3129U0	ENF_C3129	ENF_C3129A0;ENF_C3129A2	ENF_C3129U1;ENF_C3129U0	ENF_C3129D0;ENF_C3129D26
ENF_C6048A0	ENF_C6048	ENF_C6048A0;ENF_C6048A3	ENF_C6048U0;ENF_C6048U1	ENF_C6048D0;ENF_C6048D2
ENF_C6048	ENF_C6048	ENF_C6048A0;ENF_C6048A3	ENF_C6048U0;ENF_C6048U1	ENF_C6048D0;ENF_C6048D2
ENF_C232A0	ENF_C232	ENF_C232A0;ENF_C232A2	ENF_C232U0;ENF_C232U1	ENF_C232D1;ENF_C232D0
ENF_C13134	ENF_C13134	ENF_C13134A0;ENF_C13134A1	ENF_C13134U0;ENF_C13134U2	ENF_C13134D1;ENF_C13134D0
ENF_C17638	ENF_C17638	ENF_C17638A0;ENF_C17638A1	ENF_C17638U0;ENF_C17638U1	ENF_C17638D0;ENF_C17638D1
ENF_C5399	ENF_C5399	ENF_C5399A1;ENF_C5399A3	ENF_C5399U1;ENF_C5399U4	ENF_C5399D0;ENF_C5399D2
ENF_C8138	ENF_C8138	ENF_C8138A0;ENF_C8138A4	ENF_C8138U0;ENF_C8138U1	ENF_C8138D0;ENF_C8138D2
ENF_C13134A0	ENF_C13134	ENF_C13134A0;ENF_C13134A1	ENF_C13134U0;ENF_C13134U2	ENF_C13134D1;ENF_C13134D0
ENF_C17638A0	ENF_C17638	ENF_C17638A0;ENF_C17638A1	ENF_C17638U0;ENF_C17638U1	ENF_C17638D0;ENF_C17638D1
ENF_C13134U0	ENF_C13134	ENF_C13134A0;ENF_C13134A1	ENF_C13134U0;ENF_C13134U2	ENF_C13134D1;ENF_C13134D0
ENF_C8138U0	ENF_C8138	ENF_C8138A0;ENF_C8138A4	ENF_C8138U0;ENF_C8138U1	ENF_C8138D0;ENF_C8138D2
ENF_C13134D1	ENF_C13134	ENF_C13134A0;ENF_C13134A1	ENF_C13134U0;ENF_C13134U2	ENF_C13134D1;ENF_C13134D0
ENF_C17638D0	ENF_C17638	ENF_C17638A0;ENF_C17638A1	ENF_C17638U0;ENF_C17638U1	ENF_C17638D0;ENF_C17638D1
ENF_C5399D0	ENF_C5399	ENF_C5399A1;ENF_C5399A3	ENF_C5399U1;ENF_C5399U4	ENF_C5399D0;ENF_C5399D2
ENF_C8138D0	ENF_C8138	ENF_C8138A0;ENF_C8138A4	ENF_C8138U0;ENF_C8138U1	ENF_C8138D0;ENF_C8138D2
ENF_C20687U0	ENF_C20687	ENF_C20687A0;ENF_C20687A2	ENF_C20687U0;ENF_C20687U1	ENF_C20687D0;ENF_C20687D2
ENF_C16447A1	ENF_C16447	ENF_C16447A0;ENF_C16447A1	ENF_C16447U2;ENF_C16447U1	ENF_C16447D1;ENF_C16447D3
ENF_C16447U2	ENF_C16447	ENF_C16447A0;ENF_C16447A1	ENF_C16447U2;ENF_C16447U1	ENF_C16447D1;ENF_C16447D3
ENF_C20687	ENF_C20687	ENF_C20687A0;ENF_C20687A2	ENF_C20687U0;ENF_C20687U1	ENF_C20687D0;ENF_C20687D2
ENF_C11839A0	ENF_C11839	ENF_C11839A0;ENF_C11839A2	ENF_C11839U1;ENF_C11839U5	ENF_C11839D0;ENF_C11839D3
ENF_C17638U0	ENF_C17638	ENF_C17638A0;ENF_C17638A1	ENF_C17638U0;ENF_C17638U1	ENF_C17638D0;ENF_C17638D1
ENF_C11839	ENF_C11839	ENF_C11839A0;ENF_C11839A2	ENF_C11839U1;ENF_C11839U5	ENF_C11839D0;ENF_C11839D3
ENF_C4026	ENF_C4026	ENF_C4026A2;ENF_C4026A0	ENF_C4026U0;ENF_C4026U1	ENF_C4026D0;ENF_C4026D2
ENF_C5238D0	ENF_C5238	ENF_C5238A0;ENF_C5238A1	ENF_C5238U1;ENF_C5238U0	ENF_C5238D0;ENF_C5238D1
ENF_C10579U0	ENF_C10579	ENF_C10579A0;ENF_C10579A1	ENF_C10579U0;ENF_C10579U1	ENF_C10579D0;ENF_C10579D3
ENF_C5238	ENF_C5238	ENF_C5238A0;ENF_C5238A1	ENF_C5238U1;ENF_C5238U0	ENF_C5238D0;ENF_C5238D1
ENF_C4894	ENF_C4894	ENF_C4894A0;ENF_C4894A1	ENF_C4894U0;ENF_C4894U1	ENF_C4894D0;ENF_C4894D1
ENF_C10579	ENF_C10579	ENF_C10579A0;ENF_C10579A1	ENF_C10579U0;ENF_C10579U1	ENF_C10579D0;ENF_C10579D3
ENF_C8138A0	ENF_C8138	ENF_C8138A0;ENF_C8138A4	ENF_C8138U0;ENF_C8138U1	ENF_C8138D0;ENF_C8138D2
ENF_C11550	ENF_C11550	ENF_C11550A0	ENF_C11550U0	ENF_C11550D0;ENF_C11550D1
ENF_C11550A0	ENF_C11550	ENF_C11550A0	ENF_C11550U0	ENF_C11550D0;ENF_C11550D1
ENF_C16447D3	ENF_C16447	ENF_C16447A0;ENF_C16447A1	ENF_C16447U2;ENF_C16447U1	ENF_C16447D1;ENF_C16447D3
ENF_C11550U0	ENF_C11550	ENF_C11550A0	ENF_C11550U0	ENF_C11550D0;ENF_C11550D1
ENF_C11550D0	ENF_C11550	ENF_C11550A0	ENF_C11550U0	ENF_C11550D0;ENF_C11550D1
ENF_C20687A0	ENF_C20687	ENF_C20687A0;ENF_C20687A2	ENF_C20687U0;ENF_C20687U1	ENF_C20687D0;ENF_C20687D2
ENF_C5238A0	ENF_C5238	ENF_C5238A0;ENF_C5238A1	ENF_C5238U1;ENF_C5238U0	ENF_C5238D0;ENF_C5238D1
ENF_C4894U0	ENF_C4894	ENF_C4894A0;ENF_C4894A1	ENF_C4894U0;ENF_C4894U1	ENF_C4894D0;ENF_C4894D1
ENF_C4026U0	ENF_C4026	ENF_C4026A2;ENF_C4026A0	ENF_C4026U0;ENF_C4026U1	ENF_C4026D0;ENF_C4026D2
ENF_C237	ENF_C237	ENF_C237A0;ENF_C237A1	ENF_C237U0	ENF_C237D1;ENF_C237D0
ENF_C237U0	ENF_C237	ENF_C237A0;ENF_C237A1	ENF_C237U0	ENF_C237D1;ENF_C237D0
ENF_C237A0	ENF_C237	ENF_C237A0;ENF_C237A1	ENF_C237U0	ENF_C237D1;ENF_C237D0
ENF_C11204D0	ENF_C11204	ENF_C11204A0;ENF_C11204A1	ENF_C11204U0	ENF_C11204D0;ENF_C11204D1
ENF_C8414U0	ENF_C8414	ENF_C8414A0;ENF_C8414A1	ENF_C8414U0	ENF_C8414D0;ENF_C8414D1
ENF_C37091U0	ENF_C37091	ENF_C37091A0	ENF_C37091U0	ENF_C37091D0
ENF_C1796U0	ENF_C1796	ENF_C1796A0;ENF_C1796A2	ENF_C1796U0	ENF_C1796D0
ENF_C13095U0	ENF_C13095	ENF_C13095A0;ENF_C13095A1	ENF_C13095U0	ENF_C13095D0;ENF_C13095D1
ENF_C11839U1	ENF_C11839	ENF_C11839A0;ENF_C11839A2	ENF_C11839U1;ENF_C11839U5	ENF_C11839D0;ENF_C11839D3
ENF_C11549U0	ENF_C11549	ENF_C11549A0;ENF_C11549A1	ENF_C11549U0;ENF_C11549U1	ENF_C11549D0;ENF_C11549D1
ENF_C11204U0	ENF_C11204	ENF_C11204A0;ENF_C11204A1	ENF_C11204U0	ENF_C11204D0;ENF_C11204D1
ENF_C5399A1	ENF_C5399	ENF_C5399A1;ENF_C5399A3	ENF_C5399U1;ENF_C5399U4	ENF_C5399D0;ENF_C5399D2
ENF_C1796D0	ENF_C1796	ENF_C1796A0;ENF_C1796A2	ENF_C1796U0	ENF_C1796D0
ENF_C1796A0	ENF_C1796	ENF_C1796A0;ENF_C1796A2	ENF_C1796U0	ENF_C1796D0
ENF_C13095A0	ENF_C13095	ENF_C13095A0;ENF_C13095A1	ENF_C13095U0	ENF_C13095D0;ENF_C13095D1
ENF_C9877U0	ENF_C9877	ENF_C9877A0;ENF_C9877A2	ENF_C9877U0	ENF_C9877D0;ENF_C9877D1
ENF_C12653U1	ENF_C12653	ENF_C12653A0	ENF_C12653U0;ENF_C12653U1	ENF_C12653D0
ENF_C9877	ENF_C9877	ENF_C9877A0;ENF_C9877A2	ENF_C9877U0	ENF_C9877D0;ENF_C9877D1
ENF_C2661	ENF_C2661	ENF_C2661A0;ENF_C2661A1	ENF_C2661U0;ENF_C2661U1	ENF_C2661D1;ENF_C2661D0
ENF_C89A1	ENF_C89	ENF_C89A0;ENF_C89A1	ENF_C89U0;ENF_C89U1	ENF_C89D0
ENF_C9877D0	ENF_C9877	ENF_C9877A0;ENF_C9877A2	ENF_C9877U0	ENF_C9877D0;ENF_C9877D1
ENF_C2661U0	ENF_C2661	ENF_C2661A0;ENF_C2661A1	ENF_C2661U0;ENF_C2661U1	ENF_C2661D1;ENF_C2661D0
ENF_C9877A0	ENF_C9877	ENF_C9877A0;ENF_C9877A2	ENF_C9877U0	ENF_C9877D0;ENF_C9877D1
ENF_C5935U2	ENF_C5935	ENF_C5935A0;ENF_C5935A1	ENF_C5935U0;ENF_C5935U2	ENF_C5935D0;ENF_C5935D1
ENF_C2661D1	ENF_C2661	ENF_C2661A0;ENF_C2661A1	ENF_C2661U0;ENF_C2661U1	ENF_C2661D1;ENF_C2661D0
ENF_C3305U0	ENF_C3305	ENF_C3305A0	ENF_C3305U0	ENF_C3305D0
ENF_C37857U0	ENF_C37857	ENF_C37857A0	ENF_C37857U0	ENF_C37857D0
ENF_C5488	ENF_C5488	ENF_C5488A0;ENF_C5488A1	ENF_C5488U0;ENF_C5488U1	ENF_C5488D0;ENF_C5488D1
ENF_C13811A0	ENF_C13811	ENF_C13811A0	ENF_C13811U0	ENF_C13811D0
ENF_C89	ENF_C89	ENF_C89A0;ENF_C89A1	ENF_C89U0;ENF_C89U1	ENF_C89D0
ENF_C829	ENF_C829	ENF_C829A0;ENF_C829A1	ENF_C829U0	ENF_C829D0;ENF_C829D1
ENF_C7255	ENF_C7255	ENF_C7255A3;ENF_C7255A1	ENF_C7255U0;ENF_C7255U1	ENF_C7255D0;ENF_C7255D1
ENF_C6842	ENF_C6842	ENF_C6842A0;ENF_C6842A1	ENF_C6842U0;ENF_C6842U1	ENF_C6842D0
ENF_C5935	ENF_C5935	ENF_C5935A0;ENF_C5935A1	ENF_C5935U0;ENF_C5935U2	ENF_C5935D0;ENF_C5935D1
ENF_C5795	ENF_C5795	ENF_C5795A0	ENF_C5795U0	ENF_C5795D0;ENF_C5795D1
ENF_C13811	ENF_C13811	ENF_C13811A0	ENF_C13811U0	ENF_C13811D0
ENF_C4919	ENF_C4919	ENF_C4919A0;ENF_C4919A1	ENF_C4919U0;ENF_C4919U1	ENF_C4919D0;ENF_C4919D1
ENF_C476	ENF_C476	ENF_C476A0;ENF_C476A1	ENF_C476U0	ENF_C476D0;ENF_C476D1
ENF_C27048D0	ENF_C27048	ENF_C27048A0	ENF_C27048U0	ENF_C27048D0
ENF_C33386U0	ENF_C33386	ENF_C33386A0	ENF_C33386U0	ENF_C33386D0
ENF_C16685D0	ENF_C16685	ENF_C16685A0;ENF_C16685A1	ENF_C16685U0	ENF_C16685D0
ENF_C6842D0	ENF_C6842	ENF_C6842A0;ENF_C6842A1	ENF_C6842U0;ENF_C6842U1	ENF_C6842D0
ENF_C36299D0	ENF_C36299	ENF_C36299A0	ENF_C36299U0;ENF_C36299U1	ENF_C36299D0
ENF_C35542D0	ENF_C35542	ENF_C35542A0;ENF_C35542A5	ENF_C35542U0;ENF_C35542U4	ENF_C35542D0;ENF_C35542D4
ENF_C3530D0	ENF_C3530	ENF_C3530A0;ENF_C3530A1	ENF_C3530U0;ENF_C3530U1	ENF_C3530D0
ENF_C33386D0	ENF_C33386	ENF_C33386A0	ENF_C33386U0	ENF_C33386D0
ENF_C3305D0	ENF_C3305	ENF_C3305A0	ENF_C3305U0	ENF_C3305D0
ENF_C27496D0	ENF_C27496	ENF_C27496A0	ENF_C27496U0	ENF_C27496D0
ENF_C37857D0	ENF_C37857	ENF_C37857A0	ENF_C37857U0	ENF_C37857D0
ENF_C19161D0	ENF_C19161	ENF_C19161A0	ENF_C19161U0;ENF_C19161U1	ENF_C19161D0
ENF_C37857	ENF_C37857	ENF_C37857A0	ENF_C37857U0	ENF_C37857D0
ENF_C13811D0	ENF_C13811	ENF_C13811A0	ENF_C13811U0	ENF_C13811D0
ENF_C829U0	ENF_C829	ENF_C829A0;ENF_C829A1	ENF_C829U0	ENF_C829D0;ENF_C829D1
ESC_C29346	ESC_C29346	ESC_C29346A0;ESC_C29346A6	ESC_C29346U0;ESC_C29346U1	ESC_C29346D0;ESC_C29346D17
ESC_C35102A1	ESC_C35102	ESC_C35102A1;ESC_C35102A0	ESC_C35102U6;ESC_C35102U0	ESC_C35102D5;ESC_C35102D0
ESC_C27991	ESC_C27991	ESC_C27991A0;ESC_C27991A1	ESC_C27991U1;ESC_C27991U3	ESC_C27991D1;ESC_C27991D2
ESC_C75960	ESC_C75960	ESC_C75960A0;ESC_C75960A1	ESC_C75960U2;ESC_C75960U0	ESC_C75960D0;ESC_C75960D5
ESC_C63005	ESC_C63005	ESC_C63005A4;ESC_C63005A3	ESC_C63005U1;ESC_C63005U0	ESC_C63005D0;ESC_C63005D2
ESC_C1420	ESC_C1420	ESC_C1420A0;ESC_C1420A11	ESC_C1420U8;ESC_C1420U9	ESC_C1420D13;ESC_C1420D6
ESC_C47904	ESC_C47904	ESC_C47904A0;ESC_C47904A1	ESC_C47904U0;ESC_C47904U12	ESC_C47904D0;ESC_C47904D2
ESC_C46710	ESC_C46710	ESC_C46710A0;ESC_C46710A1	ESC_C46710U0;ESC_C46710U4	ESC_C46710D0;ESC_C46710D1
ESC_C22646U0	ESC_C22646	ESC_C22646A1;ESC_C22646A0	ESC_C22646U0	ESC_C22646D0;ESC_C22646D1
ESC_C32299U147	ESC_C32299	ESC_C32299A0;ESC_C32299A3	ESC_C32299U132;ESC_C32299U138	ESC_C32299D122;ESC_C32299D8
ESC_C35102U6	ESC_C35102	ESC_C35102A1;ESC_C35102A0	ESC_C35102U6;ESC_C35102U0	ESC_C35102D5;ESC_C35102D0
ESC_C32299D132	ESC_C32299	ESC_C32299A0;ESC_C32299A3	ESC_C32299U132;ESC_C32299U138	ESC_C32299D122;ESC_C32299D8
ESC_C75960A4	ESC_C75960	ESC_C75960A0;ESC_C75960A1	ESC_C75960U2;ESC_C75960U0	ESC_C75960D0;ESC_C75960D5
ESC_C58825U11	ESC_C58825	ESC_C58825A0;ESC_C58825A5	ESC_C58825U0;ESC_C58825U11	ESC_C58825D0;ESC_C58825D3
ESC_C58825A5	ESC_C58825	ESC_C58825A0;ESC_C58825A5	ESC_C58825U0;ESC_C58825U11	ESC_C58825D0;ESC_C58825D3
ESC_C42285A2	ESC_C42285	ESC_C42285A0;ESC_C42285A2	ESC_C42285U0;ESC_C42285U1	ESC_C42285D0;ESC_C42285D1
ESC_C27991A0	ESC_C27991	ESC_C27991A0;ESC_C27991A1	ESC_C27991U1;ESC_C27991U3	ESC_C27991D1;ESC_C27991D2
ESC_C22646A0	ESC_C22646	ESC_C22646A1;ESC_C22646A0	ESC_C22646U0	ESC_C22646D0;ESC_C22646D1
ESC_C20918A0	ESC_C20918	ESC_C20918A0;ESC_C20918A30	ESC_C20918U0;ESC_C20918U1	ESC_C20918D0;ESC_C20918D3
ESC_C29346A0	ESC_C29346	ESC_C29346A0;ESC_C29346A6	ESC_C29346U0;ESC_C29346U1	ESC_C29346D0;ESC_C29346D17
ESC_C72392A2	ESC_C72392	ESC_C72392A2;ESC_C72392A0	ESC_C72392U3;ESC_C72392U10	ESC_C72392D0;ESC_C72392D1
ESC_C29335A0	ESC_C29335	ESC_C29335A0;ESC_C29335A4	ESC_C29335U0;ESC_C29335U3	ESC_C29335D1;ESC_C29335D2
ESC_C94337U9	ESC_C94337	ESC_C94337A0;ESC_C94337A1	ESC_C94337U0;ESC_C94337U5	ESC_C94337D0;ESC_C94337D3
ESC_C115370D1	ESC_C115370	ESC_C115370A0;ESC_C115370A7	ESC_C115370U2;ESC_C115370U0	ESC_C115370D14;ESC_C115370D0
ESC_C79193U90	ESC_C79193	ESC_C79193A5;ESC_C79193A0	ESC_C79193U0;ESC_C79193U208	ESC_C79193D4;ESC_C79193D51
ESC_C116170A4	ESC_C116170	ESC_C116170A0;ESC_C116170A1	ESC_C116170U16;ESC_C116170U8	ESC_C116170D13;ESC_C116170D9
ESC_C118161	ESC_C118161	ESC_C118161A4;ESC_C118161A2	ESC_C118161U5;ESC_C118161U11	ESC_C118161D3;ESC_C118161D0
ESC_C93195	ESC_C93195	ESC_C93195A8;ESC_C93195A13	ESC_C93195U4;ESC_C93195U2
ESC_C38930A20	ESC_C38930	ESC_C38930A1;ESC_C38930A7	ESC_C38930U3;ESC_C38930U38	ESC_C38930D3;ESC_C38930D0
ESC_C100019D3	ESC_C100019	ESC_C100019A0;ESC_C100019A3	ESC_C100019U4;ESC_C100019U1	ESC_C100019D2;ESC_C100019D4
ESC_C100019U2	ESC_C100019	ESC_C100019A0;ESC_C100019A3	ESC_C100019U4;ESC_C100019U1	ESC_C100019D2;ESC_C100019D4
ESC_C100019A1	ESC_C100019	ESC_C100019A0;ESC_C100019A3	ESC_C100019U4;ESC_C100019U1	ESC_C100019D2;ESC_C100019D4
ESC_C123079A2	ESC_C123079	ESC_C123079A0;ESC_C123079A2	ESC_C123079U5;ESC_C123079U2	ESC_C123079D2;ESC_C123079D1
ESC_C22646A1	ESC_C22646	ESC_C22646A1;ESC_C22646A0	ESC_C22646U0	ESC_C22646D0;ESC_C22646D1
ESC_C5905D0	ESC_C5905	ESC_C5905A0;ESC_C5905A1	ESC_C5905U0;ESC_C5905U4	ESC_C5905D0;ESC_C5905D1
ESC_C134426	ESC_C134426	ESC_C134426A0;ESC_C134426A2	ESC_C134426U1;ESC_C134426U3	ESC_C134426D1;ESC_C134426D6
ESC_C96545U16	ESC_C96545	ESC_C96545A7;ESC_C96545A9	ESC_C96545U4;ESC_C96545U16
ESC_C27991D1	ESC_C27991	ESC_C27991A0;ESC_C27991A1	ESC_C27991U1;ESC_C27991U3	ESC_C27991D1;ESC_C27991D2
ESC_C38811U0	ESC_C38811	ESC_C38811A0;ESC_C38811A3	ESC_C38811U0;ESC_C38811U1	ESC_C38811D0;ESC_C38811D1
ESC_C32299D130	ESC_C32299	ESC_C32299A0;ESC_C32299A3	ESC_C32299U132;ESC_C32299U138	ESC_C32299D122;ESC_C32299D8
ESC_C104724D8	ESC_C104724	ESC_C104724A0;ESC_C104724A2	ESC_C104724U3;ESC_C104724U9	ESC_C104724D2;ESC_C104724D7
ESC_C25980	ESC_C25980	ESC_C25980A5;ESC_C25980A0	ESC_C25980U2;ESC_C25980U3	ESC_C25980D0;ESC_C25980D28
ESC_C27199D0	ESC_C27199	ESC_C27199A0;ESC_C27199A4	ESC_C27199U4;ESC_C27199U22	ESC_C27199D6;ESC_C27199D0
ESC_C37536U2	ESC_C37536	ESC_C37536A4;ESC_C37536A20	ESC_C37536U7;ESC_C37536U28	ESC_C37536D40;ESC_C37536D39
ESC_C120974D1	ESC_C120974	ESC_C120974A6;ESC_C120974A8	ESC_C120974U0;ESC_C120974U1	ESC_C120974D2;ESC_C120974D1
ESC_C29346U15	ESC_C29346	ESC_C29346A0;ESC_C29346A6	ESC_C29346U0;ESC_C29346U1	ESC_C29346D0;ESC_C29346D17
ESC_C73654A5	ESC_C73654	ESC_C73654A0;ESC_C73654A5	ESC_C73654U0;ESC_C73654U42	ESC_C73654D0;ESC_C73654D37
ESC_C15379U36	ESC_C15379	ESC_C15379A11;ESC_C15379A0	ESC_C15379U3;ESC_C15379U0	ESC_C15379D5;ESC_C15379D0
ESC_C29346U7	ESC_C29346	ESC_C29346A0;ESC_C29346A6	ESC_C29346U0;ESC_C29346U1	ESC_C29346D0;ESC_C29346D17
ESC_C73224	ESC_C73224	ESC_C73224A1;ESC_C73224A2	ESC_C73224U1;ESC_C73224U0	ESC_C73224D6;ESC_C73224D0
ESC_C75960A5	ESC_C75960	ESC_C75960A0;ESC_C75960A1	ESC_C75960U2;ESC_C75960U0	ESC_C75960D0;ESC_C75960D5
ESC_C129842	ESC_C129842	ESC_C129842A1;ESC_C129842A0	ESC_C129842U1;ESC_C129842U0
ESC_C54765U6	ESC_C54765	ESC_C54765A1;ESC_C54765A6	ESC_C54765U0;ESC_C54765U6	ESC_C54765D7;ESC_C54765D5
ESC_C110124D7	ESC_C110124	ESC_C110124A0;ESC_C110124A1		ESC_C110124D1;ESC_C110124D3
ESC_C27991U1	ESC_C27991	ESC_C27991A0;ESC_C27991A1	ESC_C27991U1;ESC_C27991U3	ESC_C27991D1;ESC_C27991D2
ESC_C1579A3	ESC_C1579	ESC_C1579A3;ESC_C1579A2	ESC_C1579U3;ESC_C1579U2	ESC_C1579D1;ESC_C1579D4
ESC_C70167A4	ESC_C70167	ESC_C70167A0;ESC_C70167A3	ESC_C70167U0;ESC_C70167U2	ESC_C70167D3;ESC_C70167D0
ESC_C27991U3	ESC_C27991	ESC_C27991A0;ESC_C27991A1	ESC_C27991U1;ESC_C27991U3	ESC_C27991D1;ESC_C27991D2
ESC_C18382U13	ESC_C18382	ESC_C18382A0;ESC_C18382A1	ESC_C18382U0;ESC_C18382U3	ESC_C18382D0;ESC_C18382D2
ESC_C37296D7	ESC_C37296	ESC_C37296A4;ESC_C37296A1	ESC_C37296U1;ESC_C37296U2	ESC_C37296D4;ESC_C37296D7
ESC_C113710D0	ESC_C113710	ESC_C113710A0;ESC_C113710A2	ESC_C113710U2;ESC_C113710U0	ESC_C113710D0
ESC_C70167U3	ESC_C70167	ESC_C70167A0;ESC_C70167A3	ESC_C70167U0;ESC_C70167U2	ESC_C70167D3;ESC_C70167D0
ESC_C114626D0	ESC_C114626	ESC_C114626A0		ESC_C114626D0
ESC_C114626A0	ESC_C114626	ESC_C114626A0		ESC_C114626D0
ESC_C114626	ESC_C114626	ESC_C114626A0		ESC_C114626D0
ESC_C114573U10	ESC_C114573	ESC_C114573A0;ESC_C114573A1	ESC_C114573U1;ESC_C114573U2	ESC_C114573D0;ESC_C114573D1
ESC_C128975D9	ESC_C128975	ESC_C128975A0	ESC_C128975U0;ESC_C128975U1	ESC_C128975D1;ESC_C128975D2
ESC_C47904D7	ESC_C47904	ESC_C47904A0;ESC_C47904A1	ESC_C47904U0;ESC_C47904U12	ESC_C47904D0;ESC_C47904D2
ESC_C119030D2	ESC_C119030	ESC_C119030A2;ESC_C119030A1	ESC_C119030U0;ESC_C119030U1	ESC_C119030D1;ESC_C119030D4
ESC_C13743A22	ESC_C13743	ESC_C13743A4;ESC_C13743A11	ESC_C13743U0;ESC_C13743U3	ESC_C13743D0;ESC_C13743D1
ESC_C33115	ESC_C33115	ESC_C33115A2;ESC_C33115A0	ESC_C33115U0;ESC_C33115U1	ESC_C33115D0;ESC_C33115D1
ESC_C22721A26	ESC_C22721	ESC_C22721A42;ESC_C22721A41	ESC_C22721U0;ESC_C22721U8	ESC_C22721D0;ESC_C22721D1
ESC_C123079D5	ESC_C123079	ESC_C123079A0;ESC_C123079A2	ESC_C123079U5;ESC_C123079U2	ESC_C123079D2;ESC_C123079D1
ESC_C123079U6	ESC_C123079	ESC_C123079A0;ESC_C123079A2	ESC_C123079U5;ESC_C123079U2	ESC_C123079D2;ESC_C123079D1
ESC_C47904D4	ESC_C47904	ESC_C47904A0;ESC_C47904A1	ESC_C47904U0;ESC_C47904U12	ESC_C47904D0;ESC_C47904D2
ESC_C9524U12	ESC_C9524	ESC_C9524A5;ESC_C9524A3	ESC_C9524U9;ESC_C9524U5	ESC_C9524D0;ESC_C9524D6
ESC_C9524A9	ESC_C9524	ESC_C9524A5;ESC_C9524A3	ESC_C9524U9;ESC_C9524U5	ESC_C9524D0;ESC_C9524D6
ESC_C60625D4	ESC_C60625	ESC_C60625A0;ESC_C60625A1	ESC_C60625U1;ESC_C60625U0	ESC_C60625D1;ESC_C60625D0
ESC_C113710	ESC_C113710	ESC_C113710A0;ESC_C113710A2	ESC_C113710U2;ESC_C113710U0	ESC_C113710D0
ESC_C146459	ESC_C146459	ESC_C146459A0;ESC_C146459A5	ESC_C146459U7;ESC_C146459U20
ESC_C63005D2	ESC_C63005	ESC_C63005A4;ESC_C63005A3	ESC_C63005U1;ESC_C63005U0	ESC_C63005D0;ESC_C63005D2
ESC_C1420A18	ESC_C1420	ESC_C1420A0;ESC_C1420A11	ESC_C1420U8;ESC_C1420U9	ESC_C1420D13;ESC_C1420D6
ESC_C137525U18	ESC_C137525	ESC_C137525A0;ESC_C137525A2	ESC_C137525U1;ESC_C137525U5	ESC_C137525D1;ESC_C137525D3
ESC_C51668U27	ESC_C51668	ESC_C51668A0;ESC_C51668A1	ESC_C51668U0;ESC_C51668U2	ESC_C51668D0;ESC_C51668D2
ESC_C15379U16	ESC_C15379	ESC_C15379A11;ESC_C15379A0	ESC_C15379U3;ESC_C15379U0	ESC_C15379D5;ESC_C15379D0
ESC_C112001U4	ESC_C112001	ESC_C112001A0	ESC_C112001U0;ESC_C112001U4	ESC_C112001D0
ESC_C31733D57	ESC_C31733	ESC_C31733A0;ESC_C31733A2	ESC_C31733U1;ESC_C31733U23	ESC_C31733D24;ESC_C31733D46
ESC_C30534	ESC_C30534	ESC_C30534A0;ESC_C30534A4	ESC_C30534U0;ESC_C30534U3	ESC_C30534D0;ESC_C30534D1
ESC_C10809A44	ESC_C10809	ESC_C10809A0;ESC_C10809A5	ESC_C10809U0;ESC_C10809U12	ESC_C10809D0;ESC_C10809D16
ESC_C124789	ESC_C124789	ESC_C124789A0;ESC_C124789A1	ESC_C124789U0;ESC_C124789U1	ESC_C124789D0;ESC_C124789D1
ESC_C28541	ESC_C28541	ESC_C28541A0;ESC_C28541A4	ESC_C28541U0;ESC_C28541U4	ESC_C28541D0;ESC_C28541D2
ESC_C35102	ESC_C35102	ESC_C35102A1;ESC_C35102A0	ESC_C35102U6;ESC_C35102U0	ESC_C35102D5;ESC_C35102D0
ESC_C107530	ESC_C107530	ESC_C107530A0;ESC_C107530A1	ESC_C107530U0;ESC_C107530U1	ESC_C107530D0;ESC_C107530D2
ESC_C29346U1	ESC_C29346	ESC_C29346A0;ESC_C29346A6	ESC_C29346U0;ESC_C29346U1	ESC_C29346D0;ESC_C29346D17
ESC_C96733A11	ESC_C96733	ESC_C96733A8;ESC_C96733A4		ESC_C96733D8;ESC_C96733D10
ESC_C29005	ESC_C29005	ESC_C29005A0;ESC_C29005A1	ESC_C29005U2;ESC_C29005U7	ESC_C29005D1;ESC_C29005D3
ESC_C38310A2	ESC_C38310	ESC_C38310A2;ESC_C38310A0	ESC_C38310U1;ESC_C38310U3	ESC_C38310D3;ESC_C38310D2
ESC_C29345	ESC_C29345	ESC_C29345A4;ESC_C29345A0	ESC_C29345U5;ESC_C29345U0	ESC_C29345D3;ESC_C29345D0
ESC_C12322A40	ESC_C12322	ESC_C12322A5;ESC_C12322A0	ESC_C12322U0;ESC_C12322U2	ESC_C12322D0;ESC_C12322D24
ESC_C29346U0	ESC_C29346	ESC_C29346A0;ESC_C29346A6	ESC_C29346U0;ESC_C29346U1	ESC_C29346D0;ESC_C29346D17
ESC_C14879A0	ESC_C14879	ESC_C14879A0;ESC_C14879A2	ESC_C14879U1;ESC_C14879U0	ESC_C14879D2;ESC_C14879D1
ESC_C28541A2	ESC_C28541	ESC_C28541A0;ESC_C28541A4	ESC_C28541U0;ESC_C28541U4	ESC_C28541D0;ESC_C28541D2
ESC_C6801	ESC_C6801	ESC_C6801A0;ESC_C6801A1	ESC_C6801U0;ESC_C6801U4	ESC_C6801D0;ESC_C6801D1
ESC_C28541U0	ESC_C28541	ESC_C28541A0;ESC_C28541A4	ESC_C28541U0;ESC_C28541U4	ESC_C28541D0;ESC_C28541D2
ESC_C35102D5	ESC_C35102	ESC_C35102A1;ESC_C35102A0	ESC_C35102U6;ESC_C35102U0	ESC_C35102D5;ESC_C35102D0
ESC_C74555	ESC_C74555	ESC_C74555A0;ESC_C74555A1	ESC_C74555U0;ESC_C74555U2	ESC_C74555D0;ESC_C74555D2
ESC_C101519	ESC_C101519	ESC_C101519A2;ESC_C101519A9	ESC_C101519U3;ESC_C101519U2	ESC_C101519D0;ESC_C101519D1
ESC_C28541D0	ESC_C28541	ESC_C28541A0;ESC_C28541A4	ESC_C28541U0;ESC_C28541U4	ESC_C28541D0;ESC_C28541D2
ESC_C27562A12	ESC_C27562	ESC_C27562A12;ESC_C27562A1	ESC_C27562U3;ESC_C27562U1	ESC_C27562D0;ESC_C27562D1
ESC_C28548	ESC_C28548	ESC_C28548A1;ESC_C28548A2	ESC_C28548U2;ESC_C28548U1	ESC_C28548D0;ESC_C28548D2
ESC_C136859D3	ESC_C136859	ESC_C136859A6;ESC_C136859A7		ESC_C136859D0;ESC_C136859D5
ESC_C23532A7	ESC_C23532	ESC_C23532A0;ESC_C23532A7	ESC_C23532U0;ESC_C23532U11	ESC_C23532D0;ESC_C23532D3
ESC_C116292A12	ESC_C116292	ESC_C116292A7;ESC_C116292A3	ESC_C116292U10;ESC_C116292U0	ESC_C116292D0;ESC_C116292D10
ESC_C36633D81	ESC_C36633	ESC_C36633A17;ESC_C36633A7	ESC_C36633U20;ESC_C36633U23	ESC_C36633D13;ESC_C36633D37
ESC_C29005A0	ESC_C29005	ESC_C29005A0;ESC_C29005A1	ESC_C29005U2;ESC_C29005U7	ESC_C29005D1;ESC_C29005D3
ESC_C93708D1	ESC_C93708	ESC_C93708A0	ESC_C93708U0;ESC_C93708U1	ESC_C93708D0;ESC_C93708D1
ESC_C49553	ESC_C49553	ESC_C49553A1;ESC_C49553A0	ESC_C49553U1;ESC_C49553U2	ESC_C49553D1;ESC_C49553D2
ESC_C53501U19	ESC_C53501	ESC_C53501A0;ESC_C53501A5	ESC_C53501U7;ESC_C53501U0	ESC_C53501D11;ESC_C53501D8
ESC_C6396D0	ESC_C6396	ESC_C6396A3;ESC_C6396A9	ESC_C6396U0	ESC_C6396D2;ESC_C6396D0
ESC_C29345D3	ESC_C29345	ESC_C29345A4;ESC_C29345A0	ESC_C29345U5;ESC_C29345U0	ESC_C29345D3;ESC_C29345D0
ESC_C93190A0	ESC_C93190	ESC_C93190A0	ESC_C93190U0;ESC_C93190U1	ESC_C93190D0
ESC_C93190	ESC_C93190	ESC_C93190A0	ESC_C93190U0;ESC_C93190U1	ESC_C93190D0
ESC_C55557U0	ESC_C55557	ESC_C55557A1;ESC_C55557A0	ESC_C55557U0	ESC_C55557D0;ESC_C55557D1
ESC_C93190D0	ESC_C93190	ESC_C93190A0	ESC_C93190U0;ESC_C93190U1	ESC_C93190D0
ESC_C50725D0	ESC_C50725	ESC_C50725A0;ESC_C50725A1	ESC_C50725U0	ESC_C50725D0
ESC_C50725	ESC_C50725	ESC_C50725A0;ESC_C50725A1	ESC_C50725U0	ESC_C50725D0
ESC_C55557	ESC_C55557	ESC_C55557A1;ESC_C55557A0	ESC_C55557U0	ESC_C55557D0;ESC_C55557D1
ESC_C50725U0	ESC_C50725	ESC_C50725A0;ESC_C50725A1	ESC_C50725U0	ESC_C50725D0
ESC_C13661U29	ESC_C13661	ESC_C13661A0;ESC_C13661A4	ESC_C13661U0;ESC_C13661U28	ESC_C13661D0;ESC_C13661D4
ESC_C27562U3	ESC_C27562	ESC_C27562A12;ESC_C27562A1	ESC_C27562U3;ESC_C27562U1	ESC_C27562D0;ESC_C27562D1
ESC_C47904D2	ESC_C47904	ESC_C47904A0;ESC_C47904A1	ESC_C47904U0;ESC_C47904U12	ESC_C47904D0;ESC_C47904D2
ESC_C28541D2	ESC_C28541	ESC_C28541A0;ESC_C28541A4	ESC_C28541U0;ESC_C28541U4	ESC_C28541D0;ESC_C28541D2
ESC_C91958D0	ESC_C91958	ESC_C91958A0;ESC_C91958A1	ESC_C91958U0;ESC_C91958U3	ESC_C91958D0;ESC_C91958D3
ESC_C17075	ESC_C17075	ESC_C17075A6;ESC_C17075A1	ESC_C17075U17;ESC_C17075U1	ESC_C17075D1;ESC_C17075D28
ESC_C11570	ESC_C11570	ESC_C11570A0;ESC_C11570A2	ESC_C11570U1;ESC_C11570U13	ESC_C11570D0;ESC_C11570D8
ESC_C14879	ESC_C14879	ESC_C14879A0;ESC_C14879A2	ESC_C14879U1;ESC_C14879U0	ESC_C14879D2;ESC_C14879D1
ESC_C94553	ESC_C94553	ESC_C94553A1;ESC_C94553A0	ESC_C94553U0;ESC_C94553U1	ESC_C94553D0;ESC_C94553D1
ESC_C48047A0	ESC_C48047	ESC_C48047A0;ESC_C48047A4	ESC_C48047U0;ESC_C48047U10	ESC_C48047D1;ESC_C48047D0
ESC_C91958A0	ESC_C91958	ESC_C91958A0;ESC_C91958A1	ESC_C91958U0;ESC_C91958U3	ESC_C91958D0;ESC_C91958D3
ESC_C91958	ESC_C91958	ESC_C91958A0;ESC_C91958A1	ESC_C91958U0;ESC_C91958U3	ESC_C91958D0;ESC_C91958D3
ESC_C11570A0	ESC_C11570	ESC_C11570A0;ESC_C11570A2	ESC_C11570U1;ESC_C11570U13	ESC_C11570D0;ESC_C11570D8
ESC_C131331	ESC_C131331	ESC_C131331A0;ESC_C131331A4	ESC_C131331U0;ESC_C131331U3	ESC_C131331D0;ESC_C131331D5
ESC_C131334D0	ESC_C131334	ESC_C131334A0;ESC_C131334A2	ESC_C131334U0;ESC_C131334U2	ESC_C131334D0;ESC_C131334D23
ESC_C132832	ESC_C132832	ESC_C132832A2;ESC_C132832A1	ESC_C132832U3;ESC_C132832U0	ESC_C132832D3;ESC_C132832D13
ESC_C8627	ESC_C8627	ESC_C8627A1;ESC_C8627A0	ESC_C8627U1;ESC_C8627U14	ESC_C8627D0;ESC_C8627D1
ESC_C16146A0	ESC_C16146	ESC_C16146A3;ESC_C16146A0	ESC_C16146U1;ESC_C16146U3	ESC_C16146D4;ESC_C16146D1
ESC_C16473	ESC_C16473	ESC_C16473A0;ESC_C16473A5	ESC_C16473U0;ESC_C16473U1	ESC_C16473D0;ESC_C16473D1
ESC_C137677	ESC_C137677	ESC_C137677A1;ESC_C137677A0	ESC_C137677U24;ESC_C137677U4	ESC_C137677D5;ESC_C137677D4
ESC_C94803A2	ESC_C94803	ESC_C94803A0;ESC_C94803A2	ESC_C94803U32;ESC_C94803U0	ESC_C94803D0;ESC_C94803D6
ESC_C35205D4	ESC_C35205	ESC_C35205A0;ESC_C35205A1	ESC_C35205U25;ESC_C35205U0	ESC_C35205D21;ESC_C35205D0
ESC_C31694U4	ESC_C31694	ESC_C31694A0;ESC_C31694A4	ESC_C31694U22;ESC_C31694U0	ESC_C31694D0;ESC_C31694D1
ESC_C11726A0	ESC_C11726	ESC_C11726A16;ESC_C11726A9	ESC_C11726U4;ESC_C11726U0	ESC_C11726D5;ESC_C11726D0
ESC_C145180	ESC_C145180	ESC_C145180A1;ESC_C145180A0	ESC_C145180U9;ESC_C145180U11	ESC_C145180D10;ESC_C145180D13
ESC_C130171	ESC_C130171	ESC_C130171A2;ESC_C130171A4	ESC_C130171U0;ESC_C130171U3	ESC_C130171D1;ESC_C130171D6
ESC_C13220U0	ESC_C13220	ESC_C13220A0;ESC_C13220A1	ESC_C13220U0	ESC_C13220D0
ESC_C148880U0	ESC_C148880	ESC_C148880A0;ESC_C148880A1	ESC_C148880U0;ESC_C148880U2	ESC_C148880D6;ESC_C148880D4
ESC_C132855A0	ESC_C132855	ESC_C132855A0;ESC_C132855A1	ESC_C132855U1;ESC_C132855U0	ESC_C132855D2;ESC_C132855D0
ESC_C132855	ESC_C132855	ESC_C132855A0;ESC_C132855A1	ESC_C132855U1;ESC_C132855U0	ESC_C132855D2;ESC_C132855D0
ESC_C127885	ESC_C127885	ESC_C127885A0;ESC_C127885A5	ESC_C127885U0;ESC_C127885U6	ESC_C127885D13;ESC_C127885D0
ESC_C120890	ESC_C120890	ESC_C120890A0;ESC_C120890A1	ESC_C120890U0;ESC_C120890U20	ESC_C120890D0;ESC_C120890D20
ESC_C2445U4	ESC_C2445	ESC_C2445A2;ESC_C2445A0	ESC_C2445U0;ESC_C2445U4	ESC_C2445D0;ESC_C2445D6
ESC_C24437	ESC_C24437	ESC_C24437A0;ESC_C24437A11	ESC_C24437U0;ESC_C24437U19	ESC_C24437D0;ESC_C24437D33
ESC_C15402A0	ESC_C15402	ESC_C15402A0;ESC_C15402A4	ESC_C15402U4;ESC_C15402U0	ESC_C15402D0;ESC_C15402D5
ESC_C45138	ESC_C45138	ESC_C45138A0;ESC_C45138A1	ESC_C45138U0;ESC_C45138U1	ESC_C45138D0;ESC_C45138D1
ESC_C2744	ESC_C2744	ESC_C2744A0;ESC_C2744A1	ESC_C2744U0;ESC_C2744U2	ESC_C2744D0;ESC_C2744D1
ESC_C2744U0	ESC_C2744	ESC_C2744A0;ESC_C2744A1	ESC_C2744U0;ESC_C2744U2	ESC_C2744D0;ESC_C2744D1
ESC_C32383	ESC_C32383	ESC_C32383A0;ESC_C32383A21	ESC_C32383U11;ESC_C32383U0	ESC_C32383D0;ESC_C32383D1
ESC_C48168D3	ESC_C48168	ESC_C48168A3;ESC_C48168A0	ESC_C48168U34;ESC_C48168U0	ESC_C48168D3;ESC_C48168D23
ESC_C148719A0	ESC_C148719	ESC_C148719A0	ESC_C148719U1;ESC_C148719U3	ESC_C148719D3;ESC_C148719D1
ESC_C148719	ESC_C148719	ESC_C148719A0	ESC_C148719U1;ESC_C148719U3	ESC_C148719D3;ESC_C148719D1
ESC_C113572	ESC_C113572	ESC_C113572A0;ESC_C113572A8	ESC_C113572U0;ESC_C113572U5	ESC_C113572D2;ESC_C113572D12
ESC_C132817	ESC_C132817	ESC_C132817A0;ESC_C132817A2	ESC_C132817U0;ESC_C132817U2	ESC_C132817D13;ESC_C132817D0
ESC_C19607A4	ESC_C19607	ESC_C19607A4;ESC_C19607A7	ESC_C19607U1;ESC_C19607U0	ESC_C19607D27;ESC_C19607D0
ESC_C140893	ESC_C140893	ESC_C140893A1;ESC_C140893A0	ESC_C140893U1;ESC_C140893U0	ESC_C140893D3;ESC_C140893D2
ESC_C8429A3	ESC_C8429	ESC_C8429A0;ESC_C8429A3	ESC_C8429U0;ESC_C8429U31	ESC_C8429D0;ESC_C8429D5
ESC_C3443D0	ESC_C3443	ESC_C3443A0;ESC_C3443A4	ESC_C3443U0;ESC_C3443U1	ESC_C3443D3;ESC_C3443D1
ESC_C26879D0	ESC_C26879	ESC_C26879A0;ESC_C26879A3	ESC_C26879U0;ESC_C26879U3	ESC_C26879D5;ESC_C26879D0
ESC_C7935U0	ESC_C7935	ESC_C7935A0;ESC_C7935A5	ESC_C7935U0;ESC_C7935U1	ESC_C7935D14;ESC_C7935D0
ESC_C128427A4	ESC_C128427	ESC_C128427A4;ESC_C128427A5	ESC_C128427U3;ESC_C128427U4	ESC_C128427D31;ESC_C128427D2
ESC_C48044	ESC_C48044	ESC_C48044A1;ESC_C48044A0	ESC_C48044U2;ESC_C48044U1	ESC_C48044D0;ESC_C48044D1
ESC_C13517	ESC_C13517	ESC_C13517A0;ESC_C13517A7	ESC_C13517U0;ESC_C13517U2	ESC_C13517D0;ESC_C13517D5
ESC_C13517D0	ESC_C13517	ESC_C13517A0;ESC_C13517A7	ESC_C13517U0;ESC_C13517U2	ESC_C13517D0;ESC_C13517D5
ESC_C26603	ESC_C26603	ESC_C26603A0;ESC_C26603A2	ESC_C26603U0;ESC_C26603U1	ESC_C26603D0;ESC_C26603D1
ESC_C48044D0	ESC_C48044	ESC_C48044A1;ESC_C48044A0	ESC_C48044U2;ESC_C48044U1	ESC_C48044D0;ESC_C48044D1
ESC_C48044A1	ESC_C48044	ESC_C48044A1;ESC_C48044A0	ESC_C48044U2;ESC_C48044U1	ESC_C48044D0;ESC_C48044D1
ESC_C48044U2	ESC_C48044	ESC_C48044A1;ESC_C48044A0	ESC_C48044U2;ESC_C48044U1	ESC_C48044D0;ESC_C48044D1
ESC_C26603D0	ESC_C26603	ESC_C26603A0;ESC_C26603A2	ESC_C26603U0;ESC_C26603U1	ESC_C26603D0;ESC_C26603D1
ESC_C31020	ESC_C31020	ESC_C31020A0;ESC_C31020A9	ESC_C31020U1;ESC_C31020U2	ESC_C31020D5;ESC_C31020D2
ESC_C31020A0	ESC_C31020	ESC_C31020A0;ESC_C31020A9	ESC_C31020U1;ESC_C31020U2	ESC_C31020D5;ESC_C31020D2
ESC_C31020D5	ESC_C31020	ESC_C31020A0;ESC_C31020A9	ESC_C31020U1;ESC_C31020U2	ESC_C31020D5;ESC_C31020D2
ESC_C13517A0	ESC_C13517	ESC_C13517A0;ESC_C13517A7	ESC_C13517U0;ESC_C13517U2	ESC_C13517D0;ESC_C13517D5
ESC_C54551U4	ESC_C54551	ESC_C54551A1;ESC_C54551A0	ESC_C54551U4;ESC_C54551U6	ESC_C54551D0;ESC_C54551D1
ESC_C16725	ESC_C16725	ESC_C16725A0;ESC_C16725A39	ESC_C16725U0;ESC_C16725U43	ESC_C16725D0;ESC_C16725D42
ESC_C28085A0	ESC_C28085	ESC_C28085A0;ESC_C28085A2	ESC_C28085U0;ESC_C28085U6	ESC_C28085D0;ESC_C28085D3
ESC_C13517U0	ESC_C13517	ESC_C13517A0;ESC_C13517A7	ESC_C13517U0;ESC_C13517U2	ESC_C13517D0;ESC_C13517D5
ESC_C26603U0	ESC_C26603	ESC_C26603A0;ESC_C26603A2	ESC_C26603U0;ESC_C26603U1	ESC_C26603D0;ESC_C26603D1
ESC_C32299D8	ESC_C32299	ESC_C32299A0;ESC_C32299A3	ESC_C32299U132;ESC_C32299U138	ESC_C32299D122;ESC_C32299D8
ESC_C19585	ESC_C19585	ESC_C19585A0;ESC_C19585A7	ESC_C19585U4;ESC_C19585U0	ESC_C19585D0;ESC_C19585D5
ESC_C40792A0	ESC_C40792	ESC_C40792A0;ESC_C40792A6	ESC_C40792U0;ESC_C40792U1	ESC_C40792D0;ESC_C40792D2
ESC_C40792	ESC_C40792	ESC_C40792A0;ESC_C40792A6	ESC_C40792U0;ESC_C40792U1	ESC_C40792D0;ESC_C40792D2
ESC_C9730	ESC_C9730	ESC_C9730A0;ESC_C9730A6	ESC_C9730U0;ESC_C9730U51	ESC_C9730D0;ESC_C9730D39
ESC_C103293	ESC_C103293	ESC_C103293A1;ESC_C103293A0	ESC_C103293U13;ESC_C103293U17	ESC_C103293D10;ESC_C103293D19
ESC_C7964	ESC_C7964	ESC_C7964A0;ESC_C7964A39	ESC_C7964U0;ESC_C7964U42	ESC_C7964D0;ESC_C7964D47
ESC_C33135	ESC_C33135	ESC_C33135A0;ESC_C33135A34	ESC_C33135U0;ESC_C33135U1	ESC_C33135D0;ESC_C33135D42
ESC_C24046	ESC_C24046	ESC_C24046A2;ESC_C24046A0	ESC_C24046U0;ESC_C24046U29	ESC_C24046D0;ESC_C24046D37
ESC_C14635	ESC_C14635	ESC_C14635A0;ESC_C14635A41	ESC_C14635U0;ESC_C14635U44	ESC_C14635D44;ESC_C14635D0
ESC_C10400	ESC_C10400	ESC_C10400A0;ESC_C10400A38	ESC_C10400U0;ESC_C10400U47	ESC_C10400D0;ESC_C10400D44
ESC_C10926	ESC_C10926	ESC_C10926A2;ESC_C10926A0	ESC_C10926U0;ESC_C10926U28	ESC_C10926D0;ESC_C10926D42
ESC_C9200	ESC_C9200	ESC_C9200A11;ESC_C9200A0	ESC_C9200U0;ESC_C9200U44	ESC_C9200D2;ESC_C9200D0
ESC_C102784	ESC_C102784	ESC_C102784A0;ESC_C102784A17	ESC_C102784U27;ESC_C102784U0	ESC_C102784D0;ESC_C102784D22
ESC_C128799	ESC_C128799	ESC_C128799A0;ESC_C128799A1	ESC_C128799U38;ESC_C128799U4	ESC_C128799D4;ESC_C128799D2
ESC_C19805	ESC_C19805	ESC_C19805A8;ESC_C19805A0	ESC_C19805U0;ESC_C19805U1	ESC_C19805D0;ESC_C19805D18
ESC_C137046	ESC_C137046	ESC_C137046A0;ESC_C137046A2	ESC_C137046U3;ESC_C137046U2	ESC_C137046D5;ESC_C137046D0
ESC_C105007	ESC_C105007	ESC_C105007A0;ESC_C105007A3	ESC_C105007U6;ESC_C105007U5	ESC_C105007D2;ESC_C105007D3
ESC_C26603A0	ESC_C26603	ESC_C26603A0;ESC_C26603A2	ESC_C26603U0;ESC_C26603U1	ESC_C26603D0;ESC_C26603D1
ESC_C15821	ESC_C15821	ESC_C15821A17;ESC_C15821A0	ESC_C15821U0;ESC_C15821U11	ESC_C15821D0;ESC_C15821D19
ESC_C1423	ESC_C1423	ESC_C1423A1;ESC_C1423A2	ESC_C1423U1;ESC_C1423U2	ESC_C1423D15;ESC_C1423D0
ESC_C31020U1	ESC_C31020	ESC_C31020A0;ESC_C31020A9	ESC_C31020U1;ESC_C31020U2	ESC_C31020D5;ESC_C31020D2
ESC_C107775	ESC_C107775	ESC_C107775A0;ESC_C107775A1	ESC_C107775U1;ESC_C107775U0	ESC_C107775D0;ESC_C107775D1
ESC_C13555	ESC_C13555	ESC_C13555A0;ESC_C13555A10	ESC_C13555U1;ESC_C13555U4	ESC_C13555D0;ESC_C13555D1
ESC_C82327	ESC_C82327	ESC_C82327A0;ESC_C82327A1	ESC_C82327U0;ESC_C82327U1	ESC_C82327D1;ESC_C82327D3
ESC_C107775A0	ESC_C107775	ESC_C107775A0;ESC_C107775A1	ESC_C107775U1;ESC_C107775U0	ESC_C107775D0;ESC_C107775D1
ESC_C13555A0	ESC_C13555	ESC_C13555A0;ESC_C13555A10	ESC_C13555U1;ESC_C13555U4	ESC_C13555D0;ESC_C13555D1
ESC_C107775U1	ESC_C107775	ESC_C107775A0;ESC_C107775A1	ESC_C107775U1;ESC_C107775U0	ESC_C107775D0;ESC_C107775D1
ESC_C13555U1	ESC_C13555	ESC_C13555A0;ESC_C13555A10	ESC_C13555U1;ESC_C13555U4	ESC_C13555D0;ESC_C13555D1
ESC_C107775D0	ESC_C107775	ESC_C107775A0;ESC_C107775A1	ESC_C107775U1;ESC_C107775U0	ESC_C107775D0;ESC_C107775D1
ESC_C82327A0	ESC_C82327	ESC_C82327A0;ESC_C82327A1	ESC_C82327U0;ESC_C82327U1	ESC_C82327D1;ESC_C82327D3
ESC_C82327D1	ESC_C82327	ESC_C82327A0;ESC_C82327A1	ESC_C82327U0;ESC_C82327U1	ESC_C82327D1;ESC_C82327D3
ESC_C53466	ESC_C53466	ESC_C53466A11;ESC_C53466A5	ESC_C53466U18;ESC_C53466U42	ESC_C53466D0;ESC_C53466D40
ESC_C28541A0	ESC_C28541	ESC_C28541A0;ESC_C28541A4	ESC_C28541U0;ESC_C28541U4	ESC_C28541D0;ESC_C28541D2
ESC_C21318U1	ESC_C21318	ESC_C21318A0;ESC_C21318A7	ESC_C21318U0;ESC_C21318U9	ESC_C21318D0;ESC_C21318D8
ESC_C29345A0	ESC_C29345	ESC_C29345A4;ESC_C29345A0	ESC_C29345U5;ESC_C29345U0	ESC_C29345D3;ESC_C29345D0
ESC_C35102A0	ESC_C35102	ESC_C35102A1;ESC_C35102A0	ESC_C35102U6;ESC_C35102U0	ESC_C35102D5;ESC_C35102D0
ESC_C91958U0	ESC_C91958	ESC_C91958A0;ESC_C91958A1	ESC_C91958U0;ESC_C91958U3	ESC_C91958D0;ESC_C91958D3
ESC_C13324	ESC_C13324	ESC_C13324A0;ESC_C13324A1	ESC_C13324U0;ESC_C13324U8	ESC_C13324D0;ESC_C13324D4
ESC_C27191A0	ESC_C27191	ESC_C27191A0;ESC_C27191A1	ESC_C27191U0;ESC_C27191U1	ESC_C27191D0;ESC_C27191D1
ESC_C67094	ESC_C67094	ESC_C67094A2;ESC_C67094A0	ESC_C67094U3;ESC_C67094U0	ESC_C67094D5;ESC_C67094D0
ESC_C32299A2	ESC_C32299	ESC_C32299A0;ESC_C32299A3	ESC_C32299U132;ESC_C32299U138	ESC_C32299D122;ESC_C32299D8
ESC_C36947	ESC_C36947	ESC_C36947A0;ESC_C36947A2	ESC_C36947U0;ESC_C36947U2	ESC_C36947D0;ESC_C36947D2
ESC_C92226D3	ESC_C92226	ESC_C92226A2;ESC_C92226A6	ESC_C92226U3;ESC_C92226U22	ESC_C92226D3;ESC_C92226D2
ESC_C29219U37	ESC_C29219	ESC_C29219A6;ESC_C29219A1	ESC_C29219U20;ESC_C29219U2	ESC_C29219D0;ESC_C29219D16
ESC_C67094A2	ESC_C67094	ESC_C67094A2;ESC_C67094A0	ESC_C67094U3;ESC_C67094U0	ESC_C67094D5;ESC_C67094D0
ESC_C162U7	ESC_C162	ESC_C162A32;ESC_C162A11	ESC_C162U1;ESC_C162U0	ESC_C162D19;ESC_C162D15
ESC_C14918D2	ESC_C14918	ESC_C14918A0;ESC_C14918A4	ESC_C14918U0;ESC_C14918U5	ESC_C14918D2;ESC_C14918D0
ESC_C25829U0	ESC_C25829	ESC_C25829A1;ESC_C25829A3	ESC_C25829U4;ESC_C25829U0	ESC_C25829D5;ESC_C25829D0
ESC_C135928	ESC_C135928	ESC_C135928A1;ESC_C135928A3	ESC_C135928U1;ESC_C135928U7	ESC_C135928D1;ESC_C135928D5
ESC_C114162A0	ESC_C114162	ESC_C114162A0;ESC_C114162A1	ESC_C114162U0;ESC_C114162U3	ESC_C114162D0;ESC_C114162D2
ESC_C48201	ESC_C48201	ESC_C48201A0;ESC_C48201A5	ESC_C48201U0;ESC_C48201U27	ESC_C48201D0;ESC_C48201D6
ESC_C135928U1	ESC_C135928	ESC_C135928A1;ESC_C135928A3	ESC_C135928U1;ESC_C135928U7	ESC_C135928D1;ESC_C135928D5
ESC_C74434	ESC_C74434	ESC_C74434A0;ESC_C74434A1	ESC_C74434U0;ESC_C74434U2	ESC_C74434D1;ESC_C74434D2
ESC_C74434A0	ESC_C74434	ESC_C74434A0;ESC_C74434A1	ESC_C74434U0;ESC_C74434U2	ESC_C74434D1;ESC_C74434D2
ESC_C23555	ESC_C23555	ESC_C23555A2;ESC_C23555A3	ESC_C23555U5;ESC_C23555U2	ESC_C23555D5;ESC_C23555D3
ESC_C94553A0	ESC_C94553	ESC_C94553A1;ESC_C94553A0	ESC_C94553U0;ESC_C94553U1	ESC_C94553D0;ESC_C94553D1
ESC_C32632D30	ESC_C32632	ESC_C32632A4;ESC_C32632A3	ESC_C32632U0;ESC_C32632U3	ESC_C32632D0;ESC_C32632D4
ESC_C8791	ESC_C8791	ESC_C8791A0;ESC_C8791A7	ESC_C8791U4;ESC_C8791U0	ESC_C8791D0;ESC_C8791D11
ESC_C10773U17	ESC_C10773	ESC_C10773A6;ESC_C10773A1	ESC_C10773U1;ESC_C10773U16	ESC_C10773D17;ESC_C10773D1
ESC_C4436D20	ESC_C4436	ESC_C4436A10;ESC_C4436A1	ESC_C4436U19;ESC_C4436U1	ESC_C4436D18;ESC_C4436D0
ESC_C26956D19	ESC_C26956	ESC_C26956A0;ESC_C26956A1	ESC_C26956U0;ESC_C26956U1	ESC_C26956D0;ESC_C26956D6
ESC_C82474A3	ESC_C82474	ESC_C82474A1;ESC_C82474A5	ESC_C82474U1;ESC_C82474U20	ESC_C82474D4;ESC_C82474D18
ESC_C3097D4	ESC_C3097	ESC_C3097A6;ESC_C3097A16	ESC_C3097U2;ESC_C3097U0	ESC_C3097D3;ESC_C3097D4
ESC_C28282D7	ESC_C28282	ESC_C28282A0;ESC_C28282A3	ESC_C28282U0;ESC_C28282U23	ESC_C28282D9;ESC_C28282D0
ESC_C31859A0	ESC_C31859	ESC_C31859A0;ESC_C31859A2	ESC_C31859U2;ESC_C31859U3	ESC_C31859D2;ESC_C31859D3
ESC_C73585D0	ESC_C73585	ESC_C73585A0;ESC_C73585A1	ESC_C73585U0;ESC_C73585U6	ESC_C73585D0;ESC_C73585D8
ESC_C121870D0	ESC_C121870	ESC_C121870A0;ESC_C121870A10	ESC_C121870U0;ESC_C121870U2	ESC_C121870D0;ESC_C121870D14
ESC_C70698A0	ESC_C70698	ESC_C70698A0;ESC_C70698A3	ESC_C70698U0;ESC_C70698U1	ESC_C70698D0;ESC_C70698D1
ESC_C23282D4	ESC_C23282	ESC_C23282A1;ESC_C23282A2	ESC_C23282U3;ESC_C23282U0	ESC_C23282D4;ESC_C23282D1
ESC_C12506D32	ESC_C12506	ESC_C12506A1;ESC_C12506A2	ESC_C12506U4;ESC_C12506U1	ESC_C12506D6;ESC_C12506D0
ESC_C6385A0	ESC_C6385	ESC_C6385A0;ESC_C6385A12	ESC_C6385U0;ESC_C6385U9	ESC_C6385D11;ESC_C6385D0
ESC_C101991A1	ESC_C101991	ESC_C101991A1;ESC_C101991A0	ESC_C101991U0;ESC_C101991U1	ESC_C101991D2;ESC_C101991D0
ESC_C43081A0	ESC_C43081	ESC_C43081A0;ESC_C43081A2	ESC_C43081U0;ESC_C43081U2	ESC_C43081D25;ESC_C43081D0
ESC_C94274A0	ESC_C94274	ESC_C94274A0;ESC_C94274A3	ESC_C94274U0;ESC_C94274U1	ESC_C94274D0;ESC_C94274D1
ESC_C84608	ESC_C84608	ESC_C84608A1;ESC_C84608A2	ESC_C84608U0;ESC_C84608U2
ESC_C87497U9	ESC_C87497	ESC_C87497A0;ESC_C87497A7	ESC_C87497U8;ESC_C87497U7	ESC_C87497D7;ESC_C87497D3
ESC_C28548A1	ESC_C28548	ESC_C28548A1;ESC_C28548A2	ESC_C28548U2;ESC_C28548U1	ESC_C28548D0;ESC_C28548D2
ESC_C47694U8	ESC_C47694	ESC_C47694A0;ESC_C47694A12	ESC_C47694U0;ESC_C47694U31	ESC_C47694D7;ESC_C47694D1
ESC_C45016U3	ESC_C45016	ESC_C45016A1;ESC_C45016A0	ESC_C45016U2;ESC_C45016U3	ESC_C45016D1;ESC_C45016D5
ESC_C5350A0	ESC_C5350	ESC_C5350A4;ESC_C5350A3	ESC_C5350U9;ESC_C5350U0	ESC_C5350D7;ESC_C5350D0
ESC_C32944	ESC_C32944	ESC_C32944A0;ESC_C32944A6	ESC_C32944U0;ESC_C32944U1	ESC_C32944D0
ESC_C94625U12	ESC_C94625	ESC_C94625A0;ESC_C94625A7	ESC_C94625U7;ESC_C94625U12	ESC_C94625D15;ESC_C94625D11
ESC_C23198A0	ESC_C23198	ESC_C23198A3;ESC_C23198A0	ESC_C23198U0;ESC_C23198U17	ESC_C23198D3;ESC_C23198D0
ESC_C118797A1	ESC_C118797	ESC_C118797A1;ESC_C118797A2	ESC_C118797U0;ESC_C118797U1	ESC_C118797D4;ESC_C118797D1
ESC_C18382U0	ESC_C18382	ESC_C18382A0;ESC_C18382A1	ESC_C18382U0;ESC_C18382U3	ESC_C18382D0;ESC_C18382D2
ESC_C108764A4	ESC_C108764	ESC_C108764A0;ESC_C108764A1	ESC_C108764U0;ESC_C108764U5	ESC_C108764D0;ESC_C108764D3
ESC_C26337A0	ESC_C26337	ESC_C26337A0;ESC_C26337A3	ESC_C26337U0;ESC_C26337U36	ESC_C26337D5;ESC_C26337D37
ESC_C107668A0	ESC_C107668	ESC_C107668A1;ESC_C107668A34	ESC_C107668U1;ESC_C107668U0
ESC_C118065A6	ESC_C118065	ESC_C118065A1;ESC_C118065A2		ESC_C118065D0;ESC_C118065D2
ESC_C36896A4	ESC_C36896	ESC_C36896A0;ESC_C36896A1	ESC_C36896U2;ESC_C36896U0	ESC_C36896D1;ESC_C36896D0
ESC_C61702U1	ESC_C61702	ESC_C61702A1;ESC_C61702A3	ESC_C61702U1;ESC_C61702U8	ESC_C61702D0;ESC_C61702D7
ESC_C1939A13	ESC_C1939	ESC_C1939A0;ESC_C1939A37	ESC_C1939U0;ESC_C1939U30	ESC_C1939D0;ESC_C1939D33
ESC_C36459U18	ESC_C36459	ESC_C36459A16;ESC_C36459A0	ESC_C36459U18;ESC_C36459U28	ESC_C36459D0;ESC_C36459D15
ESC_C9435A3	ESC_C9435	ESC_C9435A0;ESC_C9435A6	ESC_C9435U0;ESC_C9435U9	ESC_C9435D0;ESC_C9435D2
ESC_C52822D4	ESC_C52822	ESC_C52822A0;ESC_C52822A2	ESC_C52822U0;ESC_C52822U1	ESC_C52822D0;ESC_C52822D1
ESC_C101935U0	ESC_C101935	ESC_C101935A0;ESC_C101935A2	ESC_C101935U0;ESC_C101935U1	ESC_C101935D0;ESC_C101935D4
ESC_C28548U2	ESC_C28548	ESC_C28548A1;ESC_C28548A2	ESC_C28548U2;ESC_C28548U1	ESC_C28548D0;ESC_C28548D2
ESC_C45016A2	ESC_C45016	ESC_C45016A1;ESC_C45016A0	ESC_C45016U2;ESC_C45016U3	ESC_C45016D1;ESC_C45016D5
ESC_C108500A1	ESC_C108500	ESC_C108500A1;ESC_C108500A0	ESC_C108500U1;ESC_C108500U0	ESC_C108500D1;ESC_C108500D0
ESC_C45735D0	ESC_C45735	ESC_C45735A0;ESC_C45735A2	ESC_C45735U3;ESC_C45735U0	ESC_C45735D3;ESC_C45735D0
ESC_C125178A13	ESC_C125178	ESC_C125178A6;ESC_C125178A9	ESC_C125178U7;ESC_C125178U5	ESC_C125178D9;ESC_C125178D16
ESC_C127554A9	ESC_C127554	ESC_C127554A8;ESC_C127554A3	ESC_C127554U1;ESC_C127554U8	ESC_C127554D1;ESC_C127554D2
ESC_C5537	ESC_C5537	ESC_C5537A73;ESC_C5537A5	ESC_C5537U2;ESC_C5537U0	ESC_C5537D4;ESC_C5537D5
ESC_C21052U1	ESC_C21052	ESC_C21052A0;ESC_C21052A1	ESC_C21052U1;ESC_C21052U3	ESC_C21052D0;ESC_C21052D1
ESC_C103279U9	ESC_C103279	ESC_C103279A0;ESC_C103279A2	ESC_C103279U9;ESC_C103279U2	ESC_C103279D11;ESC_C103279D10
ESC_C59890U22	ESC_C59890	ESC_C59890A0;ESC_C59890A3	ESC_C59890U0;ESC_C59890U8	ESC_C59890D0;ESC_C59890D8
ESC_C60798A5	ESC_C60798	ESC_C60798A5;ESC_C60798A0	ESC_C60798U0;ESC_C60798U29	ESC_C60798D0;ESC_C60798D5
ESC_C114435U11	ESC_C114435	ESC_C114435A1;ESC_C114435A0	ESC_C114435U19;ESC_C114435U1	ESC_C114435D11;ESC_C114435D1
ESC_C87448A3	ESC_C87448	ESC_C87448A3;ESC_C87448A2	ESC_C87448U3;ESC_C87448U0	ESC_C87448D3;ESC_C87448D0
ESC_C24377D1	ESC_C24377	ESC_C24377A0;ESC_C24377A1	ESC_C24377U0;ESC_C24377U1	ESC_C24377D1;ESC_C24377D0
ESC_C108560A1	ESC_C108560	ESC_C108560A3;ESC_C108560A2	ESC_C108560U4;ESC_C108560U0
ESC_C108500U1	ESC_C108500	ESC_C108500A1;ESC_C108500A0	ESC_C108500U1;ESC_C108500U0	ESC_C108500D1;ESC_C108500D0
ESC_C6077U1	ESC_C6077	ESC_C6077A1;ESC_C6077A4	ESC_C6077U1;ESC_C6077U4	ESC_C6077D0;ESC_C6077D5
ESC_C16843A1	ESC_C16843	ESC_C16843A13;ESC_C16843A3	ESC_C16843U0;ESC_C16843U3	ESC_C16843D5;ESC_C16843D0
ESC_C147081D5	ESC_C147081	ESC_C147081A0;ESC_C147081A1	ESC_C147081U0;ESC_C147081U1	ESC_C147081D0;ESC_C147081D1
ESC_C17143	ESC_C17143	ESC_C17143A10;ESC_C17143A5	ESC_C17143U8;ESC_C17143U3	ESC_C17143D0;ESC_C17143D3
ESC_C89840	ESC_C89840	ESC_C89840A0;ESC_C89840A1	ESC_C89840U8;ESC_C89840U21	ESC_C89840D7;ESC_C89840D0
ESC_C11366U50	ESC_C11366	ESC_C11366A1;ESC_C11366A0	ESC_C11366U7;ESC_C11366U4	ESC_C11366D4;ESC_C11366D3
ESC_C11378U0	ESC_C11378	ESC_C11378A0;ESC_C11378A2	ESC_C11378U23;ESC_C11378U3	ESC_C11378D4;ESC_C11378D3
ESC_C132657	ESC_C132657	ESC_C132657A1;ESC_C132657A4	ESC_C132657U4;ESC_C132657U0	ESC_C132657D2;ESC_C132657D3
ESC_C17065	ESC_C17065	ESC_C17065A2;ESC_C17065A8	ESC_C17065U0;ESC_C17065U6	ESC_C17065D0;ESC_C17065D6
ESC_C68065	ESC_C68065	ESC_C68065A1;ESC_C68065A0	ESC_C68065U1;ESC_C68065U2	ESC_C68065D1;ESC_C68065D5
ESC_C34188A17	ESC_C34188	ESC_C34188A0;ESC_C34188A23	ESC_C34188U0;ESC_C34188U46	ESC_C34188D0;ESC_C34188D48
ESC_C51646	ESC_C51646	ESC_C51646A1;ESC_C51646A2	ESC_C51646U16;ESC_C51646U15	ESC_C51646D11;ESC_C51646D15
ESC_C61702	ESC_C61702	ESC_C61702A1;ESC_C61702A3	ESC_C61702U1;ESC_C61702U8	ESC_C61702D0;ESC_C61702D7
ESC_C41948U0	ESC_C41948	ESC_C41948A0;ESC_C41948A5	ESC_C41948U0;ESC_C41948U9	ESC_C41948D0;ESC_C41948D6
ESC_C9259	ESC_C9259	ESC_C9259A3;ESC_C9259A9	ESC_C9259U17;ESC_C9259U9	ESC_C9259D7;ESC_C9259D9
ESC_C61936	ESC_C61936	ESC_C61936A2;ESC_C61936A0	ESC_C61936U2;ESC_C61936U0	ESC_C61936D2;ESC_C61936D0
ESC_C13058U43	ESC_C13058	ESC_C13058A0;ESC_C13058A8	ESC_C13058U0;ESC_C13058U45	ESC_C13058D0;ESC_C13058D8
ESC_C121439	ESC_C121439	ESC_C121439A1;ESC_C121439A0		ESC_C121439D0;ESC_C121439D1
ESC_C79501	ESC_C79501	ESC_C79501A7;ESC_C79501A5	ESC_C79501U6;ESC_C79501U0	ESC_C79501D0;ESC_C79501D10
ESC_C148719D3	ESC_C148719	ESC_C148719A0	ESC_C148719U1;ESC_C148719U3	ESC_C148719D3;ESC_C148719D1
ESC_C10349A0	ESC_C10349	ESC_C10349A0;ESC_C10349A3	ESC_C10349U4;ESC_C10349U3	ESC_C10349D26;ESC_C10349D0
ESC_C61971A0	ESC_C61971	ESC_C61971A0;ESC_C61971A1	ESC_C61971U0	ESC_C61971D0
ESC_C42769U3	ESC_C42769	ESC_C42769A0;ESC_C42769A1	ESC_C42769U0;ESC_C42769U3	ESC_C42769D0;ESC_C42769D1
ESC_C25128U8	ESC_C25128	ESC_C25128A14;ESC_C25128A23	ESC_C25128U22;ESC_C25128U8	ESC_C25128D32;ESC_C25128D0
ESC_C132554U1	ESC_C132554	ESC_C132554A0;ESC_C132554A1	ESC_C132554U1;ESC_C132554U0	ESC_C132554D0;ESC_C132554D4
ESC_C122676U6	ESC_C122676	ESC_C122676A1;ESC_C122676A0	ESC_C122676U1;ESC_C122676U0	ESC_C122676D1;ESC_C122676D0
ESC_C31694A4	ESC_C31694	ESC_C31694A0;ESC_C31694A4	ESC_C31694U22;ESC_C31694U0	ESC_C31694D0;ESC_C31694D1
ESC_C101952A0	ESC_C101952	ESC_C101952A0;ESC_C101952A1	ESC_C101952U0;ESC_C101952U1	ESC_C101952D1;ESC_C101952D2
ESC_C127796D0	ESC_C127796	ESC_C127796A1;ESC_C127796A0	ESC_C127796U0;ESC_C127796U2	ESC_C127796D4;ESC_C127796D0
ESC_C145023A0	ESC_C145023	ESC_C145023A0;ESC_C145023A1		ESC_C145023D0;ESC_C145023D13
ESC_C78341U1	ESC_C78341	ESC_C78341A0;ESC_C78341A2	ESC_C78341U1;ESC_C78341U0	ESC_C78341D1;ESC_C78341D0
ESC_C65757	ESC_C65757	ESC_C65757A2;ESC_C65757A3	ESC_C65757U14;ESC_C65757U21	ESC_C65757D10;ESC_C65757D0
ESC_C32158D7	ESC_C32158	ESC_C32158A0;ESC_C32158A2	ESC_C32158U0;ESC_C32158U2	ESC_C32158D0;ESC_C32158D2
ESC_C28934U4	ESC_C28934	ESC_C28934A5;ESC_C28934A0	ESC_C28934U0;ESC_C28934U2	ESC_C28934D0;ESC_C28934D4
ESC_C34903U4	ESC_C34903	ESC_C34903A0;ESC_C34903A1	ESC_C34903U0;ESC_C34903U2	ESC_C34903D3;ESC_C34903D25
ESC_C9794U3	ESC_C9794	ESC_C9794A6;ESC_C9794A11	ESC_C9794U2;ESC_C9794U3	ESC_C9794D3;ESC_C9794D10
ESC_C122886U0	ESC_C122886	ESC_C122886A0;ESC_C122886A1	ESC_C122886U0;ESC_C122886U4	ESC_C122886D0;ESC_C122886D2
ESC_C31994	ESC_C31994	ESC_C31994A0;ESC_C31994A1	ESC_C31994U0;ESC_C31994U31	ESC_C31994D0;ESC_C31994D42
ESC_C2727U1	ESC_C2727	ESC_C2727A4;ESC_C2727A3	ESC_C2727U1;ESC_C2727U0	ESC_C2727D5;ESC_C2727D0
ESC_C58408A18	ESC_C58408	ESC_C58408A1;ESC_C58408A2	ESC_C58408U0;ESC_C58408U8	ESC_C58408D2;ESC_C58408D9
ESC_C120086U32	ESC_C120086	ESC_C120086A3;ESC_C120086A1	ESC_C120086U3;ESC_C120086U8	ESC_C120086D3;ESC_C120086D7
ESC_C79630	ESC_C79630	ESC_C79630A0;ESC_C79630A1	ESC_C79630U0;ESC_C79630U1	ESC_C79630D0
ESC_C35102D6	ESC_C35102	ESC_C35102A1;ESC_C35102A0	ESC_C35102U6;ESC_C35102U0	ESC_C35102D5;ESC_C35102D0
ESC_C83279A3	ESC_C83279	ESC_C83279A0;ESC_C83279A2	ESC_C83279U0;ESC_C83279U33	ESC_C83279D0;ESC_C83279D5
ESC_C28541D3	ESC_C28541	ESC_C28541A0;ESC_C28541A4	ESC_C28541U0;ESC_C28541U4	ESC_C28541D0;ESC_C28541D2
ESC_C70104D0	ESC_C70104	ESC_C70104A1;ESC_C70104A0	ESC_C70104U0	ESC_C70104D0
ESC_C70104	ESC_C70104	ESC_C70104A1;ESC_C70104A0	ESC_C70104U0	ESC_C70104D0
ESC_C83279D16	ESC_C83279	ESC_C83279A0;ESC_C83279A2	ESC_C83279U0;ESC_C83279U33	ESC_C83279D0;ESC_C83279D5
ESC_C52931D23	ESC_C52931	ESC_C52931A0;ESC_C52931A2	ESC_C52931U0;ESC_C52931U26	ESC_C52931D5;ESC_C52931D0
ESC_C14879D2	ESC_C14879	ESC_C14879A0;ESC_C14879A2	ESC_C14879U1;ESC_C14879U0	ESC_C14879D2;ESC_C14879D1
ESC_C52931U22	ESC_C52931	ESC_C52931A0;ESC_C52931A2	ESC_C52931U0;ESC_C52931U26	ESC_C52931D5;ESC_C52931D0
ESC_C35102U3	ESC_C35102	ESC_C35102A1;ESC_C35102A0	ESC_C35102U6;ESC_C35102U0	ESC_C35102D5;ESC_C35102D0
ESC_C35102D3	ESC_C35102	ESC_C35102A1;ESC_C35102A0	ESC_C35102U6;ESC_C35102U0	ESC_C35102D5;ESC_C35102D0
ESC_C120785	ESC_C120785	ESC_C120785A0;ESC_C120785A3	ESC_C120785U0;ESC_C120785U6	ESC_C120785D4;ESC_C120785D9
ESC_C16690D38	ESC_C16690	ESC_C16690A4;ESC_C16690A2	ESC_C16690U0;ESC_C16690U5	ESC_C16690D0;ESC_C16690D3
ESC_C41453A28	ESC_C41453	ESC_C41453A0;ESC_C41453A2	ESC_C41453U0;ESC_C41453U4	ESC_C41453D4;ESC_C41453D0
ESC_C141296U0	ESC_C141296	ESC_C141296A0	ESC_C141296U0	ESC_C141296D0
ESC_C141296A0	ESC_C141296	ESC_C141296A0	ESC_C141296U0	ESC_C141296D0
ESC_C141296	ESC_C141296	ESC_C141296A0	ESC_C141296U0	ESC_C141296D0
ESC_C28541A3	ESC_C28541	ESC_C28541A0;ESC_C28541A4	ESC_C28541U0;ESC_C28541U4	ESC_C28541D0;ESC_C28541D2
ESC_C105405	ESC_C105405	ESC_C105405A0;ESC_C105405A1	ESC_C105405U0;ESC_C105405U5	ESC_C105405D2;ESC_C105405D0
ESC_C11570D9	ESC_C11570	ESC_C11570A0;ESC_C11570A2	ESC_C11570U1;ESC_C11570U13	ESC_C11570D0;ESC_C11570D8
ESC_C12720A42	ESC_C12720	ESC_C12720A7;ESC_C12720A13	ESC_C12720U1;ESC_C12720U17	ESC_C12720D2;ESC_C12720D12
ESC_C78983D10	ESC_C78983	ESC_C78983A0;ESC_C78983A3	ESC_C78983U0;ESC_C78983U13	ESC_C78983D0;ESC_C78983D16
ESC_C28548D0	ESC_C28548	ESC_C28548A1;ESC_C28548A2	ESC_C28548U2;ESC_C28548U1	ESC_C28548D0;ESC_C28548D2
ESC_C2524A0	ESC_C2524	ESC_C2524A1;ESC_C2524A0	ESC_C2524U1;ESC_C2524U0	ESC_C2524D1;ESC_C2524D0
ESC_C9855	ESC_C9855	ESC_C9855A0;ESC_C9855A1	ESC_C9855U0;ESC_C9855U1	ESC_C9855D0
ESC_C52931A6	ESC_C52931	ESC_C52931A0;ESC_C52931A2	ESC_C52931U0;ESC_C52931U26	ESC_C52931D5;ESC_C52931D0
ESC_C91954A3	ESC_C91954	ESC_C91954A0;ESC_C91954A1	ESC_C91954U3;ESC_C91954U1	ESC_C91954D0;ESC_C91954D13
ESC_C28251	ESC_C28251	ESC_C28251A0;ESC_C28251A1	ESC_C28251U1;ESC_C28251U0	ESC_C28251D0;ESC_C28251D1
ESC_C28251D0	ESC_C28251	ESC_C28251A0;ESC_C28251A1	ESC_C28251U1;ESC_C28251U0	ESC_C28251D0;ESC_C28251D1
ESC_C12372D0	ESC_C12372	ESC_C12372A0	ESC_C12372U0;ESC_C12372U3	ESC_C12372D0;ESC_C12372D1
ESC_C33982U0	ESC_C33982	ESC_C33982A0;ESC_C33982A1	ESC_C33982U0;ESC_C33982U1	ESC_C33982D1;ESC_C33982D0
ESC_C12372U0	ESC_C12372	ESC_C12372A0	ESC_C12372U0;ESC_C12372U3	ESC_C12372D0;ESC_C12372D1
ESC_C33982A0	ESC_C33982	ESC_C33982A0;ESC_C33982A1	ESC_C33982U0;ESC_C33982U1	ESC_C33982D1;ESC_C33982D0
ESC_C12372	ESC_C12372	ESC_C12372A0	ESC_C12372U0;ESC_C12372U3	ESC_C12372D0;ESC_C12372D1
ESC_C75960A0	ESC_C75960	ESC_C75960A0;ESC_C75960A1	ESC_C75960U2;ESC_C75960U0	ESC_C75960D0;ESC_C75960D5
ESC_C113325A13	ESC_C113325	ESC_C113325A5;ESC_C113325A3	ESC_C113325U14;ESC_C113325U15	ESC_C113325D0;ESC_C113325D1
ESC_C85516U2	ESC_C85516	ESC_C85516A0;ESC_C85516A3	ESC_C85516U2;ESC_C85516U0	ESC_C85516D0;ESC_C85516D3
ESC_C89257A4	ESC_C89257	ESC_C89257A4;ESC_C89257A0	ESC_C89257U0;ESC_C89257U10	ESC_C89257D0;ESC_C89257D11
ESC_C89257	ESC_C89257	ESC_C89257A4;ESC_C89257A0	ESC_C89257U0;ESC_C89257U10	ESC_C89257D0;ESC_C89257D11
ESC_C21295U0	ESC_C21295	ESC_C21295A0;ESC_C21295A1	ESC_C21295U0;ESC_C21295U5	ESC_C21295D0;ESC_C21295D6
ESC_C105561	ESC_C105561	ESC_C105561A0;ESC_C105561A2	ESC_C105561U1;ESC_C105561U0	ESC_C105561D0;ESC_C105561D2
ESC_C105561D0	ESC_C105561	ESC_C105561A0;ESC_C105561A2	ESC_C105561U1;ESC_C105561U0	ESC_C105561D0;ESC_C105561D2
ESC_C7275U0	ESC_C7275	ESC_C7275A4;ESC_C7275A1	ESC_C7275U0;ESC_C7275U2	ESC_C7275D0;ESC_C7275D4
ESC_C27756U0	ESC_C27756	ESC_C27756A1;ESC_C27756A3	ESC_C27756U2;ESC_C27756U45	ESC_C27756D3;ESC_C27756D30
ESC_C7275D0	ESC_C7275	ESC_C7275A4;ESC_C7275A1	ESC_C7275U0;ESC_C7275U2	ESC_C7275D0;ESC_C7275D4
ESC_C124063A0	ESC_C124063	ESC_C124063A0;ESC_C124063A1	ESC_C124063U0;ESC_C124063U1	ESC_C124063D0;ESC_C124063D1
ESC_C17986A1	ESC_C17986	ESC_C17986A0;ESC_C17986A1	ESC_C17986U0;ESC_C17986U9	ESC_C17986D0;ESC_C17986D7
ESC_C37663	ESC_C37663	ESC_C37663A5;ESC_C37663A0	ESC_C37663U4;ESC_C37663U0	ESC_C37663D3;ESC_C37663D0
ESC_C129094D7	ESC_C129094	ESC_C129094A6;ESC_C129094A4	ESC_C129094U12;ESC_C129094U2	ESC_C129094D7;ESC_C129094D2
ESC_C44697	ESC_C44697	ESC_C44697A1;ESC_C44697A0	ESC_C44697U3;ESC_C44697U22	ESC_C44697D0;ESC_C44697D1
ESC_C147848A1	ESC_C147848	ESC_C147848A0;ESC_C147848A1		ESC_C147848D0;ESC_C147848D1
ESC_C99802D47	ESC_C99802	ESC_C99802A1;ESC_C99802A6	ESC_C99802U19;ESC_C99802U18	ESC_C99802D22;ESC_C99802D1
ESC_C55606D37	ESC_C55606	ESC_C55606A0;ESC_C55606A13	ESC_C55606U14;ESC_C55606U9	ESC_C55606D11;ESC_C55606D0
ESC_C104528U5	ESC_C104528	ESC_C104528A0;ESC_C104528A1	ESC_C104528U0;ESC_C104528U4	ESC_C104528D0;ESC_C104528D1
ESC_C54800A1	ESC_C54800	ESC_C54800A3;ESC_C54800A0	ESC_C54800U0;ESC_C54800U2	ESC_C54800D0;ESC_C54800D9
ESC_C87468D10	ESC_C87468	ESC_C87468A0;ESC_C87468A1	ESC_C87468U0;ESC_C87468U5	ESC_C87468D0;ESC_C87468D6
ESC_C88440	ESC_C88440	ESC_C88440A0;ESC_C88440A5	ESC_C88440U0;ESC_C88440U2	ESC_C88440D0;ESC_C88440D16
ESC_C73673A1	ESC_C73673	ESC_C73673A0;ESC_C73673A3	ESC_C73673U0;ESC_C73673U3	ESC_C73673D4;ESC_C73673D5
ESC_C13707U1	ESC_C13707	ESC_C13707A2;ESC_C13707A0	ESC_C13707U0;ESC_C13707U2	ESC_C13707D0;ESC_C13707D2
ESC_C55791	ESC_C55791	ESC_C55791A6;ESC_C55791A13	ESC_C55791U14;ESC_C55791U5	ESC_C55791D6;ESC_C55791D16
ESC_C27429	ESC_C27429	ESC_C27429A0;ESC_C27429A35	ESC_C27429U25;ESC_C27429U0	ESC_C27429D0;ESC_C27429D37
ESC_C12061	ESC_C12061	ESC_C12061A1;ESC_C12061A2	ESC_C12061U5;ESC_C12061U0	ESC_C12061D3;ESC_C12061D4
ESC_C9677	ESC_C9677	ESC_C9677A1;ESC_C9677A0	ESC_C9677U0;ESC_C9677U8	ESC_C9677D8;ESC_C9677D0
ESC_C6974D5	ESC_C6974	ESC_C6974A0;ESC_C6974A10	ESC_C6974U1;ESC_C6974U3	ESC_C6974D1;ESC_C6974D3
ESC_C12147U1	ESC_C12147	ESC_C12147A0;ESC_C12147A43	ESC_C12147U0;ESC_C12147U27	ESC_C12147D0;ESC_C12147D32
ESC_C53382A22	ESC_C53382	ESC_C53382A1;ESC_C53382A8	ESC_C53382U1;ESC_C53382U0	ESC_C53382D0;ESC_C53382D1
ESC_C38303	ESC_C38303	ESC_C38303A0;ESC_C38303A2	ESC_C38303U0;ESC_C38303U2	ESC_C38303D0;ESC_C38303D3
ESC_C16180	ESC_C16180	ESC_C16180A0;ESC_C16180A2	ESC_C16180U1;ESC_C16180U2	ESC_C16180D1;ESC_C16180D6
ESC_C57011A0	ESC_C57011	ESC_C57011A0;ESC_C57011A1	ESC_C57011U0;ESC_C57011U17	ESC_C57011D0;ESC_C57011D1
ESC_C131545A5	ESC_C131545	ESC_C131545A13;ESC_C131545A4	ESC_C131545U15;ESC_C131545U54
ESC_C135818U0	ESC_C135818	ESC_C135818A0;ESC_C135818A2	ESC_C135818U2;ESC_C135818U12	ESC_C135818D2;ESC_C135818D0
ESC_C39518D7	ESC_C39518	ESC_C39518A6;ESC_C39518A1		ESC_C39518D7;ESC_C39518D0
ESC_C52709	ESC_C52709	ESC_C52709A0;ESC_C52709A1	ESC_C52709U0;ESC_C52709U1	ESC_C52709D0
ESC_C25333	ESC_C25333	ESC_C25333A0;ESC_C25333A1	ESC_C25333U0;ESC_C25333U1	ESC_C25333D0;ESC_C25333D1
ESC_C35410U0	ESC_C35410	ESC_C35410A1;ESC_C35410A9	ESC_C35410U0;ESC_C35410U1	ESC_C35410D0
ESC_C52913U0	ESC_C52913	ESC_C52913A0;ESC_C52913A3	ESC_C52913U19;ESC_C52913U2	ESC_C52913D0;ESC_C52913D3
ESC_C32103	ESC_C32103	ESC_C32103A16;ESC_C32103A19	ESC_C32103U0;ESC_C32103U1	ESC_C32103D1;ESC_C32103D0
ESC_C55791D6	ESC_C55791	ESC_C55791A6;ESC_C55791A13	ESC_C55791U14;ESC_C55791U5	ESC_C55791D6;ESC_C55791D16
ESC_C64865A4	ESC_C64865	ESC_C64865A5;ESC_C64865A4	ESC_C64865U3;ESC_C64865U2	ESC_C64865D5;ESC_C64865D8
ESC_C87908D4	ESC_C87908	ESC_C87908A1;ESC_C87908A0	ESC_C87908U0;ESC_C87908U6	ESC_C87908D0;ESC_C87908D2
ESC_C2075A1	ESC_C2075	ESC_C2075A8;ESC_C2075A9	ESC_C2075U13;ESC_C2075U2	ESC_C2075D1;ESC_C2075D11
ESC_C25561D12	ESC_C25561	ESC_C25561A7;ESC_C25561A2	ESC_C25561U6;ESC_C25561U5	ESC_C25561D8;ESC_C25561D10
ESC_C15317A10	ESC_C15317	ESC_C15317A0;ESC_C15317A7	ESC_C15317U8;ESC_C15317U4	ESC_C15317D9;ESC_C15317D4
ESC_C108854D0	ESC_C108854	ESC_C108854A0;ESC_C108854A1	ESC_C108854U0;ESC_C108854U1	ESC_C108854D0;ESC_C108854D1
ESC_C62156D35	ESC_C62156	ESC_C62156A0;ESC_C62156A9	ESC_C62156U0;ESC_C62156U8	ESC_C62156D0;ESC_C62156D3
ESC_C12506U47	ESC_C12506	ESC_C12506A1;ESC_C12506A2	ESC_C12506U4;ESC_C12506U1	ESC_C12506D6;ESC_C12506D0
ESC_C130128A1	ESC_C130128	ESC_C130128A1;ESC_C130128A0	ESC_C130128U0	ESC_C130128D1;ESC_C130128D0
ESC_C30390D83	ESC_C30390	ESC_C30390A0;ESC_C30390A4	ESC_C30390U0;ESC_C30390U6	ESC_C30390D0;ESC_C30390D35
ESC_C36859D73	ESC_C36859	ESC_C36859A19;ESC_C36859A0	ESC_C36859U0;ESC_C36859U35	ESC_C36859D5;ESC_C36859D0
ESC_C133334D19	ESC_C133334	ESC_C133334A0;ESC_C133334A5	ESC_C133334U0;ESC_C133334U1	ESC_C133334D0;ESC_C133334D2
ESC_C130128D1	ESC_C130128	ESC_C130128A1;ESC_C130128A0	ESC_C130128U0	ESC_C130128D1;ESC_C130128D0
ESC_C115626U0	ESC_C115626	ESC_C115626A0	ESC_C115626U0
ESC_C43163D80	ESC_C43163	ESC_C43163A4;ESC_C43163A0	ESC_C43163U0;ESC_C43163U5	ESC_C43163D0;ESC_C43163D37
ESC_C115626	ESC_C115626	ESC_C115626A0	ESC_C115626U0
ESC_C115626A0	ESC_C115626	ESC_C115626A0	ESC_C115626U0
ESC_C122674D64	ESC_C122674	ESC_C122674A0;ESC_C122674A1	ESC_C122674U0;ESC_C122674U4	ESC_C122674D5;ESC_C122674D0
ESC_C41339U12	ESC_C41339	ESC_C41339A3;ESC_C41339A0	ESC_C41339U3;ESC_C41339U4	ESC_C41339D1;ESC_C41339D2
ESC_C2188A86	ESC_C2188	ESC_C2188A1;ESC_C2188A0	ESC_C2188U0;ESC_C2188U5	ESC_C2188D0;ESC_C2188D1
ESC_C39807U38	ESC_C39807	ESC_C39807A3;ESC_C39807A8	ESC_C39807U9;ESC_C39807U15	ESC_C39807D0;ESC_C39807D8
ESC_C26346A82	ESC_C26346	ESC_C26346A0;ESC_C26346A4	ESC_C26346U0;ESC_C26346U4	ESC_C26346D0;ESC_C26346D4
ESC_C147081	ESC_C147081	ESC_C147081A0;ESC_C147081A1	ESC_C147081U0;ESC_C147081U1	ESC_C147081D0;ESC_C147081D1
ESC_C77528D1	ESC_C77528	ESC_C77528A1;ESC_C77528A3	ESC_C77528U1;ESC_C77528U0	ESC_C77528D1;ESC_C77528D0
ESC_C77528	ESC_C77528	ESC_C77528A1;ESC_C77528A3	ESC_C77528U1;ESC_C77528U0	ESC_C77528D1;ESC_C77528D0
ESC_C77528A1	ESC_C77528	ESC_C77528A1;ESC_C77528A3	ESC_C77528U1;ESC_C77528U0	ESC_C77528D1;ESC_C77528D0
ESC_C13092A2	ESC_C13092	ESC_C13092A2;ESC_C13092A0	ESC_C13092U16;ESC_C13092U3	ESC_C13092D0;ESC_C13092D1
ESC_C109457	ESC_C109457	ESC_C109457A6;ESC_C109457A2	ESC_C109457U0;ESC_C109457U1	ESC_C109457D0;ESC_C109457D1
ESC_C108558	ESC_C108558	ESC_C108558A11;ESC_C108558A4	ESC_C108558U0;ESC_C108558U2	ESC_C108558D11;ESC_C108558D5
ESC_C141174A1	ESC_C141174	ESC_C141174A1;ESC_C141174A0	ESC_C141174U0;ESC_C141174U7	ESC_C141174D0;ESC_C141174D3
ESC_C34618U1	ESC_C34618	ESC_C34618A0;ESC_C34618A1	ESC_C34618U21;ESC_C34618U0	ESC_C34618D2;ESC_C34618D14
ESC_C42144D3	ESC_C42144	ESC_C42144A0;ESC_C42144A10	ESC_C42144U0;ESC_C42144U2	ESC_C42144D3;ESC_C42144D1
ESC_C42144A3	ESC_C42144	ESC_C42144A0;ESC_C42144A10	ESC_C42144U0;ESC_C42144U2	ESC_C42144D3;ESC_C42144D1
ESC_C71848A2	ESC_C71848	ESC_C71848A0;ESC_C71848A5	ESC_C71848U9;ESC_C71848U28	ESC_C71848D0;ESC_C71848D8
ESC_C42144U7	ESC_C42144	ESC_C42144A0;ESC_C42144A10	ESC_C42144U0;ESC_C42144U2	ESC_C42144D3;ESC_C42144D1
ESC_C17738U3	ESC_C17738	ESC_C17738A0;ESC_C17738A1	ESC_C17738U1;ESC_C17738U3	ESC_C17738D20;ESC_C17738D1
ESC_C114453	ESC_C114453	ESC_C114453A0;ESC_C114453A2	ESC_C114453U0;ESC_C114453U2	ESC_C114453D2;ESC_C114453D0
ESC_C119430	ESC_C119430	ESC_C119430A1;ESC_C119430A0	ESC_C119430U0;ESC_C119430U3	ESC_C119430D1;ESC_C119430D5
ESC_C2075U1	ESC_C2075	ESC_C2075A8;ESC_C2075A9	ESC_C2075U13;ESC_C2075U2	ESC_C2075D1;ESC_C2075D11
ESC_C77528U1	ESC_C77528	ESC_C77528A1;ESC_C77528A3	ESC_C77528U1;ESC_C77528U0	ESC_C77528D1;ESC_C77528D0
ESC_C13092U16	ESC_C13092	ESC_C13092A2;ESC_C13092A0	ESC_C13092U16;ESC_C13092U3	ESC_C13092D0;ESC_C13092D1
ESC_C107052A0	ESC_C107052	ESC_C107052A0;ESC_C107052A1	ESC_C107052U8;ESC_C107052U1	ESC_C107052D7;ESC_C107052D1
ESC_C34618A0	ESC_C34618	ESC_C34618A0;ESC_C34618A1	ESC_C34618U21;ESC_C34618U0	ESC_C34618D2;ESC_C34618D14
ESC_C108080A0	ESC_C108080	ESC_C108080A0;ESC_C108080A1	ESC_C108080U11;ESC_C108080U4	ESC_C108080D3;ESC_C108080D0
ESC_C121968	ESC_C121968	ESC_C121968A4;ESC_C121968A3	ESC_C121968U2;ESC_C121968U0	ESC_C121968D0;ESC_C121968D1
ESC_C6278A1	ESC_C6278	ESC_C6278A3;ESC_C6278A0	ESC_C6278U0;ESC_C6278U4	ESC_C6278D0;ESC_C6278D20
ESC_C38449	ESC_C38449	ESC_C38449A2;ESC_C38449A1	ESC_C38449U12;ESC_C38449U20	ESC_C38449D0;ESC_C38449D3
ESC_C141174	ESC_C141174	ESC_C141174A1;ESC_C141174A0	ESC_C141174U0;ESC_C141174U7	ESC_C141174D0;ESC_C141174D3
ESC_C37097U11	ESC_C37097	ESC_C37097A13;ESC_C37097A0	ESC_C37097U10;ESC_C37097U0	ESC_C37097D13;ESC_C37097D0
ESC_C2228D8	ESC_C2228	ESC_C2228A0;ESC_C2228A42	ESC_C2228U0;ESC_C2228U1	ESC_C2228D0;ESC_C2228D7
ESC_C109380A1	ESC_C109380	ESC_C109380A1;ESC_C109380A0	ESC_C109380U7;ESC_C109380U5	ESC_C109380D0;ESC_C109380D5
ESC_C109380D4	ESC_C109380	ESC_C109380A1;ESC_C109380A0	ESC_C109380U7;ESC_C109380U5	ESC_C109380D0;ESC_C109380D5
ESC_C105590D0	ESC_C105590	ESC_C105590A0	ESC_C105590U0;ESC_C105590U1	ESC_C105590D0;ESC_C105590D2
ESC_C67644A0	ESC_C67644	ESC_C67644A0;ESC_C67644A2	ESC_C67644U0;ESC_C67644U2	ESC_C67644D0;ESC_C67644D1
ESC_C59562	ESC_C59562	ESC_C59562A0;ESC_C59562A23	ESC_C59562U18;ESC_C59562U28	ESC_C59562D8;ESC_C59562D27
ESC_C31316U0	ESC_C31316	ESC_C31316A0;ESC_C31316A4	ESC_C31316U0;ESC_C31316U1	ESC_C31316D0;ESC_C31316D5
ESC_C108558U0	ESC_C108558	ESC_C108558A11;ESC_C108558A4	ESC_C108558U0;ESC_C108558U2	ESC_C108558D11;ESC_C108558D5
ESC_C92138	ESC_C92138	ESC_C92138A0;ESC_C92138A3	ESC_C92138U4;ESC_C92138U5	ESC_C92138D7;ESC_C92138D5
ESC_C140439A0	ESC_C140439	ESC_C140439A0;ESC_C140439A1	ESC_C140439U1;ESC_C140439U2	ESC_C140439D0;ESC_C140439D1
ESC_C118999	ESC_C118999	ESC_C118999A3;ESC_C118999A4	ESC_C118999U3;ESC_C118999U4	ESC_C118999D0;ESC_C118999D4
ESC_C121971	ESC_C121971	ESC_C121971A1;ESC_C121971A2	ESC_C121971U4;ESC_C121971U7	ESC_C121971D0;ESC_C121971D3
ESC_C140439	ESC_C140439	ESC_C140439A0;ESC_C140439A1	ESC_C140439U1;ESC_C140439U2	ESC_C140439D0;ESC_C140439D1
ESC_C140886	ESC_C140886	ESC_C140886A1;ESC_C140886A0	ESC_C140886U4;ESC_C140886U0	ESC_C140886D4;ESC_C140886D18
ESC_C60544	ESC_C60544	ESC_C60544A1;ESC_C60544A0	ESC_C60544U1;ESC_C60544U3	ESC_C60544D3;ESC_C60544D4
ESC_C89630	ESC_C89630	ESC_C89630A0;ESC_C89630A1	ESC_C89630U0;ESC_C89630U1	ESC_C89630D0;ESC_C89630D1
ESC_C12372A0	ESC_C12372	ESC_C12372A0	ESC_C12372U0;ESC_C12372U3	ESC_C12372D0;ESC_C12372D1
ESC_C33982	ESC_C33982	ESC_C33982A0;ESC_C33982A1	ESC_C33982U0;ESC_C33982U1	ESC_C33982D1;ESC_C33982D0
ESC_C21350U7	ESC_C21350	ESC_C21350A3;ESC_C21350A0	ESC_C21350U4;ESC_C21350U0	ESC_C21350D4;ESC_C21350D26
ESC_C21655	ESC_C21655	ESC_C21655A0;ESC_C21655A1	ESC_C21655U1;ESC_C21655U0	ESC_C21655D0;ESC_C21655D1
ESC_C10815A1	ESC_C10815	ESC_C10815A1;ESC_C10815A0	ESC_C10815U1;ESC_C10815U0	ESC_C10815D2;ESC_C10815D0
ESC_C13343	ESC_C13343	ESC_C13343A1;ESC_C13343A6	ESC_C13343U6;ESC_C13343U10	ESC_C13343D0;ESC_C13343D6
ESC_C15225	ESC_C15225	ESC_C15225A1;ESC_C15225A0	ESC_C15225U5;ESC_C15225U0	ESC_C15225D4;ESC_C15225D0
ESC_C50904	ESC_C50904	ESC_C50904A0;ESC_C50904A1	ESC_C50904U0;ESC_C50904U3	ESC_C50904D0;ESC_C50904D2
ESC_C8627A0	ESC_C8627	ESC_C8627A1;ESC_C8627A0	ESC_C8627U1;ESC_C8627U14	ESC_C8627D0;ESC_C8627D1
ESC_C80017A0	ESC_C80017	ESC_C80017A0;ESC_C80017A3	ESC_C80017U11;ESC_C80017U9	ESC_C80017D9;ESC_C80017D6
ESC_C3649A0	ESC_C3649	ESC_C3649A0;ESC_C3649A9	ESC_C3649U0;ESC_C3649U3	ESC_C3649D0;ESC_C3649D2
ESC_C111882A0	ESC_C111882	ESC_C111882A0;ESC_C111882A2	ESC_C111882U5;ESC_C111882U0	ESC_C111882D22;ESC_C111882D0
ESC_C56470A3	ESC_C56470	ESC_C56470A3;ESC_C56470A2	ESC_C56470U3;ESC_C56470U1	ESC_C56470D5;ESC_C56470D7
ESC_C6792A0	ESC_C6792	ESC_C6792A0;ESC_C6792A1	ESC_C6792U0;ESC_C6792U1	ESC_C6792D0;ESC_C6792D1
ESC_C6792	ESC_C6792	ESC_C6792A0;ESC_C6792A1	ESC_C6792U0;ESC_C6792U1	ESC_C6792D0;ESC_C6792D1
ESC_C132277A0	ESC_C132277	ESC_C132277A0;ESC_C132277A1	ESC_C132277U0;ESC_C132277U4	ESC_C132277D8;ESC_C132277D1
ESC_C57436A5	ESC_C57436	ESC_C57436A3;ESC_C57436A5	ESC_C57436U14;ESC_C57436U11	ESC_C57436D6;ESC_C57436D10
ESC_C112748	ESC_C112748	ESC_C112748A0;ESC_C112748A2	ESC_C112748U1;ESC_C112748U3	ESC_C112748D3;ESC_C112748D2
ESC_C133591	ESC_C133591	ESC_C133591A1;ESC_C133591A0	ESC_C133591U0;ESC_C133591U1	ESC_C133591D0;ESC_C133591D1
ESC_C132277	ESC_C132277	ESC_C132277A0;ESC_C132277A1	ESC_C132277U0;ESC_C132277U4	ESC_C132277D8;ESC_C132277D1
ESC_C23705	ESC_C23705	ESC_C23705A0;ESC_C23705A3	ESC_C23705U0;ESC_C23705U1	ESC_C23705D4;ESC_C23705D0
ESC_C94194	ESC_C94194	ESC_C94194A1;ESC_C94194A0	ESC_C94194U0;ESC_C94194U26	ESC_C94194D0;ESC_C94194D29
ESC_C120897D1	ESC_C120897	ESC_C120897A0;ESC_C120897A3	ESC_C120897U0;ESC_C120897U1	ESC_C120897D0;ESC_C120897D10
ESC_C43727U0	ESC_C43727	ESC_C43727A2;ESC_C43727A1	ESC_C43727U0;ESC_C43727U2	ESC_C43727D13;ESC_C43727D1
ESC_C50904A0	ESC_C50904	ESC_C50904A0;ESC_C50904A1	ESC_C50904U0;ESC_C50904U3	ESC_C50904D0;ESC_C50904D2
ESC_C64815U5	ESC_C64815	ESC_C64815A2;ESC_C64815A7	ESC_C64815U2;ESC_C64815U18	ESC_C64815D2;ESC_C64815D16
ESC_C24876U1	ESC_C24876	ESC_C24876A1;ESC_C24876A0	ESC_C24876U1;ESC_C24876U0	ESC_C24876D1;ESC_C24876D3
ESC_C29961	ESC_C29961	ESC_C29961A0;ESC_C29961A1	ESC_C29961U0;ESC_C29961U2	ESC_C29961D0
ESC_C88562U0	ESC_C88562	ESC_C88562A0;ESC_C88562A1	ESC_C88562U0;ESC_C88562U4	ESC_C88562D0;ESC_C88562D8
ESC_C20937D0	ESC_C20937	ESC_C20937A6;ESC_C20937A12	ESC_C20937U9;ESC_C20937U4	ESC_C20937D0;ESC_C20937D1
ESC_C61280U50	ESC_C61280	ESC_C61280A0;ESC_C61280A1	ESC_C61280U0;ESC_C61280U1	ESC_C61280D0;ESC_C61280D6
ESC_C97310U0	ESC_C97310	ESC_C97310A0;ESC_C97310A6	ESC_C97310U0;ESC_C97310U8	ESC_C97310D0;ESC_C97310D8
ESC_C13805A38	ESC_C13805	ESC_C13805A13;ESC_C13805A10	ESC_C13805U12;ESC_C13805U6	ESC_C13805D0;ESC_C13805D11
ESC_C20732U82	ESC_C20732	ESC_C20732A15;ESC_C20732A0	ESC_C20732U0;ESC_C20732U40	ESC_C20732D3;ESC_C20732D0
ESC_C134284U56	ESC_C134284	ESC_C134284A0;ESC_C134284A8	ESC_C134284U0;ESC_C134284U2	ESC_C134284D4;ESC_C134284D5
ESC_C8716A62	ESC_C8716	ESC_C8716A0;ESC_C8716A6	ESC_C8716U1;ESC_C8716U0	ESC_C8716D0;ESC_C8716D16
ESC_C8309A84	ESC_C8309	ESC_C8309A0;ESC_C8309A5	ESC_C8309U5;ESC_C8309U0	ESC_C8309D5;ESC_C8309D0
ESC_C49710A13	ESC_C49710	ESC_C49710A2;ESC_C49710A0	ESC_C49710U0;ESC_C49710U2	ESC_C49710D0;ESC_C49710D2
ESC_C8209A21	ESC_C8209	ESC_C8209A0;ESC_C8209A3	ESC_C8209U0;ESC_C8209U22	ESC_C8209D5;ESC_C8209D0
ESC_C5874A74	ESC_C5874	ESC_C5874A15;ESC_C5874A0	ESC_C5874U25;ESC_C5874U3	ESC_C5874D0;ESC_C5874D4
ESC_C25982U16	ESC_C25982	ESC_C25982A0;ESC_C25982A1	ESC_C25982U0;ESC_C25982U3	ESC_C25982D0;ESC_C25982D3
ESC_C40096A7	ESC_C40096	ESC_C40096A0;ESC_C40096A1	ESC_C40096U0;ESC_C40096U1	ESC_C40096D4;ESC_C40096D0
ESC_C8297A33	ESC_C8297	ESC_C8297A0;ESC_C8297A10	ESC_C8297U0;ESC_C8297U1	ESC_C8297D3;ESC_C8297D0
ESC_C19941U57	ESC_C19941	ESC_C19941A0;ESC_C19941A4	ESC_C19941U2;ESC_C19941U0	ESC_C19941D0;ESC_C19941D2
ESC_C36352U0	ESC_C36352	ESC_C36352A4;ESC_C36352A5	ESC_C36352U0;ESC_C36352U1	ESC_C36352D2;ESC_C36352D4
ESC_C60481U46	ESC_C60481	ESC_C60481A0;ESC_C60481A3	ESC_C60481U3;ESC_C60481U24	ESC_C60481D4;ESC_C60481D0
ESC_C7984D37	ESC_C7984	ESC_C7984A2;ESC_C7984A20	ESC_C7984U2;ESC_C7984U23	ESC_C7984D20;ESC_C7984D4
ESC_C76561D0	ESC_C76561	ESC_C76561A1;ESC_C76561A0	ESC_C76561U0;ESC_C76561U1	ESC_C76561D0;ESC_C76561D1
ESC_C72736D64	ESC_C72736	ESC_C72736A0;ESC_C72736A1	ESC_C72736U2;ESC_C72736U1	ESC_C72736D5;ESC_C72736D0
ESC_C36352D4	ESC_C36352	ESC_C36352A4;ESC_C36352A5	ESC_C36352U0;ESC_C36352U1	ESC_C36352D2;ESC_C36352D4
ESC_C2773U63	ESC_C2773	ESC_C2773A3;ESC_C2773A0	ESC_C2773U3;ESC_C2773U0	ESC_C2773D0;ESC_C2773D3
ESC_C32193D52	ESC_C32193	ESC_C32193A2;ESC_C32193A0	ESC_C32193U0;ESC_C32193U25	ESC_C32193D0;ESC_C32193D6
ESC_C105514D17	ESC_C105514	ESC_C105514A7;ESC_C105514A3	ESC_C105514U11;ESC_C105514U10	ESC_C105514D7;ESC_C105514D6
ESC_C68950U48	ESC_C68950	ESC_C68950A0;ESC_C68950A1	ESC_C68950U4;ESC_C68950U0	ESC_C68950D4;ESC_C68950D0
ESC_C84581D68	ESC_C84581	ESC_C84581A3;ESC_C84581A1	ESC_C84581U0;ESC_C84581U3	ESC_C84581D5;ESC_C84581D6
ESC_C4977	ESC_C4977	ESC_C4977A0;ESC_C4977A1	ESC_C4977U0;ESC_C4977U1	ESC_C4977D0;ESC_C4977D1
ESC_C58824U12	ESC_C58824	ESC_C58824A1;ESC_C58824A2	ESC_C58824U12;ESC_C58824U5	ESC_C58824D8;ESC_C58824D7
ESC_C13480D9	ESC_C13480	ESC_C13480A4;ESC_C13480A9	ESC_C13480U0;ESC_C13480U2	ESC_C13480D0;ESC_C13480D4
ESC_C11370A8	ESC_C11370	ESC_C11370A0;ESC_C11370A2	ESC_C11370U0;ESC_C11370U40	ESC_C11370D0;ESC_C11370D4
ESC_C44990D31	ESC_C44990	ESC_C44990A21;ESC_C44990A101	ESC_C44990U51;ESC_C44990U18	ESC_C44990D51;ESC_C44990D49
ESC_C119934A5	ESC_C119934	ESC_C119934A0;ESC_C119934A1	ESC_C119934U0;ESC_C119934U4	ESC_C119934D0;ESC_C119934D1
ESC_C119934U7	ESC_C119934	ESC_C119934A0;ESC_C119934A1	ESC_C119934U0;ESC_C119934U4	ESC_C119934D0;ESC_C119934D1
ESC_C42606U1	ESC_C42606	ESC_C42606A0;ESC_C42606A3	ESC_C42606U0;ESC_C42606U2	ESC_C42606D3;ESC_C42606D0
ESC_C52631A6	ESC_C52631	ESC_C52631A0;ESC_C52631A2	ESC_C52631U0;ESC_C52631U2	ESC_C52631D0;ESC_C52631D3
ESC_C29345A7	ESC_C29345	ESC_C29345A4;ESC_C29345A0	ESC_C29345U5;ESC_C29345U0	ESC_C29345D3;ESC_C29345D0
ESC_C46945D49	ESC_C46945	ESC_C46945A0;ESC_C46945A26	ESC_C46945U7;ESC_C46945U5	ESC_C46945D3;ESC_C46945D0
ESC_C83548	ESC_C83548	ESC_C83548A0;ESC_C83548A2	ESC_C83548U0;ESC_C83548U3	ESC_C83548D0;ESC_C83548D4
ESC_C15211U0	ESC_C15211	ESC_C15211A0;ESC_C15211A1	ESC_C15211U0;ESC_C15211U1	ESC_C15211D0;ESC_C15211D3
ESC_C15211	ESC_C15211	ESC_C15211A0;ESC_C15211A1	ESC_C15211U0;ESC_C15211U1	ESC_C15211D0;ESC_C15211D3
ESC_C28110	ESC_C28110	ESC_C28110A1;ESC_C28110A2	ESC_C28110U0;ESC_C28110U2	ESC_C28110D0;ESC_C28110D1
ESC_C28110D0	ESC_C28110	ESC_C28110A1;ESC_C28110A2	ESC_C28110U0;ESC_C28110U2	ESC_C28110D0;ESC_C28110D1
ESC_C37072A0	ESC_C37072	ESC_C37072A0;ESC_C37072A2	ESC_C37072U1;ESC_C37072U3	ESC_C37072D1;ESC_C37072D2
ESC_C15211D0	ESC_C15211	ESC_C15211A0;ESC_C15211A1	ESC_C15211U0;ESC_C15211U1	ESC_C15211D0;ESC_C15211D3
ESC_C37072D1	ESC_C37072	ESC_C37072A0;ESC_C37072A2	ESC_C37072U1;ESC_C37072U3	ESC_C37072D1;ESC_C37072D2
ESC_C67693D1	ESC_C67693	ESC_C67693A0;ESC_C67693A5	ESC_C67693U2;ESC_C67693U0	ESC_C67693D1;ESC_C67693D2
ESC_C83548A0	ESC_C83548	ESC_C83548A0;ESC_C83548A2	ESC_C83548U0;ESC_C83548U3	ESC_C83548D0;ESC_C83548D4
ESC_C67693	ESC_C67693	ESC_C67693A0;ESC_C67693A5	ESC_C67693U2;ESC_C67693U0	ESC_C67693D1;ESC_C67693D2
ESC_C83548U0	ESC_C83548	ESC_C83548A0;ESC_C83548A2	ESC_C83548U0;ESC_C83548U3	ESC_C83548D0;ESC_C83548D4
ESC_C13875	ESC_C13875	ESC_C13875A2;ESC_C13875A1	ESC_C13875U2;ESC_C13875U1	ESC_C13875D1;ESC_C13875D0
ESC_C32524D10	ESC_C32524	ESC_C32524A1;ESC_C32524A2	ESC_C32524U4;ESC_C32524U0	ESC_C32524D6;ESC_C32524D0
ESC_C28110U2	ESC_C28110	ESC_C28110A1;ESC_C28110A2	ESC_C28110U0;ESC_C28110U2	ESC_C28110D0;ESC_C28110D1
ESC_C30094A0	ESC_C30094	ESC_C30094A0;ESC_C30094A3	ESC_C30094U0;ESC_C30094U1	ESC_C30094D1;ESC_C30094D2
ESC_C80602D0	ESC_C80602	ESC_C80602A0;ESC_C80602A1	ESC_C80602U0;ESC_C80602U1	ESC_C80602D0;ESC_C80602D1
ESC_C97362D0	ESC_C97362	ESC_C97362A0;ESC_C97362A1	ESC_C97362U0;ESC_C97362U1	ESC_C97362D0;ESC_C97362D1
ESC_C37072	ESC_C37072	ESC_C37072A0;ESC_C37072A2	ESC_C37072U1;ESC_C37072U3	ESC_C37072D1;ESC_C37072D2
ESC_C32524A2	ESC_C32524	ESC_C32524A1;ESC_C32524A2	ESC_C32524U4;ESC_C32524U0	ESC_C32524D6;ESC_C32524D0
ESC_C97362U0	ESC_C97362	ESC_C97362A0;ESC_C97362A1	ESC_C97362U0;ESC_C97362U1	ESC_C97362D0;ESC_C97362D1
ESC_C97980D0	ESC_C97980	ESC_C97980A0;ESC_C97980A1	ESC_C97980U0;ESC_C97980U2	ESC_C97980D0;ESC_C97980D1
ESC_C97980A0	ESC_C97980	ESC_C97980A0;ESC_C97980A1	ESC_C97980U0;ESC_C97980U2	ESC_C97980D0;ESC_C97980D1
ESC_C97362A0	ESC_C97362	ESC_C97362A0;ESC_C97362A1	ESC_C97362U0;ESC_C97362U1	ESC_C97362D0;ESC_C97362D1
ESC_C80602A0	ESC_C80602	ESC_C80602A0;ESC_C80602A1	ESC_C80602U0;ESC_C80602U1	ESC_C80602D0;ESC_C80602D1
ESC_C97980	ESC_C97980	ESC_C97980A0;ESC_C97980A1	ESC_C97980U0;ESC_C97980U2	ESC_C97980D0;ESC_C97980D1
ESC_C80602	ESC_C80602	ESC_C80602A0;ESC_C80602A1	ESC_C80602U0;ESC_C80602U1	ESC_C80602D0;ESC_C80602D1
ESC_C30094	ESC_C30094	ESC_C30094A0;ESC_C30094A3	ESC_C30094U0;ESC_C30094U1	ESC_C30094D1;ESC_C30094D2
ESC_C29173	ESC_C29173	ESC_C29173A0;ESC_C29173A3	ESC_C29173U1;ESC_C29173U2	ESC_C29173D1;ESC_C29173D4
ESC_C29173D1	ESC_C29173	ESC_C29173A0;ESC_C29173A3	ESC_C29173U1;ESC_C29173U2	ESC_C29173D1;ESC_C29173D4
ESC_C30094U0	ESC_C30094	ESC_C30094A0;ESC_C30094A3	ESC_C30094U0;ESC_C30094U1	ESC_C30094D1;ESC_C30094D2
ESC_C97362	ESC_C97362	ESC_C97362A0;ESC_C97362A1	ESC_C97362U0;ESC_C97362U1	ESC_C97362D0;ESC_C97362D1
ESC_C32524	ESC_C32524	ESC_C32524A1;ESC_C32524A2	ESC_C32524U4;ESC_C32524U0	ESC_C32524D6;ESC_C32524D0
ESC_C29173A0	ESC_C29173	ESC_C29173A0;ESC_C29173A3	ESC_C29173U1;ESC_C29173U2	ESC_C29173D1;ESC_C29173D4
ESC_C30094D1	ESC_C30094	ESC_C30094A0;ESC_C30094A3	ESC_C30094U0;ESC_C30094U1	ESC_C30094D1;ESC_C30094D2
ESC_C44090A0	ESC_C44090	ESC_C44090A0;ESC_C44090A4	ESC_C44090U0;ESC_C44090U1	ESC_C44090D0;ESC_C44090D3
ESC_C79912	ESC_C79912	ESC_C79912A22;ESC_C79912A2	ESC_C79912U0;ESC_C79912U47	ESC_C79912D0;ESC_C79912D5
ESC_C2553	ESC_C2553	ESC_C2553A0;ESC_C2553A20	ESC_C2553U0;ESC_C2553U1	ESC_C2553D0;ESC_C2553D1
ESC_C22092A1	ESC_C22092	ESC_C22092A1;ESC_C22092A5	ESC_C22092U3;ESC_C22092U2	ESC_C22092D48;ESC_C22092D1
ESC_C80602U0	ESC_C80602	ESC_C80602A0;ESC_C80602A1	ESC_C80602U0;ESC_C80602U1	ESC_C80602D0;ESC_C80602D1
ESC_C52862	ESC_C52862	ESC_C52862A0;ESC_C52862A1	ESC_C52862U13;ESC_C52862U0	ESC_C52862D2;ESC_C52862D0
ESC_C67693A0	ESC_C67693	ESC_C67693A0;ESC_C67693A5	ESC_C67693U2;ESC_C67693U0	ESC_C67693D1;ESC_C67693D2
ESC_C112684U0	ESC_C112684	ESC_C112684A0;ESC_C112684A1	ESC_C112684U0;ESC_C112684U9	ESC_C112684D18;ESC_C112684D0
ESC_C55235A1	ESC_C55235	ESC_C55235A1;ESC_C55235A0	ESC_C55235U4;ESC_C55235U0	ESC_C55235D3;ESC_C55235D2
ESC_C108552D1	ESC_C108552	ESC_C108552A0;ESC_C108552A1	ESC_C108552U1;ESC_C108552U2	ESC_C108552D1;ESC_C108552D3
ESC_C35205U3	ESC_C35205	ESC_C35205A0;ESC_C35205A1	ESC_C35205U25;ESC_C35205U0	ESC_C35205D21;ESC_C35205D0
ESC_C4710U5	ESC_C4710	ESC_C4710A0;ESC_C4710A43	ESC_C4710U38;ESC_C4710U0	ESC_C4710D5;ESC_C4710D0
ESC_C83548D0	ESC_C83548	ESC_C83548A0;ESC_C83548A2	ESC_C83548U0;ESC_C83548U3	ESC_C83548D0;ESC_C83548D4
ESC_C1423U1	ESC_C1423	ESC_C1423A1;ESC_C1423A2	ESC_C1423U1;ESC_C1423U2	ESC_C1423D15;ESC_C1423D0
ESC_C2169A10	ESC_C2169	ESC_C2169A9;ESC_C2169A6	ESC_C2169U0;ESC_C2169U4	ESC_C2169D0;ESC_C2169D2
ESC_C3404A1	ESC_C3404	ESC_C3404A3;ESC_C3404A8	ESC_C3404U18;ESC_C3404U1	ESC_C3404D1;ESC_C3404D2
ESC_C2169A12	ESC_C2169	ESC_C2169A9;ESC_C2169A6	ESC_C2169U0;ESC_C2169U4	ESC_C2169D0;ESC_C2169D2
ESC_C2169A0	ESC_C2169	ESC_C2169A9;ESC_C2169A6	ESC_C2169U0;ESC_C2169U4	ESC_C2169D0;ESC_C2169D2
ESC_C2169A2	ESC_C2169	ESC_C2169A9;ESC_C2169A6	ESC_C2169U0;ESC_C2169U4	ESC_C2169D0;ESC_C2169D2
ESC_C5406A1	ESC_C5406	ESC_C5406A3;ESC_C5406A4	ESC_C5406U0;ESC_C5406U1	ESC_C5406D3;ESC_C5406D0
ESC_C42265U4	ESC_C42265	ESC_C42265A0;ESC_C42265A1	ESC_C42265U0;ESC_C42265U4	ESC_C42265D0;ESC_C42265D2
ESC_C2169A9	ESC_C2169	ESC_C2169A9;ESC_C2169A6	ESC_C2169U0;ESC_C2169U4	ESC_C2169D0;ESC_C2169D2
ESC_C46694A13	ESC_C46694	ESC_C46694A1;ESC_C46694A0	ESC_C46694U1;ESC_C46694U0	ESC_C46694D1;ESC_C46694D0
ESC_C148423A0	ESC_C148423	ESC_C148423A0;ESC_C148423A1	ESC_C148423U7;ESC_C148423U40
ESC_C3404A2	ESC_C3404	ESC_C3404A3;ESC_C3404A8	ESC_C3404U18;ESC_C3404U1	ESC_C3404D1;ESC_C3404D2
ESC_C3404A48	ESC_C3404	ESC_C3404A3;ESC_C3404A8	ESC_C3404U18;ESC_C3404U1	ESC_C3404D1;ESC_C3404D2
ESC_C120914U43	ESC_C120914	ESC_C120914A1;ESC_C120914A34	ESC_C120914U23;ESC_C120914U14	ESC_C120914D23;ESC_C120914D1
ESC_C68175D114	ESC_C68175	ESC_C68175A9;ESC_C68175A1	ESC_C68175U0;ESC_C68175U2	ESC_C68175D44;ESC_C68175D1
ESC_C7687	ESC_C7687	ESC_C7687A0;ESC_C7687A2	ESC_C7687U7;ESC_C7687U2	ESC_C7687D0;ESC_C7687D1
ESC_C7687D0	ESC_C7687	ESC_C7687A0;ESC_C7687A2	ESC_C7687U7;ESC_C7687U2	ESC_C7687D0;ESC_C7687D1
ESC_C9602U0	ESC_C9602	ESC_C9602A0;ESC_C9602A38	ESC_C9602U30;ESC_C9602U0	ESC_C9602D5;ESC_C9602D0
ESC_C22667U5	ESC_C22667	ESC_C22667A1;ESC_C22667A4	ESC_C22667U5;ESC_C22667U3	ESC_C22667D24;ESC_C22667D4
ESC_C53412A14	ESC_C53412	ESC_C53412A0;ESC_C53412A1	ESC_C53412U0;ESC_C53412U8	ESC_C53412D0;ESC_C53412D3
ESC_C121915	ESC_C121915	ESC_C121915A1;ESC_C121915A0	ESC_C121915U5;ESC_C121915U12	ESC_C121915D1;ESC_C121915D2
ESC_C11545D0	ESC_C11545	ESC_C11545A0;ESC_C11545A5	ESC_C11545U1;ESC_C11545U0	ESC_C11545D0;ESC_C11545D18
ESC_C9818A0	ESC_C9818	ESC_C9818A2;ESC_C9818A16	ESC_C9818U1;ESC_C9818U0	ESC_C9818D3;ESC_C9818D0
ESC_C57158U2	ESC_C57158	ESC_C57158A3;ESC_C57158A4	ESC_C57158U2;ESC_C57158U18	ESC_C57158D2;ESC_C57158D1
ESC_C29488	ESC_C29488	ESC_C29488A0;ESC_C29488A1	ESC_C29488U0	ESC_C29488D1;ESC_C29488D2
ESC_C29488U0	ESC_C29488	ESC_C29488A0;ESC_C29488A1	ESC_C29488U0	ESC_C29488D1;ESC_C29488D2
ESC_C28751	ESC_C28751	ESC_C28751A0;ESC_C28751A3	ESC_C28751U0;ESC_C28751U1	ESC_C28751D0;ESC_C28751D2
ESC_C104320A0	ESC_C104320	ESC_C104320A0;ESC_C104320A3	ESC_C104320U0;ESC_C104320U5	ESC_C104320D0;ESC_C104320D3
ESC_C9602A0	ESC_C9602	ESC_C9602A0;ESC_C9602A38	ESC_C9602U30;ESC_C9602U0	ESC_C9602D5;ESC_C9602D0
ESC_C44102A0	ESC_C44102	ESC_C44102A0;ESC_C44102A1	ESC_C44102U1;ESC_C44102U4	ESC_C44102D1;ESC_C44102D3
ESC_C134418	ESC_C134418	ESC_C134418A0;ESC_C134418A2	ESC_C134418U0;ESC_C134418U1	ESC_C134418D0;ESC_C134418D4
ESC_C38700	ESC_C38700	ESC_C38700A0;ESC_C38700A21
ESC_C94233D0	ESC_C94233	ESC_C94233A1;ESC_C94233A0	ESC_C94233U7;ESC_C94233U1	ESC_C94233D0;ESC_C94233D1
ESC_C29219A13	ESC_C29219	ESC_C29219A6;ESC_C29219A1	ESC_C29219U20;ESC_C29219U2	ESC_C29219D0;ESC_C29219D16
ESC_C88542D46	ESC_C88542	ESC_C88542A2;ESC_C88542A0	ESC_C88542U3;ESC_C88542U0	ESC_C88542D4;ESC_C88542D0
ESC_C34756	ESC_C34756	ESC_C34756A0;ESC_C34756A1	ESC_C34756U0;ESC_C34756U1	ESC_C34756D0;ESC_C34756D1
ESC_C48631A0	ESC_C48631	ESC_C48631A0	ESC_C48631U0;ESC_C48631U1	ESC_C48631D0;ESC_C48631D1
ESC_C48631	ESC_C48631	ESC_C48631A0	ESC_C48631U0;ESC_C48631U1	ESC_C48631D0;ESC_C48631D1
ESC_C5406A23	ESC_C5406	ESC_C5406A3;ESC_C5406A4	ESC_C5406U0;ESC_C5406U1	ESC_C5406D3;ESC_C5406D0
ESC_C2375A11	ESC_C2375	ESC_C2375A0;ESC_C2375A23	ESC_C2375U4;ESC_C2375U19	ESC_C2375D5;ESC_C2375D0
ESC_C44553A4	ESC_C44553	ESC_C44553A4;ESC_C44553A5	ESC_C44553U4;ESC_C44553U1	ESC_C44553D0;ESC_C44553D1
ESC_C87180	ESC_C87180	ESC_C87180A5;ESC_C87180A10	ESC_C87180U6;ESC_C87180U0	ESC_C87180D6;ESC_C87180D2
ESC_C148423	ESC_C148423	ESC_C148423A0;ESC_C148423A1	ESC_C148423U7;ESC_C148423U40
ESC_C3020D0	ESC_C3020	ESC_C3020A0;ESC_C3020A13	ESC_C3020U4;ESC_C3020U7	ESC_C3020D0;ESC_C3020D25
ESC_C2169A31	ESC_C2169	ESC_C2169A9;ESC_C2169A6	ESC_C2169U0;ESC_C2169U4	ESC_C2169D0;ESC_C2169D2
ESC_C49802D14	ESC_C49802	ESC_C49802A6;ESC_C49802A9	ESC_C49802U3;ESC_C49802U19	ESC_C49802D2;ESC_C49802D1
ESC_C75027A0	ESC_C75027	ESC_C75027A0;ESC_C75027A2	ESC_C75027U4;ESC_C75027U0	ESC_C75027D0;ESC_C75027D5
ESC_C124291	ESC_C124291	ESC_C124291A1;ESC_C124291A0	ESC_C124291U9;ESC_C124291U1	ESC_C124291D3;ESC_C124291D1
ESC_C7687A0	ESC_C7687	ESC_C7687A0;ESC_C7687A2	ESC_C7687U7;ESC_C7687U2	ESC_C7687D0;ESC_C7687D1
ESC_C29488A0	ESC_C29488	ESC_C29488A0;ESC_C29488A1	ESC_C29488U0	ESC_C29488D1;ESC_C29488D2
ESC_C58408	ESC_C58408	ESC_C58408A1;ESC_C58408A2	ESC_C58408U0;ESC_C58408U8	ESC_C58408D2;ESC_C58408D9
ESC_C68175	ESC_C68175	ESC_C68175A9;ESC_C68175A1	ESC_C68175U0;ESC_C68175U2	ESC_C68175D44;ESC_C68175D1
ESC_C14879U1	ESC_C14879	ESC_C14879A0;ESC_C14879A2	ESC_C14879U1;ESC_C14879U0	ESC_C14879D2;ESC_C14879D1
ESC_C105565	ESC_C105565	ESC_C105565A0;ESC_C105565A1	ESC_C105565U0;ESC_C105565U1
ESC_C65730D4	ESC_C65730	ESC_C65730A5;ESC_C65730A3	ESC_C65730U35;ESC_C65730U0	ESC_C65730D0;ESC_C65730D4
ESC_C21231	ESC_C21231	ESC_C21231A22;ESC_C21231A4	ESC_C21231U0;ESC_C21231U2	ESC_C21231D1;ESC_C21231D9
ESC_C9241U33	ESC_C9241	ESC_C9241A11;ESC_C9241A0	ESC_C9241U35;ESC_C9241U0	ESC_C9241D23;ESC_C9241D1
ESC_C2049U8	ESC_C2049	ESC_C2049A0;ESC_C2049A51	ESC_C2049U7;ESC_C2049U6	ESC_C2049D0;ESC_C2049D2
ESC_C45396U1	ESC_C45396	ESC_C45396A0;ESC_C45396A3	ESC_C45396U2;ESC_C45396U1	ESC_C45396D3;ESC_C45396D4
ESC_C123091D6	ESC_C123091	ESC_C123091A0;ESC_C123091A1	ESC_C123091U0;ESC_C123091U2	ESC_C123091D6;ESC_C123091D13
ESC_C27255D3	ESC_C27255	ESC_C27255A0;ESC_C27255A2	ESC_C27255U3;ESC_C27255U0	ESC_C27255D0;ESC_C27255D3
ESC_C66714A1	ESC_C66714	ESC_C66714A1;ESC_C66714A0	ESC_C66714U46;ESC_C66714U0	ESC_C66714D20;ESC_C66714D1
ESC_C137436	ESC_C137436	ESC_C137436A20;ESC_C137436A4	ESC_C137436U0;ESC_C137436U5	ESC_C137436D15;ESC_C137436D17
ESC_C140991	ESC_C140991	ESC_C140991A0;ESC_C140991A3	ESC_C140991U0;ESC_C140991U1	ESC_C140991D0;ESC_C140991D4
ESC_C128427U4	ESC_C128427	ESC_C128427A4;ESC_C128427A5	ESC_C128427U3;ESC_C128427U4	ESC_C128427D31;ESC_C128427D2
ESC_C110101A0	ESC_C110101	ESC_C110101A0;ESC_C110101A4	ESC_C110101U0;ESC_C110101U1	ESC_C110101D0;ESC_C110101D1
ESC_C137436U0	ESC_C137436	ESC_C137436A20;ESC_C137436A4	ESC_C137436U0;ESC_C137436U5	ESC_C137436D15;ESC_C137436D17
ESC_C88755	ESC_C88755	ESC_C88755A4;ESC_C88755A7	ESC_C88755U1;ESC_C88755U10	ESC_C88755D2;ESC_C88755D0
ESC_C32299	ESC_C32299	ESC_C32299A0;ESC_C32299A3	ESC_C32299U132;ESC_C32299U138	ESC_C32299D122;ESC_C32299D8
ESC_C70991A1	ESC_C70991	ESC_C70991A1;ESC_C70991A0	ESC_C70991U1;ESC_C70991U4	ESC_C70991D3;ESC_C70991D4
ESC_C45528U4	ESC_C45528	ESC_C45528A0;ESC_C45528A3	ESC_C45528U0;ESC_C45528U4	ESC_C45528D32;ESC_C45528D0
ESC_C24447U0	ESC_C24447	ESC_C24447A0;ESC_C24447A1	ESC_C24447U0;ESC_C24447U1	ESC_C24447D0;ESC_C24447D2
ESC_C14820A23	ESC_C14820	ESC_C14820A30;ESC_C14820A13	ESC_C14820U13;ESC_C14820U5	ESC_C14820D4;ESC_C14820D5
ESC_C139084A0	ESC_C139084	ESC_C139084A0;ESC_C139084A2	ESC_C139084U0;ESC_C139084U4	ESC_C139084D0;ESC_C139084D2
ESC_C14242A10	ESC_C14242	ESC_C14242A13;ESC_C14242A0	ESC_C14242U0;ESC_C14242U49	ESC_C14242D0;ESC_C14242D38
ESC_C135818U2	ESC_C135818	ESC_C135818A0;ESC_C135818A2	ESC_C135818U2;ESC_C135818U12	ESC_C135818D2;ESC_C135818D0
ESC_C37113	ESC_C37113	ESC_C37113A6;ESC_C37113A24	ESC_C37113U0;ESC_C37113U1	ESC_C37113D0;ESC_C37113D4
ESC_C4819D2	ESC_C4819	ESC_C4819A14;ESC_C4819A31	ESC_C4819U7;ESC_C4819U19	ESC_C4819D0;ESC_C4819D2
ESC_C70991U15	ESC_C70991	ESC_C70991A1;ESC_C70991A0	ESC_C70991U1;ESC_C70991U4	ESC_C70991D3;ESC_C70991D4
ESC_C76973	ESC_C76973	ESC_C76973A2;ESC_C76973A18	ESC_C76973U10;ESC_C76973U3	ESC_C76973D26;ESC_C76973D17
ESC_C94213A0	ESC_C94213	ESC_C94213A0;ESC_C94213A1	ESC_C94213U11;ESC_C94213U15	ESC_C94213D19;ESC_C94213D8
ESC_C3404A3	ESC_C3404	ESC_C3404A3;ESC_C3404A8	ESC_C3404U18;ESC_C3404U1	ESC_C3404D1;ESC_C3404D2
ESC_C4478U3	ESC_C4478	ESC_C4478A0;ESC_C4478A27	ESC_C4478U4;ESC_C4478U33	ESC_C4478D0;ESC_C4478D1
ESC_C4478U4	ESC_C4478	ESC_C4478A0;ESC_C4478A27	ESC_C4478U4;ESC_C4478U33	ESC_C4478D0;ESC_C4478D1
ESC_C130080U2	ESC_C130080	ESC_C130080A0;ESC_C130080A3	ESC_C130080U2;ESC_C130080U3	ESC_C130080D4;ESC_C130080D7
ESC_C67748	ESC_C67748	ESC_C67748A0;ESC_C67748A2	ESC_C67748U0;ESC_C67748U2	ESC_C67748D0;ESC_C67748D2
ESC_C37172A2	ESC_C37172	ESC_C37172A2;ESC_C37172A4	ESC_C37172U0;ESC_C37172U1	ESC_C37172D2;ESC_C37172D0
ESC_C75005U0	ESC_C75005	ESC_C75005A0	ESC_C75005U0;ESC_C75005U1	ESC_C75005D0
ESC_C21403D0	ESC_C21403	ESC_C21403A0	ESC_C21403U1;ESC_C21403U2	ESC_C21403D0
ESC_C21403	ESC_C21403	ESC_C21403A0	ESC_C21403U1;ESC_C21403U2	ESC_C21403D0
ESC_C21403A0	ESC_C21403	ESC_C21403A0	ESC_C21403U1;ESC_C21403U2	ESC_C21403D0
ESC_C81722	ESC_C81722	ESC_C81722A1;ESC_C81722A0	ESC_C81722U0;ESC_C81722U8	ESC_C81722D0;ESC_C81722D8
ESC_C103996	ESC_C103996	ESC_C103996A0;ESC_C103996A2	ESC_C103996U11;ESC_C103996U0	ESC_C103996D0;ESC_C103996D10
ESC_C6792U0	ESC_C6792	ESC_C6792A0;ESC_C6792A1	ESC_C6792U0;ESC_C6792U1	ESC_C6792D0;ESC_C6792D1
ESC_C121968D1	ESC_C121968	ESC_C121968A4;ESC_C121968A3	ESC_C121968U2;ESC_C121968U0	ESC_C121968D0;ESC_C121968D1
ESC_C32035	ESC_C32035	ESC_C32035A1;ESC_C32035A0	ESC_C32035U1;ESC_C32035U0	ESC_C32035D0
ESC_C75005D0	ESC_C75005	ESC_C75005A0	ESC_C75005U0;ESC_C75005U1	ESC_C75005D0
ESC_C32035D0	ESC_C32035	ESC_C32035A1;ESC_C32035A0	ESC_C32035U1;ESC_C32035U0	ESC_C32035D0
ESC_C43665U0	ESC_C43665	ESC_C43665A0;ESC_C43665A1	ESC_C43665U0	ESC_C43665D0
ESC_C43665	ESC_C43665	ESC_C43665A0;ESC_C43665A1	ESC_C43665U0	ESC_C43665D0
ESC_C75005	ESC_C75005	ESC_C75005A0	ESC_C75005U0;ESC_C75005U1	ESC_C75005D0
[truncated: 3,384 more rows]
