# Supplementary material for: Global pathogenomic analysis identifies known and candidate genetic antimicrobial resistance determinants in twelve species
Source: Nat Commun. 2023 Nov 24;14:7690. doi: 10.1038/s41467-023-43549-9 (PMC10673929; doi:10.1038/s41467-023-43549-9)
Supplement: Supplementary file 9 — Supplementary Data 6 [file 41467_2023_43549_MOESM9_ESM.zip › DatasetS6/gene_5_variants.fna]

>ACB_C1008U14
TTCGGGTAAAGGCATCAAAGCATAGCTTTCTACCCAATATTTACCGTTCTTGACAGAGAGCTCTAACAAC
TTAACAGAAGTCGAACTAATATCGACACCCATTAACCCCTTATTAGGTTTACGATATAACCTGAGCACAC
TATTGTCCTATTATTTTTTTATCCCCAAAAAAAAATTACAAACCAATAATCTCGGTCTTTATTTTTACAC
GGATACAATATCTCATCTAACAATCCGCATGTCTAAAGGCTATACTGACCACAATTAGTTTGTATTCGAT
CTTATTAAAGCTTACTTATCATG
>ACB_C1008U7
TTTCGGGTAAAGGCATCAAAGCATAGCTTTCTACCCAATATTTACCGTTCTTGACAGAGAGCTCTAACAA
CTTAACAGAAGTCGAACTAATATCGACACCCATTAACCCCTTATTAGGTTTACGATATAACCTGAGCACA
CTATTGTCCTATTATTTTTTTATCCCCAAAAAAAATTACAAACCAATAATCTCGGTCTTTATTTTTACAC
GGATACAATATCTCATCTAACAATCCGCATGTCTAAAGGCTATACTGACCACAATTAGTTTGTATTCGAT
CTTATTAAAGCTTACTTATCATG
>ACB_C10096U1
GTTCCTTTTTTGATTTGATATCTTGGGTTCTCTTATTTTTAATTCTAGCTTTTTTATTTATGGGTTTTAT
TAATTATTTTGCTTATCGGAAATCATACGAGAATTTTGGTAATTTGTCTGAACAAATATTTGAAAAATTA
GGTTTTGAAAATCCTAAAGAGCAGGATTTCTATAATGATTATTTAATTAATGATGGAATCAACATCAGTG
TTATGGATTATAGAAAAAACTTAAAAGGTAAAGACCCTTATCCAGAAGATTATTTTGATAAGAAAAATTT
TTGAAGTAAAAGGTTGTTTAATG
>ACB_C10096U2
TACCATTTTATATTTTCTAGAGATTGTTGGCACTACTTTATTTGTTACTGTAGCAATTTCTGGTTTTGTT
AATTATTTTGGTTATAGGAAATCGTATGAAAATTTTGGAACATTATCGGAGCAAATATTTGAAAAGCTAG
GATTTGAATATCCAAAAGAACAGGATTTCTATAATGATTTTTTAACTGATGATGGTGTTCAGATTAGTGT
AATGAAATATAGAAAAAATTTAAAAGGTCTAGATCCATACCCAGAAGATTATTTTGATAAGAAAAATTTT
TTGAAGTAAAAGGTTGTTTAATG
>ACB_C10156U5
CTAAAAGCATTTTTGTAGGCTGCATTAACTCATTAAGATAAAAACCCGTTTTAAAAACCTGCTTATTCTT
TAGCTCTAACTGTCCTTCATCAGACAATACAACCAATACATGAGCGGCATTTGCACTTAATGCTGCCGAA
GCTGCAATCATTGCAAACATTATTTGATTTAACTTCTTCATTATTCGACCTTCATTCCAAGCATTTGCTG
GATTTATAACTGGGATGGATATATTCTATTTTTACCCCAGAAGTAGAAAAACAACTCATTTCACAAATCT
TTTTTGCGTTTGAGGACAAAATG
>ACB_C10156U9
CTAAAAGCATTTTTGTAGGCTGCATCAACTCATTAAGATAAAAACCCGTTTTAAAAACCTGCTTATTCTT
TAGCTCTAACTGTCCTTCATCAGACAATACAACCAATACATGAGCGGCATTTGCACTTAATGCTGCCGAA
GCTGCAATCATTGCAAACATTATTTGATTTAACTTCTTCATTATTCGACCTTCATTCCAAGCATTTGCTG
GATTTATAACTGGGATGGATATATTCTATTTTTACCCCAGAGGTAGAAAAACAACTCATTTCACAAATCT
TTTTTGCGTTTGAGGACAAAATG
>ACB_C10413U1
CAATGCCAATCCATTTGGTAACGGTGTAGGTCTATTCACACAAAGCGGTGCCATTGCACGTACTTTCCAA
AACCTCATCGATATTGGCCAAGTCGGTATCAATATTCCAATTCCTGTACCAGTGCCTTTCTTTAGTTTTA
CCGGCTCAAGAGGCTCAAAACTAGGTGATTTAGGACCATACGGCAAACAGGCTGTGCAGTTCTATACCCA
AACCAAAACGATTACCAGTCGCTGGTTTGAAGATAGCCATGAAGTTGGCGGTGTAAATACAACCATTAGT
TTACGTTAAGGGGATCACGGATG
>ACB_C10413U11
CAATGCCAACCCATTTGGTAATGGTGTAGGCCTATTCACACAAAGCGGTGCCATTGCACGTACTTTCCAA
AACCTTATTGACATTGGTCAAGTCGGTATCAACATTCCAATTCCTGTACCTGTACCGTTCTTTAGTTTTA
CCGGTTCAAGAGGCTCAAAACTAGGTGATTTGGGACCATACGGCAAACAGGCTGTGCAGTTCTATACCCA
AACCAAAACGATTACCAGTCGCTGGTTTGAAGATAGCCATGAAGTTGGCGGTGTAAATACAACCATTAGT
TTACGTTAAGGGGATCACGGATG
>ACB_C10413U7
CAATGCCAACCCATTTGGTAACGGTGTAGGTCTATTCACACAAAGCGGTGCCATTGCACGTACTTTCCAA
AACCTTATTGATATTGGTCAAGTCGGTATCAATATTCCAATTCCTGTACCAGTGCCGTTCTTTAGTTTTA
CCGGTTCAAGAGGCTCAAAACTAGGTGATTTAGGACCATACGGTAAACAGGCTGTGCAGTTCTATACCCA
AACCAAAACGATTACCAGTCGCTGGTTTGAAGATAGCCATGAAGTTGGCGGTGTAAATACAACCATTAGT
TTACGTTAAGGGGATCACGGATG
>ACB_C10445U1
CCTCTGGATTGTCTTAACCAACTGGACCAACTTTCTATATATGTCCGGACACATTAGTGACAATAACCAC
CTTGAAGAAAAATGGGTTTGGCAAGCTTTACGTCAAATGGTTTTTTTAGAAGGCCCTTATTTAATGGGGG
AAAGCCGCGCGACTTATGAGCAATTATTGGAGTCGCTTGGACCTTCGGATCTTTTTGCCAGCTTATCGTC
CCTAAAAGATGAATAGTTGTGCTTGTTTATTTAGAGCGCTAGAATACTCGGCTTATCAAAATTTTGTCTC
AATTAAGTGATATTAACCAAATG
>ACB_C10445U11
CCTCTGGATTGTCTTAACGAACTGGACCAACTTTCTATATATGTCCGGACACATTAGTGATAATAACCAC
CTTGAAGAAAAATGGGTTTGGCAAGCTTTACGTCAAATGGTTTTTTTAGAAGGCCCTTATTTAATGGGTG
AGAGCCGCGCGACTTATGAGCAATTATTGGAGTCGCTTGGACCTTCTGATCTTTTTGCCAGCTTATCGTC
CCTAAAAGATGAATAGTTGTGCTTGTTTATTTAGAGCGCTAGAATACTCGGCTTATCAAAATTTTGTCTC
AATTAAGTGATATTAACCAAATG
>ACB_C10459U0
CTTGGTCGAATGAAAACATATTGAAAATCAACTGAGAAATTTGACGATAATCAAAATACTGACCTGCAAA
GAAGCGCTGCATACGTCGATAAAATGATTGTGGTAAGCACTTGATGGGCAAGGCTTTAGATGCAGAAGAA
AGATTACATGTTTGCTTTAAAATAATCACAAGCATGATGAGCGCAAAGCACTTTAAATGTGACTTGTTCC
ATTTTAGATATTTGTTTAAGATAAGATATAACTCATTGAGATGTGTCATAGTATTCGTCGTTAGAAAACA
ATTATTATGACATTATTTCAATG
>ACB_C10459U6
CACTCTATTGTAAACAAGACATTTTTATCTTTTATATTCAATGGCTTATTTTCCTGCTAATTGGTAATAC
CATGAAAAATACCATGCTCAGAAAAGGCTTAACAATATTTTGAAAAATTGCCTACTGAGCGCTGCCGCAC
AGCTCCATAGGCCGCTTTCCTGGCTTTGCTTCCAGATGTATGCTATTCTGCTCCTGCAGCTAATGGATCA
CCGCAAACAGGTTACTCGCCTGGGGATTCCCTTTCGACCCGAGCATCCGTATGAGACTCATGCTCGATTA
TTATTATTATAGAAGCCCCCATG
>ACB_C10517U14
AAGGATATTACTTGCAAGAAGGGCAGGACGATTTTCACTACTGCATTATCAAAAGTAGTGGCAATAAAAC
CCTAGAAAAAATGCTATGTGATGAGCTTTATCACCTCATCCGTATGTACCGAATTCAGTTTTCAAACACA
CCCGATCGACCGAGCAAAGCTTGGGACGAACACATCCGTATTTTAGATGCAATTGCAGAAGGCGATGGTG
AACTTGCCGAGCTGCTCATGCATCGACATATCAATGCTTCTTACAAAATTATTGAGCAAACACTGCTACA
AGCACAAGGAGAACATAACAATG
>ACB_C10517U17
AAGGATATTACTTGCAAGAAGGGCAGGACGATTTTCACTACTGCATTATCAAAAGTAGTGGCAATAAAAC
TCTAGAAAAAATGCTATGTGATGAGCTTTATCACCTCATCCGTATGTACCGAATTCAATTTTCAAACACA
CCCGATCGACCGAGCAAAGCTTGGGACGAACATATCCGTATTTTAGATGCAATTGCAGAAGGCGATGGTG
AACTTGCCGAGCTGCTCATGCATCGACATATCAATGCTTCTTACAAAATTATTGAGCAAACACTGCTACA
AGCACAAGGAGAACATAACAATG
>ACB_C10523U0
CTTTTTCACCTGCGGGTGTAAGAGAGATTTTTCGGGTATTTCTCTGAAATAGTCGAGTTGAGAACGTATG
TTCAAGGTGTTCAAGATAACGCGAAACCATTGCACGAGAATAATTAAGATGCTCTGCGGCTTTAGTTAAA
TTACCGTGTTGTGCAATAGAAACAAAGACCTGAATGGCTTTTAAAGTATCCATATGTCTAGCTATTATTA
CAATATATGCAACAGTTTATCTTAAATTAGTGCGTTTATCTTACATAAATTGCAATTTAAAGTGTTCTTC
ATGAAACAGGAGAATACCTAATG
>ACB_C10523U1
CTTTTTCACCTGCGGGTGTAAGAGATATTTTTCGGGTATTTCTCTGAAATAGTCGAGTTGAGAACGTATG
TTCAAGGTGCTCAAGATAACGCGAAACCATTGCACGAGAATAATTAAGATGCTCTGCGGCTTTAGTTAAA
TTACCGTGTTGTGCAATAGAAACAAAGACCTGAATGGCTTTTAAAGTATCCATATGTCTAGCTATTATTA
CAATATATGCAACAGTTTATCTTAAATTAGTGCGTTTATCTTACATAAATTGCAATTTAAAGTGTTCTTC
ATGAAACAGGAGAATACCTAATG
>ACB_C10543U0
GAGGTGAAATCATCAAACTGCTTTTATCCAAAATGCTTTTAGGAAAATATAATATTTTGCTTATGGATGA
ACCAGGAAACTATCTTGACCTAAAAAGTATTGCCGCATTAGAAACAATGATGAAGTCCTATGCAGGAACT
ATTATCTTCGTATCTCATGACAAGCAATTGGTCGATAATATTGCTGACATTATCTACGAGATCAAAGACC
ACAAAATCATCAAGACTTTTGAGAGAGATTGTTAATGATAGCCAATCTAATCCGAACATTAATTATTGAA
CTCTTTAAAGGAAATTAAAAATG
>ACB_C10543U4
GAGGTGAAATCATCAAACTGCTTTTATCCAAAATGCTTTTAGGAAAATATAATATTTTGCTTATGGATGA
ACCAGGAAACTATCTTGACCTAAAAAGTATTGCCGCATTAGAAACAATGATGAAGTCCTATGCAGGAACT
ATTATCTTCGTATCTCATGACAAGCAATTGGTCGATAATATTGCTGACATTATCTACGAGATCAAAGACC
ACAAAATCATCAAGACTTTTGAGAGAGATTGTTAATGATAGCCAATCTAATCCGAACATTAATTATTGAA
CTCTTTAAAGGAAATTAAAAATG
>ACB_C1054U10
AGTGAAAAAATTCAGTGGGTAAAAAATGGTGAAAACTTGCTTATTAAAAACCCTACTCCCTTTTACATTA
CAATAAGCTCAATTTTTCAAGAAATAAATCATCAAAAAACAGATTTATTAAAACAGGGTTTAATGCTCTC
TCCTTTTTCAGAAGATCAAATAAAACTTAAAAATAGCAATATAACAAATATGAGCTTTGTTTATATAAAT
GATTATGGTGGAAGAATTGAACAAGTAATAAGGTTCTAAGCTTACCTACTTTTTAATTTAAACACCTACT
CATGAACAGGCATAAAGACGATG
>ACB_C1054U30
AGTGAAAAAATTCAGTGGGTAAAAAATGGTGAAAACTTGCTTATTAAAAACCCTACTCCCTTTTACATTA
CAATAAGCTCAATTTTTCAAGAAATAAATCATCAAAAAACAGATTTATTAAAACAGGGTTTAATGCTTTC
TCCTTTTTCAGAAGATCAAATAAAACTTAAAAATAGCAATATAACAAATATGAGCTTTGTTTATATAAAT
GATTATGGTGGAAGAATTGAACAAGTAATAAGGTTCTAAGCTTACCTACTTTTTAATTTAAACACCTACT
CATGAACAGGCATAAAGACGATG
>ACB_C10607U0
AATCCACCCAATCGCAATGGACCCAGGTCTACGTTTTGCGATCCGTGAAGGTGGTCGTACTGTAGGTGCT
GGTGTTGTTGCTAAAGTAACTGCATAATCACTTTTCAGTGAAAAAAGCGCTCCTTTTGGGGCGCTTTTTT
TATATCGAATTGTTAGACAATTCAGTTGAAAGCTGGCCTTAACTGATACTTCAATGTCCCTATTTGCACT
TAAGCCTTTTTATTAAGTTTGTATGATAAGAATCAAGAAAACGAACAATAAAGTTTAAGTAACTTAGGTT
ACTGGTAAGGAGCTTTCAATATG
>ACB_C10607U1
AATCCACCCAATCGCAATGGACCCAGGTCTACGTTTTGCGATCCGTGAGGGTGGTCGTACTGTAGGTGCT
GGTGTTGTTGCTAAAGTAACTGCATAATCACTTTTCAGTGAAAAAAGCGCTCCTTTTGGGGCGCTTTTTT
TATATCGAATTGTTAGACAATTCAGTTGAAAGCTGGCCTTAACTGATACTTCAATGTCCCTATTTGCACT
TAAGCCTTTTTATTAAGTTTGTATGATAAGAATCAAGAAAACGAACAATAAAGTTTAAGTAACTTAGGTT
ACTGGTAAGGAGCTTTCAATATG
>ACB_C10607U7
AATCCACCCAATCGCAATGGACCCAGGTCTACGTTTTGCGATCCGTGAAGGTGGTCGTACTGTAGGTGCT
GGTGTTGTTGCTAAAGTAACTGCATAATCACTTTTCAGTGAAAAAAGCGCTCCTTTTGGGGCGCTTTTTT
TATATTGAATTGTTAGACAATTCAGTTGAAAGCTGGCCTTAACTGATACTTCAATGTCCCTATTTGCACT
TAAGCCTTTTTATTAAGTTTGTATGATAAGAATCAAGAAAACGAACAATAAAGTTTAAGTAACTTAGGTT
ACTGGTAAGGAGCTTTCAATATG
>ACB_C10715U1
ACTGACCTGCAAAGAAGCGCTGCATACGTCGATAAAATGATTGTGGTAAACACTTGATGGGCAAGGCTTT
AGATGCAGAAGAAAGATTACATGTTTGCTTTAAAATAATCACAAGCATGATGAGCGCAAAGCACTTTAAA
TGTGACTTGTTCCATTTTAGAGATTTGTTTAAGATAAGATATAACTCATTGAGATGTGTCATAGTATTCG
TCGTTAGAAAACAATTATTGTGACATTATTTCAATGAGTTATCTATTTTTGTCGTGTACAGAGTTATTTT
CTATTGATCTGGTGTTTAAAATG
>ACB_C10715U3
TGCAAAGAAGCGCTGCATACGTCGATAAAATGATTGTGGTAAGCACTTGATGGGCAAGGCTTTAGATGCA
GAAGAAAGATTACATGTTTGCTTTAAAATAATCACAAGCATGATGAGCGCAAAGCACTTTAAATGTGACT
TGTTCCATTTTAGAGATTTGTTTAAGATAAGATATAACTCATTGAGATGTGTCATAGTATTCGTCGTTAG
AAAACAATTATTATGACATTATTTCAATGAGTTATCTATTTTTGTCGTGTACAGAGCTCTTTTTTATTTT
CTATTGATCTGGTGTTTAAAATG
>ACB_C1092U15
AGTAGGTCTCATGGATCATTTGGACCCACGGCCATATCCACCAGACTGGCACATGCACCAGATGGGGCAG
CGTTATTTAGAACTCATCTTAGGTGTATGTGACAAGATAGAAGGACCACCTCAACCAGGTGATATTGTTT
TATACCACTTTGGCAAATGTATCAGTCATGGTGCAATTGTTATTGAGTGGCCTCAGGTCATTCACAGTTA
TATCCATCAAGGAGTCATAATCCAAGATGGAACAAAAGGAAGTTTAGCCCGGCGAATTGCCGGGTTTTTT
CGTATGAAGAGGCTAAAAGAATG
>ACB_C1092U3
GTAGGGCTCATGGATCACCTAGATCCGCGACCATATCCACCAGACTGGCACATGCACCAGATGGGACAAC
GCTATTTAGAGCTCATTTTAGGTGTATGTGATCCGATTGAAGGGCCACCACAACCCGGGGATATAGTTTT
ATACCACTTTGGCAAGTGTATCAGTCATGGTGCAATTGTGATTGAGTGGCCACAGGTCATTCACAGTTAT
ATCCATCAGGGAGTCATTATCCAAGATGGAACAAAAGGAAGTTTAGCCCGGCGAATTGCCGGGTTTTTTC
GTATGAAGAGGCTTAAATAAATG
>ACB_C1092U31
GGTAGGACTCATGGATCATTTAGATCCACGGCCATATCCACCTGACTGGCACATGCACCAGATGGGACAA
CGTTATTTAGAACTCATTTTAAGTGTATGTGATCCGATTGAAGGTCCACCACAACCGGGTGATATTGTTT
TATATCACTTCGGCAAGTGTATCAGTCATGGTGCGATTGTCATTGAATGGCCACAGGTGATTCATAGTTA
TATCCATCAGGGAGTCATTATCCAAGATGGAACAAAAGGAAGTTTAGCCCGGCGTATTGCCGGGTTTTTT
CGTATGAAGAGGCTAAAAGAATG
>ACB_C10934U0
AAGAATTAGGTGAAAATGAAGTTGAACTTTTTGCTTTTGATGAGGAGTATCAAGAGTTAGCATTACATTC
AAAAGCACATTGGTTAGGTGTTTTTTTAGTAGCTCAAGTAGCTGTACCAATATTCACAAATGTTATGAGT
GATTATATTTCAAATGAATTGCAGGCTAAAAGTGATGATGAAATAGAGGTTAATATTATAATTGAAAAGA
ACAACGATAAGAATATCAAGGTAGCCTATCGTGGTAAAGCTGAGCATATTAATAGTGTTCTAGATAAAGT
TAATGAGTTGAGTAGAGACAATG
>ACB_C10934U2
ATGAAGTTGAACTTTTTGCTTTTGATGAGGAGTATCAAGAGTTAGCATTACATTCAAAAGCACATTGGTT
AGGTGTTTTTTTAGTAGCTCAAGTAGCTGTACCAATATTCACAAATGTTATGAGTGATTATATTTCAAAT
GAATTGCAGGCTAAAAGTGATGATGAAATAGAGGTTAATATTATAATTGAAAAGAACAACGATAAGAATA
TCAAGGTAGCCTATCGTGGTAAAGCTGAGCATATTAATAGTGTTCTAGATAAAGTTAATGAGTTGAGTAG
AGACAATGAAGTTAATAGACATG
>ACB_C10979U2
TTTTAAACGGGGCGGTGGGGCAGTTTGTATCTCTCGAGCTATCAGGCTAGAGATTTTACCGCCAAATCGA
ACCTTATTAGAGCGGTTTAGGCTGGACCGGCAGTTAAAATTGGGGCTTGAGCGGTAAACGAGTGAGGGAA
TTTCAGGTAAGATACTTCGGATGAGGAGCAAAAAGGTGGTTTATACTTCCTATACCCCTGGATGGACGAA
CAAGCCATTAAGCAGTGGCATTGCCTGGTCCACCATGGCCGCCGAGGGAGAGGTTTCCACTACAGTGACA
CCGCCATTGAGACGGCCCTGATG
>ACB_C10979U3
GCCGCCAAGCAGCGTGAGCTGCCACCAGAACGAGCGCCGCCACTGACTCCCAGCCTGTTCGATCCATCAC
AGAGTCGTCTCTTTGACTGACGACCCCAAATCCAACACTGCTCAACACTGCCAACTTTTAAACGGGGCGG
TGGGGCAGTTTGTATCTCTCGAGCTATCAGGCTAGAGATTTTACCGCCAAATCGAACCTTATTAGAGCGG
TTTAGGCTGGACCGGCAGTTAAAATTGGGGCTTGAGCGGTAAACGAGTGAGGGAATTTCAGGTAAGATAC
TTCGGATGAGGAGCAAAAAGGTG
>ACB_C11013U0
CAGGAACGTCGTGCTGACGCTTCATCAGAAGGGCACTGGTGCAACGGAAATTGCTCATCAGCTCAGTATT
GCCCGCTCCACGGTTTATAAAATTCTTGAAGACGAAAGGGCCTCGTGATACGCCTATTTTTATAGGTTAA
TGTCATGATAATAATGGTTTCTTAGACGTCAGGTGGCACTTTTCGGGGAAATGTGCGCGGAACCCCTATT
TGTTTATTTTTCTAAATACATTCAAATATGTATCCGCTCATGATACAATAACCCTGATAAATGCTTCAAT
AATATTGAAAAAGGAAGAGTATG
>ACB_C11013U1
CAGGAACGTCGTGCTGACGCTTCATCAGAAGGGCACTGGTGCAACGGAAATTGCTCATCAGCTCAGTATT
GCCCGCTCCACGGTTTATAAAATTCTTGAAGACGAAAGGGCCTCGTGATACGCCTATTTTTATAGGTTAA
TGTCATGATAATAATGGTTTCTTAGACGTCAGGTGGCACTTTTCGGGGAAATGTGCGCGGAACCCCTATT
TGTTTATTTTTCTAAATACATTCAAATATGTATCCGCTCATGATACAATAACCCTGATAAATGCTTCAAT
AATATTGAAAAAGGAAGAGTATG
>ACB_C11067U11
ATTGGGAAATACTGAAGCAGATAATAGTGAAGTCAGAGATCCTAAGATGTGGGGTCAAAATTCTTCAAAG
TTAATGTGGAGTAATGACAATAATTTAATGTGGTATACAGGTTTTGGTATTAACGCAAATGGAAAGGTAA
TTTTTTCTGCCCCTTTACAAATAGGACAAAAATTCACCATATCTGGAACTTTCTATTATCGGTGCAGATT
TAAAGATGATGAACAAGAATATGTCAACTTTATGCATAAGCTTTGGAAAATTGGAAAAGTTGAGTTGATT
GGTTCACTAGGAAATAAGATATG
>ACB_C11067U2
TAATACAGAGGAGCAGATTGTAGGTGAAGTAGATCCCAACATGTGGAATCAAACACCAGCCAAAACAATG
TGGAACACAAACCAAGAAAAGCTTATGTGGAATAACGCAACTGCTCAGATAACGAGTGACGGTAAATATG
TACTTTCACAGCCGATCGAGGAGGGTGTAAAGGTAACTGTAACGGGTACTTTTTACTACCGTTGTCGTTT
TAAAGATGACACACAGCAATATGTCAACTTTATGCATAAGCTTTGGAAAGCTGGGAAGGTTGAATTAATT
GGTTCTTTGGGGAATAAGATATG
>ACB_C11067U23
TAATACTGAAGCCAAGATCATTGGAAATGTTGATCCCAACATGTGGAATAAGTTGGCTAGTAAAAATATG
TGGAGCGCAAATACTGAAAAACTCATGTGGAGTAAGGCAACAGCACAAATTACTCCAGATGGTAAGTATG
AAGTTTCCGAACCGGTTGAAGAAGGTATCGAAGTCACTGTTTCAGGAACATTCTATTATCGATGCCGCTT
TAAAGATGATGAGCAAGAGTTTGTCAACTTTATGGACAAGTTGTGGAAAGCCGGAAAGGTTGAATTGATT
GGTTCACTAGGAAATAAGATATG
>ACB_C11099U0
GCAACAATTGGGTAGAGAATCAGATGCGTCCCTGGGCGTTGGGGCGCAAGAACTGGCTGTTTGCAGGTTC
GCTGCGCAGTGGTCAGCGAGCGGCAAACATCATGACTTTAATCCAGTCAGCAAAGCTGAATGGGCTGGAT
CCGTATGCCTATTTAAGTGATGTGCTGAAAAGGTTACCGACACATAAAGTGACCCAGATTGAAGAGTTAC
TGCCGCACTGCTGGAAACCTAAATCGAATTAAAAAATAGGTATGGGATTCAGCGGACGCTTACACACTTC
TTATCATTCTTCCTTATTCATTG
>ACB_C11099U1
GCAGTGCGACCGAAGCGATCGAGGTATTAGGATTTTTACAGGCATTGACAATACTGAGTTTGAATTCTTT
GCTGTATGTTCTGCGTTTTTTAGCAACAGGAGGTGTTGCTGAATATATATCCATGTTCATGGATTAAGTC
CCCACTTGTTTTTAGGTGGGAACTAAATTAAGGCTTATAGGACCGCTTGGTAAGGCTGTGTTAGCCGGAT
GCTTACGCATTACCAAATACTCTACCTATTTTTTTAATTCCAGATATTCCTCTTAATTTAGATACACTTC
TTATCATTCTTCCTTATTCATTG
>ACB_C11283U14
GCTAATATTATGAACCACAATCATTTGTATTTCGCTACCAGCGGGACGCTGGTTAAAATTTGGAGAAGGT
ACTTGTCTCGCCCCTTTTAATTGTCCATCTATAACTTCATACGGTGTGATTTGCTTCATTGAGATGCCAA
TAAATTGCTTGCCAATTGTTTTAGTTTAAAACAGTTAATTGCTTTTCAGAGTAGTCAGCATGATTGTTTA
TCGCGATTAATCTGATAAAACAGCTTATTTTTAAAGTCGACGGTGCTAATATATCGCAAGTTTTAGGGTC
ATCGACAAAATGGAAACCGTATG
>ACB_C11283U6
GCTAATATTATGAACCACAATCATTTGTATTTCGGTACCAGCGGGACGCTGGTTAAAATTTGGAGAAGGT
ACTTGTCTCGCCCCTTTTAATTGTCCATTTATAACTTCATACGGTGTGATTTGCTTCATTGAGATGCCAA
TAAATTGCTTGCCAATTGTTTTAGTTTAAAACAGTTAATTGCTTTTCAGAGTAGTCAGCATGATTGTTTA
TCGCGATTAATCTGATAAAACAGCTTATTTTTAAAGTCGACGGTGCTAATATATCGCAAGTTTTAGGGTC
ATCGACAAAATGGAAACCGTATG
>ACB_C11340U2
CCATCCAGCGACGGATTTGGTCAACAACGCCGATAACACCTCGAAATCGGAGTTTATATGGCTTCGTGGG
GGAGTTATGTGTTTGAGCTTTGTCGCATTAACGCGAATCAGGGGTTGACGGCAGAAATGGACTGGAATTA
CACTTCTTAGAGTCGGCGTTGCCGGAAAATTCTGATTGGATTAGTTGTTCGGGGTGCGAAAACAGTCGTA
GTTCGGGGGAAAAACCGAATTTTGACCCGAAACCGCAAAAAACCCGAAATGACAGTTCCTATCAAATACT
TAACTTGTAGGTTCTTTCAAATG
>ACB_C11340U4
CCATCCAGCGACGGATTTGGTCAACAACGCCGATAACACCTCGAAATCGGAGTTTATATGGCTTCGTGGG
GGAGTTATGTGTTTGAGCTTTGTCGCATTAACGCGAATCAGGGGTTGACGGCAGAAATGGACTGGAATTA
CACTTCTTAGAGTCGGCGTTGCCGGAAAATTCTGATTGGATTAGTTGTTCGGGGTGCGAAAACAGTCGTA
GTTCGGGGGAAAAACCGAATTTTGACCCGAAACCGCAAAAAACCCGAAATGACAGTTCCTATCAAATACT
TAACTTGTAGGTTCTTTCAAATG
>ACB_C1137U0
CGGAACACAGTCTTCTTTTTCAGGAGGTGCATCCATAAGCATATACGTTTTATTTTGTAACTGGATGCGA
GCATAACGTCGAAAGCTTGCATCCCCTGCTAAATAAGCGATCTGAAATTGATCATTTTCAAGAACAGATG
TAAGCCATGTATGTATCAATTGTTCACGTTGTGTATTCATTTGCAATAAAATCTAAAACAAGCTGAGATT
TTTGAAGGGTTAAGTGTAGCCACTTATAAACTTTTTCTCTATGATGCGACAATAATTAATTGTGAATTAG
CATACTTGGTTAATGAGACAATG
>ACB_C1137U1
CGGAACACAGTCTTCTTTTTCAGGAGGCGCATCCATAAGCATATACGTTTTATTTTGTAACTGGATGCGA
GCATAACGTCGAAAGCTTGCATCCCCTGCTAAATAAGCGATCTGAAATTGATCATTTTCAAGAACAGATG
TAAGCCATGTATGTATCAATTGTTCACGTTGTGTATTCATTTGCAATAAAATCTAAAACAAGCTGAGATT
TTTGAAGGGTTAAGTGTAGCCACTTATAAACTTTTTCTCTATGATGCGACAATAATTAATTGTGAATTAG
CATACTTGGTTAATGAGACAATG
>ACB_C1140U0
GCTGAAGGAAAAATTACTTCACAAGAAATTGTAAAAGCGCTTAGAAATGTAGAATCTGATGTTGATGCTC
TTTTTGCTAAAACAGATATCACAATCGGGCAGTCTCTCACACTCCTAAACAACGAGATCACAAAATTTGT
TGGCGAAGCAGGTAAGGGAAGTGGTGCGGCACAGGTATTAGCTGGATCAGTTCAAACTCTTGCAAGTAAT
TTAGATTTAATTGCTGATGGGGCTTTAGTAGTTGGTATTGGATATATCACTCGTGCAATTTTGATGAAGA
GCGCTGCTATTAAAGAGGGAATG
>ACB_C1140U1
TGGAGAAGAACTTAATTCTGTAATGGAGCAAACCCCAGCACTAGCAAAGGCTATTGCTAAAGGTATGGGT
ATTACTGTAGGTGAATTACGTTCAGTAGCAGCTGAAGGAAAAATTACTTCGCAAGAAATTGTAAAAGCGC
TTAGAAATGTAGAATCTGATGTTGATGCTCTTTTTGCTAAAACAGATATCACAATCGGGCAGTCTCTCAC
ACTCCTAAACAACGAGATCACAAAATTTGTTGGCGAAGCAGGTAAGGGAAGTGGTAGCGGCACAGGTATT
AGCTGGATCAGTTCAAACTCTTG
>ACB_C11548U13
ATAATGCGTAAAAGTAAGCGAAAAGAGTCGCCTTTGGCATGGTTGAGTAAATTCTTATTTCAACGTGGTT
TGCCATATCTTTTTATTGCACTTGCTTTGTGCAATGGAATCTACTTTGCCTATGCTTTATTAACTGGCCA
TTTCGTAGACCAGTTTCAAGTTCTCGATCAATAAATTTCTTTTCAAAATCTAGCTCATATTCCTATATTA
GCTTGTTTTGCTTTTGTCAAAATTACAACAAGATTCCCAAAATTCAGTGTTATAGTATGCGGGCATAAAA
GTGCAGGAATGATTGCCATTATG
>ACB_C11548U25
ATAATGCGTAAAAGTAAGCGAAAAGAGTCGCCTTTGGCGTGGTTGAGTAAATTCTTATTTCAACGTGGTT
TGCCATATCTTTTTATTGCACTTGCTTTGTGCAATGGAATCTACTTTGCCTATGCTTTATTAACTGGCCA
TTTCGTAGACCAGTTTCAAGTTCTCGATCAATAAATTTCTTTTCAAAATCTAGCTCATATTCCTATATTA
GCTTGTTTTGCTTTTGTCAAAATTACAACAAGATTCCCAAAATTCAGTGTTATAGTATGCGGGCATAAAA
GTGCAGGAATGATTGCCATTATG
>ACB_C11622U0
GCAAAATAAGGCATAGAATTAGGCGTAGCTTCAGAAGAAGCTGTAATTTTTCAAAAAAGCTTGAAAACCA
TTTTAAAGCTTTTGATTTAGCCTTCTTTTCTTTTACATCAATAATGGCTTCATTTAAAGGCAGCATACTT
TTTGAAGCACCACCAAAATTTTATGTTAAGTAGAGACTAAAAATGCCCTTGATTAAGGGCTTACAAGGGC
ATTTTGTATAAGGTGTATTATGTTAATTTTAGAATTTCTTCATTAGATAATTTTTGATAAGCTAAATCCA
TTAGGACTAATTAAGTAAATATG
>ACB_C11678U1
TGCAAAGCTTAGACAATGTTTTTGTTGTAACCTAAAATCATAGCTAAACTAAGGTTCTGCAATACTATAA
ATAAGACTGATTCTAACTTAATAAAACAGTCATACTCTATCATTAATGAGTGCTATAACAACTTTATCAA
GTGTTTTTTCTACAAGATTGCAATTTTTTCATGAATTGGCCGATACTTTTATCTATTAGCAGCTTTTTTA
TAAAATTTAACTTACATTTTTGATATCTAATAATTGATCTACTCAAGTTACATTAATTAGCTAAACTTCA
AATTCAATCTTATAAGTCTTATG
>ACB_C11678U13
TGCAAAGCTTAGACAATGTTTTTGTTGTAACCTAAAATCATAGCTAAACTAAGGTTCTGCAATACTATAA
ATAAGACTGATTCTAACTTAATAAAACAGTCATACTCTATTATTAATGAGTGCTATATCAACTTTATCAA
GTGTTTTTTCTACAAGATTGCAATTTTTTCATGAATTGGCCGATGCTTTTATCTATTAGCAGCTTTTCTA
TAAAATTTAACTTACATTTTTGATATCTAATAATTGATCTACTCAAGTTACATTAATTAGCTAAACTTCA
AATTCAATCTTATAAGTCTTATG
>ACB_C11850U0
TATAAATATGATAAAAGCGTAAAGTCACCTTACCAAATTCATCTTGTATTAATGCGGCCATAGATTTACG
TTTACCTGGAGGGAAATCAACAGATTTGACTTCACCCTCGAGTAAATAACTACGACCAACTACCAATTGA
TTCATAGGAATAATGGTACTGCGATCTTCATAATCACGGGGCAGATGAAACAGCAAATCATCTGTGGTAA
AAATATTTAGTTTTTCGAGTAGGGCTGCTGAAGCCGATCCAACGCCTTGTAACTGATGGACTGAAGTCAT
GTCCCCTCAACGAGTTCTCTATG
>ACB_C11850U1
TATAAATATGATAAAAGCGTAAAGTCACCTTACCAAATTCATCTTGTATTAATGCGGCCATAGATTTACG
TTTACCTGGAGGGAAATCAACAGATTTGACTTCACCCTCGAGTAAATAACTACGACCAACCACCAATTGA
TTCATAGGAATAATGGTACTGCGATCTTCATAATCACGGGGCAGATGAAACAGCAAATCATCTGTGGTAA
AAATATTTAGTTTTTCGAGTAGGGCTGCTGAAGCCGATCCAACGCCTTGTAACTGATGGACTGAAGTCAT
GTCCCCTCAACGAGTTCTCTATG
>ACB_C11851U0
TTCAGGCGCATAACGCTGAACCCAGCGGTAAATCGTGGAGTGATCGACATTCACTCCGCGTTCAGCCAGC
ATCTCCTGCAGCTCACGGTAACTGATGCCGTATTTGCAGTACCAGCGTACGGCCCACAGAATGATGTCAC
GCTGAAAATGCCGGCCTTTGAATGGGTTCATGTGCAGCTCCATCAGCAAAAGGGGATGATAAGTTTATCA
CCACCGACTATTTGCAACAGTGCCGATAAAAATATATCATCATGAACAATAAAACTGTCTGCTTACATAA
ACAGTAATACAAGGGGTGTTATG
>ACB_C11851U2
AGCGTATGAAATCGCGGAGGCTCCGCAGGGCTCGTGCCCAGAGGCGGCTGAGGGCGTCATCGCCGGGCGG
CCAGTCCGTTGTAACAGCTGGGAGGCGATCATCTGGGATTACTTTTACTATGCCGATGAAGTACCACCAG
TGGACTGGCCTACAAAGCACATAGAGTCCTACAGGCTCGCATGCACCTCACTCGGGGCGGAAAAGGTTGA
GGTCTTGCGTGCCGCTTTCAGGTCGCGATATGCGGCCTAACAATTCGTCCAAGCCGACGCCGCTTCGCGG
CGCGGCTTAACTCAGGTGTTATG
>ACB_C11933U0
CATGGATGCTTAAACCTTTCATGATGCAGATTTTAGATGTCATTTGCCAGACTACATTCGGCCGCGTGTT
CCCAAATCTGGATATTGTCTTTAATCCATTATGGCAGTTGGATGCGAAGGTCCGTTCAGAGGTTGAGAAA
GCTAATTCAGAACGAGATGCCAAGTATTTAGAGATGGGCATTATTACAGAACCACAGATAGCACGGCAGT
TACTCATTGACGGCGTTTATTCAGTGATTGATGAAGCTCATATCAAAGAGCTAGAAATAATGGTGAAGTT
AAATGTCGGCGATCATTCAGATG
>ACB_C11933U1
TTCCAAGTTTGGACGTAGTATTTAACCCGTTATGGCAATTAGACGCTAAGGTCCGCTCTGAAGTTGAGAA
AGCTAACGCAGAACGGGATGCTAAATATTTAGAGATGGGCATTATTACAGAGCCACAGATAGCAAAACAG
CTTGTTATTGATGGTGTTTATTCAGTGATTGATGAAAAACATATCAAAGAGCTTGAGACAATGGTGAAGC
TTAATGACAACGATAATTCAGATCCTGAAACCCCACCTCCAGCAGGCGAAGAAACGTAAAAAAGGTCGTA
AAGCTTCCAAGCCGAGAGCCGTG
>ACB_C11997U1
GATGCAGACCCATGAGTTGATTCAAATCGTTCCTCTACGTTTTAAAATCGGTAGTACTTTAGATGTTGAA
CAACGTGTTGTTGCAGCATTACCAGCAATTCCATTACACCACTTAATCCAAGTTCCAACTGCTATTCCAG
TACGTTCGGGTGTGAGCTATTTTGAAATCGAACTGCATCATGAACTCTATCAACGTATGTTGGATTCAGA
AACGATTTGTATTTATGTTCCGGCTGGATTCCAAGATATCAGTATTGAGCTGATTGCGGTCATGAACGCT
TAAAGATAAAGGAGAGAAAAATG
>ACB_C11997U6
GATGCAGACCCACGAGTTGATTCAAATCGTTCCTTTACGATTTAAAATCGGTAGTACTTTAGATGTTGAA
CAACGTGTTGTTGCAGCATTACCGGCAATTCCATTACACCACTTAATCCAAGTTCCAACTGCTATTCCAG
TACGTTCGGGTGTGAGCTATTTTGAAATCGAACCACATCATGAACTCTATCAACGTATGTTGGATTCAGA
AACGATTTGTATTTATGTTCCGGCTGGATTCCAAGATATCAGTATTGAGCTGATTGCGGTCATGAACGCT
TAGAGATAAAGGAGAGAAAAATG
>ACB_C1223U12
ACTTCCCTGGGTCGACGGGACGTAATGCAAAGTTGGCCGATGATAACGAGATTATTCAGATTCGTTTACC
AAAAGCTCTTTTCTAAATTATATAAATAAATGAGTTCGATCTGCGGCGGATTTTATTCCGCCGTATTTAA
TCTAAGAATAAAATATTGAGCAAACTTTAATCAAATTAATTTCTATATTATTGTTTTCGCGTGTTTTATA
AACAAGGAAAATGAATGAAATTCATGTTAAAATGATCGGCTTTCATCTTTAGATGTCTCTCCTCCATCTG
CTAGCCGAGATTCGCAAGCCATG
>ACB_C1223U2
ACTTCCCTGGGTCGACGGGACGTAATGCAAAGTTGGCCGATGATAACGAGATTATTCAGATTCGTTTACC
AAAAGCTCTCTTCTAAGTCATATAAATAAATGAGTTCGATCTGCGGCGGATTTTATTCCGCCGTATTTAA
TCTAAGAATAAAATATTGAGTAAACTTTAATCAAATTAATTTCTATATTGTTGTTTTCGCGTGTTTTATA
AACAAGGAAAATGAATGAAATTCATGTTAAAATGATCGGCTTTCATCTTTAGATGTCTCTCCTCCATCTG
CTAGCCGAGATTCGCAAGCCATG
>ACB_C12264U1
CAAACCACACTTGAGCAACTCGAAAAATATAACCAAGACCCAGCCGCTTACGTTAAAGATGCTGATAACG
TGCAAAAAATTGCGCAGCTCACAGGTTCTGATGCAAAAGATATCCCGCTTTTATTAAGTGGAAATATTTA
CCTTGACCACGCTCAGCAAAAACAAACATTAGATGGTGAATTTGCGCAAAATATTTTTGATACAGCGAAA
TTCTTAAAAGGTCAGGGCAAAGTCGATCAACTTAAAGCCGATTATAAAGGCAATGTGAATTCTTCATTTT
TGCAGCCTTAAGGAGTTGTCATG
>ACB_C12264U11
CAAACCACACTTGAGCAACTCGAAAAATATAATCAAGACCCAGCCGCTTACGTTAAAGATGCCGATAACG
TGCAAAAAATTGCGCAGCTCACAGGTTCTGATGCAAAAGATATCCCGCTTTTATTAAGTGGAAATATTTA
CCTTGACCACGCTCAGCAAAAACAAACGTTAGATGGTGAATTTGCGCAAAATATTTTTGATACAGCGAAG
TTCTTAAAAGGTCAGGGCAAAGTCGATCAACTGAAAGCCGATTATAAAGGCAATGTGAATTCTTCATTTT
TGCAGCCTTAAGGAGTTGTCATG
>ACB_C1230U0
TACTAACAATCAAATCATCAAACACAAAGTCGGTCTGCTGAATTTAGCAGAAGTACTCCAGAATACATCC
AAAGCTGTTAAAGTGATGGAAGTATCAAGAGATACCTTCTATCGCTATAAATAACTTGCCAGTACAGGAA
ATATACATGCTCTCATTTATCTAGGTTAATAGGATTTTGGATTCCACATATAAAAATTATCAATTCTGAG
AATTTGCATGAAGATTTGGAAATAAGTTTAAAAGAATATTTGGATGTAATTTGAAAGTATATTTAAAATT
ATTTGGTTAGGGGTTAAACAGTG
>ACB_C1230U1
GTTTGGTCAGGATAATTAGGAAATCATTTTAACTATTGATAGTCAGGTTACTTTAAATAGAGATTAATAC
GACCGGAACAGAGAGTTGGAGGATGGTGGTTTGCTCGTATCTTCTAAGATTAATCATGACATGCAGTTAT
TATATTTGATTCAATTCTGGATTGTTTATTTAAAAATAGTGAGTCCGAAAGGGTAGTAGAGATAATTGGA
AATAAGCTTAGAATAATATTGTATTTTAAGTTGAAAATATTTTATTTAAAAAGTATTATTTATAAATTAA
TTGGTTAGGGGTAGTGATACATG
>ACB_C12312U0
CAAAGGACGCGGGTTTAATCTTGAAAATACGCGCTTGACAGACCCTAGACGAGTGAAAAAATTGATTGCG
GTGTTAGCTATAAGCTTCTGTTGGTGTTACTTAACGGGTGAATGGCAACATGATCAAAAAAAAGCGATAA
AAATAAAGAAGCATGGACGACTCTCAATGAGTTTATTTCGCTATGGTTTAGACTATGTTCAAATGGCGAT
TCAGCGTTTAATTGGTTTTGGGAAAAAAGAAGAGTTTAAGGAAATTTTGGCAATTTTAAGAAGGCAGAAC
CCTGATAGGATAAGGGTTCTGTG
>ACB_C12312U1
CCAAATGACTATGAACGTCTTTTAACTAAATTTGTTGCAGATGGACGAGATATTAATGCGACTAATCCGG
AAGGCGAACGCATCCATGACGTGATTGCTAAATTCCCACGTCAATCAGCGCCGTTTTTAGAAGTTTTAGC
AAAGTTTGCTTAAGCTTTTTTTATTTGAATAAGACTGCATAATCTATCTTAGTAAAATTTAGTAGATAGA
TTATGTGGTTCATTCAAATATCTAAATTATTTACTTTTATAAAAAATAATCTTAAAGTCATCAGCACTAT
TTCATTCCAAATATAAATTCATG
>ACB_C12607U1
AAAATATGAATGGTTTAATTAGGCAATATTTACCTAAAGGGATTGATTTAAATCAGGCAGATCAGCATTA
TTTAAATCAAGTTGCCATGTCACTGAATACTCGTCCTAGAAAGGCGTTAGATTGGCTTACACCATTAGAG
AAATTTGCTCAGCTTGTTGATTATCATATGGCTTTTGAAACTGTCGCACCTCATGTTTGAATTCGCCCCA
TATTTTTGCTACAGTGAACCAAATTAAGATCATCTATTTACTAGGCCTCGCATTTGCGGGGTTTTTAATG
CTGAATAAAAGGAAAACTTGATG
>ACB_C12607U4
TTAAAGGATGCGTCATTTTTTTAAATGACCGCCTTTAGGGAGAGTATTGCCGAAACTCTCTCAACCGTTT
CCAAAGCCAAAGCACGAAGTGCGACGCTTTGGGTACGAGTTGAGAAGTTGAGAGCATTTTTTTTTAGGAA
GTATAGTAGTGCGGATAATCAAATACTCCTTTTTCTGCTTAGGCTATTGAACCAGTTTTGAATTCGCCCC
ATATTTTTGCTACAGTGAACCAAATTAAGATCATCTATTTACTAGGCCTTGCATTTGCGGGGTTTTAATG
CTGAATAAAAGGAAAACTTGATG
>ACB_C12659U1
ATAGTTTGGGTTTACCGCGTGCTTCTGTGACCACAACCATTCAGGCTTTAGAGAAGCATTTGCAAGTTCG
ATTGCTTAATCGGACAACACGAAAAATTAGTCTCACACCGGATGGCGCCGTATATTATGATCGGACAGCC
CGTATTTTAGCGGATGTTGCCGATATTGAATCTTCTTTTCATGATGCAGAGCGGGGGCCAAGAGGTCAGC
TTCGTATTGATGTACCTGTATCGATTGGACGTTTAATTTTAATTCCAAGGCTCCGCGATTTTCATGCACG
CTATCCTGATATTGATATTAGTG
>ACB_C12659U2
ATAACAATTGATGTGTTTGCACTAGAAAATGCATTAATAGGAGTGTGCGTGTGGATCTATTTCATGCCAT
GAGAGTATTCAACAAAGTTGTTGAAACAAATAGTTTCAGTTTAGCAGCTGATAGTTTGGGTTTACCGCGT
GCTTCTGTGACTACAACCATTCAGGCTTTAGAGAAGCATTTACAAGTTCGATTGCTTAATCGGACAACAC
GAAAAATTAGTCTCACATCGGATGGCGCCGTATATTATGATCGGACAGCCCGTATTTTAGCGGATGTTGC
CGATATTGAATCTTCTTTTCATG
>ACB_C12799U0
AGACAAGATACACAACCAAGGGTTAAGCAAAGTTATTGTAGCTGTACCTGAACGCTCAATTGGCGGTTCA
TTTGCTAGCACAAAACTAAGCGAAAGTGGCTTTTTTGCAGATTGGGATATCAAACCTGAAAACAACTTAT
GTACTGCTGGTGGCGATAAAAGCAAAGTAAAAGCCTTTAAACACTTTATGGAAGGTACAGATCAAATTTT
AGTATGTACACATGCCACACTAAGATTTGCTTTTGAAGAGCTTGAAGATCATGTATTTAATAATACATTA
GTCAAAATACACGACAATTTTTG
>ACB_C12799U4
ACCGCGTCCAGTCCAAGTATCTTGTTCGTTTGCTTTACTACGATAGCGCGGTTTTACAGATTTACGAGCT
TTCTTTTTAGAGCTCGCTGCGCCTACTTTCAAAAGATCCTCTACTGAATATCCTACGCTTTCTGCAATTG
AAATTATTTTAAAATAAGCATCCTCAATGGCTTGTTCTTCTTTGATTTCAATTAATTTGGCTGCTTCAAG
CTGAAGATCTTTTAACTCTTCAATTGATAATTCACTAATTTGCGACATATTCACCTCTTTATTAAACATT
AACAAAATACACGACAATTTTTG
>ACB_C12977U0
TTAGATAAAGTTGTTCACTGGCCCGTGTTAGATTTTTTTCTTTATAAATTGCCACAAATACACGAAATAA
ATTCAGGTCAATACGAGCAAGAGAGACAATATTATTATTCATTTCATTCATAGTTTGTTATTCAAACAAT
TCATTTTATTCATTGTAACAAGTTAGATATGGTCAGGAAATAGCGTAAGAAATAGAGTGATTAAAACCGT
GAATTTTGAATGTAGCGCTTGTGGTAACAGCATTTAGAAAGCCTTGATTACAACTAGTTTTTATAAAACC
TATGAACATAAGGAAATGATATG
>ACB_C12977U5
CTTAGATAAAGTTGTTCACTGGCCCGTGTTAGATTTTTTTCTTTATAAATTGCTACAAATACACGAAATA
AATTCAGGTCAATACGAGCAAGAGAGGCAATATTATTATTCATTTCATTCATACTTTGTTATTCAAACAA
TTCATTTTATTCATTGTAACAAGTTAGATATGGTCAGGAAATAGCGTAAGAAATAGAGTGATTAAAACCG
TGAATTTTGAATGTAGCGCTTGTGGTAACCACATTTAGAAACATTGATTACAACTAATTTTTATAAAACC
TATGAACATAAGGAAATGATATG
>ACB_C1298U0
TGTCTGGTAATGAACAGGCTTTGGCAAAGAATTTTAATGTGGTAAGTGCGAATTATAGTCCAGCGGGTTG
GAGCATGAGCTTAACTCCGAAAAGTAGCTTGTTTAAAAAGTTATTTGTGCGTGTTGATGCTCAAGGTCAA
CAGTACGTTAACCAAATCGTGATTACCGAGAAAGCGAATAATTTAACGACCATTCGCTTTAGTCACCAGA
CTTCTCAACCGACGACTCTAACGGCTGCTGAGCATGCGATTTTCCAACTGGCAAAATAAGTTCACCGCGC
TTTGGTTAATTGCTCTGCTATTG
>ACB_C1298U1
AGATACAAGTTGATCAATCGCCATATAGTTCGGTCGCGACTTTATTCTTACAGCTCATGTCTGGTAATGA
ACAGGCTTTGGCAAAGAATTTTAATGTGGTAAGTGCGAATTATAGTCCAGCGGGTTGGAGCATGAGCTTA
ACTCCGAAAAGTAGCTTGTTTAAAAAGTTATTTGTGCGTGTTGATGCTCAAGGTCAACAGTACGTTAACC
AAATCGTGATTACCGAGAAAGCGAATAATTTAACGACCATTCGCTTTAGTCACCAGACTTCTCAACCGAC
GACTCTAACGGCTGCTGAGCATG
>ACB_C13187U0
TATTCTATTACCAAAGCTGCGGTGGTGAATATGACCAAAGCCTTTGCAAAAGAATGTGGACCATTGGGCA
TTCGAGTGAATGCTTTATTGCCGGGTCTTACCAAGACCAAATTTGCTTCGGCACTATTTGAAAATGAAGA
TATTTATAAAAGTTGGATGGACACAATTCCATTACGCCGTCACGCAGAACCACGTGAAATGGCAGGTACC
GTATTGTATCTAGTGTCCGATGCTGCGAGTTACACCAATGGTGAATGTATTGTGGTTGATGGCGGTTTAA
CTATTTAGGGAAGAATAGCAATG
>ACB_C13187U3
TATTCTATTACCAAAGCTGCGGTGGTGAATATGACCAAAGCCTTTGCAAAAGAATGTGGACCATTGGGCA
TTCGAGTGAATGCTTTATTGCCGGGTCTTACCAAGACCAAATTTGCTTCGGCACTATTTGAAAATGAAGA
TATTTATAAAAGCTGGATGGACACAATTCCATTACGCCGTCACGCAGAACCACGTGAAATGGCAGGTACC
GTATTGTATCTAGTGTCCGATGCTGCGAGTTACACCAATGGTGAATGTATTGTGGTTGATGGCGGTTTAA
CTATTTAGGGAGAAATAGCAATG
>ACB_C13278U0
CTCTCCAACTATCAATTTCAAGATTGAAGTCGTGAATCAAGTCAGTGGTGCAACTGTTGAAGCTGAACAA
TTGGATGAGAAAACTGTCCGGATCATTGTTACAGATGAACTGGATAAGCAGCTTCCAAGAAAGGTACCGA
AACTTGTAAGTGACCAAATCGCAAATCCAAACTCAACCATTAGTCGGTCTTTGACTGAGAATACGACAGC
AAGACGGAATCGTTAATTTAAAAGCTACCTTTAGAGGTAGCTTTTTTAAATAAATTAGGACAAAATTTCA
AAAAATTGGTGAATATTCTTATG
>ACB_C13278U6
TTCACCGACAATCAATTTCAAAATTGAAGTGATTAATCAGGTGAGTGGAGCGACAGTTGAAGCTGAACAA
CTGGATGAGCAAACAGTCCGGATCATTGTTACAGATGAACTGGATAAGCAGCTTCCAAGAAAGGTACCGA
AACTTGTTAGTGATCAAATCGGTAATCCAAACTCAACTATTAGTCGGTCTTTGACTGAGAATACGACAGC
AAGACGGAATCGTTAATTTAAAAGCTACCTTTAGAGGTAGCTTTTTTAAATAAATTAGGACAAAATTTCA
AAAAATTGGTGAATATTCTTATG
>ACB_C13319U1
AAATATCCCGGCAAATGAAATCATTTATGTGGGGGATCACCCACGTGATATCGATGCTGGCCGCAATGCT
GATATGTATACCATCTTAGCAGCTTATGGCTATTTACCTATCGAACATCGGGATGATTTAAACGCTTGGC
AAGCCGATTCGATTGTAAATACGGTGACAGAATTACACGAGTTGTTACGTCAAAAGCTTCCTGCTCTACA
GGAAAATCAGCGTATGATAAGTTAACACAAGAGTTTTATAAGCTTTTTTAACGGTTACTTATATCAATAT
AAAAAGAAGGAGGTTTACCAATG
>ACB_C13319U69
AAATATCCCTGCAAATGAAATCATTTATGTGGGGGATCACCCACGTGATATCGATGCTGGCCGTAATGCT
GATATGTATACCATCTTGGCAGCTTATGGCTATTTACCTATCGAACATCGGGATGATTTAAACGCTTGGC
AAGCCGATTCGATTGTAAATACGGTGACAGAATTACACGAGTTGTTACGTCAAAAGCTTCCTGCTCTACA
GGAAAATCAGCGTATGATAAGTTAACACAAGAGTTTTATAAGCTTTTTTAACGGTTACTTATATCAATAT
AAAAAGAAGGAGGTTTACCAATG
>ACB_C13391U0
TTTTATTTATTCTTGCATTTGGTCGAATTGAAGTAGCTTCTTACTATGGTAAAGAAACGGTTTGGTCTGG
AGTTATGATAGCAACAGGAATCGGAATTATATTTAATGGATTCCTTGCAGGCTACTTATTTCAAAAAGTA
GCTAGTATTCTTCGTTACCATGAGAATAAATAATATCTTGCATAAGCACCCTAGGATGCTTTTTAAAATT
GGTTTAACTACCCTGCTTGGTAATTATATTTAACTTAAAAAGAACTACCCACTCATTGAGTGGGTTTTTT
ATTGCCTAGAGGAAAGTAAAATG
>ACB_C13391U5
GAGAAATTTCTAAATCTTATGACTGATGAGATGATCGCACATACTAATGCGTTAAATGACGAAACGGCAA
AAATCAACCAGCAGGTGCTAGAGAAAGAAGTTTCTAATATCAATCTTACCCATACAATTTCGGGAATAAT
TGTATTTTGCTGTTTAATGTTTTTAGTATTTGTTCTATTCAGATAGATAAGTTTTCAATAATCCCAAAAT
TCCATATTTGGATTTAATGAATTAACTGATCTAATTAACCTTACCAGCCCACTCATTGAGTGGGTTTTTT
ATTGCCTAGAGGAAAGTAAGATG
>ACB_C1347U1
GCTTTATTAGAAATTTTAGCGCCGTTTGCAAAACATAATATCAGCTTAACGAGCATTGAAACTCGCCCAG
CACTACCTGAAAAATGGGCATATGTATTCTTTATTGACTTAGAAGGTCATATCGATCAGGAAAATGTGGC
TGCGGCAATCAATGAGATTCGTCCAATGGTAAAAGAACTTCGTATTTTAGGTTCTTATCCTGCTGCCGTT
CTTTAATCACTCATGTTGGAATAATGACATGTATCAAGATGGGCATGTCATTATGCTTAAAAAACAAATT
GCTCAAAGGTTTAAATAACGTTG
>ACB_C1347U10
TTTGCAAAACATAATATCAGCTTAACGAGCATTGAAACTCGCCCAGCACTACCTGAAAAATGGGCATATG
TATTCTTTATTGACTTAGAAGGTCATATCGATCAGGAAAATGTGGCTGCGGCAATCAATGAGATTCGTCC
AATGGTAAAAGAACTTCGTATTTTAGGTTCTTATCCTGCTGCCGTTCTTTAATCACTCATGTTGGAATAA
TGACATGTATCAAGATGGGCATGTCATTATGCTTAAAAAACAAATTGCTCAAAGGTTTAAATAACGTTGA
GCAAAAGCAAAGTTGAAGTTATG
>ACB_C1347U2
CGCTTTATTAGAAATTTTAGCGCCGTTTGCAAAACATAATATTAGCTTAACGAGCATTGAGACCCGTCCA
GCATTACCTGAAAAATGGGCATATGTATTCTTTATTGACTTAGAAGGTCATATCGATCAGGAAAATGTGG
CTGCGGCAATCAATGAGATTCGTCCAATGGTAAAAGAACTTCGTATTTTAGGTTCTTATCCTGCTGCTGT
TCTTTAATCACTCATGTTGGAATAATGACATGTATCAAGATGGGCATGTCATTATGCTTAAAAACAAATT
GCTCAAAGGTTTAAATCACTTTG
>ACB_C13487U1
ATAATTTTCAATGAATGTTCAATAATAAGAAACTAATTTTGTTTTATATATAAATCAGTTAATAAGCTTG
TTGAATAAATTATAAGTAGAAAAATCAGATTTTTATTTATATAAAATTTGTATTAATTAATTTTTTTCTT
TGAGTACTTTAGTATTTGTTTTTTTTATTTTAAAGTGTTTAATGTAAAAATGATCACATTACTTAATGTT
TTTAAGTTGTAGGTCAAAAACTCGAAAACATTAAGTAAAAAGAATTATACATAAAATCATTTAAATCAAT
AATATAAAAGGAATATAGATATG
>ACB_C13487U3
AATTTTTAATGAATGTTCAATATTGAAAAATTAATTTTCTTTTACATATAAAAAAGTTAATAAGCTTTTT
GAATAGATTATAAGTAGAAAAATCAGATTTTTATTTATATAAAATTTGTATTAGTTAATTTTTTTTCTTT
AAGGGCTTTAGTATTTATTTTTTTTATTTTAAAGTGATTAACGTAAAAATGATCACATTACTTAATGTTT
TTTAAGTTGTAGATCAAAAAACATGAAAACATTAAGTAAAAAGAATTATACATAAAATCATTTAAATCAA
TAATATAAAGGAATGTAGATATG
>ACB_C13681U0
CTCAGCACCTGAAGAAAAAGCACGTGGTATTACAATTAATACATCACACGTAGAATACGATTCTCCAACT
CGTCACTACGCACACGTTGACTGCCCAGGCCACGCCGACTACGTTAAAAACATGATCACTGGTGCTGCTC
AGATGGACGGCGCGATCCTTGTATGTGCTGCAACTGACGGTCCAATGCCACAAACTCGTGAGCACATCCT
TCTTCTCGTCAGGTAGGTGTACCTTACATCATCGTATTCTTAAACAAATGCGACCTTGTTGATGACGAAG
AATTACTTGAATTAGTAGAAATG
>ACB_C13681U1
TCAGATGGACGGCGCGATCCTTGTATGTGCTGCAACTGACGGTCCAATGCCACAAACTCGTGAGCACATC
CTTCTTTCTCGTCAGGTAGGTGTACCTTACATCATCGTATTCTTAAACAAATGCGACTTGTTGATGACGA
AGAATTACTTGAATTAGTAGAAATGGAAGTACGTGAACTTCTTTCTACTTATGACTTCCCAGGTGATGAC
ACTCCAGTAATCCGTGGTTCAGCTCTTGCAGCCTTAACGGTGAAGCTGGTCCTTACGGTGAAGAATCAGT
TCTTGCTCTTGTAGCAGCACTTG
>ACB_C13833U0
TAAAGCTCGACCGTTAGGTGCTTATTTGATGATTTAAACTGCTGAATTAACGAAGGACTTCAAATTGAGG
CTTGTCAAACTGTTCTAATTCTTTAAAATAGATAGTGGTACTAGCCTTTAAGGTGAATATCAGTATGAGT
TGCAAGCTCTGCCGATCTTTCGTTAATTGATGTTGCAAGCATCAAATAACTGTACCCATCGAATTTAAAA
CTAATGGACAGATTTCGCAAGAGACCTGTCCATTATTTTTTTTGATTACACCTAAGAATTAAGCTGAAAC
TCCTATTCTTTGGACTATTAATG
>ACB_C13974U1
GCGCATGAAATATAACAACCTTGAAAGCTTTCAGACATCTAGTTTATCTGAATAATTTGCAACCATTCCG
GGCTTAAAAGTGTTGTTAATTGGATGATGAATTCAAAATCTTTTATTGAGAGCTCTAATAGAAGAGTAGG
CACCGAAAATATAGTTAGCAACTTCAGAATCTTTTAGATTTTTGAAGGACTTTATGGAAATTACGGTAAA
AGATTAGACCTACACTTCAATTTGATTGCTTGGATTCACAATATGCAACCGAATAAAAAATAGTCTGTGA
ATGGAGTCTAATGAGAGCAAATG
>ACB_C13974U2
GCGCATGAAATATAACAACCTTGAAAGCTTTCAGACATCTAGTTTATCTGAATAATTTGCAACCATTTCG
GGCTTAAAAGTGTTGTTAATTGGATGATGAATTCAAAATCTTTAATTGAGAGCTCTATTAGAAGAGTAGG
CACCGAAAATATATTTAGCAACTTCAGAATCTTTTAGTTTTTTGAAGGACTTTATGGAAATTACGGTAAA
AGATTAGACCTACACTTCAATTTGATTGCTTGGATTCTCAATATGCAACCGAATAAAAAATAGTCTGTGA
ATGGAGTCTAATGAGAGCAAATG
>ACB_C14008U0
CAATAAATGTATCCAAGAACTTTGAAAAAATTCTAGGCATTACATGTGAACCATCCTTCCCACAAATTCA
AAAATATTTAAGTCAATCTGAAGCACAAATTAAACGTGAGGGCCTTACCAGTGTGTGGTCATCTTCAGGT
GCTTTCACTTTTCAAGAAGCAGATAAGGCCATAACCATTGAAGGAACAAGGAAAACCTATTTGGCAGATC
GTTTAGTCTCTGAAAAATCACAAAAGATTCAAACTAAATTTGTGATGAGTAAGGGAACGATATGTCTTTA
TTCATTAAATGAGGTGAAAGATG
>ACB_C14008U7
CAATAAATGTATCCAAGAACTTTGAAAAAATTCTAGGCATTACATGTGAACCATCCTTCCCACAAATTCA
AAAATATTTAAGTCAATCTGAAGCACAAATTAAACGTGAGGGCCTTACCAGTGTGTGGTCATCTTCAGGT
GCTTTCACTTTTCAAGAAGCAGATAAGGCCGTAACCATTGAAGGAACAAGGAAAACCTATTTGGCAGATC
GTTTAGTCTCTGAAAAATCACAAAAGATTCAAACTAAATTTGTGATGAGTAAGGGAACGATATGTCTTTA
TTCATTAAATGAGGTGAAAGATG
>ACB_C14077U141
CCAGGAACCGCTTCGCTGCCTTGGCGCTGCGGGTCGGCGACAGGTAGAAATCGATCGTGTCGCCCCGCTT
GTCGACTGCCCGGTACAGGTAGGTCCACTTGCCCCGCACCTTGACGTAGGTTTCATCCAGGCGCCAGCTC
GGATCAAAGCCACGCCGCCAGAACCAGCGCAGCCGCTTCTCCATCTCCGGGGCGTAGCACTGGACCCAGC
GATAGATCGTCGTATGGTCGACCGAAAGGCACTGTTGCAAATAGTCGGTGGTGATAAACTTATCATCCCC
TTTTGCTGATGGAGCTGCACATG
>ACB_C14077U175
GATTTGAATGAGCGAGTTCAACATCAAGCCCAAATATTAATGAATCTTGTAGACAGTGGTGACCGTGCCG
TATTGCTGTTCGAACCTGGGTTGGACTTTATCGTATCGTTCTTTGCCTGTCTGAAAGCTAAAATTATTGC
AGTACCAGTCAGCTTACCGTTTAACCGTAATGGTTTTTCTAATATTTTGAATATTATGAATGACTGTGAG
CCTAAGATTGTACTCACGACAAAAAAGGGCACTGTTGCAAATAGTCGGTGGTGATAAACTTATCATCCCC
TTTTGCTGATGGAGCTGCACATG
>ACB_C14143U1
CGTACAGATGTAGGAACAGTTTTCATTAATGAAGCAGTTATTAATGGTGAAGCTGAACCTGTCTACAAGT
CAGAACGTCAGCCTAAAGAAGCAGTAACACATGAAAGTGTTGCTAAGGCAGATTTAAAAGTAATTGATTC
GAAGTCTGCTTAGATTTCATTCATCTAAAAAGCATGAATTGCCTCGGTGATTCATGCTTTTTTTGTTTTC
AATTCATGTAGGTGGTGTTAATCTAAAAAAACAAAATACGCATAGTTTTGCGATATAGAAAAATCAAAAG
AAAACGCTTTGAGGGATGTCATG
>ACB_C14143U8
CGTACAGATGTAGGAACAGTTTTCATTAATGAAGCAGTTATTAATGGTGAAGCTGAACCTGTCTACAAGT
CAGAACGTCAGCCTAAAGAAGCTGTAACACATGAAAGTGTTGCTAAGGCAGATTTAAAAGTAATTGATTC
GAAGTCTGCTTAGATTTCGTTCATCTAAAAAGCATGAATTGCCTCGGTGATTCATGCTTTTTTTGTTTTC
AATTCATGTAGGTGGTGTTAATCTAAAAAAACAAAATACGCATAGTTTTGCGATATAGAAAAATCAAAAG
AAAACGCTTTGAGGGATGTCATG
>ACB_C14219U1
AATCCACTACAGATTACTCGTCTGGTCAATGGGCAGTTAAGTCAGGCCCAAATTTAAAAATGGTGCAGCT
TAATCAAGAGTATTGAGCTGCATATTTTTTTAACTTATTCAAAGAATTGTTAAATATTTAAATAAGCACA
AATTGCTTACTTTTTAAATATGAGTGGTGGTTTAATAAGTGAGAGAAAATATTTTATTTTTAATAACTTA
GGGGTCTAAAAACCGAATATGACTATCGGCTAAGTTTATAGTAAAATGAATTTTATAATTTTTTTCAACA
TTTCATGAGTTCTTCAGATTATG
>ACB_C14219U11
TAATCCACTACAGATTACTCGTCTGGTTAATGGGCAATTAACTCAGGCCAAAATTTAAAAGTTATGCAGC
TCAATCAATGCTATTGAGCTGCATATTTTTTAACTTATTCAATGAATTGTTAAATATTTAAATAAGCACA
AATTGCTTACTTTTTAAATATGAGTGGTGGTTTAATAGGTGAGAGAAAATATTTTATTTTTAATAACTTA
GAGGTATAAAAACCGAATATGACTATCGGCTAAGTTTATAGTAAAATGAATTTTATAATTTTTTTCAACA
TTTCATGAGTTCTTCAGATTATG
>ACB_C14272U1
TTTTAACGATCATACTTTTTAAATAATTATTCAAATACAATTATTTATACACACAACAAAAACAAGTATT
ATTTGTTTTTATTAAAATAGGTAACATGACCTATTTTAACCCTACCTAAAGAAATAAAAATAAGTCATTT
GACCCATTTTTTAACCATTAATTAGGTCGAATGACCTAGATTAAAAAAATATAGGTCGTTCGACCTAATT
TTAGTTTAATAGAATTTAAATATTTTATTTATATTTTTTTAATTTCATGGTTTAGAATGCTTTTTTTAAA
TAGTACTTACAGGCTGGATAATG
>ACB_C14272U5
TTTAACGATCATACTTTTTAAATAGTTATTCAAATACAATTATTTATACACACAACAAAAATGAGTATTA
TTTATTTTTATTAAAATAGGTAACATGACCTATTTTAATCCTACCTAAAGAAATAAAAATAAGTCATTTG
ACCCATTTTTTAACCATTAATTAGGTCGAATGACCTAGATTTAAAAAATATAGGTCGTCCGACCTAATTT
TAGTTTAATAGAATTTAAATATTTTATTTATATTTTTTTAATTTCATGGTTTAGAATGCCTTTTTTTAAA
TAGTACTTACAGGCTGGATAATG
>ACB_C14308U0
TCATTAGAAGAGATGAATATCGATTTGAATGAGCTGAAATTTACCAAATTAAATGAAGATAATTCTTCTA
AAACACTGGATAAAATATCTATTCCTGAAGCTAAGAGACTATTAGCTAATTATTTTGATGTCCCTCAAGA
AAATATTTCAATTACAATCAATATGTAAGCTTTTAATTGACCAAAAAAAGAAAAAAGCCTTTCACGTTAA
TGAAAGGCTTTTTTGAATCTTAGCGCTTGGGAGGGAAGATCTTAGATCCGCAGTCTCTCAAACTTACAAC
TATATATTAGGGTATATACGGTG
>ACB_C1434U0
ATGGTCGTGACACATATGATGGTTGCTAAAAACGGCTTTAATCACGTTTTTATGATGTTTACTGTGGTTT
TACTTGCCGTAGCTTTAGTGATTTTGATATTAGGTGAAGAGACTCAAGGTAAAAGACTAGAGTCGATTGG
GCTATAGTTTTTGCCTAACTTTATAGCAAGTAACTAAAAATATAGAGAGATAAGACACAATTTGACGCTC
AGGTGACAGAGTCCCCCTTGTGTCTGTAACATAGCCCACTTAGCATAATACACACTTAAAATAACGACTG
ATTTGGAAGATAAGCTGACTATG
>ACB_C1434U1
ATGGTCGTGACACATATGATGGTTGCTAAAAACGGCTTTAATCACGTTTTTATGATGTTTACTGTGGTTT
TACTTGCCGTAGCTTTAGTGATTTTGATATTAGGTGAAGAGACTCAAGGTAAAAGGCTAGAGTCAATTGG
GCTATAGTTTTTGCCTAACTTTATAGCAAGTAACTAAAAATATAGAGAGATAAGACACAATTTGACGCTC
AGGTGACAGAGTCCCCCTTGTGTCTGTAACATAGCCCACTTAGCATAATACACACTTAAAATAACGACTG
ATTTGGAAGATAAGCTGACTATG
>ACB_C14453U0
AGGTGGTAATTCCCCTGGAACAACCAGTAAAGATCTATTCGGCTAAAGAATTAGCAGCCATGCCGCTTTC
AGTTATGAATGCCGCAATTGAGGCTCAGGAAAGATTTTATCAACTTGAAGAATTAACTCATATGGGGGGG
CAGGCTATAGCAGTTCGCCGTCTCATGGAAGATGGGCACAAACTAATTCAGGTGAAAGAAAAGTCTCGTA
TTCGCTACAAAATCAACAACGAATTTATTCCTCCAAGAATTATTCGTCAGTTGGAAATGCGCGGTCTTGT
AAAATTAGGAGCAGTCACTGATG
>ACB_C14453U1
AGAGGTGGTAATTCCACTGGAACAACCAGTAAAGATCTATTCGGCTAAAGAATTAGCAGCTATGCCACTT
TCAGTTATGAATGCCGCAATTGAGGCTCAGGAAAGATTTTATCAACTTGAAGAATTAACCCATATGGGGG
CAGGCTATAGCAGTTCGCCGTCTCATGGAGGATGGGCACAAACTAATTCAGGTGAAAGAAAAGTCTCGTA
TTCGCTACAAAATCAACAACGAATTTATTCCTCCAAGAATTATTCGTCAGTTGGAAATGCGCGGTCTTGT
AAAATTAGGAGCAGTCACTGATG
>ACB_C14481U0
CAATATATAGCCACAATAGAGAAGGAGCAGCAGCCATTAGGAGATAATCAGCCGTTGCACCAGCAATTGA
AATAATTAATACAGGTCGACGTCCAAATCGGTCACTCAACGCTCCAAGGATAGGTGCAAAAATGAACTGC
ATCAGAGCATACACAGCTAATAAAGCACCATAGTGAACACCGCCTGCTTCAGCTCCAGCCAATGACCGTA
ATAATTCAGGCAAGATCGGCATAATTAAACCAATCCCAACAGCATCCAGAAATATAGTGATTAAAATCAC
GCTCAATGATTTCTTCACAAATG
>ACB_C14481U1
CAATATATAGCCACAATAGAGAAGGAGCAGCAGCCATTAGGAGATAATCAGCCGTTGCACCAGCAATTGA
AATAATTAATACAGGTCGACGTCCAAATCGGTCACTCAACGCTCCAAGGATAGGTGTAAAAATGAACTGC
ATCAGAGCATACACAGCTAATAAAGCACCATAGTGAACACCGCCTGCTTCAGCTCCAGCCAATGACCGTA
ATAATTCAGGCAAGATCGGCATAATTAAACCAATCCCAACAGCATCCAGAAATATAGTGATTAAAATCAC
GCTCAATGATTTCTTCACAAATG
>ACB_C14516U0
CTCATCTAATCTTATTGAAAAATTGTATTATCCCAATAGTTATGATGAATTATCATCATACTATGTGACA
ACCTAAAGAAAATATTCTTTTTTTATATTCGTGTGATTTTTTAAGTTACATTGAAACACTTTAATTCTAA
GTTTTTTATTTTTAAAGAATTTTATTCTTACCAAAAATTAAAAAACTTGATTTAAATATTACAAATACCC
CACAAAATCTGCAAAAGTTATGCATAACTTATGTTTAACATTTCTTAATGAAAAAAATTAAATTTATATT
AATTTTTAAAGGATAAATTTATG
>ACB_C14516U6
CTCATCTAATCTTATTGAAAAATTGTATTATCCCAATAGTTATGATGAATTATCATCATACTATGTGACA
ACCTAAAGAAAATATTCTTTTTTTATATTCGTGTGATTTTTTAAGTTACATTGAAACACTTTAATTCTAA
GTTTTTTATTTTTAAAGAATTTTATTCTTACCAAAAATTAAAAAACTTGATTTAAATATTACAAATACCC
CACAAAATCTGCAAAAGTTATGCATAACTTATGTTTAACATTTCTTAATGAAAAAAATTAAATTTATATT
AATTTTTAAAGGATAAATTTATG
>ACB_C14777U1
ACTTTTTTAACAATAGAAAGTTAAAATTATTTTTAATAATATTACACAAATATAATATATTATTTGTTAT
ATGTAATAAAATTAAAAAATACTTTATTATTCAGCACAAATAATAAAGATTAGATATTTTCATCATTAAT
TGAAAAAAATTCATTTTTATAAGCAGTTAAAAAATCTAAAATATATAAAAATATAACTTATTTTTTAATT
ATGGCTATTCAACGTCAAAAACTCGAACTCCCATCTGGACATAATAAATTATTACTCCATTCTTGCTGTG
CTCCCTGCTCTGGAGAAGTAATG
>ACB_C14777U9
ACTTTTTTGATAATAGAAAGTTAAAATTATTTTTAATAATATTACACAAATATAATATATTATTTATTAT
ATGTAATAAAATTAAAAAATACTTTATTATTCAGCACAAATAATAAAGATTAGATATTTTCATCATTAAT
TGAAAAAAATTCATTTTTATAAGCAGTTAAAAAATCTAAAATATATAAAAATATAACTTATTTTTTAATT
ATGGCTATTCAACGTCAAAAACTCGAACTCCCATCTGGACATAATAAATTATTACTCCATTCTTGCTGTG
CTCCCTGCTCTGGAGAAGTAATG
>ACB_C14800U14
GGCCTAAACGTTCCAATATACTCGACACACTCATCTGCATTTTTATTATCAATCAAACTTATATTTAAGC
CGTATTTTAATTAAAAAAAGACTAATCTGTCTATCTATACTCATTTTCAAAATGTAACTAGTCTAAATAT
GCATTTTTACGTTAATTTCTTATTAAATAGGTATTTAAACCGTAAAATTCGATCATTTTAAAGTACTATA
AATCATAGAGGTATTATTAAATTTTTTAAATAAAAATCAAACATATAGCAAGAAATTAAATTTTAAGATT
AATAAAATTCAGGATGAGATATG
>ACB_C14800U3
GGCCTAAACGTTCCAATATACTCGACACACTCATCTGCATTTTTATTATCAATCAAACTTATATTTAAGC
CATATTTTAATTAAAAAAAGACTAATCTGTCTATCTATACTCATTTTCAAAATGTAACTAGTCTAAATAT
GCAGTTTTACGTTAATTTCTTATTAAATAGGTATTTAAACCGTAAAATTCGATCATTTTAAAGTACTATA
AATCATGGAGATATTATTAAATTTTTCAAATAAAAATCAAACATATACCAAGAAATTAAATTTTAAGATT
AATAAAATTCAGGATGAGATATG
>ACB_C15067U1
TGCTGCGATTGGTATTGTTGGCGGTAAATTGGTTGGAGTTGACTTTCTTGGCGTTGATGAAGGCTCCTTT
TGGAGTGGTATGCAAAATAATGTTCAATTTGGCCACGATGTCGTAAATGGCATTATTAAGAGCATTGTAT
TTGCTTTGCTGTGTACATGGATTGCTGTTTTCCAAGGGTATGCATGTGATCCGACACCTGAAGGCATTGC
AACGGCAATGACCCGCACGGTTGTATATTCTTCATTATGTGTTTTAGGTTTTGATTTCGTGTTGACTGCG
GTCATGTTCGGAGGGATTTAATG
>ACB_C15067U4
TGCTGCGATTGGTATTGTTGGCGGTAAATTGGTTGGAGTTGACTTTCTTGGCGTTGATGAAGGCTCCTTT
TGGAGTGGTATGCAAAATAATGTTCAATTTGGCCACGATGTCGTAAATGGCATTATTAAGAGCATTGTAT
TTGCTTTGCTGTGTACATGGATTGCTGTTTTCCAAGGGTATGCATGTGAGCCGACACCTGAAGGCATTGC
AACGGCAATGACCCGCACGGTTGTATATTCTTCATTATGTGTTTTAGGTTTTGATTTCGTGTTGACTGCG
GTCATGTTCGGAGGGATTTAATG
>ACB_C15069U0
TAAAGCAACTTTGTCAGAAGCTTAAAACCGAAGCAAAAATCAAAAAGCGGCTAATTTAATTTAGCCACTT
TTCTTTATGACTATTTAAATCGGAATTAACTGCCAAACTAAAATGTGAACATACAGTTACATGATCAAAA
AATTCTAAATTTCTACATAAATCATTATATTTTCTATATTTTCCCCAAAACTATGCTCTACTTATTGTTT
ACCAGATGACCTAAAAACATACCAATGACCATCGTTAAAGATAGATTTGCTATACTAGATAAGCAGTGTT
AGCCGTCGTTATTAAATTTTATG
>ACB_C15069U11
TAAAGCAACTTTGTCAGAAGCTTAAAACCGAAGCAAAAATCAAAAAGCGGCTAATTTAATTTAGCCGCTT
TTCTTTATGACTATTTAAATCGGAATTAACTGCCAAACTAAAATGTGAACATACAGTTACATGATCAAAA
AATTCTAAATTTCTACATAAATCATTATATTTTCTACATTTTCCCCAAAACTATGCTCTACTTATTGTTT
ACCAGATGACCTAAAAACATACCAATGACCATCGTTAAAGATAGATTTGCTATACTAGATAAGCAGTGTT
AGCCGTCGTTATTAAATTTTATG
>ACB_C1511U1
AAATAAGCTGGTAATGTGTTTGCTACCATTTGCGTACTCACCCCAAAATCATGGGCCATTTGAGGCAACG
CAGGTAAGTACATATCAATGGATAATGGCCCTAAAGCCGTGAGTAAAGCGAGCAACATAATCCAGCCAAT
AGAATATTGACGCTGGGCTGTTTGTTCAGACATAACGATATTTCATTTTTCAATCATTTGCATACAGACA
AGCTTACACTGTCTATCGTATGATTTGTGCAACATTGGTGTAGAAATACGCAAATCCTTTATCACTCAGG
TTGATCAGCAAGGACTTCATTTG
>ACB_C1511U5
AAATAAGCCGGCAATGTGTTTGCTACCATTTGTGTACTCACCCCAAAATCATGGGCCATTTGAGGCAACG
CAGGTAAGTACATATCAATGGATAATGGCCCTAAAGCCGTGAGTAAAGCGAGCAACATAATCCAGCCAAT
AGAATATTGACGCTGGGCTGTTTGTTCAGACATAACGATATTTCATTTTTCAATCATTTGCATACAGACA
AGCTTACACTGTCTATCGTATGATTTGTGCAACATTGGTGTAGAAATACGCAAATCCTTTATCACTCAGG
TTGATCAGCAAGGACTTCATTTG
>ACB_C15165U0
TTCGTTCTGCCACCTTAATTTAAATGTTTTGGCAGAACTCCCAATAAAAAGGAGTTGGCTTTGCACATCC
ATTATTTCTTGGCAGCCTTTGCCAAAAGCTATAACGACACAACTTAACAATTTAAAGCAGCTTGATCACC
TGTAGGGTTTTCATGCTTTAAGTCATTACGGCTCAAAAAACTTGCATCAACAATAAAACTTGAGATGTGC
CAAGCACAGTCTTCATGGCTTTGCTGTGCCTTTTTTTCTCCCAAAAAAGTATCTCATTTAGAAACAACAA
GAATTTATAACGGTAAAACTATG
>ACB_C15165U1
GGGAGGGGGACATCTTCGGATGTGCTGATTTTTGGGTAAATCAGTCTGCTAACCCCTTTTCGTTTCGCCA
CCATAATCATTTAGCAGTGATGTGGCGAAACTTCTTTCTTACCCAAAGGAGTTCGCACATGCGTACTATT
TCTTATTTATTGGCTTTTGCCAAATTCTCTTTATTTATACCGCCGAAACAGTCTTTAAAACGGCTCTAGG
TTTTCTACACCTTAAGAATCGTCACGACTAAAAAATCATATCAACAACAAAACTCGAGATAGGCGAGCAC
ACCACTTGTGCGGCTTTTGCATG
>ACB_C15165U77
TGTGTGTCGGGAACTCGTTCGCCCCCTTTTTCTCTACGGTAGGGCGGAAGGGGGACACCTCTGGTGTGCT
GGTTCCTTTGTTTCCAGTCTGCGAACCCCCTTTCGTTCTGCCACCATAATTTAAATGTTTTGGCAGAACT
CCCAATAAAAAGGAGTTGGCTTTGCACATCCATTATTTTTTGGCACTCATTGCCATAAGCTATAACGACA
CAACTTAAAAATTTAAAGCAGCTTGATAGCCTGTAGGGTTTTCATGCTTTAAGTCATTACGGCTCAAAAA
ACTTGCATTAACTATAAAACTTG
>ACB_C1516U3
GCAATTAGTTGTAGTGGCGCAGCAAGCTTTTAGCTATGCACATAGTTGGGTACTTACCATCTCAGCGATC
TGTTTCTTCCTTTTAACTGTATTTGTCTGGTTTAGTTTTCCGAAGAAAGTAAATTAATATTTTTCACAGT
ATTTAAAGTTTCGGTAGAAAACTTTTTCTTCGAAACTTTAAAATTCACTGATAGTCCAGACAAATGATGT
AGTTCGCAGTTTATCTGTACGGATATGAGCTTTATACGTTCACACTCTTTTAAAAACAAAGTATGCTTAT
GCCTGTAACAAGGAGCATACATG
>ACB_C1516U6
GGTGATCCGAATCAAAATTTCTTTACCATTACTCAAAGTCAAAAAGACCACTATACGATTATGCAAATTT
TTACCGAGAAGGGAAATTATTCGGCTGAAATTAAGGATGGGGTGGGACTCGTGCAAACGATGGATGAGGG
TGTTACAGATCAGGAGTTACACCATGATCATCCTTAGACAAATAAACGGTTCTGGTAGAGAAAAGAAGCC
AGTTCGTAGTTTATCTGTACGGATATGAGCTTTATGCGTTCACACTCTTTTAAAAACAAAGTATGCTTAT
GCCTGTAACAAGGAGCATACATG
>ACB_C15215U0
GTATTTATCTGATCATGGCGAATCAACCGGAGAACATGGTTTATATTTACATGGTTCACCTTATGCAATC
GCACCGAGCCAACAAACACATGTACCAATGATTATGTGGTTCTCTGAAAGTTGGAAACAACATAATCTTG
CTCAAGTGAATTGTTTAAGCCAACAAACTAAACAAAAGTTAAGTCAGGATAATTTATTCCCAAGTTTGTT
AAGTTTGCTGGATGTAAAAACTCAGGTCATCAACCCTCAACTGGACATGTTGCACTCTTGTGCCCATGTA
AACTAAAGCGAGCCTAGAACATG
>ACB_C15215U1
GTATTTATCTGATCATGGCGAATCAACCGGAGAACATGGTTTATATTTACATGGTTCACCTTATGCAATC
GCACCGAGCCAACAAACACATGTACCAATGATTATGTGGTTCTCTGAAAGTTGGAAACAACATAATCTTG
CTCAAGTGAATTGTTTAAGCCAACAAACTAAACAAAAGTTAAGTCAGGATAATTTATTCCCAAGTTTGTT
AAGTTTGCTGGATGTAACAACTCAGGTCATCAACCCTCAACTGGACATGTTGCACTCTTGTGCCCATGTA
AACTAAAGCGAGCCTAGAACATG
>ACB_C15338U0
GCAGGAGGCGTTGTCACATCTTCGCAAATCGGGGGAAACACCTGAAGAGGAGCATCTGGCAAGATTATCG
CCGCTGATACATGGCCATATAAATATGCTGGGGCATTATACGTTTTCGTTACCGGAAGATATTCTGAAGG
GCGAGTTAAGACCATTAAATTTCAATACAAACAATGAATTAACCTCTTAGCGTGGTTTTTTACATCATTG
GACCTTGAACCCCGAAGCTGGTTGAGATACATTTCCAGAGGTCAATGCAATCGTGGCCGAAGCGCCGCCT
CAAACCAACGTTTGTGATACATG
>ACB_C15338U1
GCAGGAGGCGTTGTCACATCTTCGCAAATCGGGGGAAACACCTGAAGAGGAGCATCTGGCAAGATTATCG
CCGCTGATACATGGCCATATAAATATGCTGGGGCATTATACGTTTTCGTTACCGGAAGATATTCTGAAGG
GCGAGTTAAGACCATTAAATTTCAATACAAACAATGAATTAACCTCTTAGCGTGGTTTTTTACATCATTG
GACCTTGAACCCCGAAGCTGGTTGAGATACATTTCCAGAGGTCAATGCAATCGTGGCCGAAGCGCCGCCT
CAAACCAACGTTTGTGATACATG
>ACB_C15448U0
AAATCTTATGCTCTGGCAGAACTCCATAAATAAGGAGTTGGCTTTGCGCATCCATCATTTCTTGGCAACC
CTTGCCAAAAGCTATAACAACACAGCTTAAAACATTTAACGCAGCTTGATCGCCGTAAGGCTTTTTCAGG
CTTTAGCTCGTTATTACTTAAAACTTCGAACAACTAAAACTTGAGATGTGCTGGGCACAGTCTTTACGGC
TTTGCTATGCCTTTTTTTCTCCCAAAAAAGTCAGCAGTTTTTTATATCTCATTTATATACAACAAAAATT
TAATTTATAACGGTAAAAATATG
>ACB_C15448U14
TAAATCTTATGCTCTGGCAGAACTCCATAAATAAGGAGTTGGCTTTGCACATCCATCATTTCTTGGCAAC
CCTTGCCAAAAGCTATAACAACACAGCTTAAAACCATTAACGCAGCTTGATCGCCGTAAGGCTTTTTCAG
GCTTTAGCTCGTTATTACTTAAAACTTCGAACAATTAAAACTTGAGATGTGCTGGGCACAGTCTTTAGGG
CTTTGCTACGCCTTTTTTCTCCCAAAAAAGTCAGCAGTTTTTTATATCTCATTTATATACAACAAAAATT
TAATTTATAACGGTAAAAATATG
>ACB_C15684U1
CTTTCTCGTTCTGCCACCATAATTTTAATGCTTTGGCAGAACTCCCAATAAAAAGGAGTTGGCTTTGCAC
ATCCATTATTTCTTGGCAGCCTTTGCCAAAAGCTATAACGACACCACATAAACTTTAAAGCAGTTTGAGG
GCTATTAGCGCTTTCAGGCTTTAAATCGTCACAACAAAAAACTTAGCAACAATAAAACTTGAGATGTGCC
AAGCACAGTCTTTATAGGCTTTGCTGTGCCTTTTTTTCTCCCAAAAAAGTATCTCATTTACAAACAACAA
GAATTTATAACGGTAAAACTATG
>ACB_C15684U11
CCCTTTTCGTTCTGCCACCATAATTTTAATGTCTGGCAGAACTCCCAATAAAAAGGAGTTGGCTTTGCAC
ATTCACTATTTCTTGGCAAGCTTTGCCAAAAGCTATAACAACACAACTTAGTTTATTAACGAGTTTGATC
GCCATTAGGTTTATCAAGCTTTAAATCATCACAACCAAAAACTTAGCAACTATAAAACTCGAGATGTGCC
AAGCACAGTCTTTATAGGCTTTGCTGTGCCTTTTTTTCTCTCAAAAAAGTATTTCATTTACAAACAACAA
GAATTTATAACGGTAAAATTATG
>ACB_C1573U1
CTTTACGTCTTGCTGGCGAGTTGCTTGATGCAGCTGAAGGCAAAGGTGCTGCGATCAAAAAACGTGAAGA
CGTGCACCGTATGGCAGAAGCTAACAAAGCCTTCTCTCACTACCGTTTCTAAGCGGATAAAACAGTCCCT
AATCAGGAGAATACTCATGCATACAGTAGCTAGATTCAACATTGCTCTCTACCAAAGTGGGGGCTTTGCG
GGTATTTAAGTTGCCCCGCTTGAGTATTCGTGCGCATCAATTTAATTGGTGCGCCCTGTTTTAAAGATAA
CATTTAGGAATGTAGACATCATG
>ACB_C1573U3
CTTTACGTCTTGCTGGCGAGTTGCTTGATGCAGCTGAAGGCAAAGGTGCTGCGATCAAAAAACGTGAAGA
CGTGCACCGTATGGCAGAAGCTAACAAAGCCTTCTCTCACTACCGTTTCTAAGCGGATAAAACAGTCCCT
AATCAGGAGAATACTCATGCATACAGTAGCTAGATTCAACATTGCTCTCTACCAAAGTGGGGGCTTTGCG
GGTATTTAAGTTGCCCCGCTTGAGTATTCGTGCGCATCAATTTAATTGGTGCGCCCTGTTTTAAAGATAA
CATTTAGGAATGTAGACATCATG
>ACB_C15757U14
GCTGAAGGCAAAGAAACCCGTCATATTGATGGTAAAGACTATGTGCTTGAGTATCCGATCAAGGCTGACT
TTGCCCTGATTAAAGCCTATAAGGGCGACCGCTGGGGCAATCTGGTTTACCGTAAATCTGCACGTAACTT
TGGCCCGATCATGGCCATGGCTGCTGATGTCACCATTGCCCAGGTTTCTGAAGTGGTTGAACTGGGTGGA
TTAGACCCGGAACACATCATTACCCCAGGTATTTTTGTACAGCACGTTGTACAAGTACAGCCCGCACAGT
AAGCAATAAGGAGAAATAACATG
>ACB_C15757U2
GCCGAAGGCAAAGAAACCCGTCATATTGATGGTAAAGATTACGTGCTTGAGTATCCGATCAAGGCTGACT
TTGCCCTGATTAAAGCCTATAAGGGCGACCGCTGGGGAAATCTGGTTTACCGTAAATCTGCACGTAACTT
TGGCCCGATCATGGCCATGGCTGCTGATGTCACCATTGCTCAGGTTTCTGAAGTGGTTGAATTGGGTGGA
TTAGACCCGGAACACATCATCACCCCAGGTATTTTTGTACAGCATGTTGTACAAGTACAGCCCGCACAGT
AAGCAATAAGGAGAAATAACATG
>ACB_C1575U3
CAAGCATACCCCTATCAAAAATTTGGCCATGCAAAAGCACAGGTTTTATCTGTAGCAAAAACTGCATTAG
CAAGTCAGGATTTACAAACAATCGGAATTATTTCACCACAAGAACAGCTGAATAATGAACCTGTGTATTT
GGTCAGAGCAAAACTCGATAAACAGCTGGTGAAGGCTTATGGCAAGGATATGCCTTTACAGGTGGGAATG
ACTCTTGAAGGCGATATCATGCATGAAAAGCGTAAATTGTATGAGTGGGTTTTAGAACCATTATTTAGTA
TTACAGGAAAACTATAGTCCATG
>ACB_C1575U4
CAAGCATACCCCTATCAAAAATTTGGTCATGCTAAAGCACAGGTTTTATCTGTAGCAAAAACGGCATTAG
CAAGTCAAGATTTACAAACAATCGGAATTATCTCACCACAAGAACAGCTTAATAATGAACCTGTGTATTT
GGTAAGAGCAAAACTCGATAAACAGATAGTGAAAGCTTATGGCAAGGATATGCCTTTACAGGTAGGGATG
ACTCTTGAAGGCGATATCATGCATGAACAGCGTAAATTGTATGAGTGGGTTTTAGAACCATTATTTAGTA
TTACAGGAAAACTATAGTCCATG
>ACB_C15835U24
AATAAATATAAAACTTCTACTTCTGAAGAGTATAGAAAAGCTATTGTTTTAATCTTTAAAGAACGTGGTT
ACACCTGGCTAGAAATGGGGCAGCTATTCGAAAGGTCAATTTAAACTTTTTCTAAAATTAACATAATACA
CGTTATACGAATTCCCAAGGCATGGCTTTTAGTCATGCTTTTTTTATCAAAAGAGTATAGCTGAATGATA
GCGAGCCAAATCGCATACAATATCTATCATTAGACTTAATGCAATAATTAAATGATATTGTTATCATTAA
TCTAATCGAATTAAGACTAAATG
>ACB_C15835U6
TTCTTCCTTAGCTAAATCTATACCAATTATTTTTCCTGCCCTTGGAACAAATTATCTACGAGATCACCGA
TCTTATATTTATTTTGGGACATTCTAAATTCCTTCTCCAATTAAGTTTTTCTAAAATTAACATAATACAC
GTTATATGAACTTACCAAGCATGACTCTACTGTCATACTTTTTCTATCAAAAGACTATAGCTGAATGATA
GCGAGCCAAATCGCATACAATATCTATCATTAGACTTAATGCAATAATTAAATGATAGTGTTATCATTAA
TCTAACAGAATTAAGATTAAATG
>ACB_C15835U7
TTTTCAAGATGGTTGTTACGCTATTTCAAATCAATGGGGATCTGGAAATATCGGTGAATTTATAGATCAA
GCGCGAAGTCTTAATTATGAGATAGAAATTAAGGAAAATAGTTAAGAGTTCCTAAAATTAACATAATACA
CGTTATACGAATTCCCAAGGCATGGCTTTTAGTCATGCTTTTTTTATCAAAAGAGTATAGCTGAATGATA
GCGAGCCAAATCGCATACAATATCTATCATTAGACTTAATGCAATAATTAAATGATATTGTTATCATTAA
TCTAATCGAATTAAGACTAAATG
>ACB_C15847U0
CTGCTCGAGGCGGTTACGACATTCCTTCAGGTGTAAATCCAATTACACAGCTTCATGAAGATGAGATGGT
TTTACCTTCTCAACATGCAAATACCATTCGTGAAATGGGTAACGCATTACGCAATGGGGCAAGTTTTGGA
GCTGCTGCGGTTGCTGAAGGTGGGGGAGGTGGTACCACTGTTTTCAACATTAGTGCCATTGATGCCAAAG
GAGTTAGAGACTTTATGAAGAAACATGGCCGTGATTTGGCTGGTGGACTTAAAGGCTATAACCGCAGTTT
TGGGAAATAAGGAGACAACTTTG
>ACB_C15847U2
CTGCTCGAGGCGGTTACGACATTCCTTCAGGTGTAAATCCAATTACACAGCTTCATGAAGACGAAATGGT
TTTACCGTCTCAACATGCAAACACCATCCGTGAAATGGGCAACGCATTACGCAATGGGGCAAGTTTTGGA
GCTGCTGCGGTTGCTGAAGGTGGGGGAGGTGGTACCACTGTTTTCAATATTAGTGCCATTGATGCCAAAG
GAGTTAGAGACTTTATGAAGAAACATGGCCGTGATTTGGCTGGTGGACTTAAAGGCTATAACCGCAGTTT
TGGGAAATAAGGAGACAACTTTG
>ACB_C16026U0
CTTGTTGATGCTCAAGCTCCAACTCGGCAATATATTGCTCGTATTCAGCCTTGATTCGGCCATTACGGGT
ATTTGATAAAATGAGCGTCGTGATAATAATACCAATACCAGCACCAATAAGCATGGCCAGCCATACGGAC
ATAAATTTTCCTTAACAAATACACATCATCGCGATAGATGAGCAATCATATCTAAAATTAGGGAGTAGCT
TAAACTTTTGTCAAAGGCAGTCATCTACTTCACATAAAAAGATGCTAAGGTATAAGTAGAACAAGTGTGC
TGCTGAATATAACTGAATTTATG
>ACB_C16026U1
CCTTGATTCGGCCATTACGGGTATTTGATAAAATGAGCGTCGTGATAATAATACCAATACCAGCACCAAT
AAGCATGGCCAGCCATACGGACATAAATTTTCCTTAACAAATACACATCATCGCGATAGATGAGCAATCA
TATCTAAAATTAGGGAGTAGCTTAAACTTTTGTCAAAGGCAGTCATCTACTTCACATAAAAAGATGCTAA
GGTATAAGTAGAACAAGTGTGCTGCTGAATATAACTGAATTTATGAAAACGATACTTATTGCAAATCAAA
AGGGCGGATGCGGAAAAACCATG
>ACB_C160U0
CTGTAGCGATCCATGCAGAAGCAGTGGATGCACAAGGTAACGTAGATGTTGCAGATGCAGACGTGACAGT
AACAGTTGATACAGTCCCTGCAGACCTGATCGGTGCGATCACGATTCCTGAAGACCTAAATGGCGACGGT
ATCTTGAATGCAGACGAGCTAGGCACAGACGGCAGCTTCAATGCACAAGTGGCGTTGGGACCGGATGCGC
TTGACGGTACAGTGGTGAATGTCAATGGTGTGAACTACACCGTGACAGCGGCTGACCTTGCAAAACGGCT
ATATCACAGCAGCGATTCCTGTG
>ACB_C16109U0
CATCACAAGTATTGATGAAGATGCTTATATAATGGTTGCAACCAATGGTTTATTGGGTGAGAAATATTTA
AAAATCGTACCGGGTGGTGGTCTAAACTACCTTAAACGTGGCGATACTATTTCTAATACCCAAGGAACGA
TGGATCTAGAAGATCTTATTAGTAAATTTATTACTGGTGGTGGCGCAGGTAAGGTTGCCGCTGGTTCATC
CTCAGCAGAAGAAAAAGCTCCTGCAAGTACTGACAGCAGTGCACAGCCGTCATTTGTTGAGTAAGAGATT
ATTTGAAGGAGTGGTTCCAGGTG
>ACB_C16109U1
CATCACAAGTATTGATGAAGATGCTTATATAATGGTTGCAACCAATGGTTTATTGGGTGAGAAATATTTA
AAAATCGTACCAGGTGGTGGTCTAAACTACCTTAAACGTGGCGATACTATTTCTAATACCCAAGGAACGA
TGGATCTAGAAGATCTTATTAGTAAATTTATTACTGGTGGTGGCGCAGGTAAGGTTGCCGCTGGTTCATC
CTCAGCAGAAGAAAAAGCTCCTGCAAGTACTGACAGCAGTGCACAGCCGTCATTTGTTGAGTAAGAGATT
ATTTGAAGGAGTGGTTCCAGGTG
>ACB_C16128U1
TTTTTTTCCATGTAGCTCCACAACACGGAAAGTAATTTTTTCCAGCTGTGTCAACTCTCCTTTATATTGG
CTCAAAATCAAACGTTCAAAAGTCTGCTGATTAAGCATTTGTTTGATTTCATGAAAGAATTGCTGTTCTT
GCTCAAAGGAGAAAACCGACACTGATATACCTAAAAAATGGTGACTCATATAAAGTGAAAGTTTAAAGGG
TATAGGATTAAAAATAAAATAACTTTACGACTGTTTTGTATTTCTATACATTTGTATTTTTAATCAAAAA
ATAAACTTATGAGTAAATCGGTG
>ACB_C16128U2
TTTTTTTCCATGTAGCTCCACAACACGGAAAGTAATTTTTTCCAGCTGTGTCAACTCTCCTTTATATTGG
CTCAAAATCAAACGCTCAAAAGTCTGCTGATCAAGCATTTGTTTGATTTCATGAAAGAATTGCTGTTCTT
GCTCAAAGGAGAAAACCGACACTGATATACCTAAAAAATGGTGACTCATATAAAGTGAAAGTTTAAAGGG
TATAGGATTAAAAATAAAATAACTTTACGACTGTTTTGTATTTCTATACATTTGTATTTTTAATCAAAAA
ATAAACTTATGAGTAAATCGGTG
>ACB_C16151U0
GACATTTCTTTAGAGGGTATAGAGGACTTACGGTCCACCAAGAATAAACTGAGTTTTTTACTTTATGAAT
TAGGTATTTCAACTAGAGATCAAGAAGGTTTTCAATGGAAGCAAAACAACCAGAAGTAAAAGAGCAAGAA
GACATATTGTCTTTAGGCTTAGGGGGGAATGTCAAAAAAATTCTCATTAAGGCAGAGAAGTACCATTGTT
CACTTTGCGATCAAATTTTAGATCCAAAAGTTGAAAACCCAATAGATCATTCAATGTTATGCACTGGGTA
TTAAGTTAAGAGGATTACCTATG
>ACB_C16151U1
GAAATTTCAATAAGTAGTATCGAGGATTTACGAACAACAAAGAATAAATTGAGTTTGTTATTAGTTGACC
TTGATATTTCGATTAAAGCTCAGGAGGCATTTACATGGAAACAAAGCATCCAGAAGTAAAAAAGGAAGAA
GACATATTGTCTTTAGGCTTAGGCGGGAATGTCAAAAAAATTCTCATTAAGGCAGAGAAGTACCATTGTT
CACTTTGTGATCAAATTTTAGATCCAAAAGTTGAAAACCCAATAGATCATTCAATGTTATGCACCGGGTA
TTAAGTTAAGAGGATTACCTATG
>ACB_C16216U1
AAAATTGTGGAGCTTTGATCCGACCAGCTTTATTGCCCATGGCGTTGATCAGGTAGATGCGGCAGTATGT
ATTTCGGCTAAACAACCTTCTGAACAAGGTTGGCTGGTATTTAATTTTAACAATCATGCACTTGAACAAG
TGAATCATTTTAGCCACATTATAGAAATTGTTGAAAATAATGAAGCAGCCAAGCAAATTGGCCGAGAAAA
ATTTAAAATGTATCGTCGTTTAGGTATAGAACCTCGAACCTTTAAATTATAACGCGCTAAAATGTAAATA
CTGTTGAGCAAAGGAGAACTGTG
>ACB_C16216U5
AAAATTGTGGAGCTTTGATCCGACCAGCTTTATTGCCCATGGCGTTGATCAGGTAGATGCAGCAGTATGT
ATTTCGGCTAAACAACCTTCTGAACAAGGTTGGCTGGTATTTAATTTTAACAATCATGCACTTGAACAAG
TGAATCATTTTAGCCACATTATAGAAATTGTTGAAAATAATGAAGCAGCCAAGCAAATTGGCCGAGAAAA
ATTTAAAATGTATCGTCGTTTAGGTATAGAACCTCGAACCTTTAAATTATAACGCGCTAAAATGTAAATA
CTGTTGAGCAAAGGAGAACTGTG
>ACB_C16230U0
TGGGCTTTGCGACGAGTTGGAAGGATCGCGGCTGGATGATCCTGCAGCGCGGCGGTTTGCAGCTCGAATT
CTTCCCCTATCCTGACCTCGACCCAGCTACGAGCTCGTTCGGCTGTTGCCTGCGGTTGGATGATCTCGAT
GCCATGGTGGCATTGGTGAACGCGGCGGGAGCCGAGGAAAAAAGCACCGGCTGGCCGCGCTTCAAAGCTC
CGCAACTGGAGGCGAGCGGCCTGAGGATCGGCTACCTGATCGATCCCGACTGCACGCTGGTGCGGCTGAT
CCAGAACCCCGACTGACCGCATG
>ACB_C1625U5
GCAATTAGTTGTAGTGGCGCAGCAAGCTTTTAGTTATGCACATAGTTGGGTGCTTACCCTCTCAGCGATC
TGTTTCTTCCTTTTAACTGTATTTGTCTGGTTTAGTTTTCCGAAGAAAGTAAATTAATATTTTTCACAGT
ATTTAAAGTTTCGGTAGAAAACTTTTTCTTCGAAACTTTAAAATTCACTGATAATCCAGACAAATGATGT
AGTTCGCAGTTTATCTGTACGGATATGAGCTTTATGCGTTCACACTCTTTTAAAAACAAAGTATGCTTAT
GCCTGTAACAAGGAGCATACATG
>ACB_C1625U6
GCAATTAGTTGTAGTGGCGCAGCAAGCTTTTAGCTATGCACATAGTTGGGTACTTACCATCTCAGCGATC
TGTTTCTTCCTTTTAACTGTATTTGTCTGGTTTAGTTTTCCGAAGAAAGTAAATTAATATTTTTCACAGT
ATTTAAAGTTTCGGTAGAAAACTTTTTCTTCGAAACTTTAAAATTCACTGATAGTCCAGACAAATGATGT
AGTTCGCAGTTTATCTGTACGGATATGAGCTTTATACGTTCACACTCTTTTAAAAACAAAGTATGCTTAT
GCCTGTAACAAGGAGCATACATG
>ACB_C16291U0
CTTCACGCATCAACCAGTAAATTTGATTGATATGAAGCCCATCTGGCAAATCACCCCCTTTCATTCTAAC
TGTTTCACACCATGCGCCAAACTGCTCTAACCAACCGTCAATAGTATATTTAGACCAATCCATTTGTTGT
GTTTTTAAAACTGCACTCATTTTTCACCTACCAATTGCTCAATTTGTTTAATCGCCACGCCTGCTTTCAC
TTGCTCTGTGCTGAACCGTAAAACTGTAAAACCCATCATTGCTGCGGAGTTGTATTTCTCCATATCCCCT
ATATAGCCTTTACCCCTTGTATG
>ACB_C16306U0
TCAAAAAGTATTGAGCATAAATCCAAACAGAATAATTTTTATAAATTGACAGATTCACAAATTAATATGT
TCGGTAATCAGCTTTCACGCTTACATGAAGTATCTCACCTAGCACAACAAGGTGAAAGTTATGACGATTT
AGCTATTAAAATTAAGGATATGCTACGAGATCCAATCCAACAAAAACAACTTATTCCTCATCTTAAAAAT
TTAGGTTTTAAGGCATAAAGATCAATTGTGTAGCGGTTGACTACTTGTTAATGTATCTTAGTTTACATAA
TAGACAACCAAAATCATAAGATG
>ACB_C16306U1
AAGTATTGAGCATAAATCTGGACAGAATAATTTTTATAAATTGACAGATTCACAAATTAATATGTTTGGT
AATCAGCTTTCACGCTTACATGAAGTATCTCACCTAGCACAACAAGGTGAAAGTTATGACGACTTAGCTA
TCAAAATTAAAGATATGTTGCGAGATCCAATGCAACAAAAACAACTTATTCCTTATCTTAAAAACTTAGG
CTTTAAGGCATAAAAGATCGACTGTGTATGTAGCGGTTGACTGTTTGTTGATGTATCTTGGTTCACATAA
TAGACAACCAGAATTACAAGATG
>ACB_C16381U0
CCAAATGACTATGAACGTCTTTTAACTAAATTTGTTGCAGATGGACGAGATATTAATGCGACTAATCCGG
AAGGCGAACGCATCCATGACGTGATTGCTAAATTCCCACGTCAATCAGCGCCGTTTTTAGAAGTTTTAGC
AAAGTTTGCTTAAGCTTTTTTTATTTGAATAAGACTGCATAATCTATCTTAGTAAAATTTAGTAGATAGA
TTATGTGGTTCATTCAAATATCTAAATTATTTACTTTTATAAAAAATAATCTTAAAGTCATCAGCACTAT
TTCATTCCAAATATAAATTCATG
>ACB_C16381U13
CCAAATGACTATGAACGTCTTTTAACTAAATTTGTTGCAGATGGACGAGATATTAATGCGACTAATCCGG
AAGGCGAACGCATCCATGACGTGATTGCTAAATTCCCACGTCAATCAGCGCCGTTTTTAGAAGTTTTAGC
AAAGTTTGCTTAAGCTTTTTTTATTTGAATAAGACTGCATAATCTATCTTAGTAAAATTTAGTAGATAGA
TTATGTGGTTCATTCAAATATCTAAATTATTTACTTTTATAAAAAATAATCCTAAAGTCATCAGCACTAT
TTCATTCCAAATATAAATTCATG
>ACB_C1643U0
CATGACTTTTAAATTCTTTCTGCTATAATCCGCCCACGCACTTAAATTTCCGTTCATTACCTGAACATTC
TGTTCTATTCATTGTAAGCGCACGCTGTCCATAGAGAGGACCATTTCTTGCGCCCCAATCGCTCAGCGAT
TCTTCAGGTTGCGGCCGTAATCAAGCGTGCGTTTAGTCCACATCGTCGTTACTCGGATTGCTGCTGAATA
ATAAGATTCAGCTAATATTTGCTTTGCCGCTTTTGCCGATGTCTATTTGTATTTATTAAAAATGGAGCAC
CCTTTGGGGTGGAACTCTCTATG
>ACB_C1643U1
CATGACTTTTAAATTCTTTCTGCTATAATCCGCCCACGCACTTAAATTTCCGTTCATTACCTGAACATTC
TGTTCTATTCATTGTAAGCGCACGCTGTCCATAGAGAGGACCATTTCTTGCGCCCCAATCGCTCAGCGAT
TCTTCAGGTTGCGGCCGTAATCAAGCGTGCGTTTAGTCCACATCGTCGTTACTCGGATTGCTGCTGAATA
ATAAGATTCAGCTAATATTTGCTTTGCCGCTTTTGCCGATGTCTATTTGTATTTATTAAAAATGGAGCAC
CCTTTGGGGTGGAACTCTCTATG
>ACB_C16479U1
AATAATTTCCTGCAGGGTGGTGTAAAACTAGAGTGTTGTGGGTAATGTTTAATCTAGCGAAATATAATGA
TTGTGTGATAAAGAATGATATAATTGTGAAGATTATTTGAATAAGAATTTTTATTGATGAGAAATAATTT
CTTTAATTAATAACATCTCCTTACTTAATAGGGGTATTTATGAAACATAACTAACCTAAAGGTGAATTAT
AATAATAATTGTCAAGCATACTTCAAAAGTTCTTTTAATATTCTAGCTCTTTTGAAAGACACTAGATTTT
AAAATATAGGGAGTAAGAAAATG
>ACB_C16479U18
CATAATTTCCTGCAGGACAGTGTAAAACTAGAATGTTATGGGTAATGTTTAATCTAGCGAAATATAATGA
TTATGGGGTAAAGGATGATATAATTGTGATGTCTATTTGAATAAGAATTTTTATTGATGAGAAATAATTT
CTTTAATGAATAACATCTCCTTACTTAATAGGGGTATTTATGAAACATAACTAACCTAAAGGTGAATTAT
AATAATAATTGTCAAGCATACTTCAAAAGTTCTTTTAATATTCTAGCTCTTTTGAAAGACACTAGATTTT
AAAATATAGGGAGTAAGAAAATG
>ACB_C16567U1
AACGAACTTTTTATGAAGCAAAAGAATTAGGCGTTCATTATTTTGCCTGTGGTCACCATGCAACCGAACG
TTATGGGGTTCAACGTTTAGCACAAGCAATTTCAAAACAGTTTGCTATTGAAAGTGAATATTTTGAATTG
AATAATCCGATTTAATTAAGTCTTTTTTTCAATCTGTGTTATGCGTATTAATTAGATCTTTATTGTGTAT
AGTTCTTTAAAAGGCTGCCCTATTGCATCCAGAATCATTTACAATAGAGCCACTTAATTGTATAACCCAG
CAAATGCAAGGAATAGGAACATG
>ACB_C16567U5
AACGAACTTTTTATGAAGCAAAAGAATTAAGCGTTCATTATTTTGCCTGTGGTCACCATGCAACCGAACG
TTATGGGGTTCAACGTTTAGCACAAGCAATTTCAAAACAGTTTGCTATTGAAAGTGAATATTTTGAATTG
AATAATCCGATTTAATTAAGTCTTTTTTTCAATCTGTGTTATGCGTATTAATTAGATCTTTATTGTGTAT
AGTTCTTTAAAAGGCTGCCCTATTGCATCCAGAATCATTTACAATAGAGCCACTTAATTGTATAACCCAG
CAAATGCAAGGAATAGGAACATG
>ACB_C1661U1
AAAAGCAGAAATACCGGTTAAAAGTACAAAAACCGGAGCACAAATATGGGCCAATAATCGACTGCCAAAT
AAAGCCGGTTCTGTTACTGTTACGTCCATTGGGTCGGTAACCTGTTTATGTAAATAGAAAGTTTCTCTTA
CATGGTCGAGCAACATAATGATGATCACCAAACCGCGCAATGCATCAATCGACTGTAAACGTTCAATATT
CTTTTCTAAAGACATAGCAGTAATCAACAAAATAATGTAACGTTATACTATTACATTTAATTCCTTTTGT
CTTTTTATGGCTGATTATTTATG
>ACB_C1661U3
AAAAGCAGAAATACCGGTTAAAAGTACAAAAACCGGAGCACAAATATGGGCCAATAATCGACTGCCAAAT
AAAGCCGGTTCTGTTACTGTTACGTCCATTGGGTCGGTAACCTGTTTATGTAAATAGAAAGTTTCTCTTA
CATGGTCGAGCAACATAATGATGATCACCAAACCACGCAATGCATCAATCGACTGTAAACGTTCAATATT
CTTTTCTAAAGACATAGCAGTAATCAACAAAATAATGTAACGTTATACTATTACATTTAATTCCTTTTGT
CTTTTTATGGCTGATTATTTATG
>ACB_C16648U0
CACTGGGCGCCGACCAAATCGGTCAGACATTTTTCCAAGCCAAGGAGCAAAGATAACCTGCATTAACGCA
TAAAGTGCAAGCAATACGCCAAAGTGGTTAGCGATATCTTCCGAAGCAATAAATTCACGTAATAACGTTG
GCAAGACTGGCATGATAAGGCCAATCCCCATGGCATCGAGTAACGTAATTACCAATGCGATCTTTGTCGA
ACTATTCATTTCACTTTTCTCTATCACTGATAGGGAGTGGTAAAATAACTCTATCAATGATAGAGTGTCA
ACAAAAATTAGGAATTAATGATG
>ACB_C16648U1
CACTGGGCGCCGACCAAATCGGTCAGACATTTTTCCAAGCCAAGGAGCAAAGATAACCTGCATTAACGCA
TAAAGTGCAAGCAATACGCCAAAGTGGTTAGCGATATCTTCCGAAGCAATAAATTCACGTAATAACGTTG
GCAAGACTGGCATGATAAGGCCAATCCCCATGGCATCGAGTAACGTAATTACCAATGCGATCTTTGTCGA
ACTATTCATTTCACTTTTCTCTATCACTGATAGGGAGTGGTAAAATAACTCTATCAATGATAGAGTGTCA
ACAAAAATTAGGAATTAATGATG
>ACB_C16671U0
TCCGTTCTGCCACCATAATTCTATAAATGTCTGGCAGAACTCCCAATAAAAAGGAGTTGGCTTTGCACAT
CCATTATTTCTTGGCAGCCTTTGCCAAAAGCTATAACGACACAGCTTAAAAATTTAAAGCAGCTTGATGA
CCTTTAGGGTTTTCAGGCTTTAAGTCATTACAGCTCAAAAAACTTGCATTAACAATAAAACTTGAGATGT
GCCAAGCACAGTCTTACGGCTTTGCTATGCCTTTTTTCTCCCCAAAAAGTATCTCGTTTAGAAACAACAA
GAATTTATAACGGTAAAAATATG
>ACB_C16671U5
AGCGGTAGGACGGGAGAGGGACACCTTCGGGTGTGCTAGTCTGAGTTCATGCTAGTCTGTCAACCTTCTT
CCGTTCTGCCACCATAATTCTATAAATGTCTGGCAGAACTCCCAATAAAAAGGAGTTGGCTTTGCACATC
CATTATTTCTTGGCAGCCTTTGCCAAAAGCTATAACGACACAGCTTAAAAATTTAAAGCAGCTTGATGAC
CTTTAGGGTTTTCAGGCTTTAAGTCATTACAGCTCAAAAAACTTGCATTAACAATAAAACTTGAGATGTG
CCAAGCACAGTCTTACGGCTTTG
>ACB_C16749U2
GTGGGCAGTTGGTTTGATCTGTACGGTTGTATCAAGTTTGGCTGGCGGCTCATTCATTATTGTGAAGTGG
GGACTTCATGAATGGGTTACTGATGTATGGGGGATGATCGCTCTTGGTGGCTTCTTCTTTATTTGTGGGA
TTCCCGGCTGGGCTTTGGTCCGATGGATTTTTAACTTTATTGATAAACAGGAGGGCAAGACAATTGTTGA
AGTAATCAAAGAAGTTAAGAAAGCCAGAAAAGACATCGAAAACACTTAATGCCGCCTTCGGGCGGTTTTT
TACATTTATAGGAAACTGAAATG
>ACB_C16749U5
GGGCCGTAGGCTTGATTTGTACGGTTGTATCAAGTTTGGCTGGTGGCTCATTCATTATTGTGAAGTGGGG
GCTTCATGAATGGGTTACTGATGTATGGGGGATGATTGCACTTGGTGGGTTCTTCTTTGTTTGTGGTTTA
CCTGGTTGGGCTTTAGTCCGTTGGATTTTTAATTTCATAGATAAACAGGAAGGGAAAACGATTGTTGAAG
TGATTAAAGAGTTTAAGAAAGCCAGAAAAGACATTGAAAACACCTAATGCCGCCTTCGGGCGGTTTTTTT
ATTATATTAGGAAGAGTGAAATG
>ACB_C17168U1
GAAAGCCTTAACCATTTGGTGGCACGAGTAGGCGATGAAATTGATTATCTGAAAGGGAAAAAAGTGGCTT
TTTCGCCATTCTCGGCAATTCCTGATCAGATACGAAATATTATCCATCGTGAGTTACCTTTTTTCTGGAT
TTTGATTTTCTTATTGATTTTTGCATTACTTACCTTTGCAGGTTTAAGATTTATGCTTAACAATCAAAAT
GATAAAGCATTATCTAATTATCAAAATGTGATTTCTGCCCCACAAGAGCAGGCACATATTACAATTTACT
TACCTTGATGATGGAAAGAAATG
>ACB_C17168U5
GAAAGCCTTAACCATTTGGTGGCACGAGTAGGCGATGAAATTGATTATCTGAAAGGGAAAAAAGTGGCTT
TTTCGCCATTCTCGGCAATTCCTGATCAGATACGAAATATTATCCATCGTGAGCTACCTTTTTTCTGGAT
TTTGATTTTCTTATTGATTTTTGCATTACTTACCTTTGCAGGTTTAAGATTTATGCTTAACAATCAAAAT
GATAAAGCATTATCTAATTATCAAAATGTGATTTCTGCCCCACAAGAGCAGGCACATATTACTATTTACT
TACCTTGATGATGGAAAGAAATG
>ACB_C17207U1
ATTATTCGGTGATCTTTGGGACTTTGCATAACCCAATCAATCACCTTATCCATTTCAATATCCCCTTCAT
AAAGAGCATGTTGTAAAGACACATATTCTTTATAGTTTGGTTGTACAGGTTTTCCACAACAGATATTTAA
AAACTGAGTAAAGAAATTACTGTCTTGCATATCATTAAAAGAAGCAAGTCGAGTCGGGCTAATCATTTGC
ATATCGTTACTTACTTATTGAACTGAATAATAAATAGGCTAATATGAATAATTATTCGCATTCAATTCGC
ATTTAACGAATAAAAAAACGATG
>ACB_C17207U8
AATTATTCGGTGATCTTTGGGACTTTGCATAACCCAATCAATCACCTTATCCATTTCAATATCCCCTTCA
TAAAGGGCATGTTGTAAAGACACATATTCTTTATAGTTTGGTTGTACAGGTTTTCCACAACAGATATGTA
AAAACTGAGTAAAGAAATTACTGTCTTGCATGTCATTAAAAGAAGCAAGTCGAGTCGGGCTAATCATTTG
CATATCGTTACTTACTTATTGAACTGAATAATAAATAGGCTAATATGAATAATTATTCGCATTCAATTCG
CATTTAACGAATAAAAAACGATG
>ACB_C1722U0
CTGGACCTTATTTTCAGGATTATTAACCCTCGCTACAGGTATTTTAATTTTAGTTTCTAAAGATTCTCCG
TTTTGGGTGTTGGGAATGTTTTTAGCAGTAGATATTTTATTTCAGGGCATTAACTTTTTAGGGCTCGCTT
CTGCGATTAAGCATTTACCTTCTAGTTCAAAAACGGTTTCTTAATATAAATAACGAACAAAAGAGCACTT
AGGGTGCTCTTTTTTGTTTTTAGTGAGCGAAGGTCCATCTCATGGCATGGGTCTGTTAAACTAAGCCTTG
GTGTTTTAGCGATATGTGTTATG
>ACB_C1722U1
CTGGACCTTATTTTCAGGATTATTAACCCTCGCTACAGGTATTTTAATTTTAGTTTCTAAAGATTCTCCG
TTTTGGGTGTTAGGAATGTTTTTGGCAGTAGATATTTTATTTCAGGGTATTAACTTTTTAGGACTCGCTT
CTGCGATTAAGCATTTACCTTCTAGCTCAAAAACAGTTTCTTAAAATAAATAACGAACAAAAGGGCACTT
AGGGTGCTCTTTTTTGTTTTTAGTGAGCGAAGGTCCATCTCATGGCATGGGTCTGTTAAACTAAGCCTTG
GTGTTTTAGCGATATGTGTTATG
>ACB_C1722U35
AACAAGCTTATTATCAATTGCTCTGATTATTGCGGGTGTAATCCGCACTATAAATGCATTTTTACTAAGA
CCAATTGCAGGGTGGGGCTGGACCTTATTTTCAGGATTATTAACCCTCGCTACAGGTATTTTAATTTTAG
TTTCTAAAGATTCTCCGTTTTGGGTGTTAGGAATGTTTTTGGCAGTAGATATTTTATTTCAGGGCATTAA
CTTTTTAGGACTCGCTTCTGCGATTAAGCATTTACCTTCTAGCTCAAAAACAGTTTCTTAAAATAAATAA
CGAACAAAAGAGCACTTAGGGTG
>ACB_C17316U1
ATCACCTCTGCTTTTTCCGATAAATTCCTTGTCTGCTTCATCAAGATGAAAATATCGTGCCAGCTGAAGC
TCATCCGGTTCACCGGTGAATCTGCCATAGCTTTCAGTCTGCTCAGTGGTCAGAAAGTCAACGGGCATAT
CGGCCTCCCTGCCTGACGGGCATTTAGTAACATTTTTGCAACCGTCCGAAATGTTATAAATTATCAGACA
TAGTAAAACGGCTTCGTTTGAGTGTCCATTAAATCGTCATTTTGGCATAATAGACACATCGTGTCTGATA
TTCGATTTAAGGTACATTTTATG
>ACB_C17316U3
ATCACCTCTGCTTTTTCCGATAAATTCCTTGTCTGCTTCATCAAGGTGAAAATATCGTGCCAGCTGAAGC
TCATCCGGTTCACCGGTGAATCTGCCATAGCTTTCAGTCTGCTCAGTGGTCAGAAAGTCAACGGGCATAT
CGGCCTCCCTGCCTGACGGGCATTTAGTAACATTTTTCCAACCGTACGAAATGTTATAAATTATCAGACA
TAGTAAAACGGCTTCGTTTGAGTGTCCATTAAATCGTCATTTTGGCATAATAGACACATCGTGTCTGATA
TTCGATTTAAGGTACATTTTATG
>ACB_C17326U1
GCGCTCATAGCTCAGCTGGATAGAGCACTTGGCTACGAACTAAGGGGTCGGGAGTTCGAATCTCTCTGAG
CGCACCAAGTAAAATCGAACGAATCGCTGAAAAGCACACAAGTTACGCGCTCATAGCTCAGCTGGATAGA
GCACTTGGCTACGAACTAAGGGGTCGGGAGTTCGAATCTCTCTGAGCGCACCAACTTGAAGAATTAACCG
CTTTTATAGCGGTTTTTTTGTATCTGCTGTTTATTAATTTTTAAAAATCTAAATTTTATAACTTTTTAAT
TATATTAGAGATAACGATAAATG
>ACB_C17326U4
ATGGCGGCTCGTTCCGGTGAGGTGGATGAGTGGCTGAAATCACTTCCCTGCTAAGGAAGCATACCTATTA
CTGGTATCGAGGGTTCGAATCCCTCTCTCACCGCCATTTACTTAATGCGCTCATAGCTCAGCTGGATAGA
GCACTTGGCTACGAACTAAGGGGTCGGGAGTTCGAATCTCTCTGAGCGCACCAACTTGAAGAATTAACCG
CTTTTATAGCGGTTTTTTTGTATCTGCTGTTTATTAATTTTTAAAAATCTAAATTTTATAACTTTTTAAT
TATATTAGAGATAACGATAAATG
>ACB_C17406U12
GCGCGATACGCGCGATTTCTGTGTCGGACGAAACAGGCGCGGCGTCGGGATTGCTGGATGCCGGACCGAG
GTCGATCACATCTGCCCCCTCGGCCATCAGCTTACGCGCCTGCGCAATGGCTGCGTCTGGCGCCAGATAC
CGGCCTCCATCGGAGAAACTGTCCGAGGTTATGTTGACGATGCCGAAAATGATGAGCGATTTATTCATGG
GGGCTTCTATAATAATAATCTCTGTACACGATAAAAATAGATAACTCATTGAAATAATGTCATAATAATT
GTTTTCTAACGACGAATACTATG
>ACB_C17406U265
CTTGAACAGATTGAAGACCATAATACATTTCATACTTTTTATTATTTTGAATAACACCCACAGCCATACC
CGGCACATCATATTTTTCTAATAATGGTTTAAAATTTTGATCTACCAGTTTTTTAATTTCTTGGTCTTTT
GGTGTATTGTCCGCATAAATTGAGGTACTAAAAATAAAAAGCGGGGATAAAAGTAGACAAGAAATTTTTT
TAAATTGCATGATTAGCTCCTCTGTACACGATAAAAATAGATAACTCATTGAAATAATGTCATAATAATT
GTTTTCTAACGACGAATACTATG
>ACB_C17406U284
ATCTTGAACAGATTGAAGACCATAATACATTTCATACTTTTTATTATTTTGAATAACACCCACAGCCATA
CCCGGCACATCATATTTTTCTAATAATGGTTTAAAATTTTGATCTACCAGTTTTTTAATTTCTTGGTCTT
TTGGTGTATTGTCCGCATAAATTGAGGTACTAAAAATAAAAAGCGGGGATAAAAGTAGACAAGAAATTTT
TTTAAATTGCATGATTAGCCTCTGTACACGATAAAAATAGATAACTCATTGAAATAATGTCATAATAATT
GTTTTCTAACGACGAATACTATG
>ACB_C17416U1
CAAAAAGATATGGAATCAAATATAAAAAAGGCTAAAGAAGAGCTTGCTCAAACTGAAGTACACGCTGAAG
CGGGTGGTGGTTTAGTTAAAGTAACAATGACTGGCCGTTATATCGTAAAACGTATCGAAATTAATCCAGA
ATTACTTCAAGACGAACCAGACATGATTGAAGACTTAATCGCAGCTGCGGTGAATGATGCTGTGCGTCAA
GCTGAAGTAGTTTCTGAAGAAAAAATGCAAAAAGCTAACTCTGGTATGGGTTTACCTCCTGGTTTAGCAG
GCATGTTCTAAGGAAAATCAGTG
>ACB_C17416U2
CAAAAAGATATGGAATCAAATATAAAAAAGGCTAAAGAAGAGCTTGCTCAAACTGAAGTACATGCTGAAG
CGGGTGGTGGTTTAGTTAAAGTAACAATGACTGGCCGTTATATCGTAAAACGTATCGAAATTAATCCAGA
ATTACTTCAAGACGAACCAGACATGATTGAAGACTTAATCGCAGCTGCGGTAAATGATGCTGTGCGTCAA
GCTGAAGTAGTTTCTGAAGAAAAAATGCAAAAAGCTAACTCAGGTATGGGTTTACCTCCTGGTTTAGCAG
GCATGTTCTAAGGAAAATCAGTG
>ACB_C17426U0
GGAAGAATCAATACCGCAACCTTATTCATTCTCCTATCCAAAATATCCAAATACAAGCTGCTAAATGGTC
TTAAAAAAATTTATATTGAGGAACAAAGTAAAGTAAAAATACTTAGCACTTTCAAACTCCTTGAAGAAAT
AAAGAACCTAGTTGACACTAACACCGCATTCAAACAGAATAATGGTGCTCTGCCCCATCCAATCGAAAGG
TTGGATAGTTAAGACAATCACTGGGAGCTCACTATTGGATGTAACAATTCAATTAATAGTCTAATTACTG
ACATTCTGGGAGGGCTTACTATG
>ACB_C17426U1
AGGACAGAAATGCCTCGACTTCGCTGCTGCCCAAGGTTGCCGGGTGACGCACACCGTGGAAACGGATGAA
GGCACGAACCCAGTTGACATAAGCCTGTTCGGTTCGTAAACTGTAATGCAAGTAGCGTATGCGCTCACGC
AACTGGTCCAGAACCTTGACCGAACGCAGCGGTGGTAACGGCGCAGTGGCGGTTTTCATGGCTTGTTATG
ACTGTTTTTTTGTACAGTCTATGCCTCGGGCATCCAAGCAGCAAGCGCGTTACGCCGTGGGTCGATGTTT
GATGTTATGGAGCAGCAACGATG
>ACB_C17459U1
AGAGAGCGCATTTAAGCGCTCCATGGTGAATGTTATGAATGCACATCCTGAAATTATCGAAGTATCAAGA
CTTCAAGCTCTTATTAAAGATTCTGTAAATGCCCTCCTTCCACTTTCTAGTGAGAAAGATACAGTCATCA
CTGATGGCGGCAATTGGATTCATCTTCGCTATGTAGGTCGCGGTACTGAGCAGATCCAATTAGAGCTAGG
TGATCAGTTTTCTATTAAGACAAAAATCGCCTACCTAAGTGAGACGTTAAAAAGATTAGCAGAAATTAGA
AATGAGTTGCGAGGTGGGTGATG
>ACB_C17459U2
AGAGAGCGCATTTAAGCGCTCCATGGTGAATGTTATGAATGCACATCCTGAAATTATCGAAGTATCAAGA
CTTCAAGCTCTTATTAAAGATTCTGTAAATGCCCTGCTCCCACTTTCTAGTGAGAAAGATACAGTCATCA
CTGATGGCGGCAATTGGATTCACTTGCGTTATGTGGGCCGAGGTACTGAACAAATCCAATTAGAGCTAGG
TGATCAGTTTTCTATTAAGACAAAAATCGCCTACTTAAGTGAAACGTTAAAAAGATTAGCAGAAATTAGA
AATGAGTTGAGAGGTGGGTGATG
>ACB_C1758U1
CCGGATGCGATTTTAAAGCCTGACGAATAGGCTCAATACTATCCACATAAGTATGCTGATAACCTTCAAC
AGTACTATCGTCTGGTGAAAGTAAAATATACACTACATCTACAGGTGCAATTTCGCTTAAATCGAGCGTA
AAAATATCCTGTACGAGATGTGTCCCATAAGGGTCTGTCTTTTCACTACGGCTAATTGTGGTAATTTGAT
GTCCTTTCTCAAATAGTTGTTTAGCAACACGCTGAGATGTTTTACCATAACCGATAAATAATATATGCAT
AGAGAACTCGTTGAGGGGACATG
>ACB_C1758U10
CCGGATGCGATTTTAAAGCCTGACGAATAGGCTCAATACTATCCACATAAGTATGCTGATAACCTTCAAC
AGTACTATCGTCTGGTGAAAGTAAAATATACACTACATCTACAGGTGCAATTTCGCTTAAATCGAGCGTA
AAAATATCCTGTACGAGATGTGTCCCATAAGGATCTGTCTTTTCACTACGGCTAATTGTGGTAATTTGAT
GTCCTTTCTCAAATAGTTGTTTAGCAACACGCTGAGATGTTTTACCATAACCGATAAATAATATATGCAT
AGAGAACTCGTTGAGGGGACATG
>ACB_C1758U2
CCGGATGCGATTTTAAAGCCTGACGAATAGGCTCAATACTATCCACATAAGTATGCTGATAACCTTCAAC
AGTACTATCGTCTGGAGAAAGTAAAATATACACTACATCTACAGGTGCAATTTCGCTTAAATCGAGCGTA
AAAATATCCTGTACGAGATGTGTCCCATAAGGATCTGTCTTTTCACTACGGCTAATTGTGGTAATTTGAT
GTCCTTTCTCAAATAGTTGTTTAGCAACACGCTGAGATGTTTTACCATAACCGATAAATAATATATGCAT
AGAGAACTCGTTGAGGGGACATG
>ACB_C1758U34
CCGGATGCGATTTTAAAGCCTGACGAATAGACTCAATACTATCCACATAAGTATGCTGATAACCTTCAAC
AGTACTATCGTCTGGTGAAAGTAAAATATACACTACATCTACAGGTGCAATTTCGCTTAAATCGAGCGTA
AAAATATCCTGTACGAGATGTGTCCCATAAGGATCTGTCTTTTCACTACGGCTAATTGTGGTAATTTGAT
GTCCTTTCTCAAATAGTTGTTTAGCAACACGCTGAGATGTTTTACCATAACCGATAAATAATATATGCAT
AGAGAACTCGTTGAGGGGACATG
>ACB_C1759U1
TATGCTGTTGATTTTTTATTTGCTAGTTTAGCTGGAAATGGTATAGAAAATGCAAAAATACAGCTGTATG
AACCAGACAAAAAAGAAATTATTTGGGAGGGTAAAACAGATTTAAGAGGAAAAAGTAATTTATCTCTCCA
GAATGAGTCAAAACGATATGAAGCTCTGATTGGCTTTGATGATTGGTCAAGTATATTTGATGATGAAGAT
GATTATGAAGAAGAACATGAAGAAGAATTTGAAATAGGTGAGCATGGTATGCAAGCTGAAGAAAATAACT
TAGAAGAATAGGTATAATTTATG
>ACB_C1759U2
TATGCTGTTGATTTTTTATTTGCTAGTTTAGCTGGAAATGGTATAGAAAATGCAAAAATACAGCTGTATG
AACCAGACAAAAAAGAAATTATTTGGGAGGGTAAAACAGATTTAAGAGGAAAAAGTAATTTATCTCTCCA
GAATGAGTCAAAACGATATGAAGCTCTGATTGGCTTTGATGATTGGTCAAGTATATTTGATGATGAAGAT
GATTATGAAGAAGAACATGAAGAAGAATTTGAAATAGGTGAGCATGGTATGCAAGCTGAAGAAAATAACT
TAGAAGAATAGGTATAATTTATG
>ACB_C17603U0
CTGCAATGAACAAAGCCATTATGGAAAAAACCACAGTGCATAGAGCTATGTATCGTAATGATTTAGGCTG
GGTGGATTTTGAGTATGGCAGTGATAAACAGGGTATTAAGCATATTATCAAGCGCCGTATGGAAAGTGAT
GGCATGACATATGATGAAGTTGTGCATATGCTTGTGGATACTATTGTGCAAACAATCGCTCAAGGTAGTA
CACAACGGCGTACAGAACGTGGATTATCTACAAGAATAAATATTGTATTTAATTCGCATGAAGCGTCATT
GATTAAGCGAGAAGGTAGTAATG
>ACB_C17603U3
CTGCAATGAACAAAGCCATTATGGAAAAAACCACAGTGCATAGAGCTATGTATCGTAATGATCTAGGCTG
GGTGGATTTTGAGTATGGCAGTGATAAACAGGGCATTAAGCATATTATCAAGCGCCGTATGGAAAGTGAT
GGCATGACATATGATGAAGTTGTGCATATGCTTGTGGATACTATTGTGCAAACAATCGCTCAAGGTAGTA
CACAACGGCGTACAGAACGTGGATTATCTACAAGAATAAATATTGTATTTAATTCGCATGAAGCGTCATT
GATTAAGCGAGAAGGTAGTAATG
>ACB_C17706U1
TATTTAAAAATTTTACGGCTCCGGAGTTAAGCTTGTCGGTCGTGTATGCTTCTAGACAACATTTACCCCG
AATTACTCAAGAATTTATAGCTTTTATGATCGAAAATTTAGATTTTTACTTAAAACCGCAAAATTAAAAG
CTTTAAATTGCCGTGTACGCTTGAATTTTTAGGCAATGCCCATACTTCATCCCTATTAATGAATTACAGC
ATATGCATGGCAGTTCAGGTTTTACACAGTAAATACTGATGCCAAAAAGGACTGTACATGTTTAAAAACC
CATTTAAACGGAGATCATCAATG
>ACB_C17706U14
AGAAAGATTTAAAAGAAAAACGCTTAAAAGCTTTATTTAAAAATTTTACGGCCCCCGAGTTAAGTTTGTC
GGTCGTGTATGCTTCTAGACAACATTTACCCCGAATCACTCAAGAATTTATAGCTTTTATGATCGAAAAT
TTAGATTTTTACTTAAAACCGCAAAATTAAAAGCTTTAAATTGCCGTGTACGCTTGAATTTTTAGGCAAT
GCCCATACTTCATCCCTATTAATGAATTACAGCATATGCATGGCAGTTCAGGTTTTACACAGTAAATACT
GATGCCAAAAAGGACTGTACATG
>ACB_C17706U2
TATTTAAAAATTTTACGGCCCCCGAGTTAAGCTTGTCGGTCGTGTATGCTTCTAGACAACATTTACCCCG
GATTACTCAAGAATTTATAGCTTTTATGATCGAAAATTTAGATTTTTACTTAAAACCGCAAAATTAAAAG
CTTTAAATTGCCGTGTACGCTTGAATTTTTAGGCAATGCCCATACTTCATCCCTATTAATGAATTACAGC
ATATGCATGGCAGTTCAGGTTTTACACAGTAAATACTGATGCCAAAAAGGACTGTACATGTTTAAAAACC
CATTTAAACGGAGATCATCAATG
>ACB_C17738U0
GTGGGCAGTTGGTTTGATCTGTACGGTTGTATCAAGTTTGGCTGGCGGCTCATTCATTATTGTGAAGTGG
GGACTTCATGAATGGGTTACTGATGTATGGGGGATGATTGCTCTAGGTGGGTTCTTCTTTGTTTGTGGTT
TACCCGGTTGGGCTTTAGTCCGTTGGATTTTTAATTTTATAGATAAACAGGAAGGTAAAACGATCGTTGA
AGTGATCAAAGAGTTTAAGAAAGCCAGAAAAGACATTGAAAACAGCTAATGCCGCCTTCGGGCGGTTTTT
TACATCTGAAGGAAACCGAAATG
>ACB_C17738U11
ATTGGAAGGGGGTTCAGATGACAAGCGAACAGACTAGAGCTTATCTGGCTTTTGCACTTGTGGCGTTAAT
GTTCGTACTGGTTATTGCTTTATTTTTTGTGAATATGCCACGTGAGAACAGCAATTTAATTAATACAGCA
TTGGGTTTCATTGCGGGGGCAATGACAACTGCCTGTGGATTCTATTTCGGAAGCTCTGACCAGGAAAAGA
AAAATAAAACTGAGGAATCAACTGAGCAGTAATTAACTTAACTCTAAATGCCGCCTACGGGCGGTTTTTT
TATAACTGAAGGAAAACGAAATG
>ACB_C18042U1
TGTTCGGTGTATTGGGTGGTATTGCAAGTTTTGGTTTAGTTGGTCTATTTATTGGCCCTGTTATTTTAGC
TGTTTTATTAGCGATTTGGCGTGAATGGCTTCATGAGACGATTGACCCTGAACCCATGCCAAAAACAACC
ATGATTTATGATTCAGATGATGATTTACCACCATCTAAAAACTAAGCTAATGATTTAAAAATATTTCAAG
ATACAAAGTGACTATTTAAATTAACTTGTAGGGTTCACGCACCTTTGCTTGAATAAAAAAATCAGATTTA
TAGTTATAAGGATATCTATAATG
>ACB_C18042U9
TGTTCGGTGTATTAGGTGGTATTGCAAGTTTTGGTTTAGTTGGTCTATTTATTGGTCCTGTTATTTTGGC
TGTTTTATTAGCAATTTGGCGAGAATGGCTTCATGAGACAATTGACCCTGAACCCATGCCAAAAACAACC
ATGATTTATGATTCAGATGATGATTTACCGCCATCTAAAAACTAAGCTAATGATTTAAAAATATTTCAAG
ATACAAAGTGACTATTTAAATTAACTTGTAGGGTTCACGCACCTTTGCTTGAATAAAAAAATCAGATTTA
TAGTTATAAGGATATCTATAATG
>ACB_C18046U0
GACGTTCTATTTCAGGATTTTCTTTTACCTTTAAACAGAAGAAGAAGGATAGCCCATCAATAGAAAGAGA
TCCGAACACTTTGGAGCTTTTTTCAAAGATGACCGATGCTCAACGGCATATGTTTGCAAATAAACTTTCA
GAACTCCCTGAAATGGGTCGCTATTCACAAGGAACAGAAAGCTACCAACAGTTTGCTGTACGTATTGCTG
AGATGCTACAAGATCCCGCTCAATTCAAAGAGCTATACCCATACCTAAAAAAAGTGGGATACATGCCATC
AAATAAAAAGGACACCGTAAATG
>ACB_C18046U1
GTCGATCAATTTCAGGATTCTCTTTTACTTTTAAACAGAAAAAGAAGGACAACCCACCGATAGAAAGAGA
TCCGAATACGTTAGATCTCTTTACAAAGATGACTGATGCACAACGCCATATGTTTGCAAATAAACTTTCT
GAACTTCCTGAAATGGGTCGTTATTCCCAGGGAACTGAAAGCTATCCGCAATTTGCTGTTCGTATTGCTG
AGATGCTGCAAGACCCTGACCGAATAAAAGAACTATACCCATACCTAAAAAAAGTGGGATATATGCCATC
AAATAAAAAGGACACCGTAAATG
>ACB_C18051U4
CATCCTAGCATTCAGTGAAACAATGAATGGCTATTTCAATATTGTAACTAATGATGCTTGGCAGTTATGG
AATAAAGCCAAAGCCGAGACGGTGCCAGAGAAAAAGATTTACTTAACCTGTGAGCAATTATATGCAGCAG
CAAACTTTGGTGCACCAAACAAAGATCCAGAACTTTTAGAAACTGAATTAACAATTGCTTGGTTTGATGA
AGCTCATAGCGGCAGTGGTTACTACGTTTATATAAGTGAGTATCCAGAAGAAGGTGCAATGAAGCTGGAA
AGCGAATCAGGAGCTGAGGGATG
>ACB_C18051U6
AGGATTTAAATAGCGTATGGGCAAACTATCAAAATGATCCACCTTCACATTGGATGCATTTTCATAGTGT
GCCAAACGTATCGGGAGCTGAACAATGAGCATAACACTTAGCGGTCATCAACTAAAAAGCCTTCTCGAAT
TTGTAAATCCAGATGGTGAGAAAGATTTAGATCAACTTGATACTGAACTAACAATTAAATTCTTTGAAGA
TGGCCACAGTGGAAAAGGCTATTACTTTTGGATGACCGAATATCCAGAAGAAGGCAGCATGTTGTTGGAT
GTTGAATCGGGAGCTGAGGGATG
>ACB_C18073U1
ATTTATTAGGCTGGATTGCTCACTATAGTGTCGGGATTATCTTCGCATTGAGCTTTCTTTTAATTGTAGG
TTCGACTTGGCTCGACCACCCTCAGTTTTACTCAGCACTACTGTTTGGTTTGGTCACCGTTCTTATTCCT
TTTTTTATTATGCAACCAGCTATGGGTAGTGGTTTTGCCTCATCAAAAACACCTCACCCTTTTTTGAACT
GTCTGAAAAGTTTGCTGAACCATAGTGTTTTTGGCTGTGGTTTATATCTCACTGCAAAACTATTTCAAAT
TTAAATAAAGGGAAATTTCCATG
>ACB_C18073U3
ATTTATTAGGCTGGATTGCTCACTATAGTGTCGGAATTATCTTTGCATTGAACTTTCTTTTAATCGTAGG
TTCAGTTTGGCTCGACCACCCTCAGTTTTACTCAGCACTACTGTTTGGTTTGGTCACCGTTCTCATTCCT
TTTTTTATTATGCAACCAGCTATGGGTAGTGGTTTTGCCTCATCAAAAACACCTCACCCTTTTTTGAACT
GTCTGAAAAGTTTGCTGAACCATAGTGTTTTTGGCTGTGGTTTATATCTCACTGCAAAACTATTTCAAAT
TTAAATAAAGGGAAATTTCCATG
>ACB_C18100U1
TAGAACTCATGATGGAACTTGAGGAAATGGAAGCCTCATTTGAAAATTAAATACCTTGGCCAGTACTCGT
ATATTTAAGTATCTGTACTGGCTTTTATTTTTATTAGCTTATAAAAATATGGACGATCTCTAATAAAGTT
TCATTCAGCTGTTAAATTTTTGAGATAGATTCAAATTTGATAACATATAAAACTTAAGCTACATCTTAAG
GGTTGCCATACACAGATAATTTAACTAAATTCTCTAACTTCGTTTTTACCCTTCTTGAGTAGGTATTTAA
TTCGGGATCAGACAAACTGAATG
>ACB_C18100U3
TAGAACTCATGATGGAACTTGAGGAAATGGAAGCCTCATTTGAAAACTAAATATCTTGGCCAGTACTCGT
ATATTTAAGTATCTGTACTGGCTTTTATTTTTATTAGCTTATAAAAATATGAACGATCTCTAATAAAGTT
TCATTCAGCTGTTAAATTTTTGAGATAGATTCAAATTTGATAACATATAAAACTTAAGCTACATCTTAAG
GGTTGCCATACACAGATAATTTAACTAAATTCTGTAACTTCGTTTTTACCCTTCTTGAGTAGGTATTTAA
TTCGGGATCAGACAAACTGAATG
>ACB_C18131U1
AAGCCCTATTATCCAATATTTCCAATATGAACATTTACCTGAACATTTGCAGCAAGTTAGTAAGCCAATT
GGTGATTTAGCTCGGCAAATGGATGAGCAACTTCCTGACGGGCCTGAAAAATCCACTGGATTAAGAAAGC
TACTTGAAGCAAAAGATGCATTTGTACGCCAAGCTTTAAGTAAATAATCATTTATAGAAATGAAGCGTCC
TAAAGGGCGCTTTTTTATTGCCTGCCGAAAGCGGATGCTAACGGCGAATCCGGGCGGATGCCCATTTTGT
ATATATAGGTTGGATGACCAATG
>ACB_C18131U2
TCTACTTTTGTTCATGCATTTTTAGATGGAAAGTTTTTTCTAGCAACGGGTTTTAGTGCATGTGTAAATG
CTGAAAACTTTGATGCTGAAATTGGTGAGCGTATGGCTCGTGGAAATGCAGAAAAGTCAGCTGAAAATAA
ACTTTGGGAGCTAGAAGGTTACCGTTTATTTGCAACAGATTTCTAAGATTTCAATCGAAATGTAGCGTCC
TTAGGGGCGCTTTTTTAATGCCTGCCAGATGCGGATGCGGACGGTGAATCCGGGCGGATGCCCATTTTGT
ATATATAGGTTGGATGACCAATG
>ACB_C18277U1
AATGAAATCAATCAATTAATGCCAACCATTACAGAAATGACCTTAAGCCTGCAACTCAAGTAATTAGAGC
AAAGTGGCTTAATCTCTCGAACCGTTTATGGTGAAAAAGCACCGATTAAAGTGGTTTATGAAATGACCGA
ATTAGGCCAATCTTTTAAGCCTGTTTTAGAGTCTTTATCGGTATGGGCACATACGATGATTAATTAGCCA
TAAGATTAAAGACAAAATTAAATTATGGAATAGATTCGACTCCGTGAATGATATTTAATATGATACTTCA
AGAACAAAAATGGAATTATTATG
>ACB_C18277U4
AATGAAATCAATCAATTAATGCCAACCATTACAGAAATGACCTTAAGCCTGCAACTCAAGTAATTAGAGC
AAAGTGGCTTAATCTCTCGAACCGTTTATGGTGAAAAAGCACCGATTAAAGTGGTTTATGAAATGACCGA
ATTAGGCCAATCTTTTAAGCCTGTTTTAGAGTCTTTATCGGTATGGGCACATACGATGATTAATTAGCCA
TAAGATTAAAGACAAAATTAAATTATGGAATAGATTCGACTCCGTGAATGATATTTAATATGATACTTCA
AGAACAAAAATGGAATTATTATG
>ACB_C18339U0
ATTTATTAGGCTGGATTGCTCACTATAGTGTCGGGATTATCTTCGCATTGAGCTTTCTTTTAATTGTAGG
TTCGACTTGGCTCGACCACCCTCAGTTTTACTCAGCACTACTGTTTGGTTTGGTCACCGTTCTCATTCCT
TTTTTTATTATGCAACCAGCTATGGGTAGTGGTTTTGCCTCATCAAAAACACCTCATCCTTTTTTGAACT
GTCTGAAAAGTTTGCTGAACCATAGTGTTTTTGGCTGTGGTTTATATCTCACTGCAAAACTATTTCAAAT
TTAAATAAAGGGAAATTTCCATG
>ACB_C18339U3
ATTTATTAGGCTGGATTGCTCACTATAGTGTCGGGATTATCTTCGCATTGAGCTTTCTTTTAATTGTAGG
TTCGACTTGGCTCGACCACCCTCAGTTTTACTCAGCACTACTGTTTGGTTTGGTCACCGTTCTCATTCCT
TTTTTTATTATGCAACCAGCTATGGGTAGTGGTTTTGCCTCATCAAAAACACCTCATCCTTTTTTGAACT
GTCTGAAAAGTTTGCTGAACCATAGTGTTTTTGGCTGTGGTTTATATCTCACTGCAAAACTATTTCAAAT
TTAAATAAAGGGAAACTTCCATG
>ACB_C18378U0
GACATTGAAACGGTAGGCTGGACGGCAGATAAGCGGTTTTTCATATTAAAAATTAATATGGAAACGAGTT
TGACTACAGATGATTGTGAGGTTTTAGCAGGATTGTTTGTTGAAAAATATAGTCTGGAATTTTCAGGCTG
CCAGTTTCATGGAAAGCTCGCAGTGATATGTGGAGATAAAGTTTACGTGAATCCTTGGGCGCTTGATCAA
GAAGCAAGTGTAGATGAACCAGTTGAGGAACTGTCATTTAGTGAGTTCCAAACGTTATTGAATAATTAAG
GTATAGGGGGTGCTTATCTTATG
>ACB_C18378U4
GACATTGAAACGGTAGGCTGGACGGCAGATAAGCGGTTTTTCATATTAAAAATTAATATGGAAACGAATT
TGACTACAGATGATTGTGAGGTTTTAGCAGGATTGTTTGTTGAAAAATATAGTCTGGAATTTTCAGGCTG
CCAGTTTCATGGAAAGCTCGCAGTGATATGTGGAGATAAAGTTTACGTGAATCCTTGGGCGCTTGATCAA
GAAGCAAGTGTAGATGAACCAGTTGAGGAACTGTCATTTAGTGAGTTCCAAACGTTATTGAATAATTAAG
GTATAGGGGGTGCTTATCTTATG
>ACB_C18513U0
CTAAGTTTTTTATTTTTAAAGAATTTTATTCTTACCAAAAATTAAAAAACTTGATTTAAATATTACAAAT
ACCCCACAAAATCTGCAAAAGTTATGCATAACTTATGTTTAACATTTCTTAATGAAAAAAATTAAATTTA
TATTAATTTTTAAAGGATAAATTTATGCGTACTTTAGCAATATCTACTCTTCTCCTTGGTACGGTACTCA
GCCCTATGGTTTTTGCCCAAGATGATAATGCCCTTCACTACAATATTGTATGTTCAAGCAGAAGCTTCTC
GCCAAGTTTCAAACGATGAAATG
>ACB_C1856U1
CCAAAAGCGCAAGAAAACTGCAAAAAGCCTTGTGACATGAAGAGTGAAGAGAAAAATCAACAAGATCATA
GTCAACATGATCACGGTAAGATGACAGATATGTCCCAAATGGATCACTCTAAAATGATGAATATGGATCA
CTCTAATATGAGTGACATGGATCATTCTAAAATGATGAACATGGACCATTCTAAAATGAACATGTCAAAT
AAATAACGAATACGATAAATCAAAGATTGAGGGTGAAGTGAAAAATAAACCTACTTTAGCCCTCAACTAA
ATATTAGATAGGTGAAATAAATG
>ACB_C1856U2
GAACAAGGTAAGTGTCAAAAACCCTGTGATATGAAGAATGATAAAACAACTCAACAGGATCATAGCCAGC
ACGACCACAGTAAAATGTCCGATATGTCCCAAATGGATCATTCTAAGATGATGAATATGGACCCTTCTAA
AATGGGAAATATGGATCACTCAAATATGATGAACATGGATCACTCTAAAATGAACATGTCAAATACATCA
AATAAATAAAGAATACGATAAATGAGAGATTGGGGGTAAAGCAGTTAAACATGTTTTATCCCTTATCTTG
ATATCCGATAGGTGAAGTAAATG
>ACB_C1856U7
AAAGCCTTGTGATATGAAAGATGGTAAGGAAAATCAACAGAACCATAGTCAGCATGATCACAGCCAAATG
TCTGATATGTCCCAAATGGACCATTCTAAGATGAAAGACATGGACCATTCTAAGATGACGGATATGGACC
ATTCTAAGATGATGGACATGGACCATTCTAAGATGATGGACATGGACCATTCTAAAATGAATATGCCAAA
TAAATAATTAATACGTGAAATAAGATATTGAGGGAAAAGTATTTTATCCACCTGCTTAGCCCTCAATTAA
CTATAGATAGGTGAAAATAAATG
>ACB_C18732U1
TGCTGACCACCACGGAAAAAGAAGGTGATTGGACGTTCTAACATGTTTTATCCTTATGCTTTATAATAAT
GCTTCTGTGCAAATATGATGCCATTAGGCGATCATTTAGAACTTATCAATATTAAGCGCACATTTCATGT
CCAAACACTTGACTATTAACGATAAAAAACATGAAATTTATTCATCTTTTATCAAGCGTACGGAAAAACC
AAAATAAATATAGTGCGAGGATTTATGAACATCAGGTCATGTTTCTGATACAATGCCGAGCTTGTCTAAT
AGAGTAAATTTATACGTCTTATG
>ACB_C18732U31
TGCTGACCACCACGGAAAAAGAAGGTGATTGGACGTTCTAACATGTTTTATCCTTATGCTTTATAATAAT
GCTTCTGTGCAAATATGATGCCATTAGGCGATCATTTAGAACTTATCAATATTAAGCGCACATTTCATGT
CCAAACAATTGACTATTAACGTTAAAAAACATGAAATTTATTCATCTTTTATCAAGCGTACGGAAAAACC
AAAATAAATATAGTGCGAGGATTTATGAACATCAGGTCATGTTTCTGATACAATGCCGAGCTTGTCTAAT
AGAGTAAATTTATACGTCTTATG
>ACB_C18870U10
ATGTTTTCAGCAACATCTGCTTCTTGGATTGATGCTATTAAAACCCGTGATGTATTTACATTGACCTTCG
ATATTACAGATACCAAAGGCAGTAAGTACTCGTTTAACTTCCCGCAACTTGAAGTTAAGGAAGCAAATCA
CCCTGATGGTGGTGGCGATGACATTATTACAATAGATATCAATTTTGCCCAAGTGCGTACCAGTCCAACG
ATTGTACGTGCTCTTGTGTAATCAACTTATTCAGTAACAAAGCCTATGGAAACCCATGGGCTTTTTTATT
TCTAAAAATTAGAGGTTGTTATG
>ACB_C18870U13
AGAAGATGATGGATATCGAAGCGAATGCTTCATTCATGTTCTCGGCCACAGCTGCTGGTTGGATTGATGC
AATCAAAACCCGTGATGTGTTTACACTGACCTTCGACATCAGAGACAGCAAAGGAAGTAAATATTCGTTC
AACTTCCCGCAATTGGAAGTCATGGAAGCCAATCACCCGGATGGTGGTGGTGATGACATCATTACTGTAG
ATATCAACTTTGCCCAAGTTCGTACAGCGCCAACAATTGTACGTGCTCTTGTGTAATCAACTTATTCAGT
AACAAAGCCTATGGAATCCCATG
>ACB_C18877U0
TCGTAAACTGTAATGCAAGTAGCGTATGCGCTCACGCAACTGGTCCAGAACCTTGACCGAACGCAGCGGT
GGTAACGGCGCAGTGGCGGTTTTCATGGCTTGTTATGACTGTTTTTTTGTACAGTCTATGCCTCGGGCAT
CCAAGCAGCAAGCGCGTTACGCCGTGGGTCGATGTTTGATGTTATGGAGCAGCAACGATGTTACGCAGCA
GCAACGATGTTACGCAGCAGGGCAGTCGCCCTAAAACAAAGTTGGGCTGATTGATTTGTTTGTTCTAGCA
TTACCTATCTGGAGTTTGTTTTG
>ACB_C18877U2
TGACATAAGCCTGTTCGGTTCGTAAACTGTAATGCAAGTAGCGTATGCGCTCACGCAACTGGTCCAGAAC
CTTGACCGAACGCAGCGGTGGTAACGGCGCAGTGGCGGTTTTCATGGCTTGTTATGACTGTTTTTTTGTA
CAGTCTATGCCTCGGGCATCCAAGCAGCAAGCGCGTTACGCCGTGGGTCGATGTTTGATGTTATGGAGCA
GCAACGATGTTACGCAGCAGGGCAGTCGCCCTAAAACAAAGTTGGGCTGATTGATTTGTTTGTTCTAGCA
TTACCTATCTGGAGTTTGTTTTG
>ACB_C19044U0
TCTAAAGTATATCCACGTGCTAAACGCAGCTCTCGTATTCGATGTGCAATCCTTATATTGATATCATCCA
TTAAAGAAGCTCAATTCCATCATTATAGATAAGTATTCCATTAAAATAGAATTACATCAAATGATTTCAA
ACTCTTCATTATGAATATATGGAAAATTGGGTGGACAATATAAATCTTTAGGATTAAAAACCGAAAAATA
ACCATTCATAGCAGCATTCTTTAAATTACTCATGCAGAACCGATTTGGCTATGTAACAATACCCTCTAAA
CTATTTAAGTAAGTCTTCACATG
>ACB_C19044U9
TCTAAAGTATATCCACGTGCTAAACGCAGCTCTCGTATTCGATGTGCAATCCTTATATTGATATCATCCA
TTAAAGAAGCTTAATTCCACCATTATAGATAAGTATTCCATTAAAATAGAATTACATCAAATGATTTCAA
ACTCTTCCTTGTGAATATATGGAAAATTGGGTGGACAATATAAATCTTTAGGATTAAAAACCGAAAAATA
ACCATTCATAGCAGCATTCTTTAAATTACTCATGCAGAACTGATTTGGCTATGTAACAATACCCTCTAAA
CTATTTAAGTAAGTCTTCACATG
>ACB_C19053U0
TACAGCAAGCTATACCGAGCAGATCAATGGCAAAGTCCGAGAGATGAGCCTTATCACAGCCAACAACGAA
GAAATTCTGGAGAGAATCTCAACCACACAGCATTCTGTCTCGTCAGAAGTAGCCAAAGCGCAGCAGAATT
TGCTCGAAACATCCGAGATATTGAAAAAAATCTCGTCCAGATGAATGAGCGTAAACAAGAGATAGAAAAA
CCTCGACCTAAGCAAGATCGAGGTATGGATTTTGGGATGTAATTATTTTCTAGTATGTTGGTGTTTATTT
CTTAGTATTAGCTTGTACTAATG
>ACB_C1906U1
TACAGGGATTATTGGTGAGCCTTACCAATGCAACCGGTGTTATTGGCCCATTACTGTTTGCTGTTATTTA
TAATCATTCACTACCAATTTGGGATGGCTGGATTTGGATTATTGGTTTAGCGTTTTACTGTATTATTATC
CTGCTATCGATGACCTTCATGTTAACCCCTCAAGCTCAGGGGAGTAAACAGGAGACAAGTTGTCAGTTCC
ACAAATAAATCAGAGTTTACACAAATAAACTAGAGCAAGAATAAAAAGTATATTATCTATATGCTTTAAT
TTTTCATTTTGTAAAAATATATG
>ACB_C1906U2
TGCTCTTTAAAGGACCACCAGGCACAGGTAAAACTTTATTGGCCTCACGCCTGCCTTCCATTTTACCGCC
ACTTTCTACTCAAGAAACTCTTGAAGTTGCAAGTATTTATTCTATTTCAAATACACCACATACTTTTGGG
CAGCGTCCATTTCGCGCGCCCCACCATACAGCATCAGCAATTGCACTGGTTGGGGGCGGTTGTCAGTTCC
ACAAATAAATCAGAGTTTACACAAATAAACTAGAGCAAGAATAAAAATTATATTATCTATAAGCTTTAAT
TTTTCATTTTGTAAAAATATATG
>ACB_C19095U0
ACTCAATCTGTCGGATCTAAAAGAGATCCAAATACATTGGACCTTTTTTCAACAATGACAGATAAACAAC
GTCATCTATTCGCTAGTAAACTCTCTGAGCTTCCTGAGATGAGTAAATATTCACAAGGTACGGAAAGCTA
TCAGCAGTTTGCTGTACGTATCGCTGACATGTTGCAAGATACAGAGAAATTTAGGGAATTAATTCCTTTG
CTCAAAAAAGTAGGATTTCAATGACATTGTTAATTGAAATTGTTAAGTTAACAGTCAAGTATTAACACGA
GTTGAAAACTGGTTTACATAATG
>ACB_C19166U0
GTAGTAATCTTTCAGCCAAAGTTGAACTTTGGGCAAATGAATCATTACAAACAGTTTTAAACCAACTGGC
TGATGAACTCCGTTTTGTTCTTATTACTTCGCAAGTAGTAGTACATCCATTTGCTGAACAAGGTGAAGCA
ACTGAAATGGAAGGCTTACGTGTACAAGTATCTGCAGCTGAAGGTGAAAAATGTGCACGTTGCTGGCATG
TCCTTCCTGATGTAAATACACATGCCGATCATCCTGGTTTATGTGGTCGTTGTATTGTGAACGTCACTGG
TCGTGGCGAAGTGAGAAAATATG
>ACB_C19166U1
GTAGTAATCTTTCAGCCAAAGTTGAACTTTGGGCAAATGAATCATTACAAACAGTTTTAAACCAACTGGC
TGATGAACTCCGTTTTGTTCTTATTACTTCGCAAGTAGTAGTACATCCATTTGCTGAACAAGGTGAAGCA
ACTGAAATGGAAGGCTTACGTGTACAAGTATCTGCAGCTGAAGGTGAAAAATGTGCACGTTGCTGGCATG
TCCTTCCGGATGTAAATACACATGTCGATCATCCTGGTTTATGTGGTCGTTGTATTGTGAACGTCACTGG
TCGTGGCGAAGTGAGAAAATATG
>ACB_C19197U0
GTTATCGACAAGCTCTAGAATTTCTATTAAAAAGTGATATGAGTCTCAAAAAAAAGCAGGAAATGGAGGA
TAAAGCCTTATTTGCAACACGACAACTTGCCAAACGTCAATATACGTGGTTACGTTCTTTGCAAGAAATA
CACGATTTTAAAACTTACTTGACGATAAAGCAGGCGAAAGAAGACTTGCGAAACTCTTATGGATAAAGCA
AAATTTGCACACTGTCTTTTTATAATTTTTAGTTGAAAAATAAAGATAGTTTTTTTGCGCTGATTTAAAA
ATTTTTTTTTGGAGTTAAAAATG
>ACB_C19197U3
GTTATCGACAAGCTCTAGAATTTCTATTAAAAAGTGATATGAGTCACAAAAAAAAGCAGGAGATGGAGGA
TAAAGCCTTATTTGCAACACGACAACTTGCCAAACGTCAATATACGTGGTTACGTTCTTTGCAAGAAATA
CACGATTTTAAAACTTACTTGACGATAAAGCAGGCGAAAGAAGACTTGCGAAACTCTTATGGATAAAGCA
AAATTTGCACACTGTCTTTTTATAATTTTTAGTTGAAAAATAAAGATAGTTTTTTTGCGCTGATTTAAAA
ATTTTTTTTTGGAGTTAAAAATG
>ACB_C19207U2
CTCAAGGAAATTGGCTATAGCCCAAAGGAAATGAAAAAAATTCTCTCCACGTTACCAACTCCGCCACAAT
TAACAAATAATTCCAAGTTAAGTTTAGTTTCGTAGTATTCCATCGATCTAACCCACCACTAAGGTGGGTT
TTCTTTTTATTAAAATAAAATGTATATTAAAATTTACATTAACTCGTAAATTAAACTTTACATATTTAAT
TCTGTAAAGTAATCTTTACCTCGTAGATAACAAAAAAGCACATCGACTCTCTTACCTTCCGATGTGCTTT
TGCAAACTGCGAGATCAATTATG
>ACB_C19207U21
AATCTTTTCAGCACGATCAACTTTTTCTTCTAGTTGATCAATATTACTTTCCTGAAGCAGTAGTTTCTCA
ACCATCTGCTTGCGCCATTCAAACATTTCTTCGCCTAGACTCATTTCTATCACCTTTGATAGTTGGGTTT
TCTTTTGTCTATTAAAACACAAAAATTAGGTATTTCTAATTTTATTAGGAACACCTATTGACTTAATAAT
TAGGTTTACCTAATATTTATCTCGTAGACAACAAAAAAGCACACCGCCCTCCCCAGGTCCGATGTGCTTT
TGCAAACTGCGAGATCAATTATG
>ACB_C1932U0
GGAGGAGAGATAAAAATCGACAGTGCGGCCCCGGCTGTCGACGGCCCGGTACAGATACGCCCAGCGGCCA
TTGACCTTCACGTAGGTTTCATCCATGTGCCACGGGCAAAGATCGGAAGGGTTACGCCAGTACCAGCGCA
GCCGTTTTTCCATTTCAGGCGCATAACGCTGAACCCAGCGGTAAATCGTGGAGTGATCGACATTCACTCC
GCGTTCAGCCAGCATCTCCTGCAGCTCACGGTAACTGATGCCGTATTTGCAGTACCAGCGTACGGCCCAC
AGAATGATGTCACGCTGAAAATG
>ACB_C19335U1
AAAGTATGATCGTTAAAAAGATAATTTCTTTTTCTAATTTTTAGCCATTTTAATAAAGTAGGGGTGGGTA
TTTAATTGGGAGTTTTTGTAAGATTAAAAAAATTGATTTTAAATAACTCAACATAGTCTTTTTGTAATAT
GTGTATACAAGTTAAATAATTGTTATTAAATTGTGAAGAGAATCACACAATAGTAAAAGGTAGTTTGTTT
TATATATAAAACAGATTAGCCATATTTTATTTGTCGAGTTTGATTCATTTTGTTCTACAAATCTAATCAT
TATATATGTAGGTTATGAATATG
>ACB_C19335U12
AAAGTATGATCGTTAAAACAATAATTTCTTTTTCTATTTTTTAGTCATTTTAATAAAGTAGGGGTGGGTA
TTTAATTGGATGTTTTTATAAGATTAAAAAAATTGATTTTAAATAACTCAACATAGTCTTTTTGTAATAT
GTGTATACAAGTTAAATAATTGTTATTAAATTGTGAGGAGAATCACACAATAGTAAAAGGTAGTTTGTTT
TATATATAAAACAGATTAGCCATATTTTATTTGTCGAGTTTGATTCATTTTGTTCTACAAATCTAATCAT
TATATATGTAGGTTATGAATATG
>ACB_C19373U0
TCCGGATCAAATCGAATTGAATGAAGAAAAATTAAAGAGCTCTCTAAATACAATCAAAAATCTGCATTGC
GAACGTTCGCTAAAAATTGATCTAATCCGGAACATGAAAGAAGGTGTACTTACGTTTGTTCCAGAAGAAC
AAAGAAATGATATTGAACGAGTAATAATTAGTAAGCAACGTGAAATTGAACGTACAGCTACTCAATCAAA
TAAAGTAGTATTAGAATCAAATATTCCTAACAGCTTCAATCCAAGATAATCATGACTGCTGGACAGCATG
ATAAAAAAATGAGGATCGCCATG
>ACB_C19373U3
CAGCATCATCATTGATACAGCATTACAATTTTCGCGCAATCCGGATCAAATCGAATTGAATGAAGAAAAA
TTAAAGAGCTCTCTAAATACAATCAAAAATCTGCATTGCGAACGTTCGCTAAAAATTGATCTAATCCGGA
ACATGAAAGAAGGTGTACTTACGTTTGTTCCAGAAGAACAAAGAAATGATATTGAACGAGTAATAATTAG
TAAGCAACGTGAAATTGAACGTACAGCTACTCAATCAAATAAAGTAGTATTAGAATCAAATATTCCTAAC
AGCTTCAATCCAAGATAATCATG
>ACB_C19442U0
AGGACAGAAATGCCTCGACTTCGCTGCTGCCCAAGGTTGCCGGGTGACGCACACCGTGGAAACGGATGAA
GGCACGAACCCAGTTGACATAAGCCTGTTCGGTTCGTAAACTGTAATGCAAGTAGCGTATGCGCTCACGC
AACTGGTCCAGAACCTTGACCGAACGCAGCGGTGGTAACGGCGCAGTGGCGGTTTTCATGGCTTGTTATG
ACTGTTTTTTTGTACAGTCTATGCCTCGGGCATCCAAGCAGCAAGCGCGTTACGCCGTGGGTCGATGTTT
GATGTTATGGAGCAGCAACGATG
>ACB_C19442U8
CAGGACAGAAATGCCTCGACTTCGCTGCTGCCCAAGGTTGCCGGGTGACGCACACCGTGGAAACGGATGA
AGGCACGAACCCAGTTGACATAAGCCTGTTCGGTTCGTAAACTGTAATGCAAGTAGCGTATGCGCTCACG
CAACTGGTCCAGAACCTTGACCGAACGCAGCGGTGGTAACGGCGCAGTGGCGGTTTTCATGGCTTGTTAT
GACTGTTTTTTGTACAGTCTATGCCTCGGGCATCCAAGCAGCAAGCGCGTTACGCCGTGGGTCGATGTTT
GATGTTATGGAGCAGCAACGATG
>ACB_C19589U3
TCTGACAAAGTAATTAAGGAAACGGATACATTAGCCCTTTTCTCCAAAATGAGTGATAAACAACGTCATC
TCTTTGCCAACAAACTTTCTGAATTACCTGAGATGGGGCGATATTCAGAAGGCACCGAAAGCTACCAGCA
ATTTGCTGTGCGCATTTCAGAAATGCTTCAAGATTCTCAAAAGTTCCAAGAATTATTCCCTTATCTTCAA
AAAGTTGGCTTTGCATCTGCCTAAAATTTAAACTTGATCATTTGTCTATTAGACAGTATATTTTTACAAG
TTTAGGCATAGGTTTACAGGATG
>ACB_C19589U4
AATAGAGACCCTAATACAACTGATCTGTTCTCGAGAATGACAGATAAGCAACGCCACTTATTCGCTACTA
AACTTTCCGAACTACCAGAAATGGGTAAGTATTCTCAGGGTACAGAAAGCTATCCACAATTCGCTATACG
TATTGCTGAAATGCTTCAAGATAGTGAAAAATTCCAAGAATTATTCCCTTATCTTCAAAAAGTTGGCTAT
CAAGCTGCCTAAAATTTATACTTGATCATTTGTCTATTAGGCAGTCTAATAGACAACAACTTTTGACAGA
GTTAGGCATAGATTTACAGCATG
>ACB_C19742U0
GGAGGAGAGATAAAAATCGACAGTGCGGCCCCGGCTGTCGACGGCCCGGTACAGATACGCCCAGCGGCCA
TTGACCTTCACGTAGGTTTCATCCATGTGCCACGGGCAAAGATCGGAAGGGTTACGCCAGTACCAGCGCA
GCCGTTTTTCCATTTCAGGCGCATAACGCTGAACCCAGCGGTAAATCGTGGAGTGATCGACATTCACTCC
GCGTTCAGCCAGCATCTCCTGCAGCTCACGGTAACTGATGCCGTATTTGCAGTACCAGCGTACGGCCCAC
AGAATGATGTCACGCTGAAAATG
>ACB_C19762U0
CACGTTGATGCGGGATGGAGCAGTCTGGTAGCTCGTCGGGCTCATAACCCGAAGGTCGTTGGTTCAAATC
CAGCTCCCGCTACCAAGTTTCTTAAAGAGGCTCACAGACAAGGTGGGCCTTTTTGCACAGTGGACTATTG
TTTTCTGTGCTATATAGGGGCGATTAACGCCCTTTTTTATTGGTTATCGTATCGCTATCGTGTAGTGTCG
ACATCAATTGGTCAAATAGTCATGCTTCACTATAGTAAGTCTGTGTCGGTTAAAACAACCGATTGAATCG
CACGAGAATGACGAGAGTAAATG
>ACB_C19762U3
GTTTTTGATGCGGGATGGAGCAGTCTGGTAGCTCGTCGGGCTCATAACCCGAAGGTCGTTGGTTCAAATC
CAGCTCCCGCTACCAAGTTTCTTAAAGAGGCTCACAGACAAGGTGGGCCTTTTTGCACAGTGGACTATTG
TTTTCTGTGCTATATAGGGGCGATTAACGCCCTTTTTTATTGGTTATCGTATCGCTATCGTGTAGTGTCG
ACATCAATTGGTCAAATAGTCATGCTTCACTATAGTAAGTCTGTGTCGGTTAAAACAACCGATTGAATCG
CACGAGAATGACGAGAGTAAATG
>ACB_C19783U0
TTCCCGATCTGTTGAACTGCCGGATGCCTTGTCGGTAAAGATGCGGTTAGCTTTTACCCCTGCATCTTTG
AGCGCTCTGATCTGAATATCGAGGGACTGCTGGCTGGTTGAGACCCGCGCATAACCAAAAATTCGCATAA
AATGTACCTTAAATCGAATATCAGACACGATGTGTCTATTATGCCAAAATGACGATTTAATGGACACTCA
AACGAAGCCGTTTTACTATGTCTGATAATTTATAACATTTCGTACGGTTGGAAAAATGTTACTAAATGCC
CGTCAGGCAGGGAGGCCGATATG
>ACB_C19783U1
TTCCCGATCTGTTGAACTGCCGGATGCCTTGTCGGTAAAGATGCGGTTAGCTTTTACCCCTGCATCTTTG
AGCGCTCTGATCTGAATATCGAGGGACTGCTGGCTGGTTGAGACCCGCGCATAACCAAAAATTCGCATAA
AATGTACCTTAAATCGAATATCAGACACGATGTGTCTATTATGCCAAAATGACGATTTAATGGACACTCA
AACGAAGCCGTTTTACTATGTCTGATAATTTATAACATTTCGTACGGTTGGAAAAATGTTACTAAATGCC
CGTCAGGCAGGGAGGCCGATATG
>ACB_C19863U0
TTGAGCATGAACTCTACCATATAGGCGTAGAACGTGATGAAGACGGTGAAATGATCTTTAGTAGCTCAAC
AGGTTTACCTAAACATTATTTAGCTGGTCACGATGTCGAAGAGTTTGTTGGTGTAACCAAACGGTGGGGG
GCGAGTCAAAGCGTTAAACGTATCGTTGAAGCTGCAAAGAATCCGCCGTTTGTTTCGAAACTTGATATTT
CAAAATGCTGCGGAAACTGCGTAATCAACTGAGCCGAATGGCTCTTTTTTTTGCCTTCTTTGCTAGACGT
AGCTAGACAAAGGTGGGGGTATG
>ACB_C19863U6
TTGAGCATGAACTCTACCATATAGGCGTAGAACGTGATGAAGACGGTGAAATGATCTTTAGTAGCTCAAC
AGGTTTACCTAAACATTATTTAGCTGGTCACGATGTCGAAGAGTTTGTTGGTGTAACCAAACGGTGGGGG
GCGAGTCAAAGCGTTAAACGTATCGTTGAAGCTGCAAAGAATCCGCCGTTTGTTTCGAAACTTGATATTT
CAAAATGCTGCGGAAACTGCGTAATCAACTGAGCCGAATGGCTCTTTTTTTTGCCTTCTTTGCTAGACGT
AGCTAGACAAAGGTGGGGGTATG
>ACB_C19994U0
ACCTAATGCATTTACTGCAATCCCGCCTGCAAAATCGATATATTCTTTATTTTCTTGATCCCAGATACGT
GAACCTTCACCACGTACCGGAATGAAATTTGCCGGTGCAAATACTGGAACCATCCACTCGTTAAAGTCAC
CACGAGAAACTGCAAAATTATTCATCTTATCTAGTCCATTAAATTGAATTATTCGGGTTAACTGATGACC
TTATTATTCAAAATCAAATTGATTCACAAAATTTGTAATTCAGTAAAAAATGAATTATTTTTTACCAATC
TGATAATTGACAATTACATTATG
>ACB_C19994U11
ACCTAATGCATTTACTGCAATCCCGCCTGCAAAATCGATATATTCTTTATTTTCTTGATCCCAAATATGT
GAACCTTCACCACGTACCGGAATGAAATTTGCCGGTGCAAATACTGGAACCATCCACTCGTTAAAGTCAC
CACGAGAAACTGCAAAATTATTCATCTTATCTAGTCCATTAAATTGAATTATTCGGATTAACTGATGACC
TTATTATTCAAAATCAAATTGATTCACAAAATTTGTAATTCAGTAAAAAATGAATTATTTTTTACCAATC
TGATAATTGACAATTACATTATG
>ACB_C20037U2
AACTCTAAAGAAGCATTGGCATAGTTGAGTGTACGCGCAAGGGCCAAAAAAGCTTTTAGTTGTTTAAGCG
TCATTTCTTTCCTTTAAATTACTCAACTTACCTAGAAGAGTAATTTATACGAAAATTTGCCTAATATGAT
GTTTTTTGACAAAAAATTATGAAAAAGCAAGTAGAGCTCAATGTGCTGAATTATTTTAGTAAATTTTTCT
AGCTGAATTAATCAGTGTTTTTAGCAAAGTATGATGAAACGCAGGATCCAGCCGCTACTATTTGGAAATA
TCAGCTAAGGAAGGTTTAGGTTG
>ACB_C20037U3
TTTAGTTGTTTAAGCGTCATTTCTTTCCTTTAAATTACTCAACTTACCTAGAAGAGTAATTTATACGAAA
ATTTGCCTAATATGATGTTTTTTGACAAAAAATTATGAAAAAGCAAGTAGAGCTCAATGTGCTGAATTAT
TTTAGTAAATTTTTCTAGCTGAATTAATCAGTGTTTTTAGCAAAGTATGATGAAACGCAGGATCCAGCCG
CTACTATTTGGAAATATCAGCTAAGGAAGGTTTAGGTTGCCAATTATTATTAATCTAATAAAATTTAGCT
TTTTATTTTGTAATAATATTATG
>ACB_C20067U0
GGCTGAGCATGATTTGGCGATTGGTGCTGCTGGTAGTACAGCTTGGGAAAGATGTTGTTTAGGACTACCC
ACGATTATGATTTGCATGGCGGATAATCAAAAAATGATTGCAAAATATTTGCATGATTTAGGTGTCGCCA
TATCTTTGGATCAAGCAGAGATTCATGAAAAGTTATTATGGGCATTACAACAGTTTGATCAGGAACAATT
GCAACTTATGCATCAAAAAGCTTTATCCATTACCGATGGTATAGGTGTAGATTTGCTCTTGCAAACCATT
TTTTCTGAGGAATTTAAGGAATG
>ACB_C20067U2
GGCTGAGCATGATTTGGCGATTGGTGCTGCTGGTAGTACAGCTTGGGAAAGATGTTGTTTAGGACTGCCC
ACGATTATGATTTGCATGGCGGATAATCAAAAAATGATTGCAAAATATTTGCATGATTTAGGTGTCGCCA
TATCTTTGGATCAAGCAGAGATTCATGAAAAGTTATTATGGGCATTACAACAGTTTGATCAGGAACAATT
GCAACTTATGCATCAAAAAGCTTTATCCATTACCGATGGTATAGGTGTAGATTTGCTCTTGCAAACCATT
TTTTCTGAGGAATTTAAGGAATG
>ACB_C20176U0
TTCTTTACACCGCACCGGGTTCCGAGCGTCGGGGCGTCGCGTCTGTTCTGTACCGTGAGGTTGAGAAAGC
CCTCCCAGGTGTTTCGCTCTTCACAGAAGCCAGTCTGGTCGCCAAGCCCTTTTTCCTGCGGCATGGTTTC
AGTGTAGTTGAGGAGCAAAATGTCTCCCGTGGAGGCGTCATGTTCCGTAGGTATGCAATGCGCAAGGCAG
TTGTCGCCCAACATGGCGCTCAAGCCGACCGGCCAGCCCTGCGGGCTGTCCGTCGGCTTAGCTAGGGCGT
TGGGCAACAAGAAAACCGATATG
>ACB_C20176U1
GGAGGCAAGGCATTGCCACCGCGCTCATCAATCTCCTCAAGCATGAGGCCAACGCGCTTGGTGCTTATGT
GATCTACGTGCAAGCAGATTACGGTGACGATCCCGCAGTGGCTCTCTATACAAAGTTGGGCATACGGGAA
GAAGTGATGCACTTTGATATCGACCCAAGTACCGCCACCTAACAATTCGTTCAAGCCGAGATCGCTTCGC
GGCCGCGGAGTTGTTCGGAAAAATTGTCACAACGCCGCGGCCGCAAAGCGCTCCGGCTTAACTCAGGCGT
TGGGCAACAAGAAAACCGATATG
>ACB_C20215U1
GCAATTACTTGGTTGTTATGGCAATGGGGTAAACAAGTTCATTCTTGGGATGAAGTTTTTGATTTAGAAG
CGCAAATCTCTGAATGGAAAATTCGCCATCCTGACTTTGTGGAAGGCGTACGTGCTCGTTTAGTCGATAA
AGATTTATCGCCAGAATGGAAAGCATGTGAAGACCTTACATTACGAGGTATTTTGGCCGATGATCCACCG
ATCACGACGATTGATAGCTGGAATGCATTACTTAGACAATATGGCGTAGTGTCATAATCAATAATGTCTA
AATTTAGTGATGAGTATTGGATG
>ACB_C20215U9
GCAATTACTTGGTTGTTATGGCAATGGGGTAAACAAGTTCATTCTTGGGATGAAGTTTTTGATTTAGAAG
CGCAAATCTCTGAATGGAAAATTCGCCATCCTGACTTTGTGGAAGGCGTACGTGCTCGTTTAGTCGATAA
AGATTTATCGCCAGAATGGAAAGCATGTGAAGACCTTACATTACGAGGTATTTTGGCCGATGATCCACCG
ATCACGACGATTGATAGCTGGAATGCATTACTTAGACAATATGGTGTAGTGTCATAATCAATAATGTCTA
AATTTAGTGATGAGTATTGGATG
>ACB_C20276U3
ATAAATTGCTCGTATGCACGAGTGAAGCTGCTTGCTCTGCAATGGCCTCTGCAATAGCTGGATGAGCGTG
CCCTAAACCACATACAGCAATACCAGTGAGTGCATCTAAATATTCTGTACCATCTTGTGTATAAAGATAC
GCCCCTCGGCCTCGAACAAAACTGATCGCTTGGCGACCATAAGTAGCCATTAAATGTGTTGGTTGATCAG
GTTGTACTGGAGCTAGGGTAATATCAGTCATCACGAACTCTGTCTGTATGAGGTTTTAAGAAGGGTTTAT
ATAAACAAAAACTTGCACTGATG
>ACB_C20276U7
ACAAATTACTCGTATGCACGAGTGTAGCTGCTTGCTCTGCAATGGCTTCTGCAATAGCTGGATGAGAGTG
CCCTAAACCACATACAGCAATACCAGTGAGTGCATCTAAATATTCTGTACCATCTTGTGTATAAAGATAC
GCCCCTCGGCCTCGAACAAAACTGATCGCTTGGCGACCATAAGTAGCCATTAAATGTGTTGGTTGATCAG
GTTGTACTGGAGCTAGGGTAATATCAGTCATCACGAACTCTGTCTGTATGAGGTTTTAAGAAGGGTTTAT
ATAAACAAAAACTTGCACTGATG
>ACB_C20559U0
TAAAGGATCTGGGTCCAGCGAGCCTTGCGGCGGAACTTCACGCGATCGGCAATGGCGCTGACTACGTCCG
CACCCACGCGCCTGGAGATCTGCGAAGCGCAATCACCTTCTCGGAAACCCTCGCGAAATTTCGCAGTCGC
GACGCCAGAGACCGAGGGTTAGATCATGCCTAGCATTCACCTTCCGGCCGCCCGCTAGCGGACCCTGGTC
AGGTTCCGCGAAGGTGGGCGCAGACATGCTGGGCTCGTCAGGATCAAACTGCACTATGAGGCGGCGGTTC
ATACCGCGCCAGGGGAGCGAATG
>ACB_C20559U3
TAAAGGATCTGGGTCCAGCGAGCCTTGCGGCGGAACTTCACGCGATCGGCAATGGCGCTGACTACGTCCG
CACCCACGCGCCTGGAGATCTGCGAAGCGCAATCACCTTCTCGGAAACCCTCGCGAAATTTCGCAGTCGC
GACGCCAGAGACCGAGGGTTAGATCATGCCTAGCATTCACCTTCCGGCCGCCCGCTAGCGGACCCTGGTC
AGGTTCCGCGAAGGTGGGCGCAGACATGCTGGGCTCGTCAGGATCAAACTGCACTATGAGGCGGCGGTTC
ATACCGCGCCAGGGGAGCGAATG
>ACB_C20604U0
AGCGATACCTATCCTTTGGACATTGCTTAATAAACGTGGAAATTCAGATACGAAAGAGCGTATTGCTTTG
ATTCAACGCTTTATAGCCATTTTTGGTAAAGACCGTATTGTGAATGTGTTCGCAGACAGAGAGTTTATCG
GTGAGCAGTGGTTTACATGGTTAATTGAACAAGACATCAACTTCTGCATTCGTGTTAAAAAAACTTCATT
GTCACCAATCATTTAGGAAAGAATCATAAAATTAGTGATTTATTTCGCCATCTTAAAGTTGGTCAAATTG
AATGTCGTAAACGACGGATTTTG
>ACB_C20604U1
CCTTTGGACATTGCTTAATAAACGTGGAAATTCAGATACGAAAGAGCGTATTGCTTTGATTCAACGCTTT
ATAGCCATTTTTGGTAAAGACCGTATTGTGAATGTGTTCGCAGACAGAGAGTTTATCGGTGAGCAGTGGT
TTACATGGTTAATTGAACAAGACATCAACTTCTGCATTCGTGTTAAAAAAACTTCATTGTCACCAATCAT
TTAGGAAAGAATCATAAAATTAGTGATTTATTTCGCCATCTTAAAGTTGGTCAAATTGAATGTCGTAAAC
GACGGATTTTGGTTGGTCGGGTG
>ACB_C20680U1
AAAATATATTTCAGGACTATCGCTGCTTGAAATGTAAATACCGTTTTAAACAGAAGAAATAACCCTATTT
CATTAAGCTTATTTTTAAAGCACGTTCATGACTTTAAAAGATAGGAAAGCCACTATTTAGGTTGCTTTCC
TCCCTCTCTTATCTCATCTTATTCAAAGAAAAAAATAATCTAATAACTAACTATTACCGATACTATATTT
TATGAGTAGACTATAAAAATCAGTCATTTACTTTACGCTATTCATAAGATATGAAAGAATTGTGGCCTCA
TATAACTTTTGAAATTTAAAATG
>ACB_C20680U7
TGTTTACTCTATAAAGATAAATAAATACAAAGAATACATATTATATACAAAAAGACTATCCAATAAGCGA
ATAAATTAGGACTTTAATAAAAAATTTACTTAATTCGTTTAAATAATTTTTAAAGAAGCAAAAAATTTAT
TCTATAGATAGTTAATTATATGAAACCTATTATTAGTAAATTAATTATGGTTTTCCGCGGTATAGAAAAA
TCTATCTATAATATAAAAATCAGCTACTTACTTTACGCTTTAAAGAAGATATGAAACAATTATGCCCTAA
TACAACTTCTGAAATTACAAATG
>ACB_C21135U1
ATAAAATTTGGCTTTATCCAAGTCAGGTAGAGGCTTGGCATATGGTGGGGTGGGGTAAACTTGGATCATG
GTATTTATTATTGCTTTTGAGTTTAGTGTTAGTACTTAAAATATTAGGTCATCGAGATAATCAAGGTAAT
TGGAATTTAAGATAAATTTTTCTTTTACACTTTTTATCATATTATTTATTTTTTAATTGCTAAATGATTG
GCTTATCGCTATCTTTAATATCGTGTAATAAGAATTACACATAACAATACATAAGAAACAATCAATAATG
ATTTTTGGAGATATACATCTATG
>ACB_C21135U10
ATAAAATTTGGCTTTATCCAAGTCAGGTAGAGGCTTGGCATATGGTGGGCTGGGGTAAACTTGGTTCATG
GTATTTATTATTACTCTTAAGTTTAGTACTGGTGCTTAAAATATTAGGTCATCGAGATAATCAAGGTAAC
TGGAATTTAAGATAAATTTTTCTTTTACACTTTTTATCATATTATTTATTTTTTAATTGCTAAATGATTG
GCTTATCGCTATCTTTAATATCGTGTAATAAGAATTACACATAACAATACATAAGAAACAATCAATAATG
ATTTTTGGAGATATACATCTATG
>ACB_C2181U1
CGTCGGCTTTGGAGTTTCACCAAATCTGCTCAAATTACATAATTTAAGCTCGTGGGCTTGTTAATTTAAC
AATAAAAATTAACTTTACCACCGGTGGGGAATTACACCCCGCCCTGAAGCGATGGGTTTTATTATAGCGC
GCTTGGCAAAATTGGCTAGATGCTTTTGTAGAATGCTAAGTCTCTTTATGAATAAGTATTTTCATAAATT
AAAATAGGCTTTTTAACAAGAGCTTACTTGTTGAGCTTAAAAGTGAATGTTATGTTTTTTCTAGAAAATT
ATAAATAAAACAGGTGTTTCATG
>ACB_C2181U2
CGTCGGCTTTGGAGTTTCACCAAATCTGCTCAAATTACATAATTTAAGCTCGTGGGCTTGTTAATTTAAC
AATAAAAATTAACTTTACCACCGGTGGGGAATTACACCCCGCCCTGAAGCGATGGGTTTTATTATAGCGC
GCTTGGCAAAATTGGCTAGATGCTTTTGTAGAATGCTAAGTCTCTTTATGAATAAGTATTTTCATAAATT
GAAATAGGCTTTTTAACAAGAGCTTACTTGTTGAGCTTAAAAGTGAATGTTATGTTTTTTCTAGAAAATT
ATAAATAAAACAGGTGTTTCATG
>ACB_C2181U6
CGTCGGCTTTGGAGTTTCACCAAATCTGCTCAAATTACATAATTTAAGCTCGTGGGCTTGTTAATCTAAC
AATAAAAATTAACTTTACCACCGGTGGGGAATTACACCCCGCCCTGAAGCGATGGGTTTTATTATAGCGC
GCTTGGCAAAATTGGCTAGATGCTTTTGTAGAATGCTAAGTCTCTTTATGAATAAGTATTTTCATAAATT
GAAATAGGCTTTTTAACAAGAGCTTACTTGTTGAGCTTAAAAGTGAATGTTATGTTTTTTCTAGAAAATT
ATAAATAAAACAGGTGTTTCATG
>ACB_C21834U0
TGTTCGATTAAGGTCTGCTGTAAAAATTGCTTTTCATTTAATACATGATCTGAAGACTCATCCCAAAAAC
GGTGACGCATTGCCATCAGATTATTGTGTTTGTAACTCATAAATTCGCCAGTTCAGACTTTAAATCTCAA
CTAAATATATTGGAGTCATCTACTCAATATCAAGTTTAGATTGTTTTTTGTTCGGTGTAGGTTTGATTTT
TCATGTAAATGATGTAAATAGCCTAAGCAAATTTTAAACTTTTCTTAAAATAAATATAATCAATATCATT
TCATTAAAATTTAAACTCCTATG
>ACB_C21834U9
TGTTCGATTAAGGTCTGCTGTAAAAATTGCTTTTCATTTAATACATGATCTGAAGACTCATCCCAAAAAC
GGTGACGCATTGCCATCAGATTATTGTGTTTGTAACTCATAAATTCGCCAGTTCAGACTTTAAATCTCAA
CTAAATATATTGGAGTCATCTACTCAATATCAAGTTTAGATTGTTTTTTGTTCGGTGTTCGTTTGATTTT
TCATGTAAATGATGTAAATAGCCTAAGCAAATTTTAAACTTTCCTTAAAATAAATATAATCAACATCATT
TCATTAAAATTTAAACTCCTATG
>ACB_C22046U0
TGACCATAACCAAGAAAAAGGTGAAATTGTTCTTGTAGTTGGCGGTGCACCAGAAAAAACCGATCTGGAA
CAAGAAAAACTAGATGAGCTTTTAAAGCGCTTACTTCAAGATTTATCAGTTAAAGCAGCATCTCAACTGG
CTGCTGATTTAACGGGTATTAAGAAAAAAGTCGCTTATCAACGTGCACTTGAGCTGACACAATCTTAATT
TATTAACTAAACGGTGATGACCAATGCCTATGTCATCACCGCGCATAAATTTTGCATAACAATATTAAAG
ATAAAAATAAGAGTATTGATATG
>ACB_C22046U1
GACCATAACCAAGAAAAAGGTGAAATTGTCCTTGTGGTTGGTGGTGCAGCAGAAAAAACCGATCTGGAAC
AAGAAAAACTAGATGAACTTTTAAAGCGCTTACTTCAAGATCTATCAGTTAAAGCAGCATCTCAACTGGC
TGCTGATTTAACGGGTATTAAGAAAAAAGTCGCTTATCAACGTGCGCTTGAGTTAACACAATCTTAATTT
ATTAACTAAACGGTGATGACCAATGCCTATGTCATCACCGCGCATAAATTTTGCATAAAAATATTAAAGA
TAAAAAATAAGAGTATTGATATG
>ACB_C22131U2
GTCAAAGTGTAGAAATCAGCCCAGCAGATCGTGAGAAGTATTTTGTAGATTTGGTTGAGCTTAAACGTCT
GGTGGAGTCTTTGAAAATCATCAACGATTTAGGTGGAGTTGAGAAGCTAACGCCTGCATTCATTACGACA
GATAAGCATGTTGGTTACACGCATGTTCGCATGGTGGGAAATGGGAGATTGAGCTTTCTTGATGATTTTT
GCGACTTCATTCCAGATGGTTCCATTTCAATTAAGCGTGTGATGACTGCTATCCGCGACCACGAATCAAT
ATACGGAGGCGGTGAATCTCATG
>ACB_C22131U5
TGGATAAGGCGCGAGAGGTTGTTGAAGGCATCCCAAGTAAATATATGGAGTGCTACTACTCAACATTGTG
TTACTGCACCAAAGCAAAAAAGTATTCAGATCGTTTTAATCCGAGAATTGAGCTTGTGAACATGGATGAC
CTCAAGCGTCTTATGGAGTCAGTTGCTTTGGTGATTGAGCACTACACAGTTGAAAGAGCCAAGATATATG
CAAATTCACCTTACACCGCACCTGAAGTGAAGCAAGCATTAGAAAGAGCAATTGTTGATTACGAATCAAT
ATATGGAGGCGGTGAATCTCATG
>ACB_C22245U0
CTGCTTGTTTACGAATTAAATCGAAGTGGACTGCTGGCGGAAAATGAGAAAATTCGACCTATCCTTGCGC
AGCTCGAGAAGCTCTTACTTTGCGACCTTTCGCCATCAACTAACGATTCTGTCAAAAACTGACGCGTTGG
ATGAGGAGAAGTGGCTTAATATGCTTGGCACGTTCGTCAAGGACTGGTTTAGATATGAGTCACATTTTGT
TCATGGTAGAGATTCTCTTGTTGACATTTTAAAAGAGCGTGGATTACTATCTGAGTCCGATGCTGTTCAA
CCACTAATAGGTAAGAAATCATG
>ACB_C2244U0
CAAAAAAGTTGTGGTATATGCAGTCATGGTGGCATTGGTTTTTATCAGTGCCATGATGGTGGTATTTCAA
GTATTTGAATACCGTCATGATTATAGAGAGTTAAGCTCTTATATGCGTGAACGTGATGACCTCAATGCTG
AATGGGGGCGTTTATTGATTGAGCAACAAACATTTGGTGCGACTGCTCAAATTGGTACACGTGCTGTGAC
ACAATTACGAATGTTTTCGCCACCTGCTGCAGAAACGGTGGTAATTTCTTTACCGATGACCTCAGAGCAA
AATAAGTAAGGCCTTGCTGTATG
>ACB_C2244U3
CAAAAAAGTTGTGGTATATGCAGTCATGGTGGCATTGGTTTTTATCAGTGCCATGATGGTGGTATTTCAA
GTATTTGAATACCGTCATGATTATAGAGAGTTAAGTTCTTATATGCGTGAACGTGATGACCTCAATGCTG
AATGGGGGCGTTTATTGATTGAGCAACAAACATTTGGTGCGACTGCTCAAATTGGTACACGTGCTGTGAC
ACAATTACGAATGTTTTCGCCACCTGCTGCAGAAACGGTGGTAATTTCTTTACCGATGACCTCAGAGCAA
AATAAGTAAGGCCTTGCTGTATG
>ACB_C2261U0
TACCATAGGTGAACTTTGCTTAAGCCCAATTGGCTTATCAACCATGACCAAACTTGCACCTGATGTCATA
CGTAGTCAAATTATGGGTTTATGGTTTACAGGTACAGCTCTTGGCAACCTTATGGCAGGTTTAATTGGCG
GGCAAGTCTCGGCAGATGGTATTAATCATTTACCTAGCCTATTTATGCGCTGTGTATTAGCCTTGGTTAT
TGGCGCAATCGTGTTATTTTTATTAAAGAAACCAATGAATAAATTAATGGACAAAAGTACCAACAAAGTT
CAACCTGATTTGGAAACGATATG
>ACB_C2261U2
TACCATAGGTGAACTTTGCTTAAGCCCAATTGGCTTATCAACCATGACCAAACTTGCACCTGATGTCATA
CGTAGTCAAATTATGGGTTTATGGTTTACAGGTACAGCTCTTGGCAACCTCATGGCAGGTTTAATTGGCG
GGCAAGTCTCGGCAGATGGTATTAATCATTTACCTAGCCTATTTATGCGCTGTGTATTAGCCTTGGTTAT
TGGCGCAATCGTGTTATTTTTATTAAAGAAACCAATGAATAAATTAATGGACAAAAGTACCAACAAAGTT
CAACCTGATTTGGAAACGATATG
>ACB_C22689U15
ATTTTAAATAAAACTGTAGAAAAGCAATTTTTTATAAAAGATGAGATTAAACAAGCACATGTTTTGTTTA
ATCTTAACTTCGGGATAGGAAAGGATGCTGTTTGGCTATGTGAATGATTCTTATTTGATGAGTTTTTGCG
GAAAAGCCAAAGTCGATTGTTTGTATTTTGATATTTCGCGTTTTATAATTCAGTGTCGTTTATAGGTTAG
GCATGAGCTGTGCTTGCCTAACAATGCCAGCTTTCCTTGGAATTAATTCAACAAACTCCGGTCGGAGTTT
CTACCTACAGGATGCCCGCTGTG
>ACB_C22689U29
ATTTTAAATAAAACTGTAGAAAAGCAATTTTTTATAAAAGATGAAATTAAACAAGCACATGTTTTGTTTA
ATCTTAACTTCGGGATAGGGAAGGATGCTGTTTGGCTATGTGAATGATTCTTATTTGATGAGTTTTTGCG
GAAAAGCCAAAGTCGATTGTTTGTATTTTGATATTTCGCGTTTTATAATTCAGTGTCGTTTATAGGTTAG
GCATGAGCTGTGCTTGCCTAACAATGCCAGCTTTCCTTGGAATTAATTCAACAAACTCCGGTCGGAGTTT
CTACCTACAGGATGCCCGCTGTG
>ACB_C22763U1
TAAATCGGCCATATTTTACTACTTCCCCCTTACATATGATTCGGTTATACGATTTCTGTGTGACAAAAAT
ATGAAAGGTAATTTATTGTAAAGTTCTTCTAAAAAATTAAATTTGGCATAGTCTCAACTCCCTCTTAAAC
AACCTCTAATAAAATCATTAAAAATCAAATATATAATTAAATACCATTTAATTTAACTACAAGTGAATTG
AATTGATTTCTACCTTTAAACAAATGTGTTAATCTTTAAGTAAGAAAAGCTTCATACATATAACAACTTG
TAAATAAGAGGAATAACATTATG
>ACB_C22763U12
TAAATCGGCCATATCTTACTACTTCCCCCTTACATATGATTTGGTTATACGATTTCTGTGTGACAAAAAT
ATGAAAGGTAATTTATTGTAAAGTTCTTCTAAAAAATTAAATTTGGCATAGTCTCAACTCCCTCTTTATC
AACCCCCAATAAAATCATTAAAAATCAAATACATAATTAAATACCATTTAATTTAACTACAAGTGAATTG
AATTGATTTCTACCTTTAAACAAATGTGTTAATCTTTAAGTAAGAAAAGCTTCATACATATAACAACTTG
TAAATAAGAGGAATAACATTATG
>ACB_C22818U1
AGAATATTGTCATGGATACCGTGCAATCCTTAGTTAATTTAAGTCCTGTTGATACTGGAGCATACCGTGC
TTCACATATTGTTTCGATTGGATCTGCTGATTTCGGCGTGCGTGAACCTGAAACAAACCCAATTCAAGAT
GCAGCAATTCAAGCTGTAAAGATTAAATTGGGCAATTTGGTTTATATCCAGAACAATAAAGCTTATGCAC
CCCGCTTAGAAAACGGCTGGTCTGATCAAGCACCACAAGGTATTTATGGCCTCACGTTTAACTTTATTTC
TCAAAAGTACGGTGGTTAAGATG
>ACB_C22818U4
AGCATATTGTCATGGATGCTGTGCAATCCTTGGTTAATCTAAGTCCTGTTGATACTGGGGCTTATCGTGC
TTCACATATGGTTTCGGTTGGATCTGGTGACTATGGCATACGTGGACTTGAAACTAACCCAATTCAAGAT
GCTGCTATTCAAGCTGTAAAGATTAAATTGGGCAATTTGGTCTACATACAGAACAACCAGCCTTATGCTG
AACGCTTAGAAAACGGTTGGTCCGATCAAGCACCGCAGGGCATTTATAGCACGACGTTTACTTACATTAC
TCAAAAGTACGGTGGCTAAAATG
>ACB_C22818U84
CTAGTTTTAGTCTTGATGTGTCTAAAGCAGCAGAAGCACATGTAAAGAATATTGTCATGGATACCGTGCA
ATCCTTAGTTAATTTAAGTCCTGTTGATACTGGAGCATACCGTGCTTCACATATTGTTTCGATTGGATCT
GCTGATTTCGGCGTGCGTGAACCTGAAACAAACCCAATTCAAGATGCAGCAATTCAAGCTGTAAAGATTA
AATTGGGCAATTTGGTTTATATCCAGAACAATAAAGCTTATGCACCCCGCTTAGAAAACGGCTGGTCTGA
TCAAGCACCACAAGGTATTTATG
>ACB_C23090U3
TACATGTGAGCGGATTTCAAAAACGAATTGGGATCCTAAAACTGAAACTTATGTCGAAGTTAAAGAAAAC
TATTCTGGTCGTGGCGTTCTGTTTGGCTCATACAGTCAATATGAGATTCAGACGCTTGGAGTACTGGCAA
CGGATAAAAAGGCTACCGTGCTTCAAAATGAAGTGACAATGGCTCCAAAAATTGACGATGAATGGCTAAC
AGCTTTAGGCTCATTTCGAGTTATCCATATTCAACAAGATCCAGCCAGTACAATCTGGAAATGTCAGCTT
CGAAAAGTGTAGGGGCTAAAATG
>ACB_C23090U7
AAATGCCCAAATGTAAGAGGCAAAGCTAGTCTAATTAAAGATGGTAAGGCAAAAGTTTATCTTTCAAATA
ATACAACTTCTAGAGATGCTGAAAATGGCTTTGACCGATATGGAGTTACAGGTGGTCGAAATGCTGTAGT
AGTAACTGAGGCAACATTTCCAAAATACGAAGAAGAAATTACTAACTATCTTAATCGAAGATTTGGAGAA
GACTGGTCTTTAAAATTAGAAAAGTGCTCAGTTGCATAAATTAAAACCCACTTCGGTGGGTTTTTTAATG
GGCGCAATTTAGGAGTTTGAATG
>ACB_C23193U0
ACAGCAACTGTAGTTGTCAATGTGGATGGCGTTGACTATCCGGCAGTGAACAATGGTGACGGCACCTGGA
CGCTTGCAGACAATACACTTCCAACACTCGCAGACGGTCCACACACCATTACCGTGACTGCAACAGATGC
AGCAGGTAACGTAGGTAACGATACTGCAGTGGTGACCATTGATACNNNNNNNNNNNNNNNNNNNNNNNNN
NNNNNNNNNNNNNNNNNNNNNNNNNNNNNNNNNNNNNNNNNNNNNNNNNNNNNNNNNNNNNNNNNNNNNN
NNNGTCCACACACCATTACCGTG
>ACB_C23193U1
ACAGCCACTGTAGTTGTCAATGTGGATGGCGTTGACTATCCGGCAGTGAACAATGGTGACGGCACCTGGA
CGCTTGCAGACAATACACTTCCAACACTCGCAGACGGTCCACACACCATTACCGTGACTGCAACAGATGC
AGCAGGTAACGTAGGTAACGATACTGCAGTGGTGACCATTGATACTANNNNNNNNNNNNNNNNNNNNNNN
NNNNNNNNNNNNNNNNNNNNNNNNNNNNNNNNNNNNNNNNNNNNNNNNNNNNNNNNNNNNNNNNNNNNNN
NNNGTCCACACACCATTACCGTG
>ACB_C23356U0
GAAGGCTGTCTATCAGTGCCACAAATATACGACAAAGTTGATCGCCCGTCACGCGTGAAAATTGAGGCAA
TTAACCTTGAAGGTCAAGCATTTGAGATAGAAGCTGACGGACTTCTCGCTGTTTGTATCCAACATGAAAT
GGATCACTTAAATGGCAAATTGTTTGTGGATTATTTGTCGCCACTTAAGCGTCAGCGTGCGCGTGAAAAA
GTCGAAAAAATTGTTCGCCAACGCGAACGTGAAAAAGTTGCGGTAAAACGTTAATATTTTTCAAACACCA
ATATAGTGTGGATGTGATTTTTG
>ACB_C23356U1
GAAGGCTGTCTATCAGTGCCACAAATATACGACAAAGTTGATCGCCCGTCACGCGTGAAAATTGAGGCAA
TTAACCTTGAAGGTCAAGCATTTGAGATAGAAGCTGACGGACTTCTCGCTGTTTGTATCCAACATGAAAT
GGATCACTTAAATGGCAAATTGTTTGTGGATTATTTGTCACCACTTAAGCGTCAGCGTGCGCGTGAAAAA
GTCGAAAAAATTGTTCGCCAACGCGAACGTGAAAAAGTTGCGGTAAAACGTTAATATTTTTCAAACACCA
ATATAGTGTGGATGTGATTTTTG
>ACB_C23426U0
GGAACTATATATGCCAAAATTTCGGGTATCCCCCCAAAAATGGGCTTTCCAGTAGAAGTATTGATAAATA
TAAAGTAAGTAACCCCATATAAAAAAGCTAAACTTACAACAAGAATGATCCATCGGAGTTTTTCTTTCAT
TTTATTAAAGTGAATAAGAATTATTTACAATATTAACAGGTTTTATAAGTATTTAATATTTATTAATTTA
TAATTTTTTGGGAGGAAATTCGTATAACAGCCATTATGTTAAAATCGTTATAGTATTATTATTTATTGAG
TAGATAAGAGAATTAAATTAGTG
>ACB_C23426U2
ACTTTAACTGAATCAACCTATGAAATTCAGCCTCAGCAAAGTCATTATGAATCTCTCGAAGTAGATGAGT
TCTGGAATTTTGTTGGAAATAAAAAGAATAAACAATGGCTTATTTTTGTTCAAAAGTCATATTTTACCTC
GGAGAAACCGGACATTTTTATTGGTGAGAATATAGACACTTTAAATGGGTTCTAACACTCTCGTTTCGTA
TAACAGCCATTATGTTAAATAGAATCAAAAAACCTCCAATAAAATCGTTATAGTATTATTATTTATTGAG
TAGATAAGAGAATTAAATTAGTG
>ACB_C23485U1
GGCGTTTTTTTATACCTGTAAAAAGTTCAATATAAATTAACCATAACTATGTTCATCTTGCGCTTCCCCA
AAGCTTTAGCCGCTTTGTCTTGCTCAGGTGGCGTTTTTTTATACCTATACAAAACCAAAATTACCTATTT
ATCTAAAGCCTTACTTCGCCACTTCAGTCGTGACTTAGAAAGTCCCACCCTTATCCAGCATTTATTTGTA
TAGATATTTCTAGTCATCAATATTTGTTTACGATTTGACACCTGTTTAAACTGAAATGTCATGTGTTTCT
CTTATAATAAGCAGGACAAGTTG
>ACB_C23485U51
AAAGCTTTAGCCGCTTTGTCTTGCTCAGGTGGCGTTTTTTTATACCTGTAAAAAGTTCAATATAAATTAA
CCATAACTATGTTCATCTTGCGCTTCCCCAAAGCTTTAGCCGCTTTGTCTTGCTCAGGTGGCGTTTTTTT
ATACCTATACAAAACCAAAATTACCTATTTATCTAAAGCCTTACTTCGCCACTTCAGTCGTGACTTAGAA
AGTCCCACCCTTATCCAGCATTTATTTGTATAGATATTTCTAGTCATCAATATTTGTTTACGATTTGACA
CCTGTTTAAACTGAAATGTCATG
>ACB_C23488U2
ATTTGCTCTGAAGAAACTTAGTGAAGAAAATTAACTAATTTGAAACTAATATAAAACTAATTTAGTTTTT
AATTGGTTGTGATTTGCGTGTGGAAAAGCCCTTAATGATTAAGGGCTTTATTGTATTTGTTAGACCTATA
TCATGTCGGAACATGACCAAGGATGAAATAGCTAAAGCAGTTGGTTGTGGAGTTTCTACCGTTTATCGAG
TAGCGAAAAGTACTCATTATGGTTTTTTTAATCGCATCTTTAAATGTGCTTCTAGGAATGCTATAGTCAT
AGCGTTGAATAGGAGAATCTATG
>ACB_C23488U3
ATTTGCTCTGAAGAAACTTAGTGAAGAAAATTAACTAATTTGAAACTAATATAAAACTAATTTAGTTTTT
AATTGGTTGTGATTTGAGTGTAGAAAAGCCCTTAATGATTAAGGGCTTTTTTGTATCTGTTAGACCTATA
TCATGTCGGAACATGACCAAGGATGAAATAGCTAAAGCAGTTGGTTGTGGAGTTTCTACCGTTTATCGAG
TAGCGAAAAGTACTCATTATGGTTTTTTTAATAGCATCTTTAAATGTGCTTCTAGGAATGCTATAGTCAT
AGCGTTGAATAGGAGAATCTATG
>ACB_C23612U4
ATCAATGGTCGTAAACCTGTACCAGTACAAAAGCTTAAGGCTAAGGAAAAAGAGCCAGAACTCAAACAAG
AGCTAGGTCCAGATCCTTTTGACAATCCGCACGAATACGCAGAGATGTGCCGCCGTGAAGGTATGCCAAT
TCCTAGAAATATTCTTAAGTTAATTGATGGGGCGAATATATGAATAAATTCGAGATTTTAGCGTGGGGTT
TACTCATTTCATTTTTTACAGCAGCTATTAGCGGTGCGGTGGTTTGGTGGTGGTTGGCGCGTAAAGAGCT
TGATGAGAAAGGAGCCAGCCATG
>ACB_C23612U6
AGGTCGTCAGCAAGAGTTTTACGCTCCACCGCTACAACTAGAACACAAAGAACCTAAACACGTTCCTGTG
AGCAATGACGAGGCTCAAAAGCATCTCAAATCATTGATGGAAAGATTAAAAATCAATGGTCGTAAACCTG
CACCAGTTCAAAAACTTGAGGCAAAAGAAAAAGAGCCTGAGCTTGCAAAAGAATTAGGTCCAGATCCTTT
CGACAATCCGCACGAATACGCTGAGATGTGCCGCCGTGAAGGTATGCCAATACCTAGAAATATTCTTCAG
CTAATTGATGGGGCGAATGCATG
>ACB_C23893U1
ATTTTGCACCAGACAGTGATAAGGCTCGTCTGGTGAAGCTGGCAAATGTGTGGATGAAAAACAGAATTGG
TTTTGTACCAGATCCAATTGATCCACTTCTTAAGGACGCGGCTTGTGAAATTATCAAAGGAATTCTGGCC
AAAGTAATTTATAACGGCAAAGAGCAGCAGTTGAAGCGTAAGAAAGTTAAGGCTGATTCTGTTGAGTCAG
AAAAAGAATTTCAAGACGGATCTGAAGCAATCTCTAGCTTTGAACAGATAGCAATTGATTTTATTGATTC
ACTTGATTTGAAAGATCCAAATG
>ACB_C23893U3
CTCCAAATGGCCGAAGCATATCTATTAGCACGTAACGTTAAGCCTTATGAAGATGCTACCCAAGTACCTG
AACCTTTAAAAACGGCCTCCTATCAAATCATCAAGGGCATTATGAAAGGTGATCTATATCAAGGGCAGGA
ACAGGCACTAAAACGTAAGAAGGTCAAAGCTGATACGGTTGAGACCGAAAAGGAATATCAGGACGGATCA
GTAAAGCTTAGTGCAATCGAACAATTCATTCTTGATTTGATTAAGCCTTACAGCAAACGAAAAGCTGTAT
TTTTTGTCAGGAAAATTTAAATG
>ACB_C23893U30
ATTTTGCACCAGACAGTGATAAAGCTCGTCTGGTAAAGCTGGCAAATGTCTGGATGAAAAAACGGATTGG
TTTTGTACCAGATCCAATTGATCCACTTCTTAAAGATGCTGCATGTGAAATTATCAAAGGAATTCTGGCC
AAGGAAATTTATAACGGCAAAGACCAGCAGTTGAAGCGTAAGAAAGTTAAAGCTGATTCTGTTGAGTCAG
AAAAAGAATATCAAGACGGATCTGAAGCAATCTCTAGCTTTGAACAGATAGCAATTGATTTTATTGATTC
ACTTGATTTGAAAGATCCAAATG
>ACB_C23930U0
AATACCTGTTTTAGTTGCATGCTGTTGCTCCTAGCTTTGGTACTTCTTTTTTTCATTCAATTTTCAATTG
AACGAAAAAAAGAAGTTTCAGGGTTTTAGGGATGAAGTCCCTAACGTGCTTAGGTTTCTCAATGAAATTG
AGAAACGTCTAAGCGCGCCATCAAATTTTTGATGGAAGTACAGGCGATAATCTCCAGAACGACTTTAACA
AAATTACGTTACTCGAACGTAAATATTTTGTTATCGTTCTTTGAGTATTGAGCCTGTGCTTTTGCGGTAT
ATGAATTAATGGAATTGAATATG
>ACB_C23930U1
AATACCTGTTTTAGTTGCATGCTGTTGCTCCTAGCTTTGGTACTTCTTTTTTTCATTCAATTTTCAATTG
AACGAAAAAAAGAAGTTTCAGGGTTTTAGGGATGAAGTCCCTAACGTGCTTAGGTTTCTCAATGAAATTA
AGAAACGTCTAAGCGCGCCATCAAATTTTTGATGGAAGTGCAGGCGACAATCTCTAGAACGACTTTAACA
AAATTACGTTACTCGAACGTAAAAATTTTGTTATCGTTCTTTGAGTATTGAGCCTGTACTTTTGCGGTAT
ATGAATTAATGGAATTGAATATG
>ACB_C23979U1
ATTGATATAAACGAACGAAATATCTTCGATGAAATCGGGAATATAAAGAACGTTAATAATCATCCATATG
AGTTTTATAAGAAATGTGGTTATATGATCGTTGGAATAATCCCTAATGCTAATGGAAAAAGAAAACCAGA
TATATGGATGTGGAAAGATATTAGCTAGGAAGAACAGCCCAACAATCGCTTCAACCTGACTCAGGGCGCC
GTCACGATTTCTGCTAGTTATCCTGGACGCAGAAATCGCGCCAACGCCCTTCGCAGGTTAAGCGAAGTGT
TAAACATCATGAGGGAAGCGGTG
>ACB_C23979U2
CTCAGAAGCGCACTTGGTTAAGGCCGCGAAACATCGCCATATTCCTTGCGGCCTGGGCGCTACTGGTGGT
GGAGATCGTCACCTACGCGGGTAAAGCGCCAAGTTCTCCTCAGGGCTGGGCGGCGCTCATACTGCTCGGG
CCTATTGTGTACGTCGTACTAGCAACCTGTGCAGATACAATTTTTCGAAAGCCATGAATACAGTAAATCG
CTCATGCTCTAACCAATGCTTCCAGCCGACGCTACGGCCTTACGGCCTCCGCGCGTCTGAAGCTGGGCGT
TAAACATCATGAGGGAAGCGGTG
>ACB_C24023U0
TTTAGGTACTATGTCAGTGGATGCTTTCATTGACTTAGTGAAATCTGCCGTCGCCGAACGTGGCCGGTAT
ATTGTGGAGTAAGAAAGATTAAACAGCCTGACCGTAACCAACAACAAGGTGCAAAGAGTAACCGTCCAGC
AATTAACGATGAGATCCGTGCAAAAGAAGTACGCCTTGTCGGTGCTGATGGTGAGCAAAAAGGAATTGTT
TCATTAAATGAAGCACTGCGTGCTGCTGAGGATGCAGATCTTGACCTTGTTGAGATTGTCGCAAACGCTG
AGCCGCCTGTTTGTAAAATCATG
>ACB_C24023U1
TTTAGGTACTATGTCAGTGGATGCTTTCATTGACTTAGTGAAATCTGCCGTCGCCGAACGTGGCCGGTAT
ATTGTGGAGTAAGAAAGATTAAACAGCCTGACCGTAACCAACAACAAGGTGCAAAGAGTAACCGTCCAGC
AATTAATGATGAGATCCGTGCAAAAGAAGTACGCCTTGTCGGTGCTGATGGTGAGCAAAAAGGAATTGTT
TCATTAAATGAAGCACTGCGTGCTGCTGAGGATGCAGATCTTGACCTTGTTGAGATTGTCGCAAACGCTG
AGCCGCCTGTTTGTAAAATCATG
>ACB_C24038U1
AGTCCATCATGCCAGCTTATCTTTATTTAATGGGTGAAGATAGCTTAACGCTCAATGGGCAAAGTATTGA
TGCACAGGATTAAATAATTACAGATGAAAAGCTAAAATAATTTATAGCCGATCATCACATCTGGCTTGGC
TATACCTGAAAAGATATATACAAGCCTTTTTTATTATTGAGAAAAACGCTGGATTTATCCGTAATTTTAA
TTGAAGCATTAAATGATCTTCACAGTTTCTCTGCATTTTGCGCGTACAGTATTCAACATGAGAGACATCA
GATGTAAACGAGGATGCATCATG
>ACB_C24038U3
AGTCCATCATGCCGGCTTATCTTTATTTAATGGGTGAAGATAGCTTAACGCTCAATGGACAAAGTATTGA
TGCACAGGATTAAATAATTACAGATGAAAAGCTAAAATAATTTATAGCCGATCATCACATCTGGCTTGGC
TATACCTGAAAAGATATATACAAGCCTTTTTTATTATTGAGAAAAACGCTGGATTTATCCGTAATTTTAA
TTGAAGCATTAAATGATCTTCACAGTTTCTCTGCATTTTGCGCGTACAGTATTCAACATGAGAGACATCA
GATGTAAACGAGGATGCATCATG
>ACB_C24228U0
AGCAAAGCGAGGGATGTGGGGACGGTGAGAAAGAGTTGAGCGCATTTGTTTTTACAAGATTCATGCCAAT
ACCTACTAGAGTTTATATACCGTGTCATTTGATTAGTTTTTATTGAATTTCACTCGTCCATTTTTAAATA
AGCAAGGATACACAGCTACCCCTATTTAACTTCGTTAAACAGTGATAGTCTGTGACCTTGATCAGGGGCT
TCACCCCCGATACCCCCGAAAAGCTTTAAACAGAAAAATCAAAGATTTTCCAATTTAAAGCTTACAAAAG
CCAAAGCAGGGTAGATTGAAATG
>ACB_C24228U3
AAAGCGAGGGATGTGGGGCGTTGAGAATGAGTTGAGTGCCTTATTTTTTTCAAGATTCATGCCAACTTAG
CAAATATTTCCTAGAGTTTAGATACCGTGTCATTTGATTAAATTTTGATGTTAGACATGTGCCTGCAATT
AAATAAGCAAGGATACACAGATACCCCTATTTAACTTCGTTAAACAGTGATAATCTGTGACCTTGATCAG
GGGCTTCACCCCCGATACCCCCGAAAACCAGCTTAAAGAAAAATCAAAGATTTTCCCTTAAGCCGGTTTC
ATACCAATTGGATTGTTCAAGTG
>ACB_C24531U1
CCGGGACGCCATGAACCCGATACAGCTCAAATACCGTATGAGCAAATTTTTTCATGGATTAAGCAAAGTG
CTTATGAGGGCTATATTGCGGCAGAATATAAACCTAAAAATGGCTCAAATCAGTCATTTACATGGAAAAA
GAAATATTTTTCCGATGATGTAAATATATAAACTGTTACTAGTTTTGTTTGAAATTCTGAGTGAAAACCA
CTATATTAGATAGTGAGTAATTGTCAGGAAAATATACCCTATATGAATTTAGAACCATCGCCCAGCGTGT
CTAATTCTCACGATTTCGCAATG
>ACB_C24531U14
CCGGGACGCCATGAACCCGATACAGCTCAAATACCGTATGAGCAAATTTTTTCATGGATTAAACAAAGTG
CTTATGAGGGCTATATTGCGGCAGAATATAAACCTAAAAATGGCTCAAATCAGTCATTTACATGGAAAAA
GAAATATTTTTCCGATGATGTAAATATATAAACTGTTACTAGTTTTGTTTGAAATTCTGAGTGAAAACCA
CTATATTAGATAGTGAGTAATTGTCAGGAAAATATACCCTATATGAATTTAGAACCATCGCCCAGCGTGT
CTAATTCTCACGATTTCGCAATG
>ACB_C24531U2
TTACAAGAAAATATTCACCAGATTGGCCATATTCAGTTTGCAGATTGTCCGGGACGCCATGAACCCGATA
CAGCTCAAATACCGTATGAGCAAATTTTTTCATGGATTAAGCAAAGTGCTTATGAGGGCTATATTGCGGC
AGAATATAAACCTAAAAATGGCTCAAATCAGTCATTTACATGGAAAAAGAAATATTTTTCCGATGATGTA
AATATATAAACTGTTACTAGTTTTGTTTGAAATTCTGAGTGAAAACCACTATATTAGATAGTGAGTAATT
GTCAGGAAAATATACCCTATATG
>ACB_C24744U0
CACGATTAAAAGATGCAGCAGTCTTAGCAGATAAAGCTCTCAAAGATGCTGAAGCTCAAGTGGTCGGTAT
AAAAACTGAATTTGAAGCTTTTAAAAATGATATTCCTGCAATGCAGGCACGTATTGCTGAATTGGAAGCT
GGAAAAGCGGCAGAAAACCCAGCTACAGAAACGGCAGCTAATGATTTTGAAAACTGGTCAAATGATCAAT
TAAAAGAGTATTTGGCTAGTAAAAACATTGGTTACAAGCCGTCTGCAACAAAAGCAGAACTTCTTAAATT
AATCCCGAAGGAATAATGCAATG
>ACB_C24744U4
CACGTTTAAAAGATGCTGTACTCCAAGCTGACAATGCTACTAAAGCGGCTGAAGAAAAGGTAGTAAGCAT
TCAAGCAGAGTTTGATGCTTTTAAAAATGATGTTGCTGCTATGCAAGCGCGTATTGCTGAATTGGAAGCT
GGAAAAGCGGCAGAAAATTCAGCAACAGAAACGGCAGCTAATGATTTTGAAAACTGGTCAAATGATCAAT
TAAAAGAGTATTTGGCTAGTAAAAACATTGGTTACAAACCGTCTGCAACAAAAGCAGAACTCCTTAAATT
AATCCCGAAGGAATAATGCAATG
>ACB_C25119U0
CATTAAGAAACTCAATTGGTCATAGATATCAAAATTTGTTTAACCACAATATTGAAAATGAATATCTTCA
ACGTATCAATCGTTACGACGTTAGTGGACGTTTAAAAATAAAAAAATTGTTTTATCTGTTGGTGGATTTA
TGCGAAGCAAAGGGTGAGCCATATGATGTGTTAGGTAGCATTTACATGGAATTAGAAATTGGGAATGATC
ATATCGGCCAATATTTTACACCAAGTGAGGTATCAAATTTATGTGCTCAAGTTGTTGACCGACCTTAAAA
AACAACTTGAGGAAGAGGGGGTG
>ACB_C25119U1
CATTAAGAAACTCAATTGGTCATAGATATCAAAATTTGTTTAACCACAATATTGAAAATGAATATCTTCA
ACGTATCAATCGTTACGACGTTAGTGGACGTTTAAAAATAAAAAAATTGTTTTATCTGTTGGTGGATTTA
TGCGAAGCAAAGGGTGAGCCATATGATGTGTTAGGTAGCATTTACATGGAATTAGAAATTGGGAATGATC
ATATCGGCCAATATTTTACACCAAGTGAGGTATCAAATTTATGTGCTCAAGTTGTTGACCGACCTTAAAA
AACAACTTGAGGAAGAGGGGGTG
>ACB_C25229U3
AGTATCAGCCCGTCATACTTGAAGCTAGACAGGCTTATCTTGGACAAGAAGAAGATCGCTTGGCCTCGCG
CGCAGATCAGTTGGAAGAATTTGTCCACTACGTGAAAGGCGAGATCACCAAGGTAGTCGGCAAATAATGT
CTAACAATTCGTTCAAGCCGACGCCGCTTCGCGGCGCGGCTTAACTCAAGCGTTAGATGCACTAAGCACA
TAATTGCTCACAGCCAAACTATCAGGTCAAGTCTGCTTTTATTATTTTTAAGCGTGCATAATAAGCCCTA
CACAAATTGGGAGATATATCATG
>ACB_C25229U7
GATTACTTTTACTATGCCGATGAAGTACCACCAGTGGACTGGCCTACAAAGCACATAGAGTCCTACAGGC
TCGCATGCACCTCACTCGGGGCGGAAAAGGTTGAGGTCTTGCGTGCCGCTTTCAGGTCGCGATATGCGGC
CTAACAATTCGTCCAAGCCGACGCCGCTTCGCGGCGCGGCTTAACTCAAGCGTTAGATGCACTAAGCACA
TAATTGCTCACAGCCAAACTATCAGGTCAAGTCTGCTTTTATTATTTTTAAGCGTGCATAATAAGCCCTA
CACAAATTGGGAGATATATCATG
>ACB_C25512U2
GACAGGGCGTTCGCACCAGTTACGTGTACATATGATGCATATTGGGCATCCGATTATGGGGGACAAGTTA
TATCATCCTGAACCTAAACGGTTTCATTTGAATCGTATGGCTTTACACGCTGCATATCTTGCTTTTCAAC
ATCCTTTGAAGGGAACAGATGTGGTGATTGAGTCACAAGTGCCTTTTTAAAAAATTAAAATTTGATGCAA
TTCGCAACTGAATACATATCCAAACTGCAATAAAAGTCGGTTATTCTTAATGCCGAATAATACAAATAGA
GCAACAACAAGGACAATCTAATG
>ACB_C25512U7
GACAGGGCGTTCGCACCAGTTACGTGTACATATGATGCATATTGGGCATCCGATTATGGGGGACAAGTTA
TATCATCCTGAACCTAAACGATTTCATTTGAATCGTATGGCTTTACACGCTGCATATCTTGCTTTTCAAC
ACCCTTTGAAGGGAACAGATGTGGTGATTGAGTCACAAGTGCCCTTCTAAAAAATTAAAATTTGATGCAA
TTCGCAACTGAATACATATCCAAACTGCAATAAAAGTCGGTTATTCTTAATGCCGAATAATACAAATAGA
GCAACAACAAGGACAATCTAATG
>ACB_C25515U0
TTTATCAGGTGTCATCGTTTTCTTATTAGTACCAGTTCTCTTATGGATTCTAGATAAATCATTATCTTCA
CCAGAAGGATTTGACTACGTTAAAAATGTCGTTTTTGGAAATATCCTCGTACGTTTTGTTGTGTGGGTAT
TTGTAGCCGGCTTGATTTTCCACTTTATTGCTGGGGTTAAGCATTTGCTTGCAGATCTAGGTTTTGCTGA
AGAACTGCAAAGCGGTCGTATTGCAGCGACAATTTCATTGATCTTATCTGTGGTAGCCATTATCGCAGCC
TTTGTATGGATTATGTTCTAATG
>ACB_C25515U1
TTTATCAGGTGTCATCGTTTTCTTATTAGTACCAGTTCTCTTATGGATTCTAGATAAATCATTATCTTCA
CCAGAAGGATTTGACTACGTTAAAAATGTCGTTTTTGGAAATATCCTCGTACGTTTTGTTGTGTGGGTAT
TTGTAGCCGGCTTGATTTTCCACTTCATTGCTGGGGTTAAGCATTTGCTTGCAGATCTAGGTTTTGCTGA
AGAACTGCAAAGCGGTCGTATTGCAGCGACAATTTCATTGATCTTATCTGTGGTAGCCATTATCGCAGCC
TTTGTATGGATTATGTTCTAATG
>ACB_C25565U0
CTTGGTCGAATGAAAACATATTGAAAATCAACTGAGAAATTTGACGATAATCAAAATACTGACCTGCAAA
GAAGCGCTGCATACGTCGATAAAATGATTGTGGTAAGCACTTGATGGGCAAGGCTTTAGATGCAGAAGAA
AGATTACATGTTTGCTTTAAAATAATCACAAGCATGATGAGCGCAAAGCACTTTAAATGTGACTTGTTCC
ATTTTAGATATTTGTTTAAGATAAGATATAACTCATTGAGATGTGTCATAGTATTCGTCGTTAGAAAACA
ATTATTATGACATTATTTCAATG
>ACB_C25565U1
TGTTGAGAAGTCTGGAACATTCCAGTCGAGGTGAGCCATTTGCAAAAAGCTTTGAATGAAACCTTGTGTT
TGGCGTAAAGCCAGTTGGAACAGGTTTCGTATCGTCAGGGCAAATTGAATTGCTATATCAGTGTAGGTAG
GTTGACGTCCTTTTTTTCCAGTAGGTGTTGCAGACCATTGCATTTGGGGATCAAACCAAATGGTGAAAGC
ACCCCGTTGACGTAAAGCCTGATTGTACTCAGACCAGTTCGTTGTTTTGTATCGGCTTTTTGATTCTGTA
TTCATCTAACATGTATGGGGATG
>ACB_C25656U1
TCATCTTTCCAAAAATCTTATTAAATATCCTAAATGGCTAAATATTATTATTGAAATTTATAAAAGCACA
TACTTTAATCCCTAACCAAAGTACTAATTTAACAATTAAATAGGGAAGTAAAATAAAGATTATTTATTTG
TTAAAACTTAATCACCTAATTTTAATAAGGTGATTAAATATTCGAAAGAGAAGAAGGTTATCCTATTTTC
TTTATTATTAATAGACACTTAGTGATAATTATTATTTAATACGCCCGCAATATTATGACTAATACTTTTA
ATAACTTTGTCGGGGAAATAATG
>ACB_C25656U10
TCATCTTTCCAAAAATCTTATTAAATATCCTAAATGGCTAAATATTATTATTGAAATTCATAAAAGCACA
TACTTTAATCCCTAATCAAAGTAATAATTTAACAATTAAATAGGGAAGTAAAATAAATAATATATACTTG
TTAAAACTTAATCACCTAATTTTAATAAGGTGATTAAATATTCGAAAGAGAAGAAGGTTATCCTGTTTTC
TTTATTATTAATAGACACTTAGTGATAATTATTATTTAATACGCCCGCAATATTATGACTAATACTTTTA
ATAACTTTGTCGGGGAAATAATG
>ACB_C25682U0
GGTGTATTGGCTTATGAAAAAGCGAATGAAGTAAAACGTGCTTTAAGTGATGTACTGGTTGGTAAGTGTA
AAAATGAATATGACGTACTTTTGATTGATGAGAAGTCGAAAGAAAGGCAGCGTCAATACAATGAATCTCT
TGAATTATCTAATAAAAATCAATTAGATAATAGTTTGTATTTTGAAGAGAAAAAGAAAAAGGGCAATGAT
TTTGAGATGTAGGTTTTCATTAATAGAGATACTTACTTATGGAGTTATAATAATATTTTTATAAATTATT
AATTTTGAAGGGATAAGTAAATG
>ACB_C25682U2
TGGTGTATGGGCTTATGAAAAAGCGAATGAGGTAAAACGTGCTTTAAGTGATGTGTTGGTTGGTAAGTGT
AAAAATGAATATGACGTACTTTTAATTGATGAGAAGTCAAAAGAAAGACAGAGTAAATATAATGAATCTG
TCGAACTATCTAATAAAAATCAATTAGATAGTGGTGTATATTTTGAAGAGCAAAAGAAAAAGGGTAATGA
TTTTGAGATGTAGGTTTTAATTAATAGAGATACTTATTATGGAGTTATAATAATATTTCTATAAATTATT
AATTTTGAAGGGATAAGTAAATG
>ACB_C25736U0
GAATAAAAATATTCATCATTATGGAGTCATTGATATGTGCATGAATATTCAAGATAAGGTTATTTACCTT
TCAAACAACCGAGGTTTGACACAACAGCAAATTTCAGAGCGAACAGGAATTTCTCAAAGTTCTGTTTCAA
AAATTGCAAGTGGCGAACAAAAAGAAGTTGCTTATAACAAAGGTGTTGCTTTAGACGCGTTAGTTGCATC
TGAACAGAATAGAGAATATGAGGAATCCAAGACAAAACAATTAAATCGATCTGCATAAAAACCACTTTTA
GGAAAGTATGAGGCATAACCATG
>ACB_C25736U11
GAATAAAAATATGCCTTAACACGGAGGCATTTATATGTGCATGAATATTCAAGATAAGGTTATTTACCTT
TCAAATAGTCGAGGTTTGACTCAACAGCAAATCTCAGAAAGAACTGGGATTTCTCAAAGTTCTGTTTCAA
AAATTGCAAGTGGAGAACAAAAAGAAGTTGCTTATAACAAAGGTGTTGCTTTAGACGCGTTAGTTGCCTC
TGAACAGAAAAGAGAATATGAGGAATCCAAGACAAAACAATTAAATCGATCTGCATAAAAACCAATTTTA
GGAATGTATGAGGCATAACCATG
>ACB_C25743U1
AAAATGTAAGGAACTGAATATCAGCATTCCTGAACTAGCAAATATCGCTGGAGTAAATTACAAGACCCTA
AAAAGAAACATGACCGCCGAAGACCCAAACCCTACATTGCAGCACTTAAAGAGATTAAGCATAGCTTTAG
GTATGAGTATCGATAATCTTGCATTTGGCGAAGAAGGAAGCACAGATGAAGAAATCGCTATCATTCTTAA
CGACCTAAAAAATATAGAAAAAGAAGATAAAAAAAGAATCTTATATATGGTTCGAATGATGATTGCCGAA
AGCAAAAATAGGAAATGAAAATG
>ACB_C25743U3
GAAATGTAAGGAACTGAATATCAGTATTCCTGAACTAGCAAACATCGCTGGAGTAAACTACAAGACCCTA
AAAAGAAACATGACCGCAGAAGATCCAAATCCTACATTGCAACACTTAAAAAGACTAAGCATAGCTCTCG
GTATGAGTATAGATAATCTTGCATTTGGCGAAGACGGAAGCACAGATGAAGAAATAGCTATAATTCTCAA
CGACCTAAAAAATATAGAAAAAGAAGATAAAAAAAGAATCCTCTATATGGTTCGAATGATGATTGCTGAA
AGTAAAAATAGGAAATAAAAATG
>ACB_C2582U1
CTGTCAGCAAGAATGGCTGGTAACCAATGAAAGCAACCGAGTCGGGCTAAGACTTTCAGGTGAACAGCCT
TTAACTCGCAAAATCACCCATGAACTGGAAAGTGAAGGCACGTGTATTGGCGCTTTGCAAATTCCACCGA
GTGGGCAGCCGGTTTTGTTTATGAATGATCATCCTTTAACGGGCGGATATCCGGTCATTGCTTCAGTTGC
TAAACACCATTGGGATTTGGTGGCACAGATTCCGGCAGGTTGCCGCATCAAATTTAAAAAAATTGCCGAA
TTTACAGATTTTGAGAATGAATG
>ACB_C2582U42
TCAGCAAGAATGGCTGGTAACCAATGAAAGCAACCGAGTCGGGCTAAGACTTTCAGGTGAACAGCCTTTA
ACTCGCAAAATCACCCATGAACTGGAAAGTGAAGGCACGTGTATTGGCGCTTTGCAAATTCCACCGAGTG
GGCAGCCGGTTTTGTTTATGAATGATCATCCTTTAACGGGCGGATATCCGGTCATTGCTTCAGTTGCTAA
ACACCATTGGGATTTGGTGGCACAGATTCCGGCAGGTTGCCGCATCAAATTTAAAAAAATTGCCGAATTT
ACAGATTTTGAGAATGAATGATG
>ACB_C25866U0
TACTTTGGTGTATCTCATGAACAAGCTTATCGAAAAGGCGTAGATTCTCTTTTAAAATTAACAGAGATGG
TTATAGCAAATAATGAACATTCTGAAATTATTAAACTTTTTTTGTGTGATTGTCATTTAAGAACATCTAT
CAATTTAGATGATATATCCGATATGCCTACTCAATTGATAGGCGATTGCCTTAATGTGATTGTTCTACGT
TATGCATTTGTAGTTTGACAATCAGGTCGTAAACTAGACATTAATGTTCTAAACTTAAACAATATATTTG
TAAACCAAAAGGTTGAATAAATG
>ACB_C25866U1
TACTTTGGTGTATCTCATGAACAAGCTTATCGAAAAGGCGTAGATTCTCTTTTAAAATTAACAGAGATGG
TTATAGCAAATAATGAACATTCTGAAATTATTAAACTTTTTTTGTGTGATTGTCATTTAAGAACATCTAT
CAATTTAGATGATATATCCGATATGCCTACTCAATTGATAGGCGATTGCCTTAATGTGATTGTTCTACGT
TATGCATTTGTAGTTTGACAATCAGGTCGTAAACTAGACATTAATGTTCTAAACTTAAACAATATATTTG
TAAACCAAAAGGTTGAATAAATG
>ACB_C25874U3
AACTACACATGGATTTGTTATTTGAAGATATGGATAAGGCCGATCAATTTTTGGATATGGGAGCGGATGC
GCAAGTTAGTACTTTTTCTGATGGTGCATATGCAATCGTCCAAATTGGTGATACGGCGGATAAAGACCGA
ATTCAAGTTTATGGATTGCTTTTACATGAAGCTGTTCATGTCTGGCAAAAGATTAAAAAGCTCATGGGTG
AACGAGAACCGAGCTCTGAGTTTGAAGCTTATTCAATTCAGGCGATCGCTCAAGACCTTTTTAAAATGTA
TGAAGAAAGCGAGGTGAATGATG
>ACB_C25874U71
TACACATGGATTTGTTATTTGAAGATATGGATAAGGCCGATCAATTTTTGGATATGGGAGCGGATGCGCA
AGTTAGTACTTTTTCTGATGGTGCATATGCGATTGTCCAGATTGGGGATACATCCGATAAAGATCAAATT
CAAGTTTATGGATTGCTTTTACATGAAGCTGTTCATGTCTGGCAAAAGATGAAAAAGCTAATGGGTGAAC
GAGAACCGAGCTCTGAGTTTGAAGCTTATTCAATTCAGGCGATCGCTCAGGATCTCTTTAAGATGTATGA
GGAAAGCGAGGTTAAAAGTCATG
>ACB_C25874U79
AACTACACATGGATTTGTTATTTGAAGATATGCATAAAGCCGATCAATTTTTGGATATGGGAGCGGATGC
ACAAGTTAGTACTTTTTCTGATGGCGCATATGCAATCGTCCAAATTGGCGATACGGCGGATAAAGATCAA
ATTCAAGTTTATGGATTGCTTTTACATGAAGCAGTTCATATCTGGCAAATAGTAAAACGGAGAATGGGTG
AGCGAGAGCCTAGTGTGGAATTTGAAGCTTATTCAATTCAGGCAATCGCTCAAGACCTATTTGAAATGTT
CGAAGCTAGTGAGGTAAATCATG
>ACB_C25874U8
ATATGGATTTGCTATTTGAGGACATGAATAAGGTCGATCAATTCTTGTCTATTGAAGGGGCTGCAGCTCA
GGTTGATTTCTATTCCGAAGGTGCATATGCAGTTGTTCAGCTTGGTGATACTTCAGAAAGAAATCAGATT
GAAGTGTATGGATTGCTTTTACATGAAGCTGTTCATGTCTGGCAAAAGATTAAAAAGCTCATGGGTGAAC
GAGAACCGAGCTCTGAGTTTGAAGCTTATTCAATTCAGGCGATCGCTCAGGATCTCTTTAAGATGTATGA
GGAAAGCGAGGTTAAAAGTCATG
>ACB_C25932U0
TAGTGCATAACCGTCTGTGTTCGTCATCGCCCAGATGATTTAGAAATACGGGGGGAGTGTGGCGGGCGCA
GTTTCGGCGTTCGTCATCGCCCAGATGATTTAGAAAACAAAGCTTGATGACATGGGAGCAACTGCAGCGT
TCGTCATCGCCCAGATGATTTAGAAAACATGCGGTCCTCTGGTAAATCAATACCTGTGGTTCGTCATCGC
CCAGATGATTTAGAAATTCATTGAGGTTATAAATATAACGAACTGTTTGTTCGTCATCGCCCAGATGATT
TAGAAAAATACCACTATTCGATG
>ACB_C25932U1
TAGTGCATAACCGTCTGTGTTCGTCATCGCCCAGATGATTTAGAAATACGGGGGGAGTGTGGCGGGCGCA
GTTTCGGCGTTCGTCATCGCCCAGATGATTTAGAAAACAAAGCTTGATGACATGGGAGCAACTGCAGCGT
TCGTCATCGCCCAGATGATTTAGAAAACATGCGGTCCTCTGGTAAATCAATACCTGTGGTTCGTCATCGC
CCAGATGATTTAGAAAATCATTGAGGTTATAAATATAACGAACTGTTTGTTCGTCATCGCCCAGATGATT
TAGAAAAATACCACTATTCGATG
>ACB_C26162U0
CACTATTGATTAGTGGGGGCTTTTTCTTTTTGTGTTAAGCTGATCTCCATAATTTTATGGATTAGTACAA
TGTTTATTTGCGTTGATGGTGAACTCAATGGGCAAGTGATAGAAAAAAGGGGCGTTAAGAACAAAGATGT
ATATAAATATTATAAAACTCAGTAATTGCATAATAAATTCAAATATTTACTTAAAATCAGGGTGACAGAA
TTTAAACAATCTTTACCTAGGCGAAGGATTTAGTAAATCAAATAAACATTATTTTAGACGGATAATTATA
AAAAACGGAGTACAAATGTCGTG
>ACB_C26162U45
ACTATTGATTAGTGGGGGCTTTTTCTTTTTGTGTTAAGCTGATCTCCATAATTTTATGGATTAGTACAAT
GTTTATTTGTGTTGATGGTGAACTCAATGGGCAAGTGATAGAAAAAAAGGGGTGTTAAGAACAAAGATGT
ATATAAATATTATAAAACTCAGTAATTGCATAATAAATTCAAATATTTACTTATAATCAGGGTGACCGAA
TTTAAACAATCTTTACCTAGGCGAAGGATTTAGTAACTCAAATAAACATTATTTTAGACGGATAATTATA
AAAAACGGAGTACAAATGTCATG
>ACB_C261U0
TTTTATTTATTCTTGCATTTGGTCGAATTGAAGTAGCTTCTTACTATGGTAAAGAAACGGTTTGGTCTGG
AGTTATGATAGCAACAGGAATCGGAATTATATTTAATGGATTCCTTGCAGGCTACTTATTTCAAAAAGTA
GCTAGTATTCTTCGTTACCATGAGAATAAATAATATCTTGCATAAGCACCCTAGGATGCTTTTTAAAATT
GGTTTAACTACCCTGCTTGGTAATTATATTTAACTTAAAAAGAACTACCCACTCATTGAGTGGGTTTTTT
ATTGCCTAGAGGAAAGTAAAATG
>ACB_C261U1
CGGATGGGGGTTAATTGTTCTAGGTATTATATCTGGATTTATTTTTATACTTGTGTTTGGCCGAGTTGAA
GTTCCAAGAACTTATTATGGCACCGAGACCGTATGGTCAGGAATCATGGTTATTACAGGTATCGGGATAA
TCTTAAATGGATTCTTAGTGGGCTATCTGTTCCAAAAGGTTGCCAGCATATTGAGATATCACGAGAACAA
GAGCGCATCTTAAGCAAAAACACTAACCCAAAAATCAACCTTAACAACCCACTCATTGAGTGGGCTTTTT
ATTGCCTAGAGGAAAGTAAGATG
>ACB_C26245U1
TTAATTAACTTCCTGATTTTGGCTTGGGTTGTGTTCTTAATGGTGAAATTATTAAACAAACTTCGCCGTG
ATAAGAATGAGCCAGAAGCTCCAGCTGCAACTCCAGAAGACATCCAATTATTACGTGAAATTCGTGATGA
GTTGAAAAAACAAGCTTAATAAAAAGTATTTAAGTATAAAAAACGGTACCTAGTGTACCGTTTTTTATTA
CATAGCATTTTATACTGGACTAGAGATATTGATAAACTTGCTAAATCACAGTTAAGTTTAGCTAAGCAGA
TAGAACAAGGACATAAATTAATG
>ACB_C26245U2
TAATTAACTTCCTGATTTTGGCTTGGGTTGTGTTCTTAATGGTGAAATTATTAAACAAACTTCGCCGTGA
TAAGAATGAGCCAGAAGCTCCAGCTGCAACTCCAGAAGATATCCAATTATTACGTGAAATTCGTGATGAG
TTGAAAAAACAAGCTTAATAAAAAGAATTTGAGTATAAAAAACGGTACCTAGAGTACCGTTTTTTATTAC
ATAGCATTTTATACTGGACTAGAGATATTGATAAACTTGCTAAATCACAGTTAAGTTTAGCTAAGCAGAT
AGAACAAGGAACATAAATTAATG
>ACB_C26387U1
TGTTTTAAACAAAAGTCTCGATCAACCACGTCAAATAATTATCAGGCCTTAAAATCTCATCCTCATCATT
CTGAAAGAAAACAGAAAAAAACCTACTACGATAGTGATTGTTCATGTGCTGTGGTGGATTATTGCGTGGG
TCCTAGAGGTGGGCACTACTGTATTACGAGTGGAGGAAACAAGAGATATAAACCTAGATATTAATTAATT
TGAATTATGAGACCTCCATTTTGAGAGGTACTTTATGTCTTAATCACTACCACCTCATCGGTGGTTTTTT
TATGTCTATAGGAATCACTTATG
>ACB_C26387U9
CTTTAGAAGAAATCGAAATTAAACGGCAAGAACTGGAAAGACATCTTGAAGATGTTATGTCTGTTGAACT
GAAGAAGTGGCAAAGCGAAAACAAGCTATGTGTTTCTGATGTGAATATACGTTTGGCTAATGTTGTTAGT
CTCGGAGGGCCTAAACATAACGTTGTTACTGGAGTAAATGTTGATTTAGATTACAAGCCTTAAATTTCTT
TTTATTAAATGACCGCTAAGAAGCGGTTTTTTTTATGTCTTATTCACTACCACCTCATCGGTGGTTTTTT
TATGTCTATAGGAATCACTTATG
>ACB_C2645U0
GGATTATTATTTAGTTTTGCAAAAGCGATTTGGAGCTTTTTTGATTCGGATTTTAAAAAGTCAGAGCAAA
AGAAAAATGTTGATAAAAATTTATCAAATATTGTGAAAGAACTTAAAAAAGTTGCTAGAGAAAATTTGAG
TGAGATCGAAGCGAAAATTGAGCCTTCATTATTGGATTTAAAGAAAAAGCTAAATGAACCAAGTGATCAA
ATTACAGGGCTTGTAGACGATATACAGCAATCAATCAAAATGTTTAAAACTTTATCAAATAATATTAGTA
GTGCTTACAAGGTAAAATAAATG
>ACB_C2645U1
GGATTATTATTTAGTTTTGCAAAAGCGATTTGGAGCTTTTTTGATTCGGATTTTAAAAAGTCAGAGCAAA
AGAAAAATGTTGATAAAAATTTATCAAATATTGTGAAAGAACTTAAAAAAGTTGCTAGAGAAAATTTGAG
TGAGGTCGAAGGGAAAATTGAGCCTTCATTATTGGATTTAAAGAAAAAGCTAAATGAACCAAGTGATCAA
ATTACAGGGCTTGTAGACGATATACAGCAATCAATCAAAATGTTTAAAACTTTATCAAATAATATTAGCA
GTGCTTACAAGGTAAAATAAATG
>ACB_C26493U0
AAAATCAGCTCTCTTGGGCAAAAGAGCAACTTGAATCACAAGGTTTTAATATCACCTCGAATACGTTGGA
TGGTGAAGTTGATAAGGCAATTATCAATTACGCTGAACAGCATCAAATCGATTTGATTGTGGTTGGGGCT
TATGGTCATTCAAAGATACGTCAATTTTTTATTGGCAGCACCACCACAAAAGTGATCACAAGCGCTAATA
AACCAGTCCTGTTACTACGATAATTTCATGAAGGGGTAGAATTTTGATCTATCCCTTTATTTTTAATAAG
TTATAAAAGGAATCATAAATATG
>ACB_C26493U1
CACAAGGTTTTAATATCACCTCGAATACGTTGGATGGTGAAGTTGATAAGGCAANCTCGAATACGTTGGA
TGGTGAAGTTGATAAGGCAATTATCAATTACGCTGAACAGCATCAAATCGATTTGATTGTGGTTGGGGCT
TATGGTCATTCAAAGATACGTCAATTTTTTATTGGCAGCACCACCACAAAAGTGATCACAAGCGCTAATA
AACCAGTCCTGTTACTACGATAATTTCATGAAGGGGTAGAATTTTGATCTATCCCTTTATTTTTAATAAG
TTATAAAAGGAATCATAAATATG
>ACB_C2655U0
TCTTAGTCCTCAAGATTTTTGGGCAATCTGTTATCACAAAAAACGTGCCGAGTTTCTTGAACTCGTTGAA
TCCGATTTTGCTAAAAATGGGATTCAGACCGATCTAAAATCCGTAAGGGATTTTTTGATCAGGCTTAAAA
ACGCAAGGCGTTTTTCAGGGGGTCAAGGGGGAAATCTCCCCCTCTGCGAGCGGACAATTTGAAAACGTAG
TTTTAAAATTGTGTAGTGAGTACACATTCCGCTTCGCTAATGTTTTTCCCTGTGGCACACTGGGGGAAAA
CTAGCGATAGGATGTGTTTTATG
>ACB_C2655U2
CTTTAAGTTCACAAGACTGGTGGACTATTTGTTATCACAAAAAACGTGTCGAGTTTCTTGAACTCGTGGA
ATCCGATTTTGAAAAAAATGGGATTCAGACCGACTTAAAATCCGTGAAGGATTTTCTGTTCGGGCTTAAA
AACGCATCGCGTTTTTCGAGGGGTCGAGGGGAGAAATCTCCCCCGCTCATGGAATAATTTGAAAACGTAG
TTTTAAAATTGTGTAGTGAGTACACATTCCGCTTCGCTAATGTTTTTCCCTGTGGCACACTGGGGGAAAA
CTAGCGATAGGATGTGTTTTATG
>ACB_C27040U4
CTAGTTTTAGTCTTGATGTGTCTAAAGCAGCAGAAGCACATGTAAAGAATATTGTCATGGATACCGTGCA
ATCCTTAGTTAATTTAAGTCCTGTTGATACTGGAGCATACCGTGCTTCACATATTGTTTCGATTGGATCT
GCTGATTTCGGCGTGCGTGAACCTGAAACAAACCCAATTCAAGATGCAGCAATTCAAGCTGTAAAGATTA
AATTGGGCAATTTGGTTTATATCCAGAACAATAAAGCTTATGCACCCCGCTTAGAAAACGGCTGGTCTGA
TCAAGCACCACAAGGTATTTATG
>ACB_C27040U5
CTGAATTTAGTTTTGATGTGGCTAAAACAGCAGAAGACCATGTAAAGAATATTGTCATGGATACCGTGCA
ATCCTTAGTTAATTTAAGTCCCGTCGATACTGGTGCATACCGTGCTTCACATATTGTCTCGATTAGATCT
GCTGATTTAGGCGTGCGTGAACCTGAAACAAACCCTGTTAACGATGCAGCAATTCAAGCTGTAAAGATTA
AATTGGGCAATTTGGTCTACATTCAGAATAACCAACCTTATGCTGAACGTTTAGAAAACGGCTGGTCTGA
TCAAGCACCACAAGGTATTTATG
>ACB_C27317U0
CAGGAAGGGAAAACGATTGTTGAAGTGATTAAAGAGTTTAAGAAAGCCAGAAAAGACATTGAAAACAGCT
AATGCCGCCTTCGGGCGGTCTTGTTTAGAAGTACACGTATAAGAGAGAAATTACCTGTTGACACTGCAAG
CCGCTGACTACTACGAAAACCTATTGACGACCAATATTATGAAACGACCACCTTCGGGTGGTTTTCCTTT
ATGTGACATTTAGTAACCAGTTTGTTAAAGTTATTATATTTATAACAATTGGTGAAATTCATGAAAAAGA
TAATTTTAGGGAGCATGTTAGTG
>ACB_C27317U5
CAGGAAGGGAAAACGATTGTTGAAGTGATTAAAGAGTTTAAGAAAGCCAGAAAAGACATTGAAAACAGCT
AATGCCGCCTTCGGGCGGTCTTGTTTAGAAGTACACGTATAAGAGAGAAATTACCTGTTGACACTGCAAG
CCGCTGACTACTACGAAAACCTATTGACGACCAATATTATGAAACGACCACCTTCGGGTGGTTTTCCTTT
ATGTGACATTTAGTAACCAGTTTGTTAAAGTTATTATATTTATAACAATTGGTGAAATTCATGAAAAAGA
TAATTTTAGGGAGCATGTTAGTG
>ACB_C27390U1
TAAGCAGCTAAGATATATTGTTTTTTCTTTAATCATTACTAATAAAGGAAAAATAATGTTTGTTCAGCAT
AAATCCGAATACATTAATTTAAATCATGTGGTAAAAGTGAAAAAGGCTACATCAGAAAACAATAAATTTG
CTCATAGAGATTTTTATAAGTTAGTTTTAACTTTAACCTCCAATGACATCCTAGATCTAGAGTTTAATTC
TGAGGAAGAGCTAGATCGGTTCTTGGAAAAGTTGGAAATTGTGAAGTAGTTATGACCGCCCAAGTGGCGG
TTTTTTAATGGGTAAGAATAATG
>ACB_C27390U2
TTGATTCCTCCTCATAATTCAGAAGGTGAGTATATTTTATGGTTAGCTGGATTTATCGAAAAAATTACAG
AAGGTGGACCTAAACCACCTCCGCCTATAAAGAAATTTATTCCAGAGTATATGAGCTTGAAATATGAATT
AGATTTTTTACCTTTAAATGAGGAAAAAATTCAAACCGAAGGTAAAGAAATTACGGATTACTTTAATTCA
AAGCTTTATAAGGCAACTTTTAAGAAATAATAGTTAGTTGTCTCTATTTTTAGCCACCGCCTTAGGGCGG
TTTTTTTATGGGTAAGAATAATG
>ACB_C27605U0
TTTATCGAAGCATAAAAATATAAATTTTTAAATATGACTAATTAGAAAAAGCTCTATATTGATACAACAA
TAAAAATGTTATATTGTCAGGCAACCAAACGGTCAGCACTAACTCATTAATGCTCTCACTGTTGTAAACA
TTTGGTTCGGGCGAAAACACAGCAATGTGCTTGTCAACTGAACCATGACGAGGGTCTGGCTAGTCTTATC
ACCGATGAGATGAGCTATGTCCATGTTGATAACAGTCCTTTTGCTATCTTTACTTGGAAGGTACTTGGTA
TTTTCAAGATGGAGGGCGTGATG
>ACB_C27605U1
ATATGACTAATTAGAAAAAGCTCTATATTGATACAACAATAAAAATGTTATATTGTCAGGCAACCAAACG
GTCAGCACTAACTCATTAANGCAACCAAACGGTCAGCACTAACTCATTAATGCTCTCACTGTTGTAAACA
TTTGGTTCGGGCGAAAACACAGCAATGTGCTTGTCAACTGAACCATGACGAGGGTCTGGCTAGTCTTATC
ACCGATGAGATGAGCTATGTCCATGTTGATAACAGTCCTTTTGCTATCTTTACTTGGAAGGTACTTGGTA
TTTTCAAGATGGAGGGCGTGATG
>ACB_C27830U0
TGGCAAAACCAAGTGGTTATTGCCTATGAACCTATTTGGGCAATTGGTACAGGTAAAACAGCTTCTCCGC
AAGATGCGCAAGCGATGCACGCTAAAATTCGTGAAGGCTTATGCCAACTTACACCAGCAGGCTCAAATAT
TGCTATTTTATATGGCGGTAGTGTAAAAGCTGAAAATGCTGTTGAGTTAGCTGCATGTCCAGATATCAAT
GGTGCGTTGGTGGGTGGTGCTTCATTAAATGCAGCATCTTTTTATCAAATTGTACAAGCCTTCGCGCAAA
GCAAATAACGAGGATAGGGTATG
>ACB_C27830U5
TGGCAAAACCAAGTGGTTATTGCCTATGAACCTATTTGGGCAATTGGTACAGGTAAAACAGCTTCTCCGC
AAGATGCGCAAGCGATGCATGCTAAAATTCGTGAAGGCTTATGCCAACTTACACCAGCAGGCTCAAATAT
TGCTATTTTATATGGCGGTAGTGTAAAAGCTGAAAATGCTGTTGAGTTAGCTGCATGTCCAGATATCAAT
GGTGCGTTGGTGGGTGGTGCTTCATTAAATGCAGCATCTTTTTATCAAATTGTACAAGCCTTCGCGCAAA
GCAAATAACGAGGATAGGGTATG
>ACB_C27833U1
AACCCGACAATAGCACCCTCCAAGCCTCGCAGTAGCTTAACTTAAATTTTAGAACTGGCCTTCGCAGTAA
AAAGTTTCGTATAGAAAGCTTTAAATGGATGAGTTACCTAAAAGAGTTTCATAGATACCAATAGAAAACA
TTAATTTATTGTGTCAGAATTGCGGATTAATTTTGATTTAAACGTACTGACCTCAATGATCTTACTGATC
GATAGGGGCGTTCAAAGAGTTTAAGTTCCGAAGTGTTATATGACTATCAATAATACTTGAAATATTTGAT
AGAGATACGGAGTTAGGTTTATG
>ACB_C27833U4
AACCTGACAATAGCACCCTCCAAGCCTCGCAGTAGTTTAACTTAAATTTTAGAACTGGCCTTCGCAGTAA
AAAGTTTCGTATAGAAAGCTTTAAATGGATGAGTTACCTAAAAGAGTTTCATAGATACCAATAGAAAACA
TTAATTTATTGTGTCAGAATTGCGGATTAATTTTGATTTAAACGTACTGACCTCAATGATCTTATTGATC
GATAGGGGCGTTCAAAGAGTTTAAGTTCCGAAGTGTTATATGACTATCAATAATACTTGAAATATTTGAT
AGAGATACGGAGTTAGGTTTATG
>ACB_C27867U3
AAAATAGTATCATTTTTTGAATTTCATATAACGCACATTATGTTAAATAGAGGGAAAATCTATTTTTAAA
GTGATAAAATTATTGCAGTTATTTTAAGAATAGCTGCTTTTGATACTTGATCATCTAGCCTAATTAAAAA
CTGTTTTTTAATAATTTGGAATATAAATAAGATTTAGTTAAAATTAACATTATTCATATAAATTAACATT
ATGTATTACATTTACTAATAATTTAAAATAATTAGTAGAAAAAAATTATGTTTTAATTATTTCTTTGATT
ATATAAATTGAGAGTAAAAAATG
>ACB_C27867U4
TGCTTTTGATACTTGATCATCTATCCTAATTAAAAACTGTTTTTTAATAATTTGGAATATAAATAAGATT
TAGTTAAAATTAACATTATTCATATAAATTAAAATTATGTATTACATTTACTAACAATTTAAAATAATTA
GTAGAAAAAGATTATGTTTTAATTATTAGACTTCTTGTGTTAGTCAAATTTTAAGCAGTAAAAAGCTATA
TTTTATAAGGTTTTATCCAATTCAAAAATTAGATAAAACTATACTTTCGCAAGAGGTCTATTTCTTTGAT
TATATAAATTGAGGTAAAAAATG
>ACB_C27992U0
AGCTAGTCGAGGTAACCTATCAAGTGCTCGAGCAGCAGGACCTTGCCCCTTATCTAGCAATGTTTGAATT
TTTTGATTAAATGCTGTCATGCCTGTCTCCTTGAATCCCTCTTATCCTTCATATTTTCTACAGAATTCTT
TGTTGTTTGACTATATTCGCATACAACTCATGCAATCAAGATACAAAGGTAAAAACCAATCTACGCTAAT
CTGATTTATAGCAAATGTCATTAACAAATCTGTCGTTTAAAACAGGACTTTTTTGCCAATTATTGTTAAC
AGACAAAAAGAGGTACTGCTATG
>ACB_C27992U2
AGCTAGTCTAGGTAACCTATCAAGTGCTCGAGCAGCAGGACCTTGCCCCTTATCTAGCAATGTTTGAATT
TTTTGATTAAATGCTGTCATGCCTGTCTCCTTGAATCCCTCTTATCCTTCATATTTTCTACAGAATTCTT
TGTTGTTTGACTATATTCGCATACAACTCATGCAATCAAGATACAAAGGTAAAAACCAATCTACGCTAAT
CTGATTTATAGCAAATGTCATTAACAAATCTGTCGTTTAAAACAGGACTTTTTTGCCAATTATTGTTAAC
AGACAAAAAGAGGTACTGCTATG
>ACB_C28124U0
ACCAGGTAGTGACTTGACTGCGGATGCAGATAAGACAATTGATGCCAAAGTAACGTTTACAGATGCAGCA
GGTAATAGCAGCAGTGTTAACGATACACAAACTTATACACTTGATACCACTGCACCTGATGCACCAGTAA
TTAACCCGGTTAACGGGACAGATCCAATTACAGGTACTGCAGAGCCTGGTTCAACCGTAACAGTAACCTA
TCCTAATGGTGACACAGCAACAGTTGTAGCAGGACCTGATGGCAGCTGGTCAGTNATGGCAGCTGGTCAG
TACCAAACCCAGGTAACCTGGTG
>ACB_C2830U0
TGTCAGTGAAGTGATCTTTGAGGATGGAGTGTCTCTTAAGCTTCTACATCAATCTCCAAAGATGCAGAGC
AAGGTGAAAGGTGGTGCAAGTAAAGGAAGTGATAAAGCAGCTGGTGATATTCAATCTCAACTTGAACGTC
AACAGGATTTGCAACGGTCACTTGAAAATGAGGTGGCTAGTGAAGTCGGACGGATTAACAATAATAGANG
CAGTTACTTGAGGAGAGCTTTAACCGTAAAAAGTTCAATGCAGCTCATGACATTGAATTAAGTAAGTCTG
AGCAGAAGCAAGCCGTTGAATTG
>ACB_C28331U1
ATCTAAAAATGAGCGGCAAGATTTCAGTTGAAACAATCAATAATAAAGTTTATAACGACGGCCTAAAAGT
TCAATTGTATAATTGGATGACTACCAATATAAATTTTGGTGACTAATATGGCTAAACGCTACTTACCCTT
CTACAATAATGCTAGATTTATCGCACTAGTGTTAGTCGGTCTGTTTGCTATATTTTCAATAATTTTTAAA
TATTTAGAGTTAAATATTACAATAAATCTGGTTCAATTTTCATTTGTACTGCTTCTCCCTTTAAGTCAAA
TTTATTTGGCTTATAAAGGTATG
>ACB_C28331U4
ATCTAAAAATGAGCGGCAAGATTTCAGTTGAAACAATCAATAATAAAGTTTATAACGACGGCCTAAAAGT
TCAATTGTATAATTGGATGACTACCAATATAAATTTTGGTGACTAATATGGCTAAACGCTACTTACCCTT
CTACAATAATGCTAGATTTATCGCACTAGTGTTAGTCGGTCTGTTTGCTATATTTTCAATAATTTTTAAA
TATTTAGAGTTAAATATTACAATAAATCTGGTTCAATTTTCATTTGTACTGCTTCTCCCTTTAAGTCAAA
TTTATTTGGCTTATAAAGGTATG
>ACB_C28414U2
TAAATTATTTTTTAATCTGGTATTCTAAGTTAAATTTTTATAATTTTAATTAAAGTATTTATTATCAATA
ATTTAATTTTACAATAACCAAGATACATTAATATTTGTAAAGTGTGATTTAATTATCGTTTTAATAAAAT
AGATGTAGAAATATAACCTATTTATACAAATTAAATAATTAATGAGATATAGGTCACATATTATATTATG
TTTTTTAATTGAAATTGATTTATATATTGTTTTTAAATAAAAAATATTGTATCACTTATATTAACTATTT
AATAAATAGGTACTTATAAAATG
>ACB_C28414U4
TAAATTATTTTTTAGCTTGGTATTTTAGGTTAAATTTTTATAATTTTAATTAAAGCATTTATTATCAATA
ATTTAATTTTACAATAACTAAGATACATTAATATTTGTAAAGTGTGATTTAATTATCGTTTTAATAAAAT
AGATGTAGAAATAAAACCTATTTAAACAAATTAAATAATTAGTGAGATACGGGTCACATATTATTTTATG
TTTTTTAATTGAAATTGATTTATATATTGTTTTTAAATAAAAAATATTGTATCACTTATATTAACTATTT
AATAAATAGGTACTTATAAAATG
>ACB_C28458U0
AAGACCTGATTACAGCAATTACGGTTCCTGAAGACCTAAATGGCGACGGTATCTTGAATGCTGCAGAACT
TGGTACAGACGGCAGCTTCAATGCACAAGTGGCATTAGGACCGGATGCAGTTGATGGCACAGTGGTGAAT
GTTAACGGTACTAACTACACCGTGACAGCAGCTGACCTTGCAAACGGCTATATCACAGCAGCGATTCCTG
TGACAGGCGAAGGCCCTGTAGCGATCCATGCAGAAGCAGTGGATGCACAAGGTAACGTAGATGTTGCAGA
TGCAGACGTGACAGTAACGGTTG
>ACB_C2861U1
TATTGCACAACTTCCCAAGCTCGCAATTTTACAAGATTTTTGGAGAGTGATTGATCGACAAGATCCAATT
ATGCTAAAAATTTATGAACGGCGAAATAATGCACTTAAGCCACTGATTGAAAATGCAATAGAACAAAAAC
TGTGCCGAGCTGATCTAACTGCTGATGACTATGCAATGGTCACAGCAATGTTGGGTTCTTCATTTCAAGG
ACATGAACCTGAAGAACAGACCCGCTTAGCGAAACGAGCAATTGAATTACTATTTCATGGTATTCAAGTA
CAAAAAATTCGAGGGATAGAATG
>ACB_C2861U2
TATTGCACAACTTCCCAAGCTCGCAATTTTGCAAGATTTTTGGAGAGTGATTGATCGACAAGATCCAATT
ATGCTAAAAATTTATGAACGGCGGAATAATGCACTTAAGCCACTGATTGAAAATGCAATAGAACAAAAAC
TGTGCCGAGCTGATCTAACTGCTGATGACTATGCAATGTTCACAGCAATGTTGGGTTCTTCATTTCAAGG
ACATGAACCTGAAGAACAAACCCGCTTAGCGAAACGAGCAATTGAATTACTATTTCATGGTATTCAAGTA
CAAAAAATTCGAGGGATAGAATG
>ACB_C28621U0
TGTATATACAAATTTGAATGTTTTTTATGGAACAGTATTTTGAATGGGATGAGGCTAAGAATCGAAAGAA
TCAGAAAAAGCATGATATCTCTTTCGAAACTGCAAGCCTTGTTTTTGAAGATCCATTACGGATCTCAATC
CAAGACAGACATACCAATGGTGAAGAACGTTGGCAAACCATTGGACGAGTTAAAGGCGTACTAATGTTAT
TGGTGGCTCACACCATTTTTGATGAAGATGACTGTGAAATCATCCGAATCATTAGTGCAAGGCAAGTCAC
TAAAGCGGAGCGAAACAAATATG
>ACB_C28621U8
TACAAATTTGAATGTTTTTTATGGAACAGTATTTTGAATGGGATGAGGCTAAGAATCGAAAGAATCAGAA
AAAGCATGATATCTCTTTCGAAACTGCAAGCCTTGTTTTTGAAGATCCATTACGGATCTCAATCCAAGAC
AGACATACCAATGGTGAAGAACGTTGGCAAACCATTGGACGAGTTAAAGGCGTACTAATGTTATTGGTGG
CTCACACCATTTTTGATGAAGATGACTGTGAAATCATCCGAATCATTAGTGCAAGGCAAGTCACTAAAGC
GGAGCGAAACAAATATGAGCATG
>ACB_C288U0
GTGTGATTTAAGCCAACCTCAAGGTTGGTTTACGCAAGGTGTGATTGAGTTCTTAGACGGTGGCAATGCT
GGTCTAAAACGGACGATTCGCATGCATGAATCAGGTGCTTTGTTATTGACTTTGCCATTGCTGGAAGCAC
CGCAGGCAGGGCAACGAATTAAAGTTTATCCAGGGTGTGATAAGCGACTTGAGACTTGCCAGAACCGTTT
CAATAACTTCGCTCGTTTCCGTGGTGCGCCATTTATACCAGTACCTGAAACCGCAGTTTAATCAAATTTG
TATTAATCCATACCCGCTGAATG
>ACB_C29269U5
AGAGCTTATAACGCTCTTGATTTCTATCGTTCTTTACGTACTGATGGCTGGGTCAAAGTTAAAGCTCGGC
ATTGTAAGTCTCGATTTTATAAGCGTAAAGACGATTTACTTGAGTGTGGTATTGCGCTTTCACACCTTCA
GAATTTACATAAAAATCCAAACGGCAAAGTTATCCCATTTGTTCGTTTATTTGAACTCAAGATGGCTGAT
CAATTGCCACCAGATTACGTTCAACCAGTTTCACAATACAGCCCAAAGAATCAGGGCTTACATCTAGTTG
CCTAAAGAGAGGTTTTTATCATG
>ACB_C29269U8
AAGGCTTACAACGCTTTAGATTTCTATCGTTCATTACGTATTGATGGATATAAAAAAGTAAAGGCCAGAC
ATTTGGAATCGCGTTTTTATAAGCGAGAAAGAGAGCTTATTGGCTGTGGCATTAGCCGTTCGCATCTTCA
GAATTTACATAAGAATCCAGATGGCAAAGTTATCCCATTTGTTCGTTTATTTGAACTCAAGATGGCTGAT
CAATTGCCACCAGATTACGTTCAACCAGTTTCACAATACAGCCCAAAGAATCAGGGCTTACATCTAGTTG
CCTAAAGAGAGGTTTTTATCATG
>ACB_C29439U27
TGTCATCGCTCGTCCAATCTGGCAATCTATTTTTTTTATGAAGTTCACTACATTGGATCAGGTCGGATAA
ATAGGCATTGCGCGTATGCGGACTGACTGTTTGTGCAACCAGATAGTCGCGAAAACCTTGTAAAAAGCTT
AAATGTTCAGGAATTTGAACAGGGCTCGGAATACGCGGTTTTTTATTTATCATAAACAACTTCCTCTAAA
CCACTGTACTGTAAAAGAAACTTTAAGGTTTGTCGATTAAACTCCATAAGAATTGAAATCTAACCTTATT
TGGTAATTATTCTCATTTATATG
>ACB_C29439U29
TGTCATCGCTCGTCCAATCTGGCAATCTATTTTTTTTATGAAGTTCACTACATTGAATCAGGTCAGATAA
ATAGGCATTGCGCGTATGCGGACTGACTGTTTGTGCAACCAGATAGTCGCGAAAACCTTGTAAAAAGCTT
AAATGTTCAGGAATTTGAACAGGGCTTGGAATACGCGGTTTTTTATTTATCATAAACAACTTCCTCTAAA
CCACTGTACTGTAAAAGAAACTTTAAGGTTTGTCGATTAAACTCCATAAGAATTGAAATCTAACCTTATT
TGGTAATTATTCTCATTTATATG
>ACB_C29451U0
ACGACCATGACCAATCACTTCTGCAGTTACTTTAGCGCCAGCTACAACTGGAGCACCGATTTGAATGTTG
TCACCGTTTACAACCATTAATACATCATCAAATGTAATAGTTGCGCCAGATTCAGCCTTCAATAATTCAA
CTTTAAGGGTTTCACCCTCAACTACACGGTGCTGTTTACCACCGCTTTGGATTACTGCGTACATAACGTA
CTCCAATCAGCCCGTGTCGTCGTGCCGATAAAGGGATATATCGATCTTAAAACGAACGCCACTGGGGTTA
TACAAGGCGACAGATTTTAAGTG
>ACB_C29459U18
TAAAGTTATATGACTCAAATGTAAACGGTACGATCAAACAAGATGCATATGCTTTAGTCAATTTAATGGC
AAGCTATGAAGTCAATGATCATATTACGCTTCAAGCAAATGGTAATAATATTTTTGACAAGAAATATTTA
AATAGTTTCCCAAATGGGCAGGCTTTTTATGGTGCCCCAGCCAACTATACAGTTGCTGTAAAGTTTAAAT
ACTAATAGCGTAGCCAATCCCAATTTTGGGGTTGGCTTTCTTTTTATTTTTTATGTGTCAGTAAATATGT
CCAAAACTTTAAATCTTCCCATG
>ACB_C29459U7
AAAGTTATATGACTCAAATGTAAACGGTACGATCAAACAAGATGCATATGCTTTAGTCAATTTAATGGCA
AGCTATGAAGTCAATGATCATATTACGCTTCAAGCAAATGGTAATAATATTTTTGACAAGAAATATTTAA
ATAGTTTCCCAGATGGGCAGGCTTTTTATGGTGCCCCAGCCAACTATACAGTTGCTGTAAAGTTTAAATA
TTAATAGCGTAGCCAATCCCAATTTTGGGGTTGGCTTTCTTTTTTATTTTTTATGTGTCAGTAAATATGT
CCAGAACTTTAAATCTTCCGATG
>ACB_C29459U9
AAAGTTATATGACTCAAATGTAAACGGTACGATCAAACAAGATGCATATGCTTTAGTCAATTTAATGGCA
AGCTATGAAGTCAATGATCATATTACGCTTCAAGCAAATGGTAATAATATTTTTGACAAGAAATATTTAA
ATAGTTTCCCAGATGGGCAGGCTTTTTATGGTGCCCCAGCCAACTATACAGTTGCTGTAAAGTTTAAATA
TTAATAGCGTAGCCAATCCCAATTTGGGGTTGGCTTTCTTTTTTATTTTTTTATGTGTCAGTAAATATGT
CCAGAACTTTAAATCTTCCCATG
>ACB_C29504U1
TTGAAAAAGAAGATCTTCGTTTGAAGATGCTCCCCGACATGATGGAGCGTTTGAGATTGATCTCGGATGT
CCGAGGTAAAGATTATGCGCATCAAGCTGTAATCCTCTTAGAGAAAGCCATTATGGGTGAATATCATGAG
GTTAGCTTAATGCTTGAAAGAGCTGAAAAAAATAGGAAGAAAAGGGAGCGTTTAGGATTACTAGGGAAGA
TTGGGGTAAACCCAGAATCCCAAATTCTAGAAATTAAAAAAGCCTGATGGTCGAGATCAGGCTTCTAGGC
ATTCAATTGAGGTGAATCAAATG
>ACB_C29504U3
TTGAAAAAGAAGATCTTCGTTTGAAGATGCTCCCTGACATGATGGAGCGTTTGAGATTGATCTCGGATGT
CCGAGGTAAAGATTATGCGCATCAAGCCGTAATCCTCTTAGAGAAAGCCATTATGGGTGAATATCATGAG
GTTAGCTTAATGCTTGAAAGAGCTGAAAAAAATAGGAAGAAAAGGGAGCGTTTAGGATTACTAGGGAAGA
TCGGGGTAAACCCAGAATCCCAAATTCTAGAAATTAAAAAAGCCTGATGGTCGAGATCAGGCTTCTAGGC
ATTCAAATGAGGTGGATCAAATG
>ACB_C29522U0
AGCAGCCTATTGAATTTAAGAAAGTCGATGTAGGCGACTATTTACTTAAAGGCTCTTTAGGCTTTGCTCA
AGAAGGTTGGTATATCGAAGTGCCTAAAGATGCTAATGGCAATACGGTAGTAGCAGTTGAATATTCAACA
TTAGAAAACGGCGATCTTTCAATTAAAACTTATAAACGTAAGTTTGATGTGGAAAAGGCAGCCATTGTAG
CTGATCTCGAAAATCCACTCGATATTCCAGAAGGCCGCTGGATTGATATCCGTTTACATGAAGAGCTAGT
TTTAGAGGAGACACTACCAGATG
>ACB_C29522U1
AGCAGCCTATTGAATTTAAGAAAGTCGATGTAGGCGACTATTTACTTAAAGGCTCTTTAGGCTTTGCTCA
AGAAGGTTGGTATATCGAAGTACCTAAAGACGCAAACGGCAACACAATTGTCGCTGTAGTGTATGACACC
TTAGAAAATGGTGATCTATCCATCAAGACTTACAAACGTAAGTTTGATTTTGAACTTGCTGCTGTAGTTG
CAGACTTGGAAATACCAACAGATATTCCTGAAGGTCGTTGGATTGACATTCGCTTGCATGAAGAAATTGT
ATTAGAGGAGACACTACCAGATG
>ACB_C29966U14
AACTTCTTTTAACCAAGGAGTCACTCATGACTATTATTCTATATTTTTTAAATTCTTTTATTAAACCTAC
TTACATTCAACCTCTTTTACTCAAGCAGTCATTTCTTAGAGTTCTTTCTCATCCTCTGTTTAAAAGAACT
AGCTACTATAGAGTTCGAAAAATTTTTACTTAATCTTTTTGTGTACCCATCTTGATATACAAGATTGGGG
CAGAAGTTTTATGTATTCAAAATCACATAAAGATTAAAACTTCTATCAACATCACTTAACGATAACAACA
ACCTATGAAGAGTAACAAGAATG
>ACB_C29966U5
AACTTCTTTTAACCAAGGAGTCACTCATGACTATTATTCTATATTTTTTAAATTCTTTTATTAAACCTAC
TTACATTCAACTTCTTTTACTCAAGCAGTCATTTCTTAGAGTTCTTTCTCATCCTCTGTTTAAAAGAACT
ACACACTATAGAGTTCGAAAAATTTTTACTTAATCTTTTTGTGTACCCATCTTGATATACAAGATTGGGG
CAGAAGTTTTATGTATTCAAAATCACATAAAGATTAAAACTTCTATCAACATCACTTAACGATAACAACA
ACCTATGAAGAGTAACAAGAATG
>ACB_C30111U5
TTTAACTTAACAAACTGAGAAGCCCAATCTAAGCCAATGCCATCAACGATATGCTTCATGGGTGTGTATC
GGGGTGTACCTTCAGTACAGGTTCTGCGAGTACCACCAAATATTGGATAAAAAGCTGATTTAAAAAGCTA
CCTTTTAGGGTGGCTTTTTTATTAAGACCTATTAAGTGGTTGTTAAACAGGTCTTGAAACAGATCTTCAA
ATTGTTTATATTGAGTTAACCCTGTAGCAAACTTAACTTTCTGAGGACGGTTCTAATCAATTGGCTACAA
ATTGATGTAGGACACATCAAATG
>ACB_C30111U8
AACTGAGAAGCCCAATCTAAGCCAATGCCATCAACGATATGCTTCATGGGTGTGTATCGGGGTGTACCTT
CAGTACAGGTTCTGCGAGTACCACCAAATATTGGATAAAAAGCTGATTTAAAAAGCTACCTTTTAGGGTG
GCTTTTTTATTAAGACCTATTAAGTGGTTGTTAAACAGGTCTTGAAACAGATCTTCAAATTGTTTATATT
GAGTTAACCCTGTAGCAAACTTAACTTTCTGAGGACGGTTCTAATCAATTGGCTACAAATTGATGTAGGA
CACATCAAATGAGAAACGTCATG
>ACB_C30134U21
TAATTTTATTACATATAATAAATAATATATTATATTTGTGTAATATTATTAAAAATAATTTTAACTTTCT
ATTATCAAAAAAGTACACTCTATAGAAAATAGGAATAATTTTATATTTGTGTAACTATTTGTCTTTTATA
TATTTATCTACTTAGTTTTAGCTAGAAAAATTGTGTGATGAACGTCTCAAATAAGTATTATTTTTTAAAT
TTAAATATTTTTTTAGATTTATATTTTTAATAAATTTATACTAAAACAGTTATTCTATTTTTCTCATTTG
AGTATGTGATATTTTAAGATATG
>ACB_C30134U4
TAATTTTATTACATATAACAAATAATATATTATATTTGTGTAATATTATTAAAAATAATTTTAACTTTCT
ATTGTTAAAAAAGTGCACTCAATGGAAAATAGTAATAATTTTATATTTGTGTAACTATTTGTCTTTTATA
TATTTATCTACTAAGTTTTAGCTAGGAAAATTGTGTGATGAACGTCTCAAATAAGTATTATTTTTTAAAT
TTAAATATTTTTTTAGATTTATATTTTTAATAAATTTATACTAAAACAGTTATTCTATTTTTCTCATTTG
AGTATGTGATATTTTAAGATATG
>ACB_C30182U0
GCAAGAAGTTTGGAATTGTGCATGGGCATATCGAACAGAATGATTGGAATGAGTTTAAGGACTCGTTTAG
TCAGCCATCTAAAAACCGTGCTCCATCAGATTTAGCTATGTGGGGTCGTGAGCGTCTTGATACTGACAAT
CAGCAATACACGCATGTAAATGGTGTAGATGCAGTGATTATGGGGCATACAGTAACTCAAAAACCATGTA
AGCGTGATAACTGCTATTGGATTGATACCGGTGCAGTTCATTGGGGAACTATAACAATCTTAGATTTAGA
AACTATTTGAGGGTGACGGTATG
>ACB_C30182U1
CTAGACGTGTTGGGATGAATCATGCGACTGGAATCTTGTTGGCGGAAATAGCACAGGCAATGGGTATAGC
AGTTTTACTGGTGAAGCCTACTAAATCAAAACTCAATGCAGAGCAGTTTAACAAGATAACTGGCTGGCAA
GGTCGAACAAATCAAGAACAGCGTGACGCAGGCATGTTGATTTGGGGAATGAACGGGAAGAAGGTGGCGT
GATGGACCATAACAAGGCAGTAGTAATTATCTTTTCGGTACTTATGGTGGCAATAGTTTTGATGACGGTA
TTTGGTAAGTAGGTGACGGTATG
>ACB_C30182U6
AAAGGTTGTGATCGAAGCAGGTTGGAAAAATAAGAAGGCTAACTTCAGAGTAGGTGGTGGTCACTCAAGA
CAAGTGAATGAGCAGATTGCTAGACGCGTTGGTATGAATCATGCGACTGGCATCTTATTGGCAGAAATAG
CTCAGGCTTTAGGCTTAGCGGTTTTATTAGTGAAGCCTACTAAATCAAAGCTCAATGCAGAGCAGTTTAA
CAAGATTACAGGTTGGCAAGGGCGTACGAATCAAGAGCAGCGTGACGCAGGCATGTTGATTTGGGGAATG
AGCAGGAAGAAGGTGACGGTATG
>ACB_C30225U0
CTTTTGCATCGGCATTTTCATGTAACAACATAAAACTGCCACCGGTTGCTAAAATAGCGACAAAGATGGC
AGACAGTGCAAACTGTTTGCGGGAAAATGACATGAGGTGCTCCTAGTTATTTGGATACCTGTTTTCAGAC
TTTTAGTTATGGTCCGTATGGGAGAAACAGGGTTTATGGAATGGACGGAGCATAAAAGTTTGTCAATCAC
GAATAAATATATTAAATTTGATAACACTATTCGTATTTTTATAACAATTGATGTGTTTGCACTAGAAAAT
GCATTAATAGGAGTGTGCGTGTG
>ACB_C30280U0
ATCCAAGCACTATTACTCGGCTTAAAACGGATAAGAAAAACAATGGCTTGAATGAAATTGAAATGTTTTG
CGAGCTATTGAGTTTACTTGGTTTAAAAGTCGTTCCTAAAGATTATCAGAGCATTGATAAAGAACGTGTT
GCTGCACTTTTAGTTATGTCTAAAAGCTGGATGAACCGTATAGAAACGGTGGATGACTTATTTCATGACG
AAATCAGTGGTCAAAAAGAAAAGCTTGGATATTAAAAAACCACTACCTGCTGTAACAGGAGTGGTTAGGC
ATTCAATTGAGGTGGATCAAATG
>ACB_C30280U5
AAGTTGATCCAAGCACCATTACTCGGCTTAAAACGGATAAGAAAAACAATGGCTTGAATGAAATTGAAAT
GTTTTGCGAGCTATTGAGTTTGCTTGGATTAAAAGTCGTTCCTAAAGATTATCAGAGTATTGATAAGGAA
CGTGTTGCTGCACTTTTAGTCATGTCTAAAAGTTGGATGAACCGTATAGAAACGGTGGATGACTTATTTC
ATGACGAAATCAGTGGTCAAAAAGAAAAGCTTGGATATTAAAAAACCACTACCTGCGCAAACAGGAGTGG
TTTATAGGCATTCAGTCGAGATG
>ACB_C30283U0
AGCAAAAAAGAACTCAAGCGATATATCGAACTTAAAGCCATGCAGCAACGCGGTGAAATCTTTGGATTAG
AGCACCATGCAAAATTTGAATTGGCTCCTAAAACTAAGATAGAGGGGGAAAAGAGAACAAAGCCGGCACT
TAGATATTTTGCTGATTTTACTTACTACCTCATCAATGGCGAGTACATCGTTGAGGACGTTAAGTCTATT
GCTACTAGGAAATTACCTAGTTATCGCAATAAGAAACATTTAATGAAAACTGTACACGGTATTGATATTA
GAGAGGTTTGAGAAAAGTTTATG
>ACB_C30283U3
AGCAAAAAAGAACTCAAGCGATATATCGAACTTAAAGCCATGTAGCAACGCGGTGAAATCTTTGGATTAG
AGCACCATGCAAAATTTGAATTGGCTCCTAAAACTAAGATAGAGGGGGAAAAGAGAACAAAGCCGGCACT
TAGATATTTTGCTGATTTTACTTACTACCTCATCAATGGCGAGTACATCGTTGAGGACGTTAAGTCTATT
GCTACTAGGAAATTACCTAGTTATCGCAATAAGAAACATTTAATGAAAACTGTACACGGTATTGATATTA
GAGAGGTTTGAGAAAAGTTTATG
>ACB_C30526U1
CAGACCCTACACAAAACAACAATGGAATAGAAAAGAAGAACACTATCATGTACTTATATAAAATCTAAAA
CAGCGTTCACATTATGTCTTGAAAGTTGATTTAGGTTGGCGGTAAATCCTGTTCATTTTTATTTTGAACT
TTAGAGGACTGGATATATAGCTACAGATGATTGAAAAAAAACTATAGCACGCTATCAAAACACGGTTTAA
CTGTTATAGTTTTATAAAAAATTTCTGTATCTACATATACAAATACAGTGAGTGCATGATTAAGAAAACT
TCTTAAGGTAGGTAGTTTTCATG
>ACB_C30526U2
CAGACCCTACACAAAACAACAATGGAACAAAAAAGAAGAATACTATCATGTACTTATATAAAATCTAAAA
CAGCGTTCACATTATGTCTTGAAAGTTGATTTAGGTTGGCGGTAAATCCTGTTCATTTTTATTTTGAACT
TTAGAGGACTGGATATATAGCTACAGATGATTGAAAAAAAACTATAGCACGCCATCAAAACACGGTTTAA
CTGTTATAGTTTTATAAAAAATTTCTGTATCTACATATACAAATACAGTGAGTGCATGATTAAGAAAACT
TCTTAAGGTAGGTAGTTTTCATG
>ACB_C30718U0
CTCATCTAATCTTATTGAAAAATTGTATTATCCCAATAGTTATGATGAATTATCATCATACTATGTGACA
ACCTAAAGAAAATATTCTTTTTTTATATTCGTGTGATTTTTTAAGTTACATTGAAACACTTTAATTCTAA
GTTTTTTATTTTTAAAGAATTTTATTCTTACCAAAAATTAAAAAACTTGATTTAAATATTACAAATACCC
CACAAAATCTGCAAAAGTTATGCATAACTTATGTTTAACATTTCTTAATGAAAAAAATTAAATTTATATT
AATTTTTAAAGGATAAATTTATG
>ACB_C30751U0
AAAAGGAATTATTTACGTTCAACAAAATTCGGCAGAATTAACAAACGAAGCAGTTTATACAGCTCCTGTT
TACGAAAGTGCACTGAATAAGTTTGCTTTTGGCAATAATGCATACACGGGATCAAATGCCCCGGCAAATA
CAGCAACTTTTGCAGAAGGGGTTATCTTTGATAAAGCTTTAACTTTAGATGAAATTAAAGCTGTGGCTAC
CCGATCCAAAGATAGAATGAAAAACCGTGGAATTACCTTTTAACGAGCCCCTTAATTGGGGCTTTTATTA
CCCATGTCTGGAGAAATAAAATG
>ACB_C30751U12
CTGCCGTGACTCAAAATGAAGATCCTAATACGACGGTATATAAATTTAGGATTGCAGATCTGAATTATGC
ATTAAGTCAGATCGCAGAACTTCGCGGACTCTCTTTTATTAGTCTTTTTGAGGCAACATCAAAGCTCAAA
GCTAAAGGTGAAAACTATTTGTTTGATCAAATACATCCAAATGATTATGGCTATGGAGTGATTGCTGAAT
ACATCATTAATCAAATTTTGAGTGCTTAATTTAAATTTAATATAGCCCCTTATTTGGGGCTTTTTATTGC
CTAAATTCTGGAGAAATAAAATG
>ACB_C30892U0
CCCTGTAGCGATCCATGCAGAAGCAGTGGATGCACAAGGTAACGTAGATGTTGCAGATGCAGACGTGACA
GTAACGGTTGATACAGTYCCTGCAGACCTGATCGGTGCGATCACGATTCCTGAAGACCTAAATGGCGACG
GTATCTTGAATGCAGACGAGTTAGGYACAGATGGCAGCTTCAATGCACAAGTGGCGTTGGGACCGGATGC
GCTTGACGGCACAGTGGTGAATGTCAATGGTGTGAACTACACCGTGACTGCAGCTGACCTTGCAACGGCT
ATATCACAGCAGCGNTTCCTGTG
>ACB_C3103U0
CCCAGGTAACCTGGTGGATGGCGATACAGTGACTGCAACAGCAACTGACCCTGCAGGCAACACTTCATTG
CCAGGTACAGGCACAGTTTCAGCAGACATCACAGCACCTGTGGTTGCGCTGGATGACGTGTTGACGAATG
ACAGCACACCAGCACTTACTGGTACAGTGAACGATCCGACAGCCACTGTAGTTGTCAATGTGGATGGCGT
TGACTATCCGGCAGTGAACAATGGTGACGGCACCTGGACGCTTGCAGACAATACACTTCCAACTTAACTG
ACGGTCCACACACCATTACCGTG
>ACB_C3103U1
AGACGTATACTGCAACTGTAGATAGCACAGCGGGCACATGGACAGTAAGCGTACCAGGTAGTGACTTGAC
TGCGGATGCAGATAAGACAATTGATGCCAAAGTAACGTTTACAGATGCAGCAGGTAATAGCAGCAGTGTT
AACGATACACAAACTTATACACTTGATACCACTGCACCTGATGCACCAGTAATTAACCCGGTTAACGGGA
CAGATCCAATTACAGGTACTGCAGAGCCTGGTTCAACCGTAACAGTAACCTATCCTAATGGTGACACAGC
AACAGTTGTAGCAGGACCTGATG
>ACB_C31092U0
CTAATGTCAAAACAAACTACTCCAGAGTTTCTTTTCGAGCCAAAGCTGCTACCAATGCAGCTTTTCGAGA
AGTTCATTGTGTTCAACGTAAATGCCGGGTATCGCGGGAAAGGCACACCGCACGGCGTGAACTTAATTAA
AGGTAATAAAGGCACCCTTTCAGTAAGCAACGAAGGTGTGATGAACAAAGCAGCTCAAGAGCGATACAAA
CTAATGCTTTTGAAATATTTCAAAGAAGGTCGCTCTGCAATGGATGAGCTGGACCATGAAGTTAAACGTA
TTTATAGAATGGTGGCGTGAATG
>ACB_C31092U12
CGTCAATTGAAGAAAGAACGTAATGAGTTGAGGAGCTAATGGATGAGTGAAGTAAAAGTTAAAACATGTG
ATTTTTGTGATGATGGAAATGGTGAATGCATTTTCCCCTATTACGGCCTTGCCCCTCATATTCACACAAA
GCCAATTGGCGGCACTGTATTTCTAGACGGGTCATTACCTGAAAACTTCTGTCCTGATGGGGATGGTTTA
GGCATGTATACACATTGTCTGAATTGCGGGGGTGACGGCACCTATGAGGGTACTCAATTAGAAGTTAAAG
CGGAAAGTAAGGAGGAGTAAATG
>ACB_C31096U3
TTTACTTTAGTTGTGTTTGACCCTCCTCACCTGGTGAAAGCAGGAAAGCAAAGTTGGCTAGCCGCCAAGT
ACGGGAAGTTGTCAGAAGATTGGCGCGAAGATATTCGCAAAGGTTTTGCAGAATGCTTTCGTGTGTTGGC
CAATGGTGGTGTTTTAATTTTCAAATGGAATGAAACACAAATCAAAGTTAGTGAAGTTTTAGCGCTCACA
GATCAAAAACCATTGTTTGGCCACATTAGTGGAAAGCGCAGTAACACACATTGGATTACTTTTATGAAAG
CGGAAAGTAAGGAGGAGTAAATG
>ACB_C31096U4
GATTTAAATAGCTGCTGGTTCCATCCTGATATAGAGCTACATGACACAATTGGAGAGCATGCTGAGTTTT
ATACAAAAGAACAATGGGCACAACTGCAAAAGAACCTTGGTGTTTCTATAAAAATCGAAAACCTTGACTA
TTGGGATATTGAAGAGATTCCAGAAGATAATCTTAGTGATTGGTCCAACTGGAAGCCGCAGCCACCACAA
GAAGGCTTATTTCTAATAGCAGCATTTGATTCAGAAAATGGCCCTGTTCTTTGGTGGGCAAACCCTAAAG
CGGAAAGTAAGGAGGAGTAAATG
>ACB_C31099U22
AAAAGCGATTCATTTTGTGGCAAGACTTATTTTTGTTTAAACCCTATAGACGAGCAGCAATAGTGCAGGG
AAAATTAAATATTCTTTTTGGATAAAAATGGGTTTTATATTAAGTATTTGAAAATAAAAATAAAAAATTA
TTAATATTAATTTTAAAAAGAATTGGCATGCAAAATGCTTAGTTAATTACAGGTCGAAGACGACCATAAG
TTTTAAAGACGGCCAACGATGTCCGTTCTGATCGAATTTGTGAGTGCAACTGTACACACAGAAAATTTAC
GTTCAGTCGGAGTGAAGGTTATG
>ACB_C31099U3
AAAAGCGATTCATTTTGTGGCAAGACTTATTTTTGTTTAAACCATATAGACGAGCTGCAATAGTGCAGGG
AAAATTAAATATTCTTTTTGGATAAAAATGGGTTTTATATTAAGTGGTTGAAAATAAAAATAAAAAATTA
TTAATATTAATTTTAAAAAGAATTGGCATGCAAAATGCTTAGTTAATTACAGGTCGAAGACGACCATAAG
TTTTAAAGACGGCCAACGATGTCCGTTCTGATCGAATTTGTGAGTGCAACTGTACACACAGAAAATTTAC
GTTCAGTCGGAGTGAAGGTTATG
>ACB_C31236U1
TATGAACTACGCAGATATGTATGTACAGGGTGCACTGCCAAAGATTGAGGCAGACATTGCACAAAACGGA
GTATGTACTCTTTATTCAAAGATGACTTTAAATGAAGAAACAACAACGGCCATTTCAGATCTACTTCGTG
AAAAAGGCTTCAATACGGAAGTATCAATTGAAGATGATCCCGATTTTATTGGTAGTCGATATAAGCTTGT
AATTAAAAAAGCGTAACTACATAGAAAAACCTTACAAGCCCTAGCTTTTAATAAGTTAGGGCTTTTTTAT
TGCCGAAATTAGGGGGCTGCATG
>ACB_C31236U11
TATGAACTACGCAGATATGTATGTACAGGGTGCACTGCCAAAGATTGAGGCAGACATTGCACAAAACGGA
GTATGTACTCTTTATTCAAAGATGACTTTAAATGAAGAAACAACAACGGCCATTTCAGATCTACTTCGTG
AAAAAGGCTTCAATACGGAAGTATCAATTGAAGATGATCCCGATTTTATTGGTAGTCGATATAAGCTTGT
AATTAAAAAAGCGTAACTACATAGAAAAACCTTACAAGCCCTAGCTTTTAATAAGTTAGGGCTTTTTTAT
TGCCGAAATTAGGGGGCTGCATG
>ACB_C31349U1
TTGAAAACAAATATTTTTAATATAAAAAAGCCATGTTTTTTAGTAGCTTACTTATACCTTTTCCAATATA
TCTCAGCTGATTAATTGTTTTTTTCTGTTAAAAAACAGGCTTTTTTCACTCTTTTCCCGATCTTTTTTGA
CAGCCAACAGTAGTATTTCAACATTTGCAGTGATAGCATAGCGGCAGACCAGTTAGACTGCTCCATGCGT
TGTTACCTAGCTACGTTTTAGGAATAATAAAAGCAAAACAGTCCAACTTAGGTTTTTTTAATCTCAAATC
TTTTTTGTGAGAGTGATGCCATG
>ACB_C31349U2
TTGAAAACAAATATTTTTAATATAAAAAAACCATGTTTTTTAGTAGCTTACTTATACCTTTTCCAATATA
TCTCAGCTGATTAATTGTTTTTTTCTGTTAAAAAACAGGCTTTTTTTACTCTTTTCCCGATCTTTTTTGA
CAGCCAACAGTAGTATTTCAACATTTGCAGTGATAGCATAGCGGCAGACCAGTTAGACTGCTCCATGCGT
TGTTACCTAGCTACGTTTTAGGAATAATAAAAGCAAAACAGTCCAACTTAGGTTTTTTTAATCTCAAATC
TTTTTTGTGAGAGTGATGCCATG
>ACB_C3139U1
AGAGTAAATGTCATGTTTTAAAAATAGAGAGATAACGTAGTACTCAGTCAAATTTCGAGAAAGTATTAGA
AGCTCGAGAGGGAATTGATAGTTAAAAAGTTGATCAATTGATATGGCTTTTTAATTTAAAAATCAAAGTG
GTTCAAGTCTTAATTTTAGACTGAAAAGTGCGTTGTATTGCTAGGTTCTTGTGCGTATTATCGGATTTAA
TTGTATGTATCTTGAAATTATCAGCAATACAGACAAAAATTGGTTAGCTGAAAAGTTGTCAAAAAATATA
CATTTAAAAGATACCTGCAAATG
>ACB_C3139U11
CTCGAGAGGGAATTGATAGTTAAAAAGTTGATCAATTGATATGGCTTTTTAATTTAAAAATCAAAGTGGT
TCAAGTCTTAATTTTAGACTGAAAAGTGCGTTGTATTGCTAGGTTCTTGTGCGTATTATCGGATTTAATT
GTATGTATCTTGAAATTATCAGCAATACAGACAAAAATTGGTTAGCTGAAAAGTTGTCAAAAAATATACA
TTTAAAAGATACCTGCAAATGGTGCGATATCGTCTTTTTGATTTGATTTTAGCTAACGGACTAAAAAAAT
TACTGGAGTGTATTCATAAAATG
>ACB_C31416U0
GACATTAATGCAGTAAATCAAGCAATTCAGCAACAGGGCTAATGACATGAACGACTGGCAAATATTACGA
AGTCGGTATGGCAGCAAACGAAGCTATAAAAACCGTATGGCTCTTAGCACATTCGAACTAGAGCACTTTA
AAGAATGGCTAGTAGACCAAGGTGCAGACGTCTACACCAAGACAGAACAAAACGAACTTTTGCGATTTAG
ATTAAATGGCCAATTAGGTATTTGGTATGAGTCAGGCTCAGGAAACCTACTAATGCATGATTTGGCAGAT
AAGTATTTGGAGACGGCAGCATG
>ACB_C31416U3
TCAACAAAGCTATAGATGACGCAATTAAAACACTGAAGGTGGCAGAATGAACGACTGGCAAATATTAAGA
AGTCGGTATGGCAGCAACCGAAGTTATAAAAACCGTATGGCTCTTAGCACATTCGAACTAGAGCACTTTA
AAGAATGGCTAGTAGATCAAGGCGCAGACGTCTACAGCAAGACCGAACAAAACGAACTTTTGAGATTTAG
ATTAAACGGCCAATTAGGTATTTGGTATGAATCAGGTTCTGGAAACCTACTAATGCATGATTTGGCAGAT
AAGTATATGGAGACGGCAGCATG
>ACB_C31468U1
ATGTTGAGTTTGTAGGTTTTGATGGTTTGTTGGTTAATTTTTTTAAAGAACAAAAGGCCACAGCAGTACT
TCGTGGTTTAAGAGCAGTTTCTGACTTTGAATATGAATTTCAACTGGCCAATATGAACCGTCAGCTTGAT
CCACATTTCGAGGCGGTGTTTTTAACACCTTCTGAACAGTATTCTTTTATTTCTTCGACATTAATTCGAG
AAATTGCTCGTTTAAAAGGAGATGTAACCAAGTTTGTTCCGCAAGCTGTGGTTGAAGCCTTTGAACGTAA
ACATCAACAAGGTTGGTAACGTG
>ACB_C31468U2
ATGTTGAGTTTGTAGGTTTTGATGGTTTGTTGGTTAACTTTTTTAAAGAACAAAAGGCCACAGCAGTACT
TCGTGGTTTAAGAGCAGTTTCTGACTTTGAATATGAATTTCAACTGGCCAATATGAACCGTCAGCTTGAT
CCACATTTCGAGGCGGTGTTTTTAACACCTTCTGAACAGTATTCTTTTATTTCTTCGACATTAATTCGAG
AAATTGCTCGTTTAAAAGGAGATGTAACCAAGTTTGTTCCGCAAGCTGTGGTTGAAGCTTTTGAACGTAA
ACATCAACAAGGTTGGTAACGTG
>ACB_C31509U0
GTTTCAGGAGTACAACCTATCTTGGGAGCAATAGCAGTGATTGCAGCCCAATTCGATGGATAATCTTTTT
CGGATTCAATCAATAATTGAACCGCTCTATCTCGGATTTCAGGGGTATATTTTGGTTTTRTCATCGGGAC
ATTCTCTCAAGAAAGTTGGTCTCCGACAAACCCGGTACGGTTCAAAGTAGATGGGAAACAAAACTATCAG
TGCAAAGACTGTAAACGTCAGTTTATTGGTGATCATGCACTGAGCTATCTAGGATGTAAGTCAGGTATTA
CTCGTAAAATATTACAGTTGATG
>ACB_C31509U1
GTTTCAGGAGTACAACCTATCTTGGGAGCAATAGCAGTGATTGCAGCCCAATTCGATGGATAATCTTTTT
CGGATTCAATCAATAATTGAACCGCTCTATCTCGGATTTCAGGGGTATATTTTGGTTTTGTCATCGGGAC
ATTCTCTCAAGAAAGTTGGTCTCCGACAAACCCGGTACGGTTCAAAGTAGATGGGAAACAAAACTATCAG
TGCAAAGACTGTAAACGTCAGTTTATTGGTGATCATGCACTGAGCTATCTAGGATGTAAGTCAGGTATTA
CTCGTAAAATATTACAGTTGATG
>ACB_C3159U0
GCGTACCCGGTTAAAAGTACTGTACTGGGATAGCACAGGCTTTTGCTTGTGGTACAAGCGGCTTGAAAAA
GACAAGTTCCGCTGGCCAAGGCAGATGCCTGGCAAAATCCTGTCTATTAGCGAACAACAGTGGCATTGGC
TGTTGCAAGGTGTCGATATTCAAAAAATCACCGCCCATCAGCCACTGCATTACCAGAGTGTGGGCTGATA
TGACGATCGGCTATAAATCCTTGTGATCGCATCCAAAACAATCTAAATCTTACCAAGCACTTAGTCCAAT
TGGCCGTTACAATAGCGGCCATG
>ACB_C3159U1
GCGTACCCGGTTAAAAGTACTGTACTGGGATAGCACAGGCTTTTGCTTGTGGTACAAGCGGCTTGAAAAA
GACAAGTTCCGCTGGCCAAGGCAGATGCCTGGCAAAATCCTGTCTATTAGCGAACAACAGTGGCATTGGC
TGTTGCAAGGTGTCGATATTCAAAAAATCACCGCCCATCAGCCACTGCATTACCAGAGTGTGGGCTGATA
TGACGATCGGCTATAAATCCTTGTGATCGCATCCAAAACAATCTAAATCTTACCAAGCACTTAGTCCAAT
TGGCCGTTACAATAGCGGCCATG
>ACB_C31637U1
TCCTAATGCTTGTGCCAATTCACCTGAAGAAAGCCAAATCTGGCCATCTTGCCGTGGCACGGGATTGAAT
TTCACTTCATTAAAACTTAATGCTAAACTAGACATATCAATATCCTTTCCTATGGTTGTTGATAAAAGCC
CCTTGCCGTCAGAAAGTTGGGGGCTTTTTACATCCCCAATGGGGACTTTTACAATTTAAGACTTTAAAAA
CTTCTTGTCAATCCCCATTGGGGATATTATTATAAATAAAATTTATTCGAGTATAGGACCATGGCTAGAA
GCTCAGACGTTGAATACAAAATG
>ACB_C31637U2
AATTTTACTGACCGCGTTCTCTTGTTTATATCCTAATGCTTGTGCCAATTCACCTGAAGAAAGCCAAATC
TGGCCATCTTGCCGTGGCACGGGATTGAATTTCACTTCATTAAAACTTAATGCTAAACTAGACATATCAA
TATCCTTTCCTATGGTTGTTGATAAAAGCCCCTTGCCGTCAGAAAGTTGGGGGCTTTTTACATCCCCAAT
GGGGACTTTTACAATTTAAGACTTTAAAAACTTCTTGTCAATCCCCATTGGGGATATTATTATAAATAAA
ATTTATTCGAGTATAGGACCATG
>ACB_C3176U0
TGAGGTGGATCAAATGAACACGAATAATCTATCAAATCAAGAACAAATAATCCAGAGCTGGTTTGAACCG
GCTCTCCACACACTTAAAGCATTAATCAAAAAGTGTGAAGAAAACCTAGAGCGAATCAAAGCTGATACTA
AAAATGCAGCTGTAAAGCGAGATGAATTTAAAGAGGTTTTAGTGCGTCAGCATCGTATTACGTACAACCA
TGCTGAGGAAATTATTAGAAGCCTTAGCCGTGCTGATCGTATTCGCTTCTTGGGTAGCACATACATTCAG
ATTAAAGAAGGCGGTGAAGCATG
>ACB_C3176U5
GCTAGAGGAATCGAATATGCAAACTAATCTATCAAATCAACAGCAAATAATCCAGAGCTGGTTTGAGCCG
TCTCTCCACACACTTAAAGCATTAATCAAAAAGTGTGAAGAGAACCTAGAGCGAATTAAAGCTGATACTA
AAAATGCAGCTGTAAAGCGAGATGAATTTAAAGAGGTTTTAGTGCGTCAGCATCGTATTACGTACAACCA
TGCTGAGGAAATTATTAGAAGCCTTGGTCGTGCTGGGCGTATTCGATACTTAGGTAGCACATACATTCAG
ATTAAAGAAGGCGGTGAAGCATG
>ACB_C31819U1
ATACCCGCACATGGGATGACGAACAAATGAAGCCTATCCTTCTCGCCACTCACAAACGTCTTGAAGAGCT
AGAAAAAGAAAAGGCATCTGCTAATGAGCCACCCTCTTTAATGGTTCAAATCCAAACTGCACCAGACCTT
ACAACGCTAGATGCTTTGGAAATAGACGTGGCTGCACGAGATCCGCAGATTCAACCGAAGCTAATGGGGT
ATGTGAGAAAACGCCGCTATGAATTAGAGAATCCTACACCTACTCAACAAGAATCTACCCCTGATTATTT
ATTAGTGGACGGTTTCTAACATG
>ACB_C31819U5
ATACCCGCAAATGGGATGACGAACAAATGAAGCCTATCCTTCTCGCCACTCACAAACGTCTTGAAGAGCT
AGAAAAAGAACAGGCATCTGCGAATGAGCCACCCTCTTTAATGGTTCAGATCCAGAACGCACCAGACCTT
ACAACGCTAGATGCTTTGGAAATAGACGTGGCTGCACGAGACCCGCAGATTCAACCGAAGCTAATGGGGT
ATGTGAGAAAACGCCGCTATGAATTAGAGAATCCTACACCTACCCAACCTGAAGCTGATCCTGATTATCT
ATTAGTGGACGGTTACTAGAATG
>ACB_C3181U0
TGCCTTCTGCTTTAGTTAAAATCTAATAATTATTTTTCATTTTTATGAATTTCTCTAAATAAACGCACTA
TTTAGTCGCTATCTAAGCAGTTAATAAGACCACATATAGTAGATCTCACATTACTCAGCAAAAAATAAAT
TTTACTATTCATGTTCTTTTTCATTCACTTTTTTTATACAGGCCAAACTTGCTTTTATTATTAAAAAAAA
CTAAAAACTATATGCATAAATTTTTGTTATAAATAAACAAACCAAAAGTTATGTTTATAAAAAACTTAAA
AGCATTCAAGGATTTGAATAATG
>ACB_C3181U1
TGCCTTCTGCTTTAGTTAAAATCTAATAATTATTTTTCATTTTTATGAATTTCTCTAAATAAACGCACTA
TTTAGTCGCTATCTAAGCAGTTAATAAGACCACATATAGTAGATCTCACATTACTCAGCAAAAAATAAAT
TTTACTATTCATGTTCTTTTTCATTCACTTTTTTTATACAGGCCAAACTTGCTTTTATTATTAAAAAAAA
CTAAAAACTATATGCATAAATTTTTGTTATAAATAAACAAACCAAAAGTTATGTTTACAAAAAACTTAAA
AGCATTCAAGGATTTGAATAATG
>ACB_C32034U10
GAAAATTCAATAAATAATATAATGAAGTTAAAGTAAACGATAAATTTAAATATACTTCAAAATAAAAATG
GGCCAAGCAGTCTATATAATTTTCATTTAAAATAATATAGCTATTTTTAAAAATGAATTTTTAAGTGAAA
AGTTTTCTTTTTAATCAATTTTTTAAATTGTATATTAGAAAACAATTTTATATCAATAACTTGTGTGGTT
GATAATTATTGTAAATAAATGTGAAAGTATTCACAACCTTATTTTTTTTTTGTTAAGATCATTAACATTA
AAAACATAGAGATAATAATAATG
>ACB_C32034U5
TGAAAATTCAATAAATAATATAATGAAGTTAAAGTAAACGATAAATTTAAATATACTTCAAAATAAAAAT
GGGCCAAGCAGTCTATATAATTTTCATTTAAAATAATATAGCTATTTTTAAAAATGAATTTTTAAGTGAA
AAGTTTTCTTTTTAATCAATTTTTTAAATTGTATATTGGAAAACATTTTTATATCAATAACTTGTGTGGT
TAATAATTATTGTAAATAAATGTGAAAGTATTCACAACCTTATTTTTTTTTGTTAAGATCATTAACATTA
AAAACATAGAGATAATAATAATG
>ACB_C3217U0
AAGATCGCACCGTTAAGCTCTTATGTGGGATGGTGCAGAGCTCGACGACTACCGATAAAACGCAACCGCC
GCAAACAGACAAGAAAAAGCCCCAACTGATAACAGTTGGGGCTTCAGTATTGTGATTGGTGGAGCAATAG
CACCCTGAACCCAAAACCTTCTCGCTCAACCGGTAGTGGCTGATAACAACTCGTGAGGGCTATTGCGGGT
TAAGCATTTAGCGATGTCTAGGGCCAGACTGGACGTCTGAACGCAAGCCGCTGATACTGTACATAACCAC
AGTATCAGCGGAGGATACCCATG
>ACB_C3217U1
AAGATCGCACCGTTAAGCTCTTATGTGGGATGGTGCAGAGCTCGACGACTACCGATAAAACGCAACCGCC
GCAAACAGACAAGAAAAAGCCCCAACTGATAACAGTTGGGGCTTCAGTATTGTGATTGGTGGAGCAATAG
CACCCTGAACCCAAAACCTTCTCGCTCAACCGGTAGTGGCTGATAACAACTCGTGAGGGCTATTGCGGGT
TAAGCATTTAGCGATGTCTAGGGCCAGACTGGACGTCTGAACGCAAGCCGCTGATACTGTACATAACCAC
AGTATCAGCGGAGGATACCCATG
>ACB_C3220U1
CTGAATAATTAATTGTTTTTAAAATCAGTAAGCTAATTTAATACCAGTATTTTTCTATTCTGTTTCTCCT
TTTAAGTACTATTTTGAGCTTAAGTGTATTTTGAATATTTGATAATACTTAAAAAGTTATAGTATCAATT
CCTAAGAAAATAAATGAAATTCATAGAATGATAAGTTGAAAAAAGTCGAACTAAATTCACTTAATCGAAA
AAATACAGAATATGTTGTTTCTCAATATATGTAGCTGTATTCTTGCGTGGCTAAAAATCGGCTCAGCACT
TATTTCTAGCGCTTCAAATTATG
>ACB_C3220U2
GTAAGCTAATTTAATACCAGTATTTTTCTATTCTGTTTCTCCTTTTAAGTACTATTTTGAGCTTAAGTGT
ATTTTGAATATTTGATAATACTTAAAAAGTTATAGTATCAATTCCTAAGAAAATAAATGAAATTCATAGA
ATGATAAGTTGAAAAAAGTCGAACTAAATTCACTTAATCGAAAAAATACAGAATATGTTGTTTCTCAATA
TATGTAGCTGTATTCTTGCGTGGCTAAAAATCGGCTCAGCACTTATTTCTAGCGCTTCAAATTATGCACG
GTATGGCAGGTAGTTATTCAATG
>ACB_C32261U0
TAGGCTTCATGGGTGTATATGGCTGACCATCATGTTCCACCAAGTACAACTCAGCATTGTGGAAAGGTAC
GGTGATTTGAGTTAAAGTAGTCATGTCTAATTTCCTCTTAGAGATTGGATATAACCCCTTGTTTACTTTG
ATCGGTACAAGGGGTTCTTTTTATCAAGACCATATCCTGTCCTGATGAGTTAAATATAACAACTATTAAA
TATAATAGCAATTACGAGTATTAATAAAATTATATTTAATAGCAATTGTTCTTGTGATACACTGAACTAA
ATATTTTTTGGTATATCGTGATG
>ACB_C32261U1
CATAAGTTCTGCATCATGAAATGGTACAACTTGTGGTATGTATGATAAATTAGACATATCAATATCCTTT
CGTGGTTGTTGATAGAAGCCCTTGCATTTGGTTGGTAGCCTGCAAGGGCTTTGTTGTTTCAGGTTTAGAG
CCTGTTGTGAATAACTATATATAGTGTATTTAAATAATGCAATATTAAAATAAATTAAAATATAAAAAGA
ATGCAATCTTATTGTGTTATGATTAATTATCTTTTTTAGAGAATTGAGATGATTAAGAATAATATTATTG
CCTTACGAGATAAGGCCGGCATG
>ACB_C3227U0
ATGACTCGCAAGGTTAGTGCTGAGGTTGACTTAGTTCATCAGCAAACGCAGAATCAGCGGTATGGCTCTT
CTCATATTGGCGCTACTGCAAAGGATATTTCTAATGTCGTCACTGATGCTGCTTCTGGTGTGGTTGATAT
TTTTCATGGTATTGATAAAGCTGTTGCCGATACTTGGAACAATTTCTGGAAAGACGGTAAAGCTGATGGT
ATTGGCTCTAATTTGTCTAGGAAATAACCGTCAGGATTGACACCCTCCCAATTGTATGTTTTCATGCCTC
CAAATCTTGGAGGCTTTTTTATG
>ACB_C32473U0
AGGTTTCATTGGTGTATAAGGCTGCCCATGATGTTCAATAATCATAAGTTCTGCATCATGAAATGGTACA
ACTTGTGGTATGTATGATAAATTAGACATATCAATATCCTTTCGTGGTTGTTGATAGAAGCCCTTGCATT
TGGTTGGTAGCCTGCAAGGGCTTTGTTGTTTCAGGTTTAGAGCCTGTTGTGAATAACTATATATAGTGTA
TTTAAATAATGCAATATTAAAATAAATTAAAATATAAAAAGAATGCAATCTTATTGTGTTATGATTAATT
ATCTTTTTTAGAGAATTGAGATG
>ACB_C32473U2
AGGTTTCATTGGTGTATAAGGCTGCCCATGATGTTCAATAATCATAAGTTCTGCATCATGAAATGGTACA
ACTTGTGGTATGTATGATAAATTAGACATATCAATATCCTTTCGTGGTTGTTGATAGAAGCCCTTGCATT
TGGTTGGTAGCCTGCAAGGGCTTTGTTGTTTCAGGTTTAGAGCCTGTTGTGAATAACTATATATAGTGTA
TTTAAATAATGCAATATTAAAATAAATTAAAATATAAAAAGAATGCAATCTTACTGTGTTATGATTAATT
ATCTTTTTTAGAGAATTGAGATG
>ACB_C32664U5
CGCAACGATTACAGCGATATGTGTAGGAACCACACCTTGTTTACTGTAATTCGTAATCGAATTGGGTTTC
ATATCCAATAAGGCAGCAAATTCCTTAATTGAAAGCCCTGCTTTACCGACAAGACGTTGAAATTCAGTAT
ATGGCATTTAATTAAATTTATAGAAATAGTGTTTTGAGATTATAGCATAGGGTTATATTTACATAAAAAC
ACATAATATTATGTGGTAAACACATTATTTTATGTGTTATAAATAGTTTATCAACGAAACTATTTATCAT
CTCTATAGGAGAAACATACTATG
>ACB_C32664U8
AACGCAACGATTACAGCGATATGTGTAGGAACCACACCTTGTTTACTGTAATTCGTAATCGAATTGGGTT
TCATATCCAATAAGGCAGCAAATTCCTTAATTGAAAGCCCTGCTTTACCGATAAGACGTTGAAATTCAGT
ATATGGCATTTGATTAAATTTATAGAAATCGTGTTTTGAGATTATAGCATAGGGTTATATTTACATAAAA
ACACATAAAATTATGTGTTAAACACATTATTTTATGTGTTATAAATAGTTTATCAACGAAACTATTTATC
ATCTCTATAGGAGACATACTATG
>ACB_C3283U0
GAGTCCGCAAGGAAATGAACGACAACCTTAGTGCTATTCCAATCGCTAACATTGCATACCGTCTTAAACG
CTTACAACGATTCATTGACCTAGAACAATTTAAAGAAAACCCTGTCATTGTACCGAGCTTAATGGAACAG
GCGGCTAAAGAGGTCGGTGGGCTTTATACGAATCGAAAGGAAATAACCGGTGCTGGTGATGGACCACTCC
AAAGCGAGAACATAACCCAAGTTGTTGCAACGCCTGAACAGATACGGCAGGTGTTAGATGAACTCAAAGG
TAAATACTAAGCTGCTAGAAATG
>ACB_C3283U3
GAGTCCGCAAGGAAATGAACGACAACCTTAGTGCTATTCCAATCGCTAACATTGCATACCGTCTTAAACG
CTTACAACGATTCATTGACCTAGAACAATTTAAAGAAAACCCTGTCATTGTACCGAGCTTAATGGAACAG
GCGGCTAAAGAGGTCGGTGGGCTTTATACGAATCGAAAGGAAATAACCGGTGCTGGTGGTGGACCACTCC
AAAGCGAGAACATAACCCAAGTTGTTGCAACGCCTGAACAGATACGGCAGGTGTTAGATGAACTCAAAGG
TAAATACTAAGCTGCTAGAAATG
>ACB_C32870U0
ATTAGATCAGTATGAACTTCTTTCTGAAAAGATGAAGACTTGCAAAGGGAAGGTAATGCTATCAATTAAT
GATCATGAAAAGATTCGTGAAATCTTTAAAGGTTTTAATTTTGCATGTACTTCAATTAATTATTCTGTTG
GTCGTGATTTGGCTGCTAAGAGTAAGAAAAGTAATGAACTGATAATTATGAATTATTGATCTCATAATTT
GGTTTAAAAGTTTGCCGTAATAATTGCGGCGCAAACGGCCCCTCTAAAAAATGGTTATTGGAGGGGCTTT
TTCTTTTTGGAGAAATAAAAGTG
>ACB_C32870U3
CGCCGTATCTAGATACAGCAGGTTATGGAGTGGATTTTCCATTAGATCAGTATGAACTTCTTTCTGAAAA
GATGAAGACTTGCAAAGGGAAGGTAATGCTTTCAATTAATGATCATGAAAAGATTCGTGAAATCTTTAAA
GGTTTTAATTTTGCATGTACTTCAATTAATTATTCTGTTGGTCGTGATTTGGCCGCTAAGAGTAAGAAAA
GTAATGAACTGATAATTATGAATTATTGATCTCATAATTTGGTTTAAAAGTTTGCCGTAATAATTGCGGC
GCAAACGGCCCCTCTAAAAAATG
>ACB_C32928U0
AGCATATTGTTATGGATACTGTGCAATCTTTAGTTAATTTAAGTCCCGTCGATACTGGTGCATACCGTGC
TTCACATATGGTTTCGGTTGGATCTGGTGACTATGGCATACGTGGACCTGAAACAAATGCTATTCAGGAT
GCAGCTATTCAAGCCGTGAAGTTTAAGTTGGGCAATTTAGTTTATATCCAGAACAACCAGCCTTATGCAG
AGCGCTTAGAAAATGGGTGGTCTGATCAAGCACCACAAGGAATTTACAACACCACCTTTACCTTTATTTC
TCAGAAGTATGGCGGCTAAAATG
>ACB_C32928U2
AGCATATTGTCATGGATGCTGTGCAATCCTTGGTTAATCTAAGTCCTGTTGATACTGGGGCTTATCGTGC
TTCACATATGGTTTCGGTTGGATCTGGTGACTATGGCATACGTGGACTTGAAACTAACCCAATTCAAGAT
GCTGCTATTCAAGCTGTAAAGATTAAATTGGGCAATTTGGTCTACATACAGAACAACCAGCCTTATGCTG
AACGCTTAGAAAACGGTTGGTCCGATCAAGCACCGCAGGGCATTTATAGCACGACGTTTACTTACATTAC
TCAAAAGTACGGTGGCTAAAATG
>ACB_C33180U2
AAATAAAAAAGCCAATTCTTTCGAATTAGCTTAATTACAGCAGACCAGCTTTAGTTGAAAATTGCTTCTT
GGTTTTATTGTTCGCAACAATCTTCATTCTTTTTGTTATAGGTCTAACTTAGCTTTCCATTGTGACAGTT
CAATTAAAAAAACACCTCAGCCTACCCCAAAACAAACTTAATACATTTATAAGTTATTTTAGAGAACTCC
ATCACAATTTTGATGGGTGCTTATGATAAACAGCTACACAGCAAAAGGTTTAAATCTATTATGCTTGAGT
TATCTAATTGTTAAGTATGTATG
>ACB_C33180U3
AACAAAAAAGCCAATTCTTTCGAATTAGCTTAATTACAGCAGACCAGCTTTAGTTGAAAATTGCTTCTTG
GTTTTATTGTTCGCAACAATCTTCATTCGTTTTTGTTATAGGTCTAACTTAGCTTTCCATTGTGACAATT
CAATTAAAAAAACACCTCAGTCTACCCCAAAACAAACTTAATACATATATAAGTGATTTTAGAGAACTCC
ATCACAATTTTGATGGGTGCTTATGATAAACAGCTACACAGCAAAAGGTTTAAATCTATTATGCTTGAGT
TATCTAATTGTTAAGTATGTATG
>ACB_C3355U0
ATGGGCAGATGAACATTTAGCGGATCGCCTCAGTAATAAAGAGCCAGCCCAAAATTCAGATAATGATGAA
TCTAAAGAACTCAATGCTCCGACAGAAGTTGAAGGTCTTCAGCCTAGTACGACAAATGATGAAGGTAATC
AACTTTACCGTTCAGTAATTGAAGGGCAGGTTAAAGTTAATCTTGAGTTATTAGAGCAAATTCGAGATGA
AGCAGAAAAAGACTTAAATGATCCACTTCTTATTCCAGCGGTGACAGAACTCTTGAATCAAGTGCAAAAA
ATGGAAGCGGAGAATATCTAATG
>ACB_C3355U2
ATGGGCAGATGAACATTTAGCGGATCGCCTCAGTAATAAAGAGCCAGCCCAAAATTCAGATAATGATGAA
TCTAAAGAACTAAATGCTCCGACAGAAGTTGAAGATCTTCAGCCGATTACGACAAATGATGAAGGTAATC
AACTTTACCGTTCAGTAATTGAAGGGCAGGTTAAAGTTAATCTTGAGTTATTAGAGCAAATTCGAGATGA
AGCAGAAAAAGACTTAAATGATCCACTTCTTATTCCAGCGGTGACAGAACTCTTGAATCAAGTGCAAAAA
ATGGAAGCGGAGAATATCTAATG
>ACB_C33708U0
TCGATTATTCTTATGAATTTTTATTAAAAAGACAAATAATATATTTAGTTTATTTGGTTAATATATATTC
ACTTGGAAAGGTATATTTTGAAGAAATACTGAACATATATAATAATGGTATAATCTATTTATAATGTATA
GTGCTTATTATATATACTTATAAAACCTTTATCATGTTTGAAATTATCATGTATTTTTAAAAATTATATT
CTGTTTGAATACTGAAATGAGAAGTATACCCATTTACAAAGTTTCTACTCCCTACGTTACATAACGAAAG
TGAATCTGTAAATCTTTTATGTG
>ACB_C33708U1
TCGATTATTCTTATGAATTTTTATTAAAAAGACAAATAATATATTTAGTTTATTTGGTTAATATATATTC
ACTTGGAAAGGTATATTTTGAAGAAATACTGAACATATATAATAATGGTATAATCTATTTATAATGTATA
GTGCTTATTATATATACTTATAAAACCTTTATCATGTTTGAAATTATCATGTATTTTTAAAAATTATATT
CTGTTTGAATACTGAAATGAGAAGTATACCCATTTACAAAGTTTCTACTCCCTACGTTACATAACGAAAG
TGAATCTGTAAATCTTTTATGTG
>ACB_C33708U2
TCGATTATTCTTATGAATTTTTATTAAAAAGACAAATAATATATTTAGTTTATTTGGTTAATATATATTC
ACTTGGAAAGGTATATTTTGAAGAAATACTGAACATATATAATAATGGTATAGTCTATTTATAATGTATA
GTGCTTATTATATATACTTATAAAACCTTTATCATGTTTGAAATTATCATGTATTTTTAAAAATTATATT
CTGTTTGAATACTGAAATGAGAAGTATACCCATTTACAATGCTTCTACTCCCTACGTTACATAACGAAAG
TGAATCTGTAAATCTTTTATGTG
>ACB_C33725U1
TGCTTTAGTCAATTTAATGGCAAGCTATGAAGTCAATGATCATATTACGCTTCAAGCAAATGGTAATAAT
ATTTTTGACAAGAAATATTTAAATAGTTTCCCAGATGGGCAGGCTTTTTATGGTGCCCCAGCCAACTATA
CAGTTGCTGTAAAGTTTAAATATTAATAGCGTAGCCAATCCCAATTTGGGGTTGGCTTTCTTTTTTATTT
TTTTATGTGTCAGTAAATATGTCCAGAACTTTAAATCTTCCCATGTTATATCGCATAAAAGTTTTCTATC
GATTCTTAGTTGTTTTCGGTATG
>ACB_C33725U6
TGCTTTAGTCAATTTAATGGCAAGCTATGAAGTCAATGATCATATTACGCTTCAAGCAAATGGTAATAAT
ATTTTTGACAAGAAATATTTAAATAGTTTCCCAGATGGGCAGGCTTTTTATGGTGCCCCAGCCAACTATA
CAGTTGCTGTAAAGTTTAAATATTAATAGCGTAGCCAATCCCAATTTTGGGGTTGGCTTTCTTTTTTATT
TTTTATGTGTCAGTAAATATGTCCAGAACTTTAAATCTTCCGATGTTATATCGCATAAAAGTTTTCTATC
GATTCTTAATTGTTTTCGGTATG
>ACB_C33777U1
TCAGGGCCATTACTATAAGATTTCAGCAAATCCTGAAAACCAAAATGCAAAAGATTTTGAAATCAGTATT
CATTTTCAAGATGGCCCAATTCCAGAACATGGGGTGAATGGGGTTACTAGTGAAGCATTGTTAAAAGTAC
TTATTCACCGTACTAAAACCTTGGATGAAAAATTTCCGAGTGAGTTCAACAAACAAGCCATTATTTATAT
GGAAAGTGCGCTAGAAGAATTTAATAAACGTACAGCTGAGCGCCGTGCTCGTGGTGTTGAAGGCACTCTT
GTTAAGTAATTGGGTGAAGTATG
>ACB_C33777U2
TCAGGGCCATTACTATAAGATTTCAGCAAATCCTGAAAACCAAAATGCAAAAGATTTTGAAATCAGTATT
CATTTTCAGGATGGCCCAATTCCAGAACATGGTGTGAATGGGGTTACCAGTGAAGCATTGTTAAAAGTAC
TTATTCACCGTACTAAAACCTTGGATGAAAAATTTCCGAGTGAGTTCAACAAACAAGCCATTATTTATAT
GGAAAGTGCGCTAGAAGAATTTAATAAGCGTACAGCTGAACGCCGTGCTCGTGGTGTTGAAGGCACACTT
GTTAAGTAATGGGGTGATGTATG
>ACB_C33963U5
AGTCCAAATGACTGTTGCTTCATAATCGTTAAAGCACTGATCGAGTTGTAAAAAAATCCAGAGTTCATGG
GCTTTTTGAATGAAAAAGTCATTAATAATCATGAGAGCAATTTTCTTTTCAGTGTTTGAATCCGGGTATG
AGTACATAGTATGTTTCTCCTATAGAGATGATAAATAGTTTCGTTGATAAACTATTTATAACACATAAAA
TAATGTGTTTACCACATAATATTATGTGTTTTTATGTAAATATAACCCTATGCTATAATCTCAAAACACT
ATTTCTATAAATTTAATTAAATG
>ACB_C33963U8
CGAGTCCAAATGACTGTTGCTTCATAGTCGTTAAAGCTCGGGTCGAGTTGTAAAAAAATCCAGAGTTCAT
GTGCTTTTTGAATGAAAAAGTCATTGATGATCATGAGGGCAATTTTCTTTTCAGCGTTTGAATTAGGGTA
TGAGTACATAGTATGTCTCCTATAGAGATGATAAATAGTTTCGTTGATAAACTATTTATAACACATAAAA
TAATGTGTTTAACACATAATTTTATGTGTTTTTATGTAAATATAACCCTATGCTATAATCTCAAAACACG
ATTTCTATAAATTTAATCAAATG
>ACB_C34125U0
GTTGATGTCCTAACTCTGTTACCCCTATAAGATAACTTGAGTGTAGATGAGGATCGTATGCAAAGCCTTT
GAAGTGGGCATGAATTAGTTCTATACCTGTAGACTTATCCTGTGTGACATTGACCCAATTGCTCATATTT
ACTTAATTAGTCCTAATGGATTTAGCTTATCAAAAATTATCTAATGAAGAAATTCTAAAATTAACATAAT
ACACCTTATACAAAATGCCCTTGTAAGCCCTTAATCAAGGGCATTTTTAGTCTCTACTTAACATAAAATT
TTGGTGGTGCTTCAAAAAGTATG
>ACB_C34125U1
TTAGCTTATCATGTCAGCCTATTTGCAACAGTGCCCTTGAGTGTAGATGAGGATCGTATGCAAAGCCTTT
GAAGTGGGCATGAATTAGTTCTATACCTGTAGACTTATCCTGTGTGACATTGACCCAATTGCTCATATTT
ACTTAATTAGTCCTAATGGATTTAGCTTATCAAAAATTATCTAATGAAGAAATTCTAAAATTAACATAAT
ACACCTTATACAAAATGCCCTTGTAAGCCCTTAATCAAGGGCATTTTTAGTCTCTACTTAACATAAAATT
TTGGTGGTGCTTCAAAAAGTATG
>ACB_C3417U1
CCGACGGCAGTCAGAATATTTGCGTACGATTGCTGCATTGACATAAGACGTATAAATTTACTCTATTAGA
CAAGCTCGGCATTGTATCAGAAACATGACCTGATGTTCATAAATCCTCGCACTATATTTATTTTGGTTTT
TCCGTACGCTTGATAAAAGATGAATAAATTTCATGTTTTTTATCGTTAATAGTCAAGTGTTTGGACATGA
AATGTGCGCTTAATATTGATAAGTTCTAAATGATCGCCTAATGGCATCATATTTGCACAGAAGCATTATT
ATAAAGCATAAGGATAAAACATG
>ACB_C3417U23
CCGACGGCAGTCAGAATATTTGCGTACGATTGCTGCATTGACATAAGACGTATAAATTTACTCTATTAGA
CAAGCTCGGCATTGTATCAGAAACATGACCTGATGTTCATAAATCCTCGCACTATATTTATTTTGGTTTT
TCCGTACGCTTGATAAAAGATGAATAAATTTCATGTTTTTTAACGTTAATAGTCAATTGTTTGGACATGA
AATGTGCGCTTAATATTGATAAGTTCTAAATGATCGCCTAATGGCATCATATTTGCACAGAAGCATTATT
ATAAAGCATAAGGATAAAACATG
>ACB_C34295U0
TTCATTAGAAGAGATGAATATCGATTTGAATGAGCTGAAATTTACCAAATTAAATGAAGATAATTCTTCT
AAAACACTGGATAAAATATCTATTCCTGAAGCTAAGAGACTATTAGCTAATTATTTTGATGTCCCTCAAG
AAAATATTTCAATTACAATCAATATGTAAGCTTTTAATTGACCAAAAAAGAAAAAAGCCTTTCACGTTAA
TGAAAGGCTTTTTTGAATCTTAGCGCTTGGGAGGGAAGATCTTAGATCCGCAGTCTCTCAAACTTACAAC
TATATATTAGGGTATATACGGTG
>ACB_C34295U1
TCATTAGAAGAGATGAATATCGATTTGAATGAGCTGAAATTTACCAAATTAAATGAAGATAATTCTTCTA
AAACACTGGATAAAATATCTATTCCTGAAGCTAAGAGACTATTAGCTAATTATTTTGATGTCCCTCAAGA
AAATATTTCAATTACAATCAATATGTAAGCTTTTAATTGACCAAAAAAAGAAAAAAGCCTTTCACGTTAA
TGAAAGGCTTTTTTGAATCTTAGCGCTTGGGAGGGAAGATCTTAGATCCGCAGTCTCTCAAACTTACAAC
TATATATTAGGGTATATACGGTG
>ACB_C34327U19
TGGCATTTCAGTTGAGTTATTCTAATCATGAACACTTGGCTTTATTGCCGGATAGAACAAACCCTCAATT
ATTTGAAGAACAATTTAAGCAGCGGCTAGATTTCATTAAGAAAATGCCAGCTAGTGATTTTGATTTGTGC
TATCAAGACTTTAATAATTTAAACAATGAGTTATTTACACATTTACGGTTAAGCGTTGATAACCACGGTA
TTTTAGTGGAAAGAGGTGCAGATGACGCGCCTGCACGATTTCGCACCGCTTCCATCTTTACAGGAATCAT
CAAAGAGTTGGACCGATCTTTTG
>ACB_C34327U25
CTTTATTGCCGGATAGAACAAATCCTCAATTATTTGAAGAACAATTTAAGCAGCGGCTAGATTTCATTAA
GAAAATGCCAGCTAGTGATTTTGATTTGTGCTATCAAGACTTTAATAATTTAAACAATGAGTTATTTACT
CATTTACGGTTAAGCGTTGATAACTACGGTATTTTAGTGGAAAGAGGTGCAGATGACGCGCCTGCACGAT
TTCGCACCGCTTCCATCTTTACCGGAATCATCAAAGAGTTGGACCGATCTTTTGCTTGAGACAGCAAGTA
GTATTTCTGAAAACTGCCCAATG
>ACB_C34331U1
AAATTTCTTAAATTTGTGATATTTATTTTAATTTGATAATCTGGTTTTAAGTTTTAATTAGATTTGTTGA
AATTATTATTGAATCTAAATTTAATAGTTGGTACGCAAAATATAAGAAGGAGTTATGATTAAAATTAATT
GTTTAATGTTGATTACAGGTCTTAGTCTTTTATTATCAGGATGCAAAAAAGATGTTGAAATAAAACCTCA
ATTTAAAAGTTCGAATGAAGCTACTCCACATGATTATAGCAGTGTCCCTGCAGAACAATTTAAAGGGAAA
TTAAGTTTTTTAAAGAATAATTG
>ACB_C34331U5
TGATAATCTGGTTTTAAGTTTTAATTAGATTTGTTGAAATTATTATTGAATCTAAATTTAATAGTTGGTA
CGCAAAATATAAGAAGGAGTTATGATTAAAATTAATTGTTTAATGTTGATTACAGGTCTTAGTCTTTTAT
TATCAGGATGCAAAAAAGATGTTGAAATAAAACCTCAATTTAAAAGTTCGAATGAAGCTACTCCACATGA
TTATAGCAGTGTCCCCGCAGAACAATTTAAAGGGAAATTAAGTTTTTTAAAGAATAATTGGATAAAATCT
TTACTAATCAAAAGATTATTTTG
>ACB_C34494U0
TTACAAAGCTCAAGTATTATGCACAACCTGTACAAACACAGTTGTATATCATTATGAAAAAGCATTAGGA
AAGCCTTTTAGCCCATCTACCACAGGTAAAAGATATCTTGCATCCTTCGTTTTTAAGTACAGTCATGACT
GGTAGCCAGAATTTTGGCGCCTTCTGTTGTCTGTGCAATCCACATCCTCAACAATTCTTTTTGCCCATCC
ATATGTAAGCATCCGGCTAACACAGCCTTACCAAGCGGTCCTATAAGCCTTAATTTAGTTCCCACCTAAA
AACAAGTGGGGACTTAATCCATG
>ACB_C34494U2
AATATTATTCTTTGGATAGTAAATTGGTAAAAAGCCAGTTTCTGGGGCAGATGCATGTAAAGGTTCAAGC
AATAAATTAAAAGCCTGTCCCGCTATATCAACCGTTCGATGCGTAGATGTAAGAGCTTCCGCCGGCAAAT
CACATTTTCCAGCATCATTCGTTAAATTTAATGCATTAAAGGATAGTATGAAACCAGCATTTTTTAAATC
AGTGGTAAGCATCCGGCTAACACAGCCTTACCAAGCGGTCCTATAAGCCTTAATTTAGTTCCCACCTAAA
AACAAGTGGGGACTTAATCCATG
>ACB_C345U0
AAAGGAGTCGGTTTTTAAATCGGCTCCATAAAATGGCTGATGGCTCTTGGGTCATCAGCCTTTTTGCGTT
ACAATAATCGGCTCGATTTTTGTTAGTTTTGTTTGGTTTTTAGAGAAAGCCTAAATAAAATAAATAAATT
CAAATGCTTACCAATATTTTTCATTTTTAAAAATATTGTTAAGCGTTTTTATACCACTAAAAATTGCAGC
ATTTGTAAACAGTGGTGGCCATATCGGCCTGCGTAATTCCTTCTGAGCCCGTTCTGCAGGCGGGCTTGGT
TTACTTTCCGAGGACTCCAGATG
>ACB_C345U16
AAAGGAGTCGGTTTTTAAATCGGCTCCATAAAATGGCTGATGGCTCTTGGGTCATCAGCCTTTTTGCGTT
ACAATAATCGGCTCGATTTTTGTTAGTTTTGTTTGGTTTTTAGAGAAAGCCTAAATAAAATAAATAAATT
CAAATGCTTACCAATATTTTTCATTTTTAAAAATATTGTTAAGCGTTTTTATACCACTAAAAATTGCAGC
ATTTGTAAACAGTGGTGGCCATATCGGCCTGCGTAATTCCTTCTGAGCCCGTTCTGCAGGCGGGCTTGGT
TTACTTTCCGAGGACTCCAGATG
>ACB_C34627U0
GAAAAGAGGTAATCATGCCATTAATTGAATATTACGGCTTGTTATTTGAATGGCATGACCAAAAAATGGA
TTTAGTCTATCGAGGGCGAGAAATCACGTTCGAGGAGGTCTGTAGTATTTTCCTTGATCCTGCATTGATC
TCTTTTGAGGATGTAGGACACTATGATGAACAACGACTAATATCAGTCGGTTTAAGCAATCGTGGTAGAC
TATTAACAGTGGTTTGGGTTGAACGTGGAGATGTTGCGAGAATAATCACTGCATTTGAACCATCACATCA
CCAAAAGCGGAGGTACAGCAATG
>ACB_C34627U2
GAAAAAGGCTAAACATGCCGTTGATTGAGTATTACGGTCTGCTATTTGAATGGCACGATAAAAAAATGGA
AATAGTCTATCGAGGGCGTGAAATTACTTTTGAAGAAGTATGTAGCGTTTTTCTTGATCCAGAGCTGATT
TCCTTTGACGATCTTGGTCATTACGATGAGCAACGGCTAATATCAATCGGTCTAAGTAATCGTGGTAGAC
TACTAACAGTGGTTTGGGTTGAACGTGGTGATGTTGCAAGAATCATTACTGCCTTTGAGCCATCGCACAA
TCAAAAGCGGAGGTATAACCATG
>ACB_C34944U1
GTACAAACTATATGTGGATACCGTTGGGGCTTCTTGAACAACCGTTTAAACCAGATTTAAAACTTAATTT
TTGTATAGAGTCAAAACATGATTGGGTTGTGTTAGGGGATGCTCATAAAAACTTTGCACATTTACCTGAG
TTAGAAGAGTTCTTAAAATATTTTGAATAACCCTATTTAACTTTTTATATATTTTAATAATTTTTAAGTA
TTCTTTACATAAATAATGTGTGTTCACTGTTGAATATATCCGATATTTATTTGAGCATGAAATCACATAG
CTTAAAAAAGGATGGTTCACATG
>ACB_C34944U9
GTACAAACTATATGTGGATACCGTTGGGGCTTCTCGAACAACCGTTTAAACCAGATTTAAAACTTAATTT
TTGTATAGAGTCAAAACATGATTGGGTTGTGTTAGGGGATGCTCATAAAAACTTTGCACATTTACCTGAG
TTAGAAGAGTTTTTAAAATATTTTGAATAACACTATTTAACTTTTTATATATTTTAATAATTTTTAAGTA
TTCTTTACATAAATGATGTGTGTTCACTGTTGAATATATCCGATATTTATTTGAGCATGAAATCACATAG
CTTAAAAAAGGATGGTTCACATG
>ACB_C34963U0
TGCATATAAATGGGCCAAAGATGGAAGCCCTGAATATGAAGCTGACTTTTATACAAGTGCAAAAGCTTGG
GCTGCAGCAAAAGCCCAAGCTGGGCCCACTTGGATCAGCGTAAAAGATGAAGAGCCACCTACAGACATAA
TGGTACTTATTTGTTGGGATGATGCGCCAGATGTTACTCCAGAACAAGACTATATAACTATTGATGAAGA
TCTAAATAGTGTATGGGCAAATTATTATAATGACCCACCTTCTCACTGGATGCATTTTCATAGTGTGCCA
AACGTATCGGGAGCTGAACAATG
>ACB_C34963U10
TCTAAGTGAAGAAGACCTTTTTGATGTTTACCATCGTGTAAATAGTGGTTGGGCAATGTGGAAAAAAGCC
GTGAATTTCATGAAATCCAAAGTTCCAACGTGGATTAGCGTGAATGATGAATTGCCACCTACTGACATAA
TGGTACTTATTTGTTGGGCAGATGCTCCTGATGTCACCCCAGAACAAGACTATATGACTATTGATGAGGA
TTTAAATAGCGTATGGGCAAACTATCAAAATGATCCACCTTCACATTGGATGCATTTTCATAGTGTGCCA
AACGTATCGGGAGCTGAACAATG
>ACB_C35206U0
AGAGTAAAAATTGAACACAAAAATCAAGTATTTTTAAAATTTTCACATAAGAAAAAATGGTAAAATTCAA
CTAAAAAATAAATTACTTTTTTCATTTTAAACAATAAATTAACTACAAAAATTTAAAAATAAATTTAGTT
AAACTCCCCTATCACATTAATCAAATCCTGCATAGCATATATAAAATAAAATGAACAAAAATATATCTTT
TTTATAGATTACTTATACAATTGATGGAAATCCTAGGCCCTGAACAATAACAAGGCACAGGATTTATCGT
TTTTATGAGGTTCTTTAAATATG
>ACB_C35206U1
AGAGTAAAAATTGAACACAAAAATCAAGTATTTTTAAAATTTTCACATAAGAAAAAATGGTAAAATTCAA
CTAAAAAATAAATTACTTTTTTCATTTTAAACAATAAATTAACTATAAAAATTTAAAAATAAATTCAGTT
AAACTCCCCTACCACATTAATCAAATCCTGCATAGCATATATAAAATAAAATGAACAAAAATATATCTTT
TTTATAGATTACTTATACAATTGATGGAAATCCTAGGCCCTGAACAATAACAAGGCACAGGATTTATCGT
TTTTATGAGGTTCTTTAAATATG
>ACB_C35244U1
ACAACATAAACTAATAAAGGAAATTGAGAATAGTCTCAAGGAAAATCAAAAAAAATTGCGTCTAAAGACA
GAAGCATTATGGGAACTTCCTCAAAATTACAACTAATCCCCCCTTCGAACCCACCACCACGGTGGGTTTT
CTTTTGTCTATTAAAGCATATTGTTTAGTATAGTTTACAATAATTTGTAAATACCACTTTACAACAAATA
ATATGTAAAGTATTCTTTACTCATTCCTTAATAAAAAGCACGCTAGACCGACTAAAACCTGCGTGCTTTT
ACTCAAAGAGTGAGATAAGTATG
>ACB_C35244U16
CGTTTCTGCTTCCAATGGTACAAGTTTTAGAGTAATTGGCCGCCAATTTTATAGAGCTGGATAGAGAAAA
TATTGATTGAAGCCCGCGAAAGCGGGTTTTTTATTGCCTTATATAAAAAAATTACAATTATTTTCTCTAT
ATTTTTAATTATTTAATAGATAAAAAATAGAAATTATAGACAATATATAGAAATATCTATTGATATCTTT
TATAGAATATTCTATATTTATCTCATCGACAAACAAAAACCGCCATAGGGGTCAGAGTCTAGGCGGTTTG
CATCAAATGCGGAGATAAGTATG
>ACB_C3533U0
TATGCATTCTATCCGCATTCGTTAAGACACAACTATTTGCATAGTGACACTATTTTATAATGGTGGGCTT
TTGTTGTGTCTTTAAGAATATATGCGGATATATAAAGTAAAAGTATGCTTAATTTATAAGTATGCTTTTA
GTGCATAGTTTCCAGTTATAACTTAATTGACTAGCTATTTGTCCACCCTGTGGATGAATAGCTTTTTTTT
TGGGAGGACACTGTGATGCTAGCTTTTGTTTTCACCTAAATCCTGTTTGCTGCATAAAAAATTTCAAGAG
CTAAACAGGAGTAAATAAAAATG
>ACB_C3533U1
TATGCATTCTATCCGCATTCGTTAAGACACAACTATTTGCATAGTGACACTATTTTATAATGGTGGGCTT
TTGTTGTGTCTTTAAGAATATATGCGGATATATAAAGTAAAAGTATGCTTAATTTATAAGTATGCTTTTA
GTGCATAGTTTCCAGTTATAACTTAATTGACTAGCTATTTGTCCACCCTGTGGATGAATAGCTTTTTTTT
TGGGAGGACACTGTGATGCTAGCTTTTGTTTTCACCTAAATCCTGTTTGCTGCATAAAAAATTTCAAGAG
CTAAACAGGAGTAAATAAAAATG
>ACB_C35450U0
CTATTAACCAATTAGAATTAAGTTTTAAGCAGCTAAGTAATTTCACAAATACTATATCCTCATTCTTTAA
AGATCAAAAAAATTGCTTTTTAATCTAACTAAAAGGTGTCTACAAAATCGGTGGTTATTCAACCATTATG
TTAAGTGAAGAATAATTTCGTCGAATATTCAGGCTCTCAATTCTGCAAAACTTGCAGAATCTTGTCGAAT
TTGTAATCCTTACGCCCAAGGGTGCCTAGCTCAGCTAAGGCAGGTGTTTGTTGTAGTCGGGCCGCTACAA
TATTAATGAAGAGCGCCTGTATG
>ACB_C35450U1
TGCTAATTTCATTTTTCACCTATTAACCAATTAGAATTAAGTTTTAAACAGCTTATATCCTCATTCTTTA
AAGATCAAAAAAATTGCTTTTTATCTAGCTAAAAGGTGTCTACAAAATCGGTGGTTATTCAACCATTATG
TTAAGTGAAGAATAATTTCGTCGAATATTCAGGCTCTCAATTCTGCAAAACTTGCAGAATCTTGTCGAAT
TTGTAATCCTTACGCCCAAGGGTGCCTAGCTCAGCTAAGGCAGGTGTTTGTTGTAGTCGGGCCGCTACAA
TATTAATGAAGAGCGCCTGTATG
>ACB_C35563U0
TTAATTCAACATTCACTGTTTTTGAAAATGAACTTTTTCCATCACCAGTCCCAAGCGAAGCAATCAATCT
TTCTATCTCAACTGTAGATATTCAGCTTGTGGGTTATACACCTAACGTTATCGGTTTCGGTGGTCCATTC
GACAACAACACAGGTAATGGCTATGAACCTGACGGCTCAGCAACGGAACAGCCCGCAATCAACGACAAAG
TTGTAGTGCAAGCTGATCAGTACACATCACTCGATCACCAGCGTGTGAAGGGTGATAGAGAAACAGGTGA
AATTACAGTTGAGCGTATAGATG
>ACB_C35563U2
TTAATTCAACATTCACTGTTTTTGAAAATGAACTTTTTCCATCACCAGTCCCAAGCGAAGCAATCAATCT
TTCTATCTCAACTGTAGATATTCAGCTCGTGGGTTATACACCTAACGTCATCGGTTTCGGTGGTCCATTC
GACCAAAACACAGGTAATGGCTATGAACCTGACGGCTCAGCAACGGAACAGCCCGCAATCAACGACAAAG
TTGTAGTGCAAGCTGATCAGTACACATCACTCGATCACCAGCGTGTGAAGGGTGATAGAGAAACAGGTGA
AATTACAGTTGAGCGTATAGATG
>ACB_C35971U0
GGGTAGTCATGGACCTGCATATTACAAGCGTGCACCTGAGGCATATCAACCTTTTAAACCGACTTGTGAT
ACGAATGCGATACAGGGCTGTTCGCAAACTGAATTGCTAAATAGTTATGATAATACAATTGTATATACAG
ACCATGTATTAAGCCAAATGATTAATACTCTAAAAGAAATATCAAAATATCAGACAGGTTTATGGTATTT
ATCTGATCATGGCGAATCAACCGGAGAACATGGTTTATATTTACATGGTTCACCTTATGCAATCGCACCA
GCCAACAAACACATGTACCAATG
>ACB_C35971U1
GTAGTCATGGACCTGCATATTACAAGCGTGCACCTGAGGCATATCAACCTTTTAAACCGACTTGTGATAC
TAATGCGATACAGGGCTGTTCGCAAACCGAATTGCTAAATAGTTATGATAATACAATTGTATATACAGAC
CATGTATTAAGCCAAATGATTAATACTCTAAAAGAAATATCGAAAGTATCAGACAGGTTTATGGTATTTA
TCTGATCATGGCGAATCAACTGGAGAACATGGTTTATATTTACATGGTTCACCTTATGCAATCGCACCGA
GCCAACAAACACATGTACCAATG
>ACB_C35990U10
AGCACTCTGAAGAAACTACTGAGTTGCTAGAAGAACAAACTAAAGAACTTTTAACACATTATAAAGATGT
CGATTTATCTCAGAAAAGGGATAAAGGACTAGTCGATATTTTAAAATTGAGACAACAATTAGAGTTGGAT
TAAACCAGTTTTTATGAAAGGCCAAACAGTGCTTTATTGAGGTGTTTGGCTTTTTTATTTTTGAGTATTT
CGGTACTATTCCTACTCTTCTTTCTGCACACAATCTATAAAAAGCTTGCACTCATCGTAAGCTTTTAGAC
TGATTAATTTACTAGGGCATATG
>ACB_C35990U6
AGCACTCTGAAGAAACTACTGAGTTGCTAGAAGAACAAACTAAAGAACTTTTAACACATTATAAGGATGT
CGATTTATCTCAAAAAAGAGATAAAGGACTAGTCGATATTTTAAAATTGAGACAACAATTAGAGTTAGAT
TAAGCCAGTTTTTATGAAAGGCCAAACAGTGCTTTATTGAGGTGTTTGGCTTTTTTATTTTTGAGTATTT
CGGTACTATTCCTATTCTTCTTTCCGCACAAAATCTATAAAAAGCTTGCACTCATCGTAAGCTTTTAGAC
TGATTAATTTACTAGGGCATATG
>ACB_C36302U0
TGCGCACTTTTCGATAAGCAACAAAATTGTCAATTCGGTCAATTTAATAAACTATACATGACGTATTTGT
TAGAAGTTTAAACCTGTAAAAACCACTCAGTTAATAGATTTTAAACGAGGCTTTAGAGCCTAAACTGAAT
TCTTATTTTAGGCGTTAAAAGGAGTTAAAAAATTGAGAATATTCAATATCACAGAGTTCTTTATCTATTT
TCTACAAAAGTTCCAAAAATGGACCTTCTTCAATATTCAAGTGATGAAGTTTAAGAGAAGATAGTGAAAA
ATCTAATTCCAGGAATTGTAATG
>ACB_C36302U2
CTGCGCAATTTTCGATAAGCAATAAAACTGTCAATTCGGTCAATTTAACAAATCATACATGACATATTTT
TTAGGAATTTAAACCTGTAAAAACCACTCAGTTGATAGATTTTAAGTGTGGTTTTAGAACCTAAATTGAA
TTCTTATTTTAGGCGCTAAAAGTAGTTAAAAATTGAGAGTATTCAATATCACAGAGTTTTATATCTATTT
TCTACAAAAGTTCCAAAAATGGACCTTCTTCAATACTCAAGCGTTGAAGTTTAAGAGAAGATAGTGAGAA
ATCTTATTCGAGGAATTGTGATG
>ACB_C36375U0
GTTTAAGAGCAGTTTCTGACTTTGAATATGAATTTCAACTGGCCAATATGAACCGTCAGCTTGATCCACA
TTTCGAGGCGGTGTTTTTAACACCTTCTGAACAGTATTCTTTTATTTCTTCGACATTAATTCGAGAAATT
GCTCGTTTAAAAGGAGATGTAACCAAGTTTGTTCCGCAAGCTGTGGTTGAAGCCTTTGAACGTAAACATC
AACAAGGTTGGTAACGTGTCGTTATATATCACTGATGAATGCATAAACTGCGATGTTTGTGAACCAGTTT
GTCCCAATGAAGCGATCTTTATG
>ACB_C36375U9
GTTTAAGAGCAGTTTCTGACTTTGAATATGAATTTCAACTGGCCAATATGAACCGTCAGCTTGATCCACA
TTTCGAGGCGGTGTTTTTAACACCTTCTGAACAGTATTCTTTTATTTCTTCGACATTAATTCGAGAAATT
GCTCGTTTAAAAGGAGATGTAACCAAGTTTGTTCCGCAAGCTGTGGTTGAAGCCTTTGAACGTAAACATC
AACAAGGTTGGTAACGTGTCGTTATATATCACTGATGAATGCATAAACTGCGATGTTTGTGAACCAGTTT
GTCCCAATGAAGCGATCTTTATG
>ACB_C36380U0
AAGTTTTATGGATAAAACCTAGAATGAAGATTGTTTCGCATTTTCTACAACCTTTTGTAATTGATCAATT
TTATACTTGACTAAAACACTTGGAATTTATACAGTAGTAGAGTATTTTTGATAATTATTATTATTGCTTA
GTCCTGAAATACAGTAAGAAGCCTATTCATTATGAATAGGCTTTTTGCTTTCTTTAATTTAATCATAGAG
TTCTCGTTTTTTTATGAAAATTAATATAATAAAATCAACAAAATAAGTGTTTTTAATAAATTGAAAAAGA
TTGTCACGTAATTTTTCATTATG
>ACB_C36380U3
TAAGTTTTATGGATAAAACCTAGAATGAAGATTGTTTCTCATTTTCTACAACCTTTTGTAATTGATCAAT
TTTATACTTGACTAAAACACTTGGAATTTATACAGTAGTAGAGTATTTTTGATAATTATTATTATTGCTT
AGTCCTGAAATACAGTAAGAAGCCTATTCATCATGAATAGGCTTTTTGCTTTCTTTAATTTAATCATAGA
GTTCTCGTTTTTTATAAAAATTAATATAATAAAATCAATAAAATAAGTGTTTTTAATAAATTGAAAAAGA
TTGTCACGTAATTTTTCATTATG
>ACB_C36598U0
GCCGAAAAATCGCGGCATACAAATGCTAGTGATAAATCAGTCCAGCTTGATCTACTTAGCTGGAAATAAA
AAAACCACTCCCTGCGCCAACAGGAAATGGTCTATGGCTGTTCAAACCCTTGGAAGAATGAACGTGAGTA
ATTTAGCAAATCATCCCTGCTCAGGCAAATGCACTGATTTTAAAGAAGAACAGTGCTCAACTTGTCTTAT
AAATCAAGATGCCCCGCATCAAATCGTAAACACTCAAACCGATGAAGAGAAATTTCTAGATCGTGCATTC
AATGCACAAAAGGAGATTTCATG
>ACB_C36598U1
GGCCGAAAAATCGCGGCATACAAATGCTAGTGATAAATCAGTCCAGCTTGATCTACTTAGCTGGAAATAA
AAAACCACTCCCTGCGCCAACAGGAAATGGTCTATGGCTGTTCAAACCCTTGGAAGAATGAACGTGAGTA
ATTTAGCAAATCATCCCTGCTCAGGCAAATGCACTGATTTTAAAGAAGAACAGTGCTCAACTTGTCTTAT
AAATCAAGATGCCCCGCATCAAATCGTAAACACTCAAACCGATGAAGAGAAATTTCTAGATCGTGCATTC
AATGCACAAAAGGAGATTTCATG
>ACB_C36604U0
CAGCGCAGCATAAATCAATGGCAGCTCTCGTTGCAGGTTAGGATTATTGAGTAGACGATCTGCCCGTTTG
ATACTGACCTTATCTGAAGAGCCAGGCATCGCCCGGCCAATCGCAGTAACGGTGCAACACGCATCCTTTG
CCAGGGCGGTTACCGCATCTAGCAAAACCGAAAATCGGGCTTTATGCATTGATTTTGGCGTGACAAAGGT
GAGGAAATCAGCGAGCATAGCTTTTACATTCATGGTGAGCATCCGCGGTGTGGGAGTTTTGGCGAATGAT
CAGATCAGGAACCGCCATGAATG
>ACB_C36604U1
CAGCGCAGCATAAATCAATGGCAGCTCTCGTTGCAGGTTAGGATTATTGAGTAGACGATCTGCCCGTTTG
ATACTGACCTTATCTGAAGAGCCAGGCATCGCCCGGCCAATCGCAGTAACGGTGCAACACGCATCCTTTG
CCAGGGCGGTTACCGCATCTAGCAAAACCGAAAATCGGGCTTTATGCATTGATTTTGGCGTGACAAAGGT
GAGGAAATCAGCGAGCATAGCTTTTACATTCATGGTGAGCATCCGCGGTGTGGGAGTTTTGGCGAATGAT
CAGATCAGGAACCGCCATGAATG
>ACB_C36877U0
GATCGCGGTTTAATTGGTAAACCTACTGAGCTATTACTTCGTGCATTATATAAAGAGCATGTTCAAGGTG
ATGGCAAACTAAGAAGTATGATTGAGTCATTAAATCATCAGGAACGAACTTTAGTACCAAGTGAAATTAG
TTTTTCATATGGAAATAACCATTCATGGCATCAAACCAATTGTGAAATAGCTTAGTTAGTTTTATTTGAT
AGAAACCACCTTCGGGTGGTTTTGCTTTATGTGACATTTAGTAACCAGTTTGTTAAAGTTAGTACACTTT
ATAACAAACGGTAAAAAACCATG
>ACB_C36877U9
TTCTAGCTGGTAGCTGGTATGTTTTGGGTGTATTGGATGCTTTACCTTTTGATAATTTCACTTTTAATAC
AGATCCAAATGAATTTAGAGATGGTGTGGTCAGTATGATAAAAATGGTGAGAGAGTTTGCTGGCAGACCT
CAGACCGCCTACGGTATTACCCCAATAGCAATATTTAGAGTTTTGAAACCAAAACTCTAGTAACATGATT
AAAGACCACCTTCGGGTGGTTTTGCTTTATGTGACATTTAGTAACCAGTTTGTTAAAGTTAGTACACTTT
ATAACAAACGGTAAAAAACCATG
>ACB_C36990U0
GTACAAGCAACAATATCAAAAAAAGATCTTTAAAATTTGGAATGTTCCGCCTTCTTCAGTGGGAATGAGT
GCTAGCGTTAAAGTCTTTTTAAGTGATACTGGTGAGATTGAGCAAATTATTTTTCTAGATAAAGAAGACC
AAAAGTTTAAGTCGAGTATTGAAAAGGCGATATGGCGTGCAAGTCCCTTTGTTTTACCTTTTAATCCGGA
AGTTAGAAAACAAGTAAGAAAGTTCAATATTAAATTTACTGCAAAGTAATTTTTAAATATGAACTTGGCC
TTACATAAAAAAACCACCATATG
>ACB_C36990U7
GTACAAGCAACAATATCAAAAAAAGATCTTTAAAATTTGGAATGTTCCGCCTTCTTCAGTGGGAATGAGT
GCTAGCGTTAAAGTCTTTTTAAGTGATACTGGTGAGATTGAGCAAATTATTTTTCTAGATAAAGAAGACC
AAAAGTTTAAGTCGAGTATTGAAAAGGCGATATGGCGTGCAAGTCCCTTTGTTTTACCTTTTAATCCGGA
AGTTAGAAAACAAGTAAGAAAGTTCAATATTAAATTTACTGCAAAGTAATTTTTAAATATGAACTTGGCC
TTACATAAAAAAACCACCATATG
>ACB_C37032U5
ATTTTATGAGCCTTAAAAATCTAGATATTAACTCCCGATTAATTAGAGAAATCGCAATTATTCTAATAAT
TAAAGTCGCGCTTCTCTTAACAATCAAACATATTTGGTTTGACGCTCCCACTATCCCCAAAAATTTTGAC
AATCAGATCGCCGAGCATATTGCAGGCGATAACTCTTCCCACATTAAGGAGACACGTTGATGATTTCTGA
AAGCGTGGTTGATCTTTCGCGGTTCCAATTTGCCATGGCTTTGTTGCACAAACCTATCTCTAAAGGCTTA
TTCCACAATATAATTTTCAAATG
>ACB_C37032U7
CTTGAAAATAAACTTAAGAGACTAAAACATCATATTGCTATTCAAGACATTAACTTTAATATACGTGATG
AATTAATACATTTTAATAACGAAATTGAAGCATATAAAGATAAAAGTATTAGCAACCATTTCAGAGATCA
AATTTTAGATCTATTAAGAAAAAATGATCTTGATGATTTTTGTTATATCTTTACAGAAAAAAATGCTGAA
AATATTGTCACAAACCATCAGAAAATAATTGAAAAAGGCTTTGTTGCACAAACCTATCTCTAAAGGCTTA
TTCCACAATATAATTTTCAAATG
>ACB_C37145U0
TCGTGATGGACAAATCATTTGGGAAAAAGAGTTTCTGTCAGGTGAAGACAATATGTGTCATAGCTTGGCA
AATCTGGAATATCACCATTTTAAGTATCAACAATTCTTAAAAGCAGGGGATGTTCACATCCATTATTTCG
GTACAGCGACTCTATCTTTTGCCGATGGTATTCAAGCGCAAGTCAACGATGAGTTTGAAATTGAAATGAA
AGAATTTGGACTTCCGCTCATAAACAAACTTGCTCATATGCAACCCGAATTACCGATCGGTTCAGTTATT
ACTCTCTAAGGAATATAAAAATG
>ACB_C37145U1
TCGTGATGGACAAATCATTTGGGAAAAAGAGTTTTTGTCGGGTGAAGACAATATGTGCCATAGCTTGGCA
AATCTGGAATATCACCATTTTAAGTATCAACAATTCTTAAAAGCAGGCGATGTACATATTCACTATTTCG
GTACTGCGACTCTATCTTTTGCCGATGGTATTCAAGCACAAGTTAATGATGAGTTTGAAATAGAAATGAA
AGAGTTCGGCCATCCACTCAAAAACAAACTTGCTCATATGCAACCCGAATTACCGATTGGTTCAGTTATT
ACTCTCTAAGGAATATAAAAATG
>ACB_C37461U1
AGGCCGAATATCAACTTGATCAATTGCTTCTAAACGACCGGAATATTCTTGCCAATCGGTAATGGTTTTG
CTTACTACTGGGGCTACATCAACAGTAGCAGCTTGTTGGGCAGCGGTTGGTGCAGCTTTTGCATCGGCAT
TTTCATGTAACAACATAAAACTGCCACCGGTTGCTAAAATAGCGACAAAGATGGCAGACAGTGCAAACTG
TTTGCGGGAAAATGACATGAGGTGCTCCTAGTTATTTGGATACCTGTTTTCAGACTTTTAGTTATGGTCC
GTATGGGAGAAACAGGGTTTATG
>ACB_C37461U2
TACGGCAATGAGTTTTCCTGAAACTTGAGGCCGAATATCAACTTGATCAATTGCTTCTAAACGACCGGAA
TATTCTTGCCAATCGGTAATGGTTTTGCTTACTACTGGGGCTACATCAACAGTAGCAGCTTGTTGGGCAG
CGGTTGGTGCAGCTTTTGCATCGGCATTTTCATGTAACAACATAAAACTGCCACCGGTTGCTAAAATAGC
GACAAAGATGGCAGACAGTGCAAACTGTTTGCGGGAAAATGACATGAGGTGCTCCTAGTTATTTGGATAC
CTGTTTTCAGACTTTTAGTTATG
>ACB_C3764U3
TTGTTTATTTTTGAGTCATCAGTGCAGTTTTGGAGGGGGTGGTAAAGCGACATCGAACAATATCGCATGC
TACACTTCGGCTCATCTGGTGAATTGAGATTGGATAATTAAAATTGCCGTGAAGGCAGTACATAAATAAT
GCAATTTAAAAAAATAGGGATAAAAGATAGATCAATTAAGGAAAAAATATACTTGAACATCTTGTCCCGA
TGTATAGACTCAGCAACCCACGATATACGGTTCGTTTTCTCCCTATATGTTGCTGATTGAAATTAAGCAA
ATATAAAAAGGACTTCTAATATG
>ACB_C3764U5
TCTGACTTTTCAACCGTAAATGCAATTTGGGTTGACTGGTTAAAAGGGTGTGTTGCTCCATCGCGTGCCA
CAATTCAGGCCGATTTGGTCAATCCAGATTGGTTAATTGAAATTGCCGTGACGGCAGCACAAAAGTAATT
CGGCTTTACTCCAAAAACGATGATGTATCTAACAGAAGGAAGATAGATACGGTTTAACCAGTCGTTTTTT
GGTGAACAGATTCAGTGACCTATGGCATACGGTTCAATTTTCGCCATAGGTTGCTGATCTTAACAAAGGA
ATTCAAAAAGGAATTTTAATATG
>ACB_C37913U0
GCGTTCAATGCCGTCATCCGCTTTTAGCGAGAACATCAGATGACAATGAGGCTGATCTTCGCCACTGATA
CGTGATTTTACGTTGTGTATGGCGTATGAGTGCGGATATTGCTGTGGAACTATATGTTTGTCTAAAAACG
TCTCTATGAGCGTTTTACGCTGTTCTGACGTGAACTCATTCGGTAGGGCAATTTCATACTCCATGTAGGC
CTTGGCATTGGCTCGTTCATACGTATCTGCTGCCTGCCAAAAATCAATGGGATCTTTTACAAAGGCAGGC
ATACATCGACCAGGTTCAATATG
>ACB_C37923U0
AGGCGATCTTGGTGTGGCAATTTGGTTGTTTGTGAGACAAGAGGCGGAAAATATCCAAAAAGAAGCTGAT
GCATATAAGGATGAAGTAGTGGGAAAGTCATTAACCTCTACAACTGGACCAAGTTCAACTCAGAAGAAGA
AGCGAGCGACTACAACAAGAAACAAACAGCAATTGCAAAAGCCTTAAATTTAAAAATAGCTGAAACCATC
CAAAAGCCTGAATACTCATTTACAGCCAATGCCATTCTTTCAGCATATAACGTAATTTCCCGTTCAAGGC
GTTATGAGCAAGGCATTCCCTTG
>ACB_C37923U3
AGGCGATCTTGGTGTGGCAATTTGGTTGTTTGTGAGACAAGAGGCGGAAAATATCCAAAAAGAAGCTGAT
GCATATAAGGATGAAGTAGTGGGAAAGTCATTAACCTCTACAACTGGACCAAGTTCAACTCAGAAGAAGA
AGCGAGCGACTACAACAAGAAACAAACAGCAATTGCAAAAGCCTTAAATTTAAAAATAGCTGAAACCATC
CAAAAGCCTGAATACTCATTTACAGCCAATGCCATTCTTTCAGCATATAACGTAATTTCCCGTTCAAGGC
GTTATGAGCAAGGCATTCCCTTG
>ACB_C37U19
ATAAAAATTCTATAAGACACTTAACTTATGAGTAGATTGATAAAATTTTATCCATTACAATGCTTAAGCT
AAAAATTCTATATATGGGGAATAGGAAAACATTTTAAATGTTTTATCATTTTAAAAAATAATATTAATGC
ATAAAAAGATTTTGACTATATAAAAAGCCGTGCTTTTTAACTAGCTACAATATGGATTTAGTTTTTTATG
TTCTTTAATAATATTTTATTAAAATGAGTCTCTATTTATCTTAATATTTTAGAAAAACTTAATAATTATT
TGAAATTTCATGGTGGAAAAATG
>ACB_C37U8
ATAAAAATTCTATAAGACACTTAACTTATGAGTAGATTGATAAAATTTTATCCATTACAATGCTTAAGCT
AAAAATTCTATATATGGGGAATAGGAAAACATTTTAAATGTTTTATCATTTTAAAAAATAATATTAATGC
ATAAAAAGATTTTTACTATATAAAAAGCTGTGCTTTTTAACTAGCTACAATATGGATTTAGTTTTTTATG
TTCTTTAATAATATTTTATTAAAATGAATCTCTATTTGACTTAATATTTTAGAAAAACTTAATAATTATT
TGAAATTTCATGGTGGAAAAATG
>ACB_C381U0
AAATTAAAAAACAAAGATTTTTAACTCCCAACTATCCGCTTCTCAAGCATCTCCATAAAGGTTTTTAAAA
TAATATTATGATTTTTGCCTTTCTTCTATCCTCATTTACTTTTTTAAAGCTATGAAAGCTAATGTAATTT
TAGAAATTATTAAAATTAAAACCAAATTGTTGTACTTACTGATTACTATAGTCTTGGTAAGGTAAATTAT
ATCGATTAATAAAATTATTATTATGAATTTTTATGGATTTTATTATTTTTTGTGGTAAATTTTTTGCGTT
ATAAATAGGTTTTTACAAAAATG
>ACB_C381U3
TAAATTAAAAAACAAAGATTTTTAACTCCCAACTATCCGCTTCTCAAGCATCTCCATAAAGGTTTTTAAA
ATAATATTATGATTTTTGCCTTTCTTCTATCCTCATTTACTTTTTTAAGCTATGAAAGCTAGTGTAATTT
TAGAAATTATTAAAATTAAAACCAAATTATTGTGCTTACTGACTACTATAGTCTTGGTAAGGTAAATTAT
ATCGATTAATAAAATTATTATTATGAATTTTTATGGATTTTATTATTTTTTGTGGTAAATTTTTTGCGTT
ATAAATAGGTTTTTACAAAAATG
>ACB_C38664U0
GACAGCCAATCATTATTCATATTCAATTCCATTAATTCATATACCGCAAAAGCACAGGCTCAATACTCAA
AGAACGATAACAAAATATTTACGTTCGAGTAACGTAATTTTGTTAAAGTCGTTCTGGAGATTATCGCCTG
TACTTCCATCAAAAATTTGATGGCGCGCTTAGACGTTTCTCAATTTCATTGAGAAACCTAAGCACGTTAG
GGACTTCATCCCTAAAACCCTGAAACTTCTTTTTTTCGTTCAATTGAAAATTGAATGAAAAAAAGAAGTA
CCAAAGCTAGGAGCAACAGCATG
>ACB_C38664U1
GACAGCCAATCATTATTCATATTCAATTCCATTAATTCATATACCGCAAAAGTACAGGCTCAATACTCAA
AGAACGATAACAAAATTTTTACGTTCGAGTAACGTAATTTTGTTAAAGTCGTTCTAGAGATTGTCGCCTG
CACTTCCATCAAAAATTTGATGGCGCGCTTAGACGTTTCTTAATTTCATTGAGAAACCTAAGCACGTTAG
GGACTTCATCCCTAAAACCCTGAAACTTCTTTTTTTCGTTCAATTGAAAATTGAATGAAAAAAAGAAGTA
CCAAAGCTAGGAGCAACAGCATG
>ACB_C38982U1
GACGTAGACCTAAAGCACCGATCAAAGCAGTGTAACGCTCGTGGTCTTTACCATTTAAGTAGTCAAGCAA
TTTACGACGTTGGTTAACCATACGGATCAAACCGCGACGGCTGTGGTGGTCGTGTTTGTGAGCTTTGAAG
TGACCTTGTAAATCATTGATTTGAGCAGTCAATAAAGCTACTTGTACTTCTGGTGAACCAGTGTCGTTTT
CAGCGCGAGCAAATTTAGCAATGATCTCTGCGCGGTCTGCATTAGTTAAAGCCATTCGATTTCTCCGAGA
TGCTTAAAAAATAAAATGATATG
>ACB_C38982U3
CGACGTAGACCTAAAGCACCGATCAAAGCAGTGTAACGCTCGTGGTCTTTACCATTTAAGTAGTCAAGCA
ATTTACGACGTTGGTTAACCATACGGATCAAACCGCGACGGCTGTGGTGGTCGTGTTTGTGAGCTTTGAA
GTGACCTTGTAAATCATTGATTTGAGCAGTCAATAAAGCTACTTGTACTTCTGGTGAACCAGTGTCGTTT
TCAGCGCGAGCAAATTTAGCAATGATCTCTGCGCGGTCTGCATTAGTTAAAGCCATTCGATTTCTCCGAG
ATGCTTAAAAATAAAATGATATG
>ACB_C38987U1
GCACATCGTTTAGCTTACTGCAAACTGTTAACGAGGCTTATAAGGTTCAGCAATTACAAGGTGATAAACT
CTCAGCTTATGAAGCGCTTTATCATGCAACCCTAGGCGGAGCAAAAGCACTCGATTTGCAGGATCAGTTA
GGTAACTTCAACGTCGGTAAAGAAGCAGACTTTGTGGTACTAAACTTAAAGCCAACAGCATTACAGGAAC
TTCGCCAGTCTAAATCTAAATCTGTTGAAGATTCACTGTTTGCATTATTCACTTTAGGTGATGACCGTAA
TATTGAGGCGACTTATATTTATG
>ACB_C38987U2
GCACATCGTTTAGCTTACTGCAAACTGTTAACGAGGCTTATAAGGTTCAGCAGTTACAAGGTGATAAACT
CTCAGCTTATGAAGCGCTTTATCATGCAACCCTAGGCGGAGCAAAAGCACTCGATTTGCAGGATCAGTTA
GGCAACTTCAACGTCGGTAAAGAAGCAGACTTTGTGGTACTAAACTTAAAGCCAACAGCATTACAGGAAC
TTCGCCAGTCTAAATCTAAGTCTGTTGAAGATTCACTGTTTGCATTATTCACTTTAGGTGATGACCGTAA
TATTGAGGCGACTTATATTTATG
>ACB_C38987U7
GCACATCGTTTAGCTTACTGCAAACTGTTAACGAGGCTTATAAGGTTCAGCAATTACAAGGTGATAAACT
CTCAGCTTACGAAGCGCTTTATCATGCAACCCTAGGCGGAGCAAAAGCACTCGATTTGCAGGATCAGTTA
GGTAACTTCAACGTCGGTAAAGAAGCAGACTTTGTGGTACTAAACTTAAAGCCAACAGCATTACAGGAAC
TTCGCCAGTCTAAATCTAAGTCTGTTGAAGATTCACTGTTTGCATTATTCACTTTAGGTGATGACCGTAA
TATTGAGGCGACTTATATTTATG
>ACB_C38987U9
TTAGCTTACTGCAAACTGTTAACGAGGCTTATAAGGTTCAGCAATTACAAGGTGATAAACTCTCAGCTTA
CGAAGCGCTTTATCATGCAACCCTAGGCGGAGCAAAAGCACTCGATTTGCAGGATCAGTTAGGTAACTTC
AACGTCGGTAAAGAAGCAGACTTTGTGGTACTAAACTTAAAGCCAACAGCATTACAGGAACTTCGCCAGT
CTAAATCTAAGTCTGTTGAAGATTCACTGTTTGCATTATTCACTTTAGGTGATGACCGTAATATTGAGGC
GACTTATATTTATGGAAACCGTG
>ACB_C39263U0
AAAGTCGTCTGCAACCTGCGTAGCATCAAAAAGATTCTGTTTCTGTGAAATACTAGTTAAATGAAATAAG
TCGACAGGTTTTGCAGATGACAATGCTTTTGCTTACTTTGAGCGAAACCAAAGTAAGTCCAGCCGAAGGT
GACTGAAGAAATTAAAACTTTAAGCGATAATACTCTGTCGTGCTATGCAATAGTTCACAGATGACTTTAG
GTTGAGCTAAAAATTATTAGTGGTTATCACGGCGGAGTCTTACCGTTTTATCTCGAAAGAAAGTAGCTAA
TTCCATTACTTTTTTAAAAAATG
>ACB_C39263U3
AAAGTCGTCTGCAACCTGCGTAGCATCAAAAAGATTCTGTTTCTGTGAAACACTAGTTAAATGAAATAAG
TCGACAGGTTTTGCAGATGACAATGCTTTTGCTTACTTTGAGCGAAACCAAAGTAAGTCCAGCCGAAGGC
GACTGAAGAAATTAAAACTTTAAGCGATAATACTCTGTCGTGCTATGCAATAGTTCGCAGATGACTTTAG
GTTGAGCTAAAAATTATTAGTGGTTATCACGGCGGAGTCTTACCGTTTTATCTCCAAAGAAAGTAGCTAA
TTCCATTACTTTTTTAAAAAATG
>ACB_C392U0
CAATATGCACAACAAGTGCTTGGTGATGATTTCATTAGTGTGCAAATGTACGATTCCTTGGTAGATTCCA
GCAGTTCAAGTAGTCCTAAAATAATTCGATTAACGAAAGAGGGGGCTGAACGTTTCCACAGTGCTTTGAA
AGTTAAAATTGATCAAAGTAATGACAAGGAAAATCAAGAAGGGAACAAAATTAATGACATTCTTTTTGAA
GAATTAGAAGTTTAGATCTGGAACCTACTAAAAATTAGATACTTACGATCATTCAACATAGGAATGTAAA
GTTCCTATGTTGAGGGATATATG
>ACB_C392U3
CAATATGCACAACAAGTGCTTGGTGATGATTTCATTAGTGTGCAAATGTACGATTCCTTGGTTGATTCCA
GCAGTTCAAGTAGCCCTAAAATAATTCGATTAACGAAAGAGGGGGCTGAACGTTTCCACAGTGCTTTGAA
AGCTAAAATTGATCAAAGTAATGAAAAGGAAAATCAAGAAGGGAACAAAATTAATGACATTCTTTTCGAA
GAATTAGATGTTTAGATCTGGAACCTACTAAAAATTAGATACTTACGATCATTCAACATAGGAATGTAAA
GTTCCTATGTTGAGGGATATATG
>ACB_C39339U0
TGGGCGCAAATTAGGAGTAAGAATGGTTAATACTGATTATGTGCCTGAGTGGTACATTTCACCGTTTCAA
CATGTCAAATATGCACTTGCTAGAAATCAGCTTCACATGGATTTGTTATTTGAAGATATGGATAAAGCCG
ATCAATTTTTGGATATGGGGCGGATGCACAAGTTAGTACTTTTTCTGATGGTGCTTATGCAATTGTCCAA
ATTGGAGATACATCAGATAAAGATCAAATTCAAGTTTATGGACTACTTTTACATGAAGCAGTTCATGTTT
GGCAGTTTGTGAAACGGCGAATG
>ACB_C39451U0
GCCTGTTTTTACCAGTGTTTCACAAGCAACACGTGCGTATGGGTCTTCTTTTAAGATTGCATCCAAAATA
GCGTCGCTAATTTGGTCGGCCATTTTATCGGGATGACCTTCGCTTACAGATTCCGAGGTAAAAACAGCGT
ACTCGCGCATGAAAGTCCTATCTTGGTTATTTCAAAAAGACATAATATGTTACATCGACTTGAGCTTGAG
GACCAGTTCATACTGACTAAAAAGCATGAATTTCTTTCATTTCTACTATGTTTTAATTGATATGTGTATC
AGGGAAATTGATATAGATAGATG
>ACB_C39451U2
GCCTGTTTTTACCAGTGTTTCACAAGCAACACGTGCGTATGGGTCTTCTTTTAAGATTGCATCCAAAATA
GCGTCGCTAATTTGGTCGGCCATTTTATCGGGATGACCTTCGCTTACAGATTCCGAGGTAAAAACAGCGT
ACTCGCGCATGAAAGTCCTATCTTGGTTATTTCAAAAAGACATAATATGTTACATCGACTTGAGCTTGAG
GACCAGTTCATACTGACTAAAAAGCATGAATTTCTTTCATTTCTACTATGTTTTAATTGATATGTGTATC
AGGAAAATTGATATAGATAGATG
>ACB_C39458U0
GAGTTAAAAACTGTTGCACCCGCCACGGCAGCGCCACAACAAGATGCTACGGCATGCGACACCGATATGC
CACAGCATGCGACAACACAACAAGACAATGATTATAAAAAGAATAATGAATTAAATATTGTAGAAAATGT
GGCTGTGCCACAGCAAGAAACTACAGCATACCACAGCCAAACGCTACAGCATGCCACATTACAAAATGTG
GCAGTGCCACAACCTAAAAAACGAGGCTTATTTGGCCGAGTACTGAATGCGGTATTCAATGAAGAGTAAG
CTCTCCAAGGAGCATTGTTTATG
>ACB_C39458U1
GAGTTAAAAACTGTTGCGCCCGCCACGGCAGCGCCACAACAAGATGCTACGGCATGCGACACCGATATGC
CACAGCATGCGACAACACAACAAGACAATGATTATAAAAAGAATAATGAATTAAATATTGTAGAAAATGT
AGCTGTGCCACAGCAAGAAACTACAGCATACCACAGCCAAACGCTACAGCATGCCACATTACAAAATGTG
GCAGTGCCACAACCTAAAAAACGAGGCTTATTTGGCCGAGTACTGAATGCGGTATTCAATGAAGAGTAAG
CTCTCCAAGGAGCATTGTTTATG
>ACB_C3951U0
GTCATAGTTCTATTCACCTGTGTTTGGTTTTTCTATGCCATCCCAGCGACCAAACTAGGGTGGCAGACCG
AACGGGGTTGGTCGACCGTGAAACACAGGTAAAACGGCAGGCGTTAGCCTCCCCATCCGATCCACCATAA
CAACGGGTGCACCGAATTATAGACAAAAAAAAATCCGCTAGTAGCGGTTGTCTACCATATGTTTCTAAAC
GAGCGACCAAACTCGACCACCATGTGGGTGGTAAATTTAGAGTAGCTTAGATACTATTAGCCGTCAATAA
TAAATAATAGGCTTAAAACTTTG
>ACB_C3951U1
GTCATAGTTCTATTCACCTGTGTTTGGTTTTTCTATGCCATCCCAGCGACCAAACTAGGGTGGCAGACCG
AACGGGGTTGGTCGACCGTGAAACACAGGTAAAACGGCAGGCGTTAGCCTCCCCATCCGATCCACCATAA
CAACGGGTGCACCGAATTATAGACAAAAAAAAATCCGCTAGTAGCGGTTGTCTACCATATGTTTCTAAAC
GAGCGACCAAACTCGACCACCATGTGGGTGGTAAATTTAGAGTAGCTTAGATACTATTAGCCGTCAATAA
TAAATAATAGGCTTAAAACTTTG
>ACB_C39536U0
AAAGGCTATCTCAACTTTTTATATTCACCGTTAGGGCAAGAGTTGGCTGCGAAACATTATTTTCGTCCAC
GTAATCCTCAAGTCGCTGCTAAATATGCAGCACAATTTCCAAAAATTAAATTATTTACGATTAATGATGT
TTTTGGTGGCTGGGCAAAAGCCCAGCAAACTCACTTTGCCAATGGGGCTATCTTTGATCAGATTTATGAT
GGGAAACAGTAAATAAAATATGGGCAGCTCCCTAGTTTAAAAACTAATTAAACTTTTCATATTGAAGCAA
GTGAACCTGAAAAGGTGAGCTTG
>ACB_C39536U1
TTAGCAAAAGGCTATCTCAACTTTTTATATTCACCGTTAGGGCAAGAGTTGGCTGCGAAACATTATTTTC
GTCCACGTAATCCTCAAGTCGCTGCTAAATATGCAGCACAATTTCCAAAAATTAAATTATTTACGATTAA
TGATGTTTTTGGTGGCTGGGCAAAAGCCCAGCAAACTCACTTTGCCAATGGGGCTATCTTTGATCAGATT
TATGATGGGAAACAGTAAATAAAATATGGGCAGCTCCCTAGTTTAAAAACTAATTAAACTTTTCATATTG
AAGCAAGTGAACCTGAAAAGGTG
>ACB_C3987U1
AGAGTAAAAATTGAACACAAAAATCAAGTATTTTTAAAATTTTCACATAAGAAAAAATGGTAAAATTCAA
CTAAAAAATAAATTACTTTTTTTATTTTAAACAATAAATTAACTATAAAAATCTAAAAATAAATCTAGTT
AAACTTCCCTACCACATTAATCAAATCCTGCATAGCATATATAAAATAAAATGAACAAAAATATATCTTT
TTTATAGATTACTTATACAATTGATGGAAATCCTAGGCCCTGAACAATAACAAGGCACAGGATTTATCGT
TTTTATGAGGTTCTTTAAATATG
>ACB_C3987U6
AGAGTAAAAATTGAACACAAAAATCAAGTATTTTTAAAATTTTCACCTAAGAAAAAATGGTAAAATTCAA
CTAAAAAATAAATTACTTTTTTCATTTTAAACAATAAATTAACTATAAAAATTTAAAAATAAATTCAGTT
AAACTTCCCTACCACATTAATCAAATCCTGCATAGCATATATAAAATAAAATGAACAAAAATATATCTTT
TTTATAGATTACTTATACAATTGATGGAAATCCTAGGCCCTGAACAATAACAAGGCACAGGATTTATCGT
TTTTATGAGGTTCTTTAAATATG
>ACB_C39947U0
TGCGGCTGTTGGGCGATCTAACTCTTCGGCACCATCACGGCGAATAATTTCATATACTAAACGGGGCGAC
AGTTTCTCGTGTTCTTCAACTGCCATTTTTTCACGCCAGCTTAGGGTTTGATCGACTTTCTCTTCTTCTA
GTTCATGGTCCATCAGGTTTACTCCTCACTGAATATTTATATTTATCGTTTTTTATTTATTGTTAAGGCA
GTGTTCAGGATAAATCTAGAAGATTCCTACCAGCTTTATGTGTTTTTTTATAAATTGAACACTCGGGGGG
GTAAGCGAACTAGAACAATAATG
>ACB_C39947U1
GCTGTTGGGCGATCTAACTCTTCGGCACCATCACGGCGGATAATTTCATACACTAAACGGGGCGACAGTT
TCTCGTGTTCTTCAACTGCCATTTTTTCACGCCAGCTTAGGGTTTGATCGACTTTCTCTTCTTCTAGTTC
ATGGTCCATCAGGTTTACTCCTCACTGAATAAATAATTTATATTTATCGTTTTTTATTTATTGTTAAGGC
AGTGCTCAGGATAAATCTAGAAGATTCCTACCAGCTTTATGTGTTTTTTTATAAATTGAACACTCTGGGG
GTAAGCGAACTAGAACAATAATG
>ACB_C40184U0
CCGTATTCCTGGTGTTACCCCAGCTGCTGTTCAGCTTGTAATGATCACGATTCGTAAAAATAATATGACG
AAAAAAACGGCTTAATTATTTAAGCGTGTAAAAAAGCCCGGTTAAGACTGGGCTTTTTTATTTTCTGATC
AAAAAATATCTGGAATTTTCCTAAGCATCAAAAGAGATTTTGCATCCTTTTTTTCTTATTTCACAAGTTT
TAAAGCGAAAGTTATATTAAATTCACGTTCAAACAAGAGGGCTTTAAACATGACAATGAAATCAATTCGC
TACAATGGATATGAAATGGCATG
>ACB_C40184U1
CCGTATTCCTGGTGTTACCCCAGCCGCTGTTCAGCTTGTAATGATCACGATTCGTAAAAATAATATGACG
AAAAAAACGGCTTAATTATTTAAGCGTGTAAAAAAGCCCGGTTAAGACTGGGCTTTTTTATTTTCTGATC
AAAAAATATATGGAATTTTCCTAAGCATCAAAAGAGATTTTGCATCCTTTTTTTCTTATTTCACAAGTTT
TAAAGCGAAAGTTATATTAAATTCACGTTCAAACAAGAGGGCTTTAAACATGACAATGAAATCAATTCGT
TACAATGGATATGAAATGGCATG
>ACB_C40201U0
GTAATACCAGACACGGTAAAATACGTGCTGCTCGTCTGATATAAAAATGCTTGAGGTTAATTGCAGAAAA
TTGTTTGTCTCGTTTTAAAGTGTGATGGGTAATTAAAAAACCCGAAATCACAAAAAACATGGTGACGCCA
TAATTTCCGTTTCTTGCGATGACTGTGCTAAATGCTTCACCTAAGAAATCAAAACCTAACCATGTATCTT
TAAGGTTATAGGGAATATTAAAATGATGTAAAAGAACCAAAAGGATAGAAATTCCTCGAAGAATATCTAT
TTTATAATTACGCATTCGATGTG
>ACB_C40201U1
GTAATACCAGACACGGTAAAATACGTGCTGCTCGTCTGATATAAAAATGCTTGAGGTTAATTGCAGAAAA
TTGTTTGTCTCGTTTTAAAGTGTGATGGGTTATTAAAAAACCCGAAATCACAAAAAACATGGTGACGCCA
TAATTTCCGTTTCTTGCGATGACTGTGCTAAATGCTTCACCTAAGAAATCAAAACCTAACCATGTATCTT
TAAGGTTATAGGGAATATTAAAATGATGTAAAAGAACCAAAAGGATAGAAATTCCTCGAAGAATATCTAT
TTTATAATTACGCATTCGATGTG
>ACB_C40442U0
ATTTCCTGCTCGTGAGCCACAATATAATGCAATAAGAGGTTGTGTTGTTTTTACAGATGTTATTGGTGAA
TCATTTACTGCCATTGTTAATACGCTATTCATTGCTTTATTTTCACCTTATCACGTTCATATTTCTTGTC
TACACTAAGCAAAAAATATGACAACTTTATAAGCAGTTTTATAGGAAAGATTCATGTTTTGTATGGGTTT
GGTGAATACATATAATGATCAAATAAAAATGATGAATTTATGTTAAATCTTGCCTATACTGAAAATTCGT
TTAACAACATATGAACAAATATG
>ACB_C40442U3
ATTTCCTGCACGTGAACCACAATATAATGCAATAAGAGGTTGTGTTGTTTTTACAGATGTTATTGGTGAA
TCATTTACTGCCATTGTTAATACGCTATTCATTGCTTTATTTTCACCTTATCACGTTCATATTTCTTGTC
TACACTAAGCAAAAAATATGACAACTTTATAAGCAGTTTTATAGGAAAGATTCATGTTTTGTATGGGTTT
GGTGAATACATATAATGATCAAATAAAAATGATGAATTTATGTTAAATCTTGCCTATACTGAAAATTCGT
TTAACAACATATGAACAAATATG
>ACB_C40454U1
TGAAAGACAATCGTCAAGCATGGGAATTACAGGCTGATGGAACTTGGGTGCAATGTCATCCTAAGCCGGA
AGAAGAACTTTATATTGCACAGCAACACTTGATGAACTTAGCTGGGTAAGGCATAAGTCATAACAGAACA
TTGACCTGTTATGACTTTTCAAATGCTTTTGAAAGATCAGGATTTATTAAAATTTGGACAAAAAACACAA
TTATCGAACAATATCTTGTTCCGAGCTTATCTACAAACGTGGCATTTTTAATTAGAATAAATTTTTAATT
GCCTTATGTGATTTAATCAAGTG
>ACB_C40454U21
GCCTAAACAACTATTTGAAAGACAATCGTCAAGCATGGGAATTACAGGCTGATGGAACTTGGGTGCAATG
TCATCCTAAGCCGGAAGAAGAACTTTATATTGCACAGCAACACTTGATGAACTTAGCTGGGTAAGGCATA
AGTCATAACAGAACATTGACCTGTTATGACTTTTCAAATGCTTTTGAAAGATCAGGATTTATTAAAATTT
GGACAAAAAACACAATTATCGAACAATATCTTGTTCCGAGCTTATCTACAAACGTGGCATTTTTAATTAG
AATAAATTTTTAATTGCCTTATG
>ACB_C40454U8
TGAAAGACAATCGTCAAGCATGGGAATTACAAGCTGATGGAACATGGGTTCAATGTCATCCTAAGCCAGA
AGAAGAACTTTATATTGCACAGCAACACTTGATGAACTTAACTGGGTAAGGCATAAGTCATAACAGAACA
TTGACCTGTTATGACTTTTCAAATGCTTTTGAAAGATCAGGATTTATTAAAATTTGGACAAAAAACACAA
TTATCGAACAATATCTTGTTCCGAGCTTATCTACAAACGTGGCATTTTTAATTAGAATAAATTTTTAATT
GCCTTATGAGATTTAATCAAGTG
>ACB_C40481U26
GTAGAGGGGGCACGAGGGTTCGTCACTAAAAGATTGCTCTTTTAATGCTTTTCGGAACGGTCTGCTAAAA
CCGACTGGCAATGTGGCCAGCATGCGAAGAATAGTATTCCACCCTCTTGTAGTCAAGCACACAAAATAAT
ATTTGATTTAAATTAGATCATTAAAAAGTAAGGATAAATAATTAACAAGTTATTGTTAAAGTAGGGTTTA
TAAAGAGAATGAACACTAGATAATAAAGACTTAATCTTCGATCCTCCTATTAAAGAGGAATTCCTATAGA
AAGCGTTAATGCATTTAATAGTG
>ACB_C40481U3
TCCCGTTCCGCCGTAGAGGGGGCACGAGGGTTCGTCACTAAAAGATTGCTCTTTTAATGCTTTTCGGAAC
GGTCTGCTAAAACCGACTGGCAATGTGGCCAGCATGCGAAGAATAGTATTCCACCCTCTTGTAGTCAAGC
ACACAAAATAATATTTGATTTAAATTAGATCATTAAAAAGTAAGGATAAATAATTAACAAGTTATTGTTA
AAGTAGGGTTTATAAAGAGAATGAACACTAGATAATAAAGACTTAATCTTCGATCCTCCTATTAAAGAGG
AATTCCTATAGAAAGCGTTAATG
>ACB_C40536U1
AGTTTTGGCAAACCGTAATACAAAAAGAACAGTTGAATTAATAAAGGGGTATTTCGAGATAACTCAATAT
AGAACTGGGCAATTCTATTTAGCACCCGCACGTGATATGTGATTAAAATGCTGCAAATTAGCCCTACAAT
AATCGCCAAAATAATGCTGATAATTGAGATTTTCAGCGTGGTCAAAGTTGCAGAGAAAAATTGCGGCAAC
ACACTATGGATATACTGCCAGTTCAAGGAAAATTCCAACAAATAATATTAAAACGTTATAAATATTTAGC
TTTCGTCAGCCATTAAATATTTG
>ACB_C40536U4
AGTTTTGGCAAACCGTAATACAAAAAGAACAGTTGAATTAATAAAGGGGTATTTCGAGATAACTCAATAT
AGAACTGGGCAATTCTATTTAGCACCCGCACGCGATATGTGATTAAAATGCTGCAAATTAGCCCTACAAT
AATTGCCAAAATAATGCTGATAATTGAAATTTTCAGCGTGGTCAAAGTTGCAGAGAAAAATTGCGGCAAC
ACACTATGGATATACTGCCAGTTCAAGGAAAATTCCAACAAATAATATTAAAACGTTATAAATATTTAGC
TTTCGTCAGCCATTAAATATTTG
>ACB_C40705U0
GGTTTATTTGGCCGTGTGCTGAATGCCGTCTTTGATAATGACTGAGCAATAAGGGTGAAAGATCATGCCG
AAACTGAAAGACATTGCCCTGGGAATTATTGTGGCTCCGCTGCTGATCCCGATCATGCTGATTGCATCGT
ACCAGGATAAAAAGGCACTGAAGAAAGAGCTGGATGAATGCCAAAAAGAAAAAGACCAGGCATCCTGATT
ATTCAATTGAGCTAATCAAAAGTGTGGAACATTGATGAAATAATAGGCGTGGAACGTGAAAAGTCATAAA
AAAAGCCCACCTTGGGGAAGATG
>ACB_C40787U2
ATCACAACCTACAACCACAGTTTTTGGTTTATAGATTTGTCCGTAAGCGCGGCCAATTTTATAGGCGATT
TCTTCATTCAATTCGGTGCCGAGTTTGCCTCGGATATCATAAGCTTTAAAACACGTTAAAGTAGTCATTA
TTCAATTCAATACATGTGGTTTGAGTTGTGTGCACATTATACATAGATCATCAAATTGGTACGTTTATAG
TTTTTATATTCAAATACTTCATTTCTGTAGGTCATATTTAAGTTTATAAGGAAGCTTTTTACGACTTTAG
TCGAATAAAAAAAATTATAGATG
>ACB_C40787U6
AACCACAGTTTTTGGTTTATAGATTTGTCCGTAAGCGCGGCCAATTTTATAGGCGATTTCTTCATTCAAT
TCGGTGCCGAGTTTGCCTCGGATATCATAAGCTTTAAAACACGTTAAAGTAGTCATTATTCAATTCAATA
CATGTGGTTTGAGTTGTGTGCACATTATACATAGATCATCAAATTGGTACGTTTATAGTTTTTATATTCA
AATACTTCATTTCTGTAGGTCATATTTAAGTTTATAAGGAAGCTTTTTACGACTTTAGTCGAATAAAAAA
AATTATAGATGAGAAATGGCTTG
>ACB_C40801U1
ATATAGTAAGCCAGTAAATGCGGCAACAAATATAAATGGGGCAATAAAAATACCGGCATAAATATGTATG
AGACGGAAGAGACTACGCCAAAAGCTAGAAGTAGGGGACATTTTAAAGTGATATCGAGCAAACTTTGTCG
TGAAGTATATCTACTTTAAATTGTATTTTGAAATTGCACTTTTCATTGGTTAGCTTGATTGTAGATTTTC
TAAAGTATCATTGTGCTGAATTACTAGCAATGCTGTTGCTTGGTGTTATGAAATATTTCGTAAATTTTGC
TCTCTAAATACACAGCTCATATG
>ACB_C40801U2
ATATAGTAAGCCAGTAAATGCGGCAACAAATATAAATGGGGCAATAAAAATACCGGCATAAATATGTATG
AGACGGAACAGACTACGCCAAAAGCTAGAAGTAGGGGACATTTTAAAGTGATATCGAGCAAACTTTGTCG
TGAAGTATATCTACTTTAAATTGTATTTTGAAATTGCACTTTTCATTGGCCAGATTGATTGTAGATTTTC
TAAAGTATCATTGTGCTAAATTGCTAGCAATGCTGTTGCTTGGTGTTATGAAATATCTCGTAAATTTTGC
TCTCTGAATACACAGCTCATATG
>ACB_C4104U1
ACATTCCTTGTTCCCGTACTTGATCTTGATGCTGTTCAACATGGCAGTATTTGGGACGGGAATGTTCTGA
CCAATTACACTTATAGATTTTCAGGAAAACTCATCACAAAACGATTTTCTTTCGACTTCAGCAATAATAA
ACCGAGGAACATAAAACTTTCAGACAAAATTCCGGATACGTCAGAGTACTACATTCCATTAAAAAACTAT
TTTCTTCCCAATAAAGTTGATTATGTTCTACAAGGCTATCCATTCACTAAATACACCAATGATTCATATC
GGAAAGTGAATCACTGCTTAATG
>ACB_C4104U5
AGATAAGTGCTCAACATTCCTTGTTCCCGTACTTGATCTTGATGCTGTTCAACATGGCAGTATTTGGGAT
GGAAATGTTTTAACCGGTTTTCAGGAAAACTCATTACAAAACGATTTTCTTTCGACTTCACCAATAATAA
ACCTAAGAATATAAAACTTACGGACAGAATCCCCAATACTTCTGACTACTACATTCCTTTAAAAAACTAT
TTCCTCCCAAATAAAGTTGATTATGTTCTTCAAGGCTATCCATTTACCAAATATACCAATGATTCATATC
GCAAAGTGAATCATTGCCTAATG
>ACB_C41122U1
CATATTCGCCAAGATGCACAGGTAAAATCTGCTGTACTTGAAAAAGGTCGTGAACTGCCAGTTGAGACTT
CAAAACGAGTAAATTACGTTCATGTAATTTCAGGTGAAGTTCGTATTGGTGAGTACGAAGTGAAAGCGGG
TGATGCTCTGGTCTTTGAAGATAATGCCGTGATTCATGCAAATGAAGACAGCCAATTTATCTGGTTTGAT
TTACCTTAAACTGCTTAAAAGCCCTTTTATATGAAAGGGCTTTTTAGTCACTGCTACCGCCCCCATCACA
TCCGCCTGAGTCGGAAAATGATG
>ACB_C41122U10
CATATCCGCCAAGATGCACAGGTAAAATCTGCTGTACTTGAAAAAGGTCGTGAACTGCCAGTTGAGACTT
CAAAACGAGTAAATTACGTTCATGTAATTTCAGGTGAAGTTCGTATTGGTGAGTACGAAGTGAAAGCGGG
TGATGCTCTGGTCTTTGAAGATAATGCCGTGATTCATGCAAATGAAGACAGCCAATTTATCTGGTTTGAT
TTACCTTAAACTGCTTAAAAGCCCTTTTATATGAAAGGGCTTTTTAGTCACTGCTACCGCCCCCATCACA
TCCGCCTGAGTCGGAAAATGATG
>ACB_C41244U0
CAAATTATGAGATGTATACATCGAAATCTGATAGGTAATTTAAGAAATAAAAAAACCCCGGCAGGATGCC
GGGGTTTCTTTGGGTTGCTCAGTATGACTCCTGTCTTACCTCACGTCCTGGTGCGATCTTTCTTATTCTT
GTTGTTTGGAACATCCTGTTTTCTATGACTTCATCATAAAAAAATTCCAGTATGCCGCATAGCAGCAAGG
GCCTAGATTGATGTGAGCCAAAGCGTACAAAATAGCCTAAATTTTATCCACAAAAATTGGGGATAATTTT
AGATGCAAGAGTCTTGTTAATTG
>ACB_C41244U1
AAATTATGAGATGTATACATCGAAATCTGATAGGTAATTTAAGAAATAAAAAAAACCCGGCAGGATGCCG
GGGTTTCTTTGGGTTGCTCAGTATGACTCCTGTCTTACCTCACGTCCTGGTGCGATCTTTCTTATTCTTG
TTGTTTGGAACATCCTGTTTTCTATGACTTCATCATAGAAAAATTCCAGTATGCCGCATAGCAGCAAGGG
GCCTAGATTGATGTGAGCCAAAGCGTACAAAATAGCCTAAATTTTATCCACAAAAATTGGGGATAATTTT
AGATGCAAGAGTCTTGTTAATTG
>ACB_C41261U2
ATCAAGGCTACGTTGGGATTCAAGTCTATGAAAACGGCTTATGCCACAATTAAAGGTATTGAGGTTATGC
GTGCTCTACGCAAAGCACAAGCTTCATTATTTTATAACGGTAATATTCTAGGAGAAGTTTGGCTAGTAAA
TAAAGTTTTCGGTCTCTAAGCTTTTTTGAAGGGAAAATCATCGACTCAGATCCCTATTTGCAACAGTGCC
GAACCGAGCGAGTATCTACGAGCGATCAACTGGCATTAAAATTTTGCCCCTACCTTTTCTCTGATTACAA
GCTCTCTTATGGTGTTCTTTTTG
>ACB_C41261U3
CTTAAACGGATCATCAAGGCTACGTTGGGATTCAAGTCTATGAAAACGGCTTATGCCACAATTAAAGGTA
TTGAGGTTATGCGTGCTCTACGCAAAGCACAAGCTTCATTATTTTATAACGGTAATATTCTAGGAGAAGT
TTGGCTAGTAAATAAAGTTTTCGGTCTCTAAGCTTTTTTGAAGGGAAAATCATCGACTCAGATCCCTATT
TGCAACAGTGCCGAACCGAGCGAGTATCTACGAGCGATCAACTGGCATTAAAATTTTGCCCCTACCTTTT
CTCTGATTACAAGCTCTCTTATG
>ACB_C41425U1
TAAAACGTGCGGGCGTAAGCTCAAGACGATCAAGTAAGGCGCTGTCGAGCTGGTTGCTACGGCCTTTTTC
CATGTCGATTTGATTCGCCGCCAAGATAGCTGCTTGGTTGTTTTCCAAAGCAGTATAAATAGCAGAGAGT
GCATGATTTTTAAGTGAGGTGGAAGCACTTGTTAAGACGCGTGAAGCATCACGTGCTTGTTGCCCAACTT
TTTGCATATATTGTTCAATTGAATCTTGCATAGCATTTTTTAATCATTTACCAATGACTACGATAGTAGC
AGTCAAATGCGGAACAATGAATG
>ACB_C41425U6
TAAAACGTGCGGGCGTAAGCTCAAGACGATCAAGTAAGGCGCTGTCGAGCTGGTTGCTACGGCCTTTTTC
CATGTCGATTTGATTCGCCGCCAAGATAGCTGCTTGGTTGTTTTCCAATGCAGTATAAATAGCAGAGAGT
GCATGATTTTTAAGTGAGGTAGAAGCACTTGTTAAGACGCGTGAAGCATCACGTGCTTGTTGCCCAACTT
TTTGCATATATTGTTCAATTGAATCTTGCATAGCATTTTTTAATCATTTACCAATGACTACGATAGTAGC
AGTCAAATGCGGAACAATGAATG
>ACB_C41426U1
TAGCGCTGTAAAAACCTCATCGCCGTCTTAATTATTTTTTTCTGTTTACTCAAGGTCACCATTTCACAAG
CTTGACCATAATTTCCCTGCCCTCGCGCTTTTACCTCAACAAAAATCAATTCGTTACCGCGTTTTACAAT
CAGATCGACCTCTCCACGGCGTGAATGATAATTACTGGCGACCCATTCATAATTTTGTTCTTTTAAAAGT
TTTAGTGCTGTTTGTTCCGCCCATTGGCCCAACTGCTGTGCAACTAACATAATTTTTTTGTTTCCCCAAT
TAAAAATGTAAATGCTGTTAATG
>ACB_C41426U3
TAGCGCTGTAAAAACCTCATCGCCGTCTTAATTATTTTTTTCTGTTTGCTCAAGGTCACCATTTCACAAG
CTTGACCATAATTTCCCTGCCCTCGCGCTTTTACCTCAACAAAAATCAATTCGTTACCGCGTTTTACAAT
CAGATCGACCTCTCCACGGCGTGAATGATAATTACTGGCGACCCATTCATAATTTTGTTCTTTTAAAAGT
TTTAGTGCTGTTTGTTCCGCCCATTGGCCCAACTGCTGTGCAACTAACATAATTTTTTTGTTTCCCCAAT
TAAAAATGTAAATACTGTTAATG
>ACB_C41427U3
AAATAGCAACCGTAAGTGGTCCTAACACTTCGATGGAAATCGCAATCCCAACAGACATGTAAGAAAATGC
TTTATAAACCAAAGTATTCATTAAAGTGAGGATTGATCCATAAATAATTAGATTTTTCCAATTGATCTGT
TTATTCCACTGCCGCCATGGTTTAAAGACTACCCATAAGAAACAGGCCGATAAGGCAAGTCGAGTTAAGG
TGACTCCTTCAGCAGTAAGAATCGGAAAAAGGACTTTTGCTATTGCTGCGCCGATCTGTACAGAAACTAA
AGATAAAAATGCGGCTGCAAATG
>ACB_C41427U4
AAATAGCAACCGTAAGTGGTCCTAACACTTCGATAGAAATCGCAATCCCAACAGACATGTAAGAAAATGC
TTTATAAACCAAAGTATTCATTAAAGTGAGGATTGATCCATAAATAATTAGATTTTTCCAATTGGTCTGT
TTATTCCACTGTCGCCATGGTTTAAAGACTATCCATAAGAAACAGGCCGATAAGGCAAGTCGAGTTAAGG
TAACTCCTTCAGCAGTAAGAATTGGAAAAAGGACTTTTGCTATTGCTGCGCCGATCTGTACAGAAACTAA
AGATAAAAATGCGGCTGCAAATG
>ACB_C41486U0
ACCTTGCACTTGTTCTGGCTGTTTTTTAGGAATAACCAACCATAAAACTAAGTACACTAAAATCCCTGGA
AAAGCCGCGCTCATTATCGAAACTAACACGAAAATAATGCGTAATAAATTTGCATTCCAACCAAATCGTT
CAGCAATACCGCCCATTACACCGGCGATCATGCTTTGTCGGTTCGAGCGATATAAACCAGAATTGGCCAT
CTAAGTCTCCTCAAATATATAAGTTACAAGGAATCATTTATTCACTTGGTTAATAAGAATATGGAGCCAA
TCCGAATGAATTAAAGGTTCATG
>ACB_C41486U2
ACCTTGCACTTGTTCTGGTTGTTTTTTAGGAATAACTAACCATAAAACTAAGTACACTAAAATCCCTGGA
AAAGCCGCGCTCATTATCGAAACTAACACGAAAATAATGCGTAATAAATTTGCATTCCAACCAAATCGTT
CAGCAATACCGCCCATTACACCGGCGATCATGCTTTGTCGGTTCGAGCGATATAAACCAGAATTGGCCAT
CTAAGTCTCCTCAAATATATAAGTTACAAGGAATCATTTATTCACTTGGTTAATAAGAATATGGAGCCAA
TCCGAATGAATTAAAGGTTCATG
>ACB_C41691U0
AGACGTGGCTGCACGAGATCCGCAGATTCAACCTAGACTCATGGATTTTGTTAAGAAACGCCGCTTTGAA
TTAGAAAATGCGGCATCAAACGAACCTGATTATTTACTGGAGGAACCTTTCTAATGTCGAAACAAACTAC
TCCAGAGTTTCTTTTCGAGCCAAAGCTGCTACCAATGCAGCTTTTCGAGAAGTTCATTGTGTTCAACGTA
AATGCCGGGTATCGCGGGAAAGGTACACCACACGGCGTGAACCTTATTAAAGGTAATAAGCCTACCCTTT
CCTTAACTGATAAAGGCGTGATG
>ACB_C41691U2
AGATGTGGCCGCACGAGATCCACAGATTCAATCACGACTCATGGATTTTGTTAAGAAACGCCGCTTTGAA
TTAGAAAATGCGGCATCAAACGAACCTGATTATTTACTGGAGAAACCTATCTAATGTCGAAACAAACTAC
TCCAGAGTTTCTTTTCGAGCCAAAGCTGCTACCAATGCAGCTTTTCGAGAAGTTCATTGTGTTCAACGTA
AATGCCGGGTATCGCGGGAAAGGCACACCGCACGGCGTGAACCTTATTAAAGGTAATAAGCCTACCCTTT
CCTTAACCGATAAAGGTGTGATG
>ACB_C41781U0
GCATTTAGGTATTGCGAGCTTGCCATACTTCGTTGCACGCCATGCTCTACAACAAGGTACTTTAGTTCAG
GTTTTACCAGATTGGTATTTTAAGACCTATTATAGCGGTGGGCTGTGGTTACTCTACCCACCGACACGGC
ATGTCCCGCCTAAATTGAGTGTGTTGATTCAATATTTGGCAGATAAATTAGCAGCAGAGCCGACTTTATT
TAAGTTAAAGTAATATAAAGTCAAAGAATTAGCACGATTGAATCCTACCTTTAATCTCTAAAGCAATCAG
CTAATTCTGTTACTTTTTTTTTG
>ACB_C41781U7
CAGCATTTAGGTATTGCGAGCTTGCCGTACTTCGTTGCACGCCATGCTCTACAACAAGGCACCTTAGTTC
AGGTTTTACCAGATTGGTATTTTAAAACCTATTACAGTGGTGGGCTGTGGTTACTTTACCCACCGACACG
GCATGTCCCACCTAAATTGAGTGTATTGATTCAATATTTGGCAGATAAATTAGCAGCAGAGCCGACTTTA
TTTAAGTTAAAGTAATATAAAGTCAAAGAATTAGCACGATTGAATCCTACCTTTAAACTCTAAAGCAATC
AGCTAATTCTGTTACTTTTTTTG
>ACB_C41791U0
ATCAAAAATCAATAAGGAATATTCAAGAAAAGTGGATTGAGCATAACAATATTATTATAAGCAAATATTA
TGAATAGTTGGGCTGGTTAATGTCATCCTAAATATGAAAAAAATTACTGAAAAACTGAGAGTTTGCAAAT
GAAAGATTGGGTCTACTTTTATATTGAGTACACAATAAAATATGGTGAGCCATTTTACAAAGAGATAGGA
TGGTCATTAGGATTAAGTAATAATTTTATGGTAGTAAGTTTAAAACTTAGCTGACATAGGATTGATTAAT
AATTTTAGAGGGATCTTGATATG
>ACB_C41791U1
GTGTCTATTATGTCTCAAGTGCTGGTACACAATATAAGTTAATTAAACCATCCAGAAACAATACCTATGT
TTGCTTTAATGAAAAGCCAAACACTGTTTTGCCTGGTTTAATTTACAACGTTAAGTATGTTCTGGGTTCT
CCAATGCCTACAGGTAAATTCAAAGTTCCGAATAGCTGGCGTTAAAGATATATACCATGAGGGTGAATAA
TAGCGTCTACAGTCTATTATTTACCCTCTTTTTATTTATATTAGTTATGATGGAAAAGTAATTTCGAAAA
TCATAAAGAGGTTACTTTGTATG
>ACB_C4184U10
CTTTACCCTACTCGCCTACGTGCGATGGGCATTGGTTTTAGTACCGCTTGGCTCCGTGCCGGCTCTGCAA
TTGGGCCTGTTATGGTGGGTCTGGTGGTTGGTGGTTACGGTATTCAATATGTGTTTAGTGTGCTTGCCGT
TGTGGCGCTCATTGGTGGCCTAGTGACTTTCTTGTTTGCCATTGAAACCAAAGGCCAAGTACTCGAAAAA
CTCTCTCCTTAACTCATCCATTTCATAAAAAGCTTGCCTAACCACAGCGTTAGGCAAAGGGCTTATTCAT
GCTTAAAAAAGGAATTTAAAATG
>ACB_C4184U6
ACTTTACCCTACTCGCCTACGTGCGATGGGCATCGGGTTTAGTACCGCTTGGTTACGCGCTGGCTCTGCA
ATTGGACCTGTTATGGTTGGTCTGGTTGTTGGTGGCTATGGCATTCAATATGTGTTTAGTGTGCTTGCCG
TTGTGGCGCTCATTGGTGGCCTTGTGACTTTCTTGTTTGCCATTGAAACCAAAGGCCAAGTGCTCGAAAA
ACTCTCTCCTTAATTCATCCATTTCATAAAAAGCTTGCCTAACCCAGCGTTAGGCAAAGGGCTTATTCAT
ACTTAAAAAAGGAATTTAAAATG
>ACB_C42142U14
GTATTATTTGAACTTGCAGCAGAGCAAAGTCCACTCGCCCTACAGTTTTTTAATGCATCCCATACTCGTC
TGCAAAATCAGTTAGTTGAGTTTTTTCAAAAAGCTGCTCAATTAGGTTTTATTCAAGCCGATGATCCGCT
ATATCAAACAGAGCTGCTTTTGACCTTATTGCTTGGTGTACGCCATCACAAGGTTCTACTTAGAATTATT
CCTGTACCGAATGCTCAAGAGATAGATCGGTTTATTCGGCATGCTATTGATTTATTTCTACTCAGATATC
GGCATTAAACCAAAGTCCGATTG
>ACB_C42142U3
GTATTATTTGAACTTGCAGCAGAGCAAAGTCCACTCGCCCTACAGTTTTTTGACGCATCCCATACCCGTC
TGCAAAATCAGTTAGTTGAGTTTTTTCAAAAAGCTGCTCAATTAGGTTTTATTCAGGCCGATGATCCGCT
ATATCAAACAGAGCTGCTTTTGACCTTATTGCTTGGTGTACGCCATCACAAGGTTCTACTTAGAATTATT
CCTGTACCGAATGCTCAAGAGATAGATCGGTTTATTCGAGATGCTATTGATTTATTTCTACTCAGATATC
GGCATTAAACCAAAGTCCGATTG
>ACB_C42165U0
CTGCTCATCCTGAAAAGTCATGATGAGTTCAGGCACCTTTAATTTCTCAGAGAGCCAACTCAACATTTTC
GCTTCACGAGAGACACTGTATGTGGTCTCTGTATATAAAGTGCTAGATCGCTTAAGAAAAAAAGTTTCAT
TATTTCGATTAAAAGAATAAACATCCGATGGCGACTGACCAATTTTATTTGGCTCTAAAACGCTGTTTCC
GATAAATTGTTGAATAATATTGGGCAATTCCATCAAGTTTTCCTTTTATTCAGCATTAAAAACCCCGCAA
ATGCGAGGCCTAGTAAATAGATG
>ACB_C42165U2
CTGCTCATCCTGAAAAGTCATGATGAGTTCAGGCACCTTTAATTTCCCAGAGAGCCAACTCAACATTTTC
GCTTCACGAGAGACACTGTATGTGGTCTCTGTATATAAAGTGCTAGATCGCTTAAGAAAAAAAGTTTCAT
TATTTCGATTAAAAGAATAAACATCCGATGGCGACTGACCAATTTTATTTGGCTCTAAAACGCTGTTTCC
GATAAATTGTTGAATAATATTGGGCAATTCCATCAAGTTTTCCTTTTATTCAGCATTAAAAACCCCGCAA
ATGCGAGGCCTAGTAAATAGATG
>ACB_C42183U0
CGAGTGGATTAGAGCGTTCTGAATGTTGATTAAGTAAGTCAACACGTAATTGATTTGGCCACCAGTGTAA
ATTAGCCGTGCCACCACCGACTGTTACTTGCGGTTTTGAGTTATGACCTGAAAAAGGACATTTTGATTCG
TTTGACATGATTATATTCTCTCTGGGTAATATTTATTGAGCTCTTAATAAAACTGAAGGCTCATTTTCCT
GGACTTCTGGGTTAAAAAAATGATGCGTATCGAATAAAGAAATGAGAGAACAAATGGTGAGAGAAACCGT
TTTAAAAATTTTTCACTGTTATG
>ACB_C42183U1
CGAGTGGATTAGAGCGTTCTGAATGTTGATTGAGTAAGTCAACACGTAATTGATTTGGCCACCAGTGTAA
ATTAGCCGTGCCACCACCGACTGTTACTTGCGGTTTTGAGTTATGACCTGAAAAAGGACATTTTGATTCG
TTTGACATGATTATATTCTCTCTGGGTAATATTTATTGAGCTCTTAATAAAACTGAAGGCTCATTTTCCT
GGACTTCTGGGTTAAAAAAATGATGCGTATCGAATAAAGAAATGAGAGAACAAATGGTGAGAGAAACCGT
TTTAAAAATTTTTCACTGTTATG
>ACB_C42183U8
GAGTGGATTAGAGCGTTCTGAATGTTGATTGAGTAAGTCAACACGTAATTGATTTGGCCACCAGTGTAAA
TTAGCCGTGCCACCACCGACTGTTACTTGCGGTTTTGAGTTATGACCTGAAAAAGGACATTTTGATTCAT
TTGACATGATTATATTCTCTCTGGGTAATATTTATTGAGCTCTTAATAAAACTGAAGGCTCATTTTCCTG
GACTTCTGGGTTAAAAAAAATGATGCGTATCGAATAAAGAAATGAGAGAACAAATGGTGAGAGAAACCGT
TTTAAAAATTTTTCACTGTTATG
>ACB_C4219U1
TTAGAAATAATTAACAGAACGAAAGCTAAAACCGTTGGGCTCAAAGGCACATCCTTCATCATCACGATGA
TGTAAGTATTAATATGGATCGAAAATATTATAAAAGATAAAACTGTAATTCAGCTTAAATCTAAAAAATA
AAGCTGTACTTTTATGAACGCCTCAAACACATAGAACAACAACGAATTTTGACTATCTTTTCCAGTTGAG
CCTTGCTATCGTTGCTGGCAAATTTATCAATAATGAAAACACAGTAATTCACATTAATACTGTGTACAAA
AGCAGTGGAGAAGGCGAGCAATG
>ACB_C4219U6
TTAGAAATAATTAACAGAACGAAAGCTAAAACCGTTGGGCTCAAAGGCACATCCTTCATCATCACGATGA
TGTAAGTATTAATATGGATCGAAAATATTATAAAAGATAAAACTGTAATTCAGCTTAAATCTAAAAAATA
AAGCTGTACTTTTATGAACGCCTCAAACACATAGAACAACAACGAATTTTGACTATCTTTTCCAGTTGAG
CCTTGCTATCGTTGCTGGCAAATTTATCAATAATGAAAACACAGTAATTCATATTCGTACTGTGTACAAA
AGCAGTGGAGAAGGCGAGCAATG
>ACB_C4228U0
ATAATTAAAGTAAGTCAGGGTAAAGGAATTTTTAATTAAAAAATAGGCACAATAAACCAAATTACCTAAT
AAGTATTATCAGCCAACATAAATACTTTTGGTAATTAAACTAAATGCCAGGTATTAATTTATAGCTAAGC
ATTAGAGTAAGTTAAACCTCTAGAAAACACCCAGTTATGTATTAAAATTTTAAAAATATAGACTGTAATG
CTCAGTACAGTTAAATAAATCAACTATAAGTCTCTCTTCTAAAGCATTACCCTGTGTTTATTGCGAAAAA
ATAATAAATGGAGATAAAAGATG
>ACB_C4228U1
ATAATTAAAGTAAGTCAGGGTAAAGGAATTTTTAATTAAAAAATAGGCACAATAAACCAAATTACCTAAT
AAGTATTATCAGCCAACATAAATACTTTTGGTAATTAAACTAAATGCCAAGTATTAATTTATAGCTAAGC
ATTAGAGTAAGCTAAACCTCTAGAAAACACCCAGTTATGTATTAAAATTTTAAAAATATAGACGGTAATG
CTCAGTACAGTTAAATAAATCAACTATAAGTCTCTCTTCTAAAGCATTACCCTGTGTTTATTGCGAAAAA
ATAATAAATGGAGATAAAAGATG
>ACB_C42296U0
AAATGACGCATCCTTTAAGTATTGCCGATTTACCGCATATTCTTTTGGCTTCGGAGCCACGTATATCGGT
CGTATCCGCACATAGCTTTGCAAACTATGCAGACAAGGACTAAAGGTCTTGCACCTCTCCCCACACGCTC
CCTGTCGAAGTATGGCGGTATCTCTGCGAGGGTTTCCCCAACATACAACTTAACCAACCTATACAACTAC
TCTTAACGCTCCGCTTTTGTGAGATTCCCCTGTAGCGGTTTAGCCTTTCGACTATCGCTACGTTGCACCA
GTGACACTTATTCCCTCCACATG
>ACB_C42296U1
AATGACGCATCCTTTAAGTATTGCCGATTTACCGCATATTCTTTTGGCTTCGGAGCCACGTATATCGGTC
GTATCCGCACATGGTTTTGCTGACCATGCAGACAAGGACTAAAGGTCTTGCACCTTCTCCCACACGCTCC
CTGTCGAAGTATGGCGATATCTCTGCGAGGGTTTCCCCAACATGCAACTTAACCGACCTATACAACTACT
TCCAACGCTCCGCCTTTGTGAGAATCCCCTGTAAGCGGTTTAGCCTTTCGACTATCGCTACGTTGCACCA
GTGACACTTATTCCCTCCACATG
>ACB_C42431U0
CTGCGTTGAGGCTTGCGTTTATGGTACGCTGGACTTTGTAGGATACCCTCGCTTTCCTGCTCCTGTTGAG
TTTATTGCTGCCGTCATTGCTTATTATGTTCATCCCGTCAACATTCAAACGGCCTGTCTCATCATGGAAG
GCGCTGAATTTACGGAAAACATTATTAATGGCGTCGAGCGTCCGGTTAAAGCCGCTGAATTGTTCGCGTT
TACCTTGCGTGTACGCGCAGGAAACACTGACGTTCTTACTGACGCAGAAGAAAACGTGCGTCAAAAATTA
CGTGCAGAAGGAGTGATGTAATG
>ACB_C42534U0
TTGCAACTTCTGTCATGACGACATGAAAACATGTCGGTAAATGATCATGATGGTCTTGTAAGTTTAAAGG
TGCTTTATGAGCAGCATCTAAAGTCTCAGTATGTTCAACATGGGTATGAGAAGACGTTTGATATACATTT
AAAGCTGCATGATGACCAAAATGATGTAGTGCTTTTTCTTGATTTTCATGCGCGCAAAAAGCCGCTGCTA
TATTCCATAAACTCTGGAATATAAGCAAACAGAATAAGACGGACATGAAAATTGCAGAACGTGGCAACAG
TACACCATGGCTGTTAGAAATTG
>ACB_C42534U1
TTGCAACTTCTGTCATGACGACATGAAAACATGTCGGTAAATGATCATGATGGTCTTGTAAGTTTAAAGG
TGCTTTATGGGCAGCATCTAAAGTCTCAGTATGTTCAACATGAGTATGTGAAGACGTTTGATATACATTT
AAAGCTGCATGATGACCAAAATGATGTAGTGCTTTTTCTTGATTTTCATGCGCGCAAAAAGCCGCTGCTA
TATTCCATAAACTCTGGAATATAAGCAAACAGAATAAGACGGACATGAAAATTGCAGAACGTGGCAACAG
TACACCATGGCTGTTAGAAATTG
>ACB_C42538U0
GGCCATACATGTGAACTTCGTAATGCCAAAATTTCAATTCCGAAACTACGAGTAGAAAACTTACAATATG
CTCAAGCACTTGAACATGCTGCATTTGAAGTTATTCAAAAGTTTCTAAAACGAATCGGATATAGTGGTTA
AATTAGAAATTTTCTAATATCTACAAAGGTTAGAGTTTACCATTTGGTATTAATTGTTTATTTTTTAAGC
AAAGGAAAGTTTATATTCTATCTTTGGAAACATTTCTTAAAATTTTCAGTGTATTATTAATTTGTAACAT
AAAATATACGCTGAATTACTATG
>ACB_C42538U3
GGCCATACATGTGAACTTCGTAATGCCAAAATTTCAATTCCGAAACTACGAGAAGAAAACTTACAATATG
CTCAAGCACTTGAACATGCTGCATTTGAAGTTATTCAAAAGTTTCTAAAACGAATCGGATATAGTGGTTA
AATTAGAAATTTTCTAATATCTACAAAGGTTAGAGTTTACCATTTGGTATTAATTGTTTATTTTTCAAGC
AAAGGAAAGTTTATATTCTATCTTTGGAAACATTTCTTAAAATTTTCAGTGTATTATTAATTTGTAACAT
AAAATATACGCTGAATTACTATG
>ACB_C42538U4
GGCCATACATGTGAACTTCGTAATGCCAAAATTTCAATTCCGAAACTACGAGAAGAAAACTTACAATATG
CTCAAGCACTTGAACATGCTGCATTTGAAGTTATTCAAAAGTTTCTAAAACGAATCGGATACAGTGGTTA
AATTAGAAATTTTCTAATATCTACAAAGGTTAGAGTTTACCATTTGGTATTAATTGTTTATTTTTCAAGC
AAAGGAAAGTTTATATTCTATCTTTGGAAACATTTCTTAAAATTTTCAGTGTATTATTAATTTGTAACAT
AAAATATACGCTGAATTACTATG
>ACB_C42555U0
CATTAGTGATGATTTAAAAACCATAAGCTACACAACAGGTAATCAACATTATGGCGACCGTTGGTTTCAC
CCACTGATGGAGTCAAGTCGATTGATGGGAGTACTTGAAATTTCAGGTAGTCTGATTCGTCACTAATAAA
ATCAACTTAACAAAACCCACTCATCGAGTGGGTTTTTTAATACCCAAAACAAAACCCCAGTAGCGCTAAC
TACCGGGGTTTTTCATTCCACCCACCGACGAAAGTAAGAGGAAAGTAAATCTATATGGAGCATTTTAAAC
CAATAGTGGAGCTTATAAAAGTG
>ACB_C42555U1
CATTAGTGATGATTTAAAAACCATAAGCTACACAACAGGTAATCAACATTATGGCGACCGTTGGTTTCAC
CCACTGATGGAGTCAAGTCGATTGATGGGAGTACTTGAAATTTCAGGTAGTCTGATTCGTCACTAATAAA
ATCAACTTAACAAAACCCACTCATCGAGTGGGTTTTTTAATACCCAAAACAAAACCCCAGTAGCGCTAAC
TACCGGGGTTTTTCATTCCACCCACCGACGAAAGTAAGAGGAAAGTAAATCTATATGGAGCATTTTAAAC
CAATAGTGGAGCTTATAAAAGTG
>ACB_C43167U0
CTTGTTTGGCCAAGGTGCGATTGGTTTCCAAGATATTGGCGCACCAGTTGGTGTAGAGACTGACCGTGAC
AGTTTAGCGGGTACTGACATTCTTATTAACCGCCGTCACTTTGTGCTACATCCTCGTGGCATTAAATGGG
CAGGTGATACAGGTATTGCACCTAATAATGCCGGTCTTGCTACAGCCGGTAACTGGGAACGTGTCTACGA
TCCTAAACAGATCCGTATTGTAGCATTCAAGCACAAGATCAAATAACAAAAAGGCGGGTAATACCGCCTT
ATCTTTTTGGAGATCCACATATG
>ACB_C43167U1
CTTGTTTGGCCAAGGTGCGATTGGTTTCCAAGATATTGGTGCACCAGTTGGTGTAGAGACTGACCGAGAC
AGCCTAGCAGGTACAGATATTCTTATTAACCGCCGTCACTTTGTATTGCATCCTCGTGGCATTAAGTGGG
CAGGTGATACAGGTATTGCACCTAATAATGCTGGTCTAGCAACAGCCGCAAACTGGGAACGTGTCTACGA
TCCTAAACAGATCCGTATTGTGGCATTCAAGCACAAGATCAAATAACAAAAAGGCGGGTAACACCGCCTT
ATCTTTTTGGAGATCCACATATG
>ACB_C4329U1
GGCCGTACGCTTGCCCCTGTCGTTATTCCACTCGCTAAAAGTATGTATGGCATCGGAGCAATGATTAACC
CAGGCAAAATGGTTTCTTTCTAATTTATAAAAACGTCATTTTCTAAAAAAGATTCGTACAGTTTTGTGCG
AATCTTTTTATATCAAAGCAATATTCATTTTCAAACTAGGTTATCCCTTTTCAATCTATTACAATAACGC
CGGCTTCTTTATTCAGCGCATAGTATTTTGAGTAACTCATCTTCCCAACTAAAACGTGGACTTAAAAATC
GTCACATCCAGTTAATCGCTATG
>ACB_C4329U5
CCGTACCCTTGCCCCTGTCGTTATTCCACTCGCTAAAAGTATGTATGGCATCGGCGCAATGATTAACCCA
GGCAAAATGGTGTCTTTCTAATTTATAAAAACTATATTTTTCTAAAAAAGGATTCGTACAGTACTGTGCG
AATCTTTTTATATCAAAGCAATATTACTTTTCAAACTAGGTTATCCCTATCCAATCTATTACAATAGCAT
CGGCTTTTTTAGACAGCGCATAGTATTTTGAGTAACTCAACTTCCCAACTAAAACGTGGACTTAAAAATC
GTCACATCCAGTTAATCGCTATG
>ACB_C43570U39
TTCTTAACTTTATAGCTCATATGAATTACCAATTTTTTCAAAGAAATTAATACTACCCACCAGTATCCAA
AATATCTGGCTATTTTGGCTGATATAGATACCCTCATAGCTATAAAAAAAGCAATATTTTTAATCTGCGA
ATTAATCATGACTTGAATAACAAATAGATTGGTTCATTTATGCTGCTTTATACAAAAAGTACATTGTTGG
CAATGATTAGCGGCAGCTTGAGCGCTAATATAAATCAAATTGAACCGTACCGGGTTTGTCGGAGACCAAC
TTTCTTGAGAGAATGTCCCGATG
>ACB_C43570U40
AGGTTATAGCGGACCTGCAAAAACATTCTCACCTTTATGCACTTTTGAATCGATTTGAGAGCGCTGTAAT
TAACCGTCTAAGAGCAAAGGATAAGTTGTAATGCACGATAATAATTCTATTGATGGCGGGGTAATTTTGC
CTGATCCATTAATTGATAGTGATGTGGATTTACGCGACTTTGCATACATGCCACTTGATGTGGTGCGTTT
CAGAGACAGCGATTTCACAGCTATTACAGATGGGGAAGCATGAACCGTACCGGGTTTGTCGGAGACCAAC
TTTCTTGAGAGAATGTCCCGATG
>ACB_C43570U41
TCTACTTCGAGAGATTCATAATGACTTTGCTGAGGCTGAATTTCATAGGTTGATTCAGTTAAAGTACGTA
AAACTTTACCGATACTGATGCGCTCAACTTCAGCAATATCTCGTATACCGCTGCCTCTGACCATCAACTG
TAATATTTTACGAGTAATACCTGACTTACATCCTAGATAGCTCAGTGCATGATCACCAATAAACTGACGT
TTACAGTCTTTGCACTGATAGTTTTGTTTCCCATCTACTTTGAACCGTACCGGGTTTGTCGGAGACCAAC
TTTCTTGAGAGAATGTCCCGATG
>ACB_C43784U0
GCCATGTTTCAGAAACAACTCTGGCGCATTGGGCTTCCCATACAATCGATAGATTGTCGCACCTGATTGC
CCGACATTATCGCGAGCCCATCTATACCCATATAAATCAGCATCCAGGTTGGAATTTAATCGCGGCCTCG
AGCAAGACGTTTCCCGTTGAATATGGCTCATAACACCCCTTGTATTACTGTTTATGTAAGCAGACAGTTT
TATTGTTCATGATGATATATTTTTATCGGCACTGTTGCAAATAGTCGGTGGTGATAAACTTATCATCCCC
TTTTGCTGATGGAGCTGCACATG
>ACB_C43784U20
TCTGATCCGAGAGCGCACCATGGCGGGTCTCGCCTCCGCGAGAGCGCGCGGTCGCAAGGGCGGACGAAAA
TTCGCGCTCACCAAAGCTCAGGTGCGTCTCGCGCAAGCCGCCATGGCCCAGCGCGATACTTCAGTTTCCG
ATCTCTGCAAGGAACTCGGCATCGAGCGCGTCACTCTCTACCGATATGTCGGTCCCAAAGGCGAGCTCAG
AGACCATGGAAAGCATGTTCTCGGACTGGCACTGTTGCAAATAGTCGGTGGTGATAAACTTATCATCCCC
TTTTGCTGATGGAGCTGCACATG
>ACB_C4437U33
TATGATGCTGATTCCTATGTTTTTGGGTTATTTGCTTTTTGGTTTCGGGTTAAAAACTGTAAATGCCAGT
CAAGCCACCACTTTAACTTTATTTGAACCTCTTGTTGCAGCGATTTTTGCCATTGTTTTGGTTGGCGAAA
GTGTCTCATGGATTGGGTGGGCAGGCATGTTTTTGATTTTCATTTGTATTTTGATGTTATCAAAGCCTGA
AAATACATAAAAAATGAAAACTTTTACTGGCTTGAGTTTAAATTAAATTTTTCTTAGTCTTAAAGCCAAG
TTTTATCGTTGATTTAAACAATG
>ACB_C4437U42
TATGATGCTGATTCCTATGTTTTTGGGTTATTTGCTTTTTGGTTTCGGGTTAAAAACTGTAAATGCCAGT
AAAGCCACCACTTTAACTTTATTTGAACCTCTTGTTGCAGCGATTTTTGCGATTGTTTTGGTTGGCGAAA
GTGTCTCATGGATTGGGTGGGTAGGCATGTTTTTGATTTTCATTTGTATTTTGATGTTATCAAAGCCTGA
AAATACATAAAAAATGAAAACTTTTACTGGCTTGAGTTTAAATTAAATTTTTCTTAGTCTTAAAGCCAAG
TTTTATCGTTGATTTAAACAATG
>ACB_C4475U1
GTGGTGATCTGGTTTTAAATGTTGAACAGCATATTGCGACGTTTAAAGGCCAACGCATTGATTTATCAAA
TCGTGAATGGGCAATCTTAATTCCACTTATGACTCACCCAAATAAAATCTTTTCTAAAGCCAACTTAGAA
GATAAGTTATATGATTTTGATAGTGATGTGACCAGTAATACTATTGAAGTATATGTTCACCATTTAAGAG
CGAAGCTGGGTAAAGATTTTATTCGAACCATCCGAGGACTGGGCTACCGTTTGGGGCAATCATAATTTAA
AATTTCGGGACTTCATAAAAGTG
>ACB_C4475U2
GTGGCGATCTGGTTTTAAATGTTGAACAGCATATTGCGACGTTTAAAGGTCAACGCATTGATCTATCAAA
TCGTGAATGGGCAATCTTAATTCCACTTATGACTCACCCAAATAAAATCTTTTCTAAAGCCAACTTAGAA
GATAAGTTATATGATTTTGATAGTGATGTGACCAGTAATACTATTGAAGTATATGTTCACCATTTAAGAG
CGAAGCTGGGTAAAGATTTTATCCGAACCATCCGAGGACTGGGCTACCGTTTGGGGCAATCATAATTTAA
AATTTCGGGACTTCATAAAAGTG
>ACB_C4502U20
TGATGGATATCATTATTGTGTCGGCATTGTTTTGTGTGATTTAGTTCTCATTATTATGCCACCATGATAC
CGCAAAAAATGATACTTGTAAAACGAATGATATAAATACAGTTAAATTATCTTATTTTATTTAAAAGAAT
TTTTTTAAATTTTTAAAAAATATAGATTTTTATACAGTTATCCTCTTTTGTAAAATTTTATGAAAAACTT
TTGGGCTTACCTTTTAAAATTTTTCTATATAAATTGATGCAAAAAATAAAAATCTGGTAGTTTTTAATAC
GGTGTTTTTTTAGGGTATGAGTG
>ACB_C4502U3
TGATGGATATCATTATTGTGTCGGCATTGTTTTGTGTGATTTAGTTCTCATTATTATGCCACCATGATAC
CGCAAAAAATGATACTTGTAAAACGAATGATATAAATACAGTTAAATTATCTTATTTTATTTAAAAGAAT
TTTTTTAAATTTTTAAAAAATATAGATTTTTATACAGTCATCCTCTTTTGTAAAATTTTATGAAAAACTT
TTGGGCTTACCTTTTAAAATTTTTCTATATAAATTGATGCAAAAAATAAAAATCTGGTAGTTTTTAATAC
GGTGTTTTTTTAGGGTATGAGTG
>ACB_C4512U16
GAAATTAAATCTTTTAGTAGATAGTCTGAATGATTTAAATCGAATCCTCATAGAGTATATGATGTATAAA
AAGGAAATTGTTTTTCGATCTAAAAGCGCATAGGCGGAATACACCTCACATGTTTGAATAGCCACCAATT
TTCTAGGCATTATTTAGTTAGTTAAAATGGCTATTTAACATAAAAACTCTTATGCGAAGCCCAGGTGTAA
CTCCAAAATAGAAATGTCCGGTTTCTCCAAAGTAAAAATGTCCGCTTTTAGAATATGCACTTTTGCAATT
TCCTTAGCGGACGGTTTGATATG
>ACB_C4512U2
ATTCTGTGGCCAGTCCTCATCACGAACACCTCTTGTACCAGCTATGCTTTAGCCCTGCTTGATCTATACT
AAAGGGGGATGAACAATTTAGATATTTAGATTCCATAGCATCTAAGCAACCTTAGTAAAATTGCACTTAT
ATTTAGAAATACTAGATCATATAAAAACCATTATTTAACATAAAATCTCTTATGCGAAGCCCAGGTGTAA
CTCCAAAATAGAAATGTCCGGTTTCTCCAAAGTAAAAATGTCCGCTTTTAGAATATGCACTTTTGCAATT
TCCTTAGCGGACGGTTTGATATG
>ACB_C4551U2
TTTGAAATTACGAGCTGGTTATGAGCCTCGTGCCAGTTCAATACCTAATGACAAACGCAATACCATGGTT
CCAATTAATAACGCACAATTATTTGGTCTTGGTGTAGGTTATCGTTTTGATGCAGATACAGATCTAGATC
TTTCAGTAGGGTTCCTTCGTAGTCGTGACAACATCCCAGCTTGTACGAGTACTTTATCGAATAAATGTGG
TGTCGATAATATTTTATTAAACCCTTATTCTGGCTTAGATGTAAAAACGAATACAAAAGTTACAGTACTT
GGTTTGAGCTATAGAACAAAATG
>ACB_C4551U5
TTTGAAATTACGTGCAGGTTATGAACCGCGTGCTAGTGCTATTCCTGATGATAAACGTAATACCATGGTT
CCAATTAATAATGCGCAATTATTTGGTCTCGGTGTGGGTTATCGTTTTGATGCGGATACAGATCTAGATC
TTTCCGTCGGTTTCCTACGTAGTCGTGACAATATTCCAGCTTGTACGAGTACATTATCGAATAAATGTGG
TGTCGATAATATCTTATTAAACCCATACGCTGGTTTGGATGTGAAAACTAATACCAAAGTTACAGTACTT
GGTTTGAGCTATAGAACGAAATG
>ACB_C4678U0
TAGATTTTCCCGTGAATGATTATTTTGAATAGTGTTAACAACTTAGAAAACAAAGGCTTAGAGTTATTAA
TTAGAGTAAGAATTTACTCTAATTTTCTTGAAAATCAATGTTTTGCAAAGCTTTGAATTTTAAGATATAT
TACTTTTAGTTTTTATACAGACCAAAAAAAAGCCCTACTTCTTGGCGGAACGAGGCTTTTGATTGGCTAC
TTTCAGCGGCTTGAGGTGCTGATTTCACAATGTATACGGATAGTATAAAGGTGATTTCCTCCCCCATCAA
GCCTGAATATAGGCTTGAGAATG
>ACB_C4678U1
TTTCAAACGGGAGTAACAGAGCATCCCAACGGGTGCGAACAACTTAGAAAACAATGGCTTAGAGATTTGA
TTAGAATAAATATTTAGTGTAATTTTTACTTTAAAATCAGCTATTTGAATAACAGAAATATTTAAGTTAT
ATTACTTTTAGTTTTTTACAGACCAAAAAAAAGCCCCATATCTTGGCGGATCAGGCTTTTGATTGGCTAC
TTTCAGCGGCTTGAGGTGCTGATTTCACAATGTATACGGATAGTATAAAGGTGATTTCCTCCCCCATCAA
GCCTGAATATAGGCTTGAGAATG
>ACB_C4797U0
TTAAGCCAATATCATGTGCTAAAATCAAAATCTCTTTCATTGCCAACGCGGTCGCGGTTTCATTTTCAGA
GGCGACCACAATGCCCAATGTCAGTTGATTATGAATAACAGCCTGACCTACATCCAGTATTTGCAATGAA
TGTACGGATAGTACTTGCATTAATCGGGTAAACTGGTTTGGTTGGTCCGGTCCTAAAAAGGATATAAGAA
TGATTTCTCGCATGAATTGACTCTAGTCTGAGTGACAACTATTGTAAGAATCATAATCGAATTTCAATAT
AATTGCCTTGGAAGTTTAACTTG
>ACB_C4797U1
TTAAGCCAATATCATGTGCTAAAATCAAAATCTCTTTCATTGCCAGCGCGGTCGCGGTTTCATTTTCAGA
GGCGACCACAATGCCCAATGTCAGTTGATTATGAATAACAGCCTGACCTACATCCAGTATTTGCAATGAA
TGTACGGATAGTACTTGCATTAATCGGGTAAACTGGTTTGGTTGGTCCGGTCCTAAAAAGGATATAAGAA
TGATTTCTCGCATGAATTGACTCTAGTCTGAGTGACAACTATTGTAAGAATCATAATCGAATTTCAATAT
AATTGCCTTGGAAGTTTAACTTG
>ACB_C4840U0
GCGTCTGGCACAGCCAGGCACCTGATGGCATGAAATGCCGCTAAGCCCGCGTAATTGCGGGCTTTTTTTT
GTTTGTGTTTGGCACGATCTGGCAACGGGAGGAAGCGCCAAGCACCGTTTGAGCATGGCATTAAAGCTGG
TATTATGGTTTGGCGATGCCATGATTGATGCCGATACCATGCTGCGTTCTTTTGTGTGTTCATGGTATTA
ATATTCTATAAGTTACTGTTTCGTAAGAAAAAATACGATAAATTCGAGATTTTTTCAGCATGGTATCGGA
GACGAAGAAGGACAAGGTACATG
>ACB_C4840U1
TATTTGAGTCACCAACTATCAACAAGCATTCGGGTCTTAATTTCCTAGGGCGATTCAAAATATCGGTCAA
TGTATTCATGATGGTAATGGAATGATTCCGCGTCTGGCACAGCCAGGCACCTGATGGCATGAAATGCCGC
TAAGCCCGCGTAATTGCGGGCTTTTTTTTGTTTGTGTTTGGCACGATCTGGCAACGGGAGGAAGCGCCAA
GCACCGTTTGAGCATGGCATTAAAGCTGGTATTATGGTTTGGCGATGCCATGATTGATGCCGATACCATG
CTGCGTTCTTTTGTGTGTTCATG
>ACB_C4903U1
AAAGCCTTGTGATATGAAAGATGGTAAGGAAAATCAACAGAACCATAGTCAGCATGATCACAGCCAAATG
TCTGATATGTCCCAAATGGACCATTCTAAGATGAAAGACATGGACCATTCTAAGATGACGGATATGGACC
ATTCTAAGATGATGGACATGGACCATTCTAAGATGATGGACATGGACCATTCTAAAATGAATATGCCAAA
TAAATAATTAATACGTGAAATAAGATATTGAGGGAAAAGTATTTTATCCACCTGCTTAGCCCTCAATTAA
CTATAGATAGGTGAAAATAAATG
>ACB_C4903U2
CTGTAAGTACAGAAGTTAAAGTAAATTCAAAAGCACAAGAGAAATGCAAAAAGCCTTGTGATATGAAAGA
TGGCAAGGAAAATCAACAAAACCATAGTCAGCATGATCACAGCCAAATGTCTGATATGTCCCAAATGGAT
CATTCTAAAATGATGAACATGGATCATTCTCAAATGAGTGAGATGGACCATTCTAAAATGAATATGCCAA
ATAAATAATTAATACGCGAAATAAGATATTGAGGGAAAGTATTTTATCCACCTGCTTAGCCCTCAATTAA
CTATAGATAGGTGAAAATAAATG
>ACB_C5026U0
GGAAAACATTATTAATGGCGTCGAGCGTCCGGTTAAAGCCGCTGAATTGTTCGCGTTTACCTTGCGTGTA
CGCGCAGGAAACACTGACGTTCTTACTGACGCAGAAGAAAACGTGCGTCAAAAATTACGTGCAGAAGGAG
TGATGTAATGTCTAAAGGTAAAAAACGTTCTGGCGCTCGCCCTGGTCGTCCGCAGCCGTTGCGAGGTACT
AAAGGCAAGCGTAAAGGCGCTCGTCTTTGGTATGTAGGTGGTCAACAATTTTAATTGCAGGGGCTTCGGC
CCCTTACTTGAGGATAAATTATG
>ACB_C504U1
TTGCTGAACAGCAAGATATGGTCGGTAATCCTTATTTAATGAAATTTTATAAAGAATTATTACCATCATT
ACGTCGTAGTTATTTTTTGACGCTAAATACCTCTAAACGGGAACTACAAGAAGCATTTGCATTATTTAAA
CTCGTGACTGATGCAATTTTGATCCGAAAATCACAACAAGCCGCTTTATTTATGGAAGATTTTTGTCGAC
ACTTACGTAACCTTGTGTTGGAATCGCTGACACGAATGAAACAGATTGAATTGGCTTGGGCGAGACGCTC
ACGCCGCTAGTTAGGGCATTATG
>ACB_C504U4
TTGCTGAACAACAAGATATGGTCGGTAATCCTTATTTAATGAAATTTTATAAAGAATTATTACCATCATT
ACGTCGTAGTTATTTTTTGACGCTAAATACCTCTAAACGGGAACTACAAGAAGCGTTTGCATTATTTAAA
CTCGTGACTGATGCAATTTTGATCCGAAAATCACAACAAGCCGCTTTATTTATGGAAGATTTTTGTCGAC
ACTTACGTAACCTTGTGTTGGAATCGCTGACACGAATGAAACAGATTGAATTGGCTTGGGCGAGACGCTC
ACGCCGCTAGTTAGGGCATTATG
>ACB_C508U0
GGAGGAGAGATAAAAATCGACAGTGCGGCCCCGGCTGTCGACGGCCCGGTACAGATACGCCCAGCGGCCA
TTGACCTTCACGTAGGTTTCATCCATGTGCCACGGGCAAAGATCGGAAGGGTTACGCCAGTACCAGCGCA
GCCGTTTTTCCATTTCAGGCGCATAACGCTGAACCCAGCGGTAAATCGTGGAGTGATCGACATTCACTCC
GCGTTCAGCCAGCATCTCCTGCAGCTCACGGTAACTGATGCCGTATTTGCAGTACCAGCGTACGGCCCAC
AGAATGATGTCACGCTGAAAATG
>ACB_C508U1
GGAGGAGAGATAAAAATCGACAGTGCGGCCCCGGCTGTCGACGGCCCGGGACAGATACGCCCAGCGGCCA
TTGACCTTCACGTAGGTTTCATCCATGTGCCACGGGCAAAGATCGGAAGGGTTACGCCAGTACCAGCGCA
GCCGTTTTTCCATTTCAGGCGCATAACGCTGAACCCAGCGGTAAATCGTGGAGTGATCGACATTCACTCC
GCGTTCAGCCAGCATCTCCTGCAGCTCACGGTAACTGATGCCGTATTTGCAGTACCAGCGTACGGCCCAC
AGAATGATGTCACGCTGAAAATG
>ACB_C5145U0
GCGGAAGTTGAAGAGATTTATCTGAAAGCAAGCGCCAAACATGCCGCTGAACAAAAGCAATTAGAGCAAA
TCGCCGTAGGTGAAAATGATCGTAGTTGGGTGATTAACAGCTTAAAACAAAAAGGATGTGAATTACCCGA
ATAAGGTCATTCAAAACCATTCAAACAGAAAGGGAACTAGCGAAGTCAATGATTGAGCTTCGTTAGCCTA
TCTAAAGTTAATTTAATAATCATTATCTTACTGATTGAAAAATAGGAAATTTCAATTCGGTCTATGTGAT
TTCGTCTAAAGGAAAAGGACATG
>ACB_C5145U2
TTGGAAGTAGAAGAAGTTTATCTGAAAGCAAGCGCCAAACATGCCGCTGAACAAAAGCAATTAGAGCAAA
TCGCCGTAGGTGAAAATGACCGTAGCTGGGTGATTAACAGCTTAAAACAAAAAGGATGCGAATTACCGGA
ATAAGGTTATTCAAAGCCATTCAAACAGGAAGGGAACTAGCGAAGTCAATGATTGAGCTTCGTTAGCCTA
TCTAAAGTTAATTTAATAATCATTATTTTACTGATTGAAAAATAGGAAATTTCAATTCGGTCTATGTGAT
TTCGTCTAAAGGAAAAGGACATG
>ACB_C5175U5
CATGTTATCACTAGATGTATTGGGTAATGGTAAAGTAAGTCAATTGGATAACAACCAAAAGCTATATTTG
AATGCCAACTTATTGCATTACTTTGATGAAGGCTTTGTGATTATAAATGGTAATAAAGTTAATGTTGATG
ATATTAGCTTAAGTTTAATTCAATACTTATTTGAGAATTCCTATTCAAGTGTAAAAGATATCTTGGATCA
ATTTAATGAGCATTCTCCAGAAAAAATTAATAAGTTGCTATTTCAGTTATCAATTGAAAATGTGATTGAG
CTGGTAATGTAAAGTTATAAATG
>ACB_C5175U6
TATGTTATCACTAGATGTATTAGGTAATGGTAAAGTTAGTCAGCTGGACAGCAGCCAAAAGCTATATTTA
AATGCTAACTTATTGCATCGCTTTGATGAAGATTTTGTGATTATAAATGGCAATAAAATTAATGTCGATG
GTATTAGTTTAAGTTTAATTCAATACTTATTTGAGAATCCTTATTCAAGTGTAAAAGACGTCTTAGAACA
ATTTAATGAACATTCTCAAGAAAAAATTAATAAGTTGTTATTTCAGTTATCAATTGAAAATGTGATTGAG
CTGGTAATGTAAAATTATAAATG
>ACB_C5205U1
AATACTCCCCTCTAGTTTGATTAAAATAACAGCACTTCTTTTTTCTTAAAAAATTTATACCAAATATTTG
AAAAATACATTAAATAGAAATTCACCTTTCATAAATATATACAAAAAACTGTTTAATTCTTCTACAAAAA
AACAATAAATACAGTGGTTAAGCTTTATACTGAGCGAATATTAGTTATAAAAAATTTAATGGTCGATAGT
GCTTAAGTCTAATGGGCTAAAGTCTATCTTGGACAGAAAAACAACACATGTTAAAACATCACAACCTGCT
CTTAATGCATCACACAATTAATG
>ACB_C5205U32
CAAATATTTGAAAAATACATTAAATAGAAATTCACCTTTCATAAATATATACAAAAAACTGTTTAATTCT
TCTACAAAAAAACAATAAATACAGTGGTTAAGCTTTATACTGAGCGAATATTAGTTATAAAAAATTTAAT
GGTCGATAGTGCTTAAGTCTAATGGGCTAAAGTCTATCTTGGACAGAAAAACAACACATGTTAAAACATC
ACAACCTGCTCTTAATGCATCACACAATTAATGCCTTTTGATCAGGAAGTTAGGAAAACTATTTTTATAT
CAGGACTTGGGTATTTCAACGTG
>ACB_C5205U8
AATACTCCCCTCTAGTTTGATTAAAATAACAGCACTTCTTTTTTCTTAAAAAATTTATACCAAATATTTG
AAAAATACATTAAATAGAAATCTACCTTTCATAAATATATACAAAAAACTGTTTAATTCTTCTACAAAAA
AACAATAAATACAGTGGTTAAGCTTTATACTAAACGAATATTAGTTATAAAAAATTTAATGGTCGATAGT
GCTTAAGTCTAATGGGCTAAAGTCTATCTTGGACAGAAAAACAACACATGTTAAAACATCACAACCTGCT
CTTAATGCATCACACAATTAATG
>ACB_C5222U2
CAGCCTTCCAAGCTGCATGTCGCGAGTTCGATCCTCGTCTCCCGCTCCATCGAAGGATAGTCGCTCTTAT
AGCTCAGTGGTAGAGCACTCCCTTGGTAAGGGAGAGGTCTCGAGTTCAAATCTCGATAAGAGCTCCAGAT
ATTAAAGTTTAATGTGGATTTCCACAAAGTTTTCAAAAAGCAGGCTATATAGTCTGCTTTTCAAGTATTA
GGTGTCTAGTTTTTTTTAGGCGATATGTCGATAAACTGAGTTAGCTCAGCGCCATTTGTAGGTGGTTCGA
CGTAAACGAGGAAGATCATCATG
>ACB_C5222U3
ACGATCTTCCTGGTGGAACAAAAGCAATTAAAGCAGAAGTTCCACTTGCTGAGATGTTTGGTTACGCGAC
TCAAATGCGTTCTATGTCTCAAGGTCGTGCGACATACTCAATGGAATTTGCTAAATATGCTGAAACTCCA
CGTAACGTGGCTGAAGGCATCATCGCTAAATTCCAAGCTGGCGGTAAAAAAGGTGACGACGAGTAATCTT
TCGATTACTATAAGCCCTAACTAATTCTTAGTTAAAAACCAAGTGCTCATGGAGTGACCCTCCATGAGTA
GTTAATAAAGGAAGATCATCATG
>ACB_C5427U1
AAATATAGATAATTTTTAAAAATTTAATAATGATCTCTTTCAGATCAATTTATCAACATATTAGATGACT
TGTAACGTAAAAAGCGCCCTTATTGCCCTATCTTGAATAAATCAACGCACCATTTATCGCCAAAATCCTC
TATTTCAATCCAAATTGGTGCGCTTATTGCATATTCACTTTTATGCAATTGAGTTTGTTTCGACAAACTT
AGGTTTTTAGATTCCTTAAATCTATTTTGGTGCAATTTACAGACCCAGATTTGTTCCAAAATGGAATTTA
GCACTTTTTTCGAGCATGCTATG
>ACB_C5427U2
GAATATAGATAATTTTTAAAAATTTAATAACGATCTCTTTCAGATCAATTTATCAACATATTAGATGACT
TGTAACGTAAAAAGCGCCCTTATTGCCCTATCTTGAATAAATCAACGCACCATTTATCGCCAAAATCCTC
TATTTCAATCCAAATTGGTGCGCTTATTGCATATTCACTTTTATGCAATTGAGTTTGTTTCGACAAACTT
AGGTTTTTAGATTCCTTAAATCTATTTTGGTGCAATTTACAGACCCAGATTTGTTCCAAAATGGAATTTA
GCACTTTTTTCGAGCATGCTATG
>ACB_C5431U0
TCTAATCCAAAATGGGGTGGCTGATAGCGTTATCAGTACAGCAAGCATGGGAGAAACTCAACCTGTAACT
GATGGGTGTCCTAACGCTAAATCACAAGAAGCCTTAAAAACCTGCTTGCAACCAGATCGTCGTGTAACTG
TCGAAATTACTGGGATTTCTAAGTAATTACCAATTTATGGAATAAGAAGTTTAGGTGAAATATGACTAAT
TTTATTGTAATAGAAAAAGATTCATTAGAGAAATCAATAGTTAATTCGAATCAGATTACTTTAACAGAAG
CATCAATCGTTCATACGAAAATG
>ACB_C5431U1
GGTAAGTGCAATTAAATTGACTGGTCATACAGACCGATTAGGCAATCACAATTATAACCAAAAGCTGGCG
CAAAGCCGGGCGGATACAGTACGGAATCTTCTAATCCAAAATGGGGTGGCTGATAGCGTTATCAGTACAG
CAAGCATGGGAGAAACTCAACCTGTAACTGATGGGTGTCCTAACGCTAAATCACAAGAAGCCTTAAAAAC
CTGCTTGCAACCAGATCGTCGTGTAACTGTCGAAATTACTGGGATTTCTAAGTAATTACCAATTTATGGA
ATAAGAAGTTTAGGTGAAATATG
>ACB_C5458U26
ATAGAGAGTCGAACTAGTAAACACGAGAATTAAGCTAAAAGCATATACCCATAAACCTATCCACTGGGCA
GTGGAAAGATAAGATCCTTTTATAATTAAAAAGACAGAGGCAATTACTGCCATAACCACACCAGCGCCAT
GGCTGTAGGCATTAAAAAGTTCTTCTTTTGGGTCGTAGGTTTCTAACACCGATTTACTCATAAGTTTATT
TTTTGATTAAAAATACAAATGTATAGAAATACAAAACAGTCGTAAAGTTATTTTATTTTTAATCCTATAC
CCTTTAAACTTTCACTTTATATG
>ACB_C5458U9
ATAGAGAGTCGAACTAGTAAACACGAGAATTAAGCTAAAAGCATATACCCATAAACCTATCCACTGGGCA
GTGGAAAGATAAGATCCTTTTATAATTAAAAAGACAGAGGCAACTACTGCCATAACCACACCAGCGCCAT
GGCTGTAGGCATTAAAAAGTTCTTCTTTTGGGTCGTAGGTTTCTAACACCGATTTACTCATAAGTTTATT
TTTTGATTAAAAATACAAATGTATAGAAATACAAAACAGTCGTAAAGTTATTTTATTTTTAATCCTATAC
CCTTTAAACTTTCACTTTATATG
>ACB_C5527U0
CAACCGTTCAGGAAATTTCTCGCTCAGGATTTGAAGTTATTGGAATTGGAATCAATACGCAAAGCGTAAA
AGAGTTCTATCCAAAAAATGTCGTTTTGAGATCTGTTGCCGACTTACCTAACACGGTTATTGGCGAGCTT
CGCTCATTACTTCTCAAGTAATTCGTGAGCAAGATAGTCAGTTGGGGTTATTTAAATAATCAGTCAGTAC
TGACTATCTTTTCCTAGAAGATATTAGTATCATTCACGCATATTCAAAAGACAAAGTTTTGTCAAAATCT
ATCTTTGTGAGATTTAAAAAATG
>ACB_C5527U1
GCAAGATAGTCAGTTGGGGTTATTTAAATAATCAGTCAGTACTGACTATCTTTTCCTAGAAGATATTAGT
ATCATTCACGCATATTCAAAAGACAAAGTTTTGTCAAAATCTATCTTTGTGAGATTTAAAAAATGACTGT
AAATCAAAATGAAACAATCGCATGCGAAATTTGTAAAGCTCAAGTGCATTCTATACCTCATCACCTTAAT
ACTGATCACCCAAAGGTGACTTTTGAGAATTATAAATCTTCTTATCCTAATGCACCGACCCAATCGCCAG
CTTTAATCGAGCGCATCAGAATG
>ACB_C5541U1
CATCGATGGGTAAAGAAACTAAATGGTGTTCATTTATAATGGTTTCCGCCATTGCTTCCATTAACAAGGA
TTTATTCTTGAAATGCCAATATAGAGTTGGAGATTTAATACCCAATCGTTGAGCTAGCTTGCGTGTGGTT
ATTGAATCTATGCCTTCTTCATTCAACATATCCAATGCGGTACGCAGGACTATTTCACGTGTCAGACGTT
GAGGTGCAATATCTTTTTTACTCATAAATCTATCACTGATAGGGAGTGTGTGAGAGAATATTAATTCTAT
CATTGCTAGAGAAGGCATTTGTG
>ACB_C5541U3
CATCGATGGGTAAAGAAACTAAATGGTGTTCATTTATAATGGTTTCCGCCATTGCTTCCATTAACAAGGA
TTTATTCTTGAAATGCCAATATAGAGTTGGAGATTTAATACCCAATCGTTGAGCTAGCTTGCGTGTGGTT
ATTGAATCTATGCCTTCTTCATTCAACATATCCAATGCGGTACGCAGGACTATTTCACGTGTCAGACGTT
GAGGTGCAATATCTTTTTTACTCATAAATCTATCACTGATAGGGGGTGTGTGAGAGAATATTAATTCTAT
CATTGCTAGAGAAGGCATTTGTG
>ACB_C5550U0
TGACAGCAATCATCTGTACTTCACGGCTATAAGTCTATCCGAAAATGATAAAGATACAATCTTTAATCGA
CCATTTGTAATTTTTTCTCAAAGGTTACGAATCTTTAGATAATTGTGACGCTAATCATTGAAATGTCGTG
ATTTTTATCACAATTAGGGGGCGTAAAAATCATTACTTTTTTAAAAAATCTGTATTATTATTTTAAATAA
ACCACACATTATATAACCAATACTTTTAGATGGAACTTTAATAAAACAAGTCTCATTTTATGCCAACTTC
CAATATAGAGAGCATTAATTATG
>ACB_C5550U1
TGACAGCAATCATCTGTACTTCACGGCTATAAGTCTATCCGAAAATGATAAAGATACAATCTTTAATCGA
CCATTTGTAATTTTTTCTCAAAGGTTTCGAATCTTTAGATAATTGTGACGCTAATCATTGAAATGTCGTG
ATTTTTATCACAATTAGGGGGCGTAAAAATCATTACTTTTTTAAAAAATCTGTATTATTATTTTAAATAA
ACCACACATTATATAACCAATACTTTTAGATGGAACTTTAATAAAACAAGTCTCATTTTATGCCAACTTC
CAATATAGAGAGCATTAATTATG
>ACB_C5628U11
ATCTTATAATTATCGTGTACAAACCGTTAATGCTAAAGATTTTTCTAAATCGCATTGCCAGGCTGTTTAT
TTCTCTACTACACCACCTCAGCAGCAACAAAACTTAATTCAGAATTATCCATATCGTTCTTTGCTTTCTT
TAAGTATTAATAATCCAGAATGTGAAGTTGGTAGTATCTTTTGTTTATATAATCAAAATAATTACACCAC
TTTTAAAGTTAACTTAGATGCATTAAGCCATTCCAAGGTCCATATTGATCCAAGGGTTTTACTCTTGGCT
AAGAACGCGGAGTAAGGATTATG
>ACB_C5628U24
ATCTTATAATTATCGTGTACAAACCGTTAATGCTAAAGATTTTTCTAAATCGCATTGCCAGGCTGTTTAT
TTCTCTACTACACCACCTCAGCAGCAACAAAACTTAATTCAGAATTATCCATATCGTTCTTTGCTTTCTT
TAAGTATTAATAACCCAGAATGTGAAGTTGGTAGTATCTTTTGTTTATATAATCAAAATAATTACACCAC
TTTTAAAGTTAACTTAGATGCATTAAGCCATTCCAAGGTCCATATTGATCCAAGGGTTTTACTCTTGGCT
AAGAACGCGGAGTAAGGATTATG
>ACB_C5689U1
TTCCCCTTCTAAAGGGCAAAAGTGAGTATGGTGCCTATCTAACATCTCAATGGCTAAGGCGTCGAGCAAA
GCCCGCTTATTTTTTACATGCCAATACAATGTAGGCTGCTCTACACCTAGCTTCTGGGCGAGTTTACGGG
TTGTTAAACCTTCGATTCCGACCTCATTAAGCAGCTCTAATGCGCTGTTAATCACTTTACTTTTATCTAA
TCTAGACATCATTAATTCCTAATTTTTGTTGACACTCTATCATTGATAGAGTTATTTTACCACTCCCTAT
CAGTGATAGAGAAAAGTGAAATG
>ACB_C5689U3
TTCCCCTTCTAAAGGGCAAAAGTGAGTATGGTGCCTATCTAACATCTCAATGGCTAAGGCGTCGAGCAAA
GCCCGCTTATTTTTTACATGCCAATACAATGTAGGCTGCTCTACACCTAGCTTCTGGGCGAGTTTACGGG
TTGTTAAACCTTCGATTCCGACCTCATTAAGCAGCTCTAATGCGCTGTTAATCACTTTACTTTTATCTAA
TCTAGACATCATTAATTCCTAATTTTTGTTGACACTCTATCATTGATAGAGTTATTTTACCACTCCCTAT
CAGTGATAGAGAAAAGTGAAATG
>ACB_C5739U0
GCCACAAATACTAATGGTTCTCTAAAGCTCTTTTCTGTAGCTGCATAATAACGAACACGGGTTTGGTTGA
ATTCACCAATCACTTCAAATGGAGTGCTTTGTGACAATACTAATGTTTGAGGACGAAATAGTCGGGTAGA
GAGGTGCTTGATTTGACTTTGTTCTGAGACAAGGGACTTTAAGCGTTTCATCTTGTTTTACCAACTATAC
TAAAGATTGATTGAAGTCTAAGCGATAATTTTCAGGTTTACCTTGACCTTAAATACCTTAGGCACTCAAA
ATGATGATAGTTTTTAGTACATG
>ACB_C5739U1
GCCACAAATACTAATGGTTCTCTAAAGCTCTTTTCTGTAGCTGCATAATAACGAACGCGGGTTTGATTGA
ATTCACCAATCACTTCAAACGGAGTGCTTTGTGACAATACTAATGTTTGAGGACGAAATAGTCGGGTAGA
GAGGTGCTTGATTTGACTTTGTTCTGAGACAAGGGACTTTAAGCGTTTCATCTTGTTTTACCAACTATAC
TAAAGATTGATTGAAGTCTAAGCGATAATTTTCAGGTTTACCTTGACCTTAAATACCTTAGGCACTCAAA
ATGATGATAGTTTTTAGTACATG
>ACB_C5877U10
AGTGGTAAAATTAAATTACTTATATATCAATAATTAAAAACGATATTCCCAAATCATATGATTAGAAGGC
CCTGACATCCCCCTTTTAATTATTTTATCCTACTCATATTTCATCATTTTTATTTTTGTCTCTATACCCA
GAGTTTTGCATCTAATTAATTTTCGAGATTTTTTATAACAGTCAGATTTTATTATCTTTTTATCTTAAAA
CTTCTGCAAATATTGAGATTTGGACAAATCTTTTTCTGGTTTATACATGACGCAAATTTAATTTTTATTT
TTAAGAGGAGAAAAATTCTTTTG
>ACB_C5877U7
AGCGGTAAAATTAAATTACTTATATATCAATAATTAAAAACGATATTCCCAAATCATATGATTAGAAGGC
CCTGACATCCCCCTTTTAATTATTTTATCCTACTCATATTTCATCATTTTTATTTTTGTCTCTATACCCA
GAGTTTTGCATCTAATTAATTTTCGAGATTTTTTATAACGGTCAGATTTTATTATCTTTTTATCTTAAAA
CTTCTGCAAATATTGAGATTTGGACAAATCTTTTTCTGGTTTATACATGACGCAAATTTACTTTTTATTT
TTAAGAGGAGAAAAATTCTTTTG
>ACB_C5946U0
GTCTTTTTTAGGTCGTGATGATAAAGGGCTGTATTCAGTTCGCATCGGCTGGCAAGTGTACGCATCTAAT
GCTAATGGCTCAGTTCTTTACAAAGTTAAAGACGGATTTAAGACGCCTTTAAATGTGTTCAGGTTCCAAA
CTGACTATCCAAAAGTTTGGAATGAACTCACACAAGAAATTGATTTTCAGCGCAGAAAGCAGCTCGCTAT
AAAACTGCGTGAAACAAATATCCCTACCTATGACCGCAAAGCTTATAAAACTAAGCGCGGCTTCACTGGC
TCAAGATAAGGATAATAAAAATG
>ACB_C5946U52
GTCATTTTTAGGCCGTGATGATAAAGGGCTGTATTCAGTTCGCATTGGCTGGCAAGTGTACGCATCTAAT
GCTAATGGCTCAGTTCTTTACAAAGTTAAAGACGGAGTTAAGACGCCTTTAAATGTGTTCAGGTTCCAAA
CTTCTTATCCAAAAGTTTGGAATGAACTCACGCAAGAAATCGATTTTCAGCGCAGAAAGCAGCTCGCTAT
AAAACTGCGTGAAACAAATATCCCTACTTATGACCGCAAAAACTATAAGCGTTCTCGCGGCTTCACTGGC
TCAAGATAAGGATAAGAATAATG
>ACB_C5978U2
AGAAGAATATTGATGTCACTTCATACATGACGCTTGCATACGGCAAAGTGCTTCAAGACCCTGTTTTAGC
GGAGATTGCAGCAGCTCATAAAGCAACGACAGCGCAAATTGCATTAGCATGGGCATTGCAGCGTGGTTTT
GCAGTCATTCCATCTTCGACTAAACGTGAAAACCTGATTAGTAATTTAAAAGCACAGGATATCGAGTTAA
CTGCGGCTGAAATGCAAATGATTGCCGAACTCGACCGTAACAGTCGTGAAGTTAGCCCAGAGCCATGGGC
ACCAGTTTGGGACTAAACTCATG
>ACB_C5978U9
AGAAGAATATTGATGTCACTTCATACATGACGCTTGCATACGGCAAAGTGCTTCAAGACCCTGTTTTAGC
GGAGATTGCAGCAGCTCATAAAGCAATGACAGCGCAAATTGCATTAGCATGGGCATTGCAGCGTGGTTTT
GCAGTCATTCCATCTTCGACTAAACGTGAAAACCTGATTAGTAATTTAAAAGCACAGGATATCGAGTTAA
CTGCGGCTGAAATGCAAATGATTGCCGAACTCGACCGTAACAGTCGTGAAGTTAGCCCAGAGCCATGGGC
ACCAGTTTGGGACTAAACTCATG
>ACB_C6154U0
AATGCACTGTATACCGATATGGGCAGGGCGAAGCGCTAAAGTACAACAATCTTATTGTTAGCTATTGTCT
TGGCGTTCCAGAAAATCTTTAAACTCAATAGTATAAAGCCGTAACAGCACCATGGTTAACGCAAAAATAA
TTGGCCCATAAATCAAACCAATTAAACCAAAGAGTTGCAAACCACCTGAGGTATCCCCAGAAATTCTGTA
GTTAAAATAAAATGTTAGTTGATTGGGGAACATTCATGGCGGTTCCTGATCTGATCATTCGCCAAAACTC
CCACACCGCGGATGCTCACCATG
>ACB_C6154U1
AATGCACTGTATACCGATATGGGCAGGGCGAAGCGCTAAAGTACAACAATCTTATTGTTAGCTATTGTCT
TGGCGTTCCAGAAAATCTTTAAACTCAATAGTATAAAGCCGTAACAGCACCATGGTTAACGCAAAAATAA
TTGGCCCATAAATCAAACCAATTAAACCAAAGAGTTGCAAACCACCTGAGGTATCCCCAGAAATTCTGTA
GTTAAAATAAAATGTTAGTTGATTGGGGAACATTCATGGCGGTTCCTGATCTGATCATTCGCCAAAACTC
CCACACCGCGGATGCTCACCATG
>ACB_C6259U1
TTTGACGATAATCAAAATACTGACCTGCAAAGAAGCGCTGCATACGTCGATAAAATGATTGTGGTAAGCA
CTTGATGGGCAAGGCTTTAGATGCAGAAGAAAGATTACATGTTTGCTTTAAAATAATCACAAGCATGATG
AGCGCAAAGCACTTTAAATGTGACTTGTTCCATTTTAGATATTTGTTTAAGATAAGATATAACTCATTGA
GATGTGTCATAGTATTCGTCGTTAGAAAACAATTATTATGACATTATTTCAATGAGTTATCTATTTTTAT
CGTGTACAGAGGAGCTAATCATG
>ACB_C6259U2
ATTCAGCACATATGTGTATGATGATGCGTGGTGTAGGTAAACAAGAATCTACCACTCGTACAGTTTCATT
TGTCGGAGATTTTAAAACCGATAAAGAAGCGCGCCGTGAATTCTTAAGTGCAGTACCAGAAAGCTACTAA
TATAGTTTTTACTGCCTAAATAAAAGCCCGACAATGTTGGGCTTTTTTTATAGCTGAACGCGATAAACTT
CGACCAATTCTATAAAATATAACAATTAAATTAGGTGATTTTTGTTATAAAAGTAGGCATCTTTCTTTTT
AAATAATTTATGAGCTAATCATG
>ACB_C6259U6
TTCAGCACATATGTGTATGATGATGCGTGGTGTAGGTAAACAAGAATCTACCACCCGTACAGTTTCATTT
GTCGGAGATTTTAAAACCGATAAAGAAGCGCGCCGTGAATTCTTAAGTGCAGTACCAGAAAGCTACTAAT
ATAGTTTTTACTGCCTAAATAAAAGCCCGACAATGTTGGGCTTTTTTTATAGCTGAACGCGATAAACTTC
AATCCAATTCTATAAAACATAACAATTAAATTAGGTGATTTTTGTTATAAAAGTAGGCATCTTTCTTTTT
AAATAATTTATGAGCTAATCATG
>ACB_C6259U65
AATTTGACGATAATCAAAATACTGACCTGCAAAGAAGCGCTGCATACGTCGATAAAATGATTGTGGTAAG
CACTTGATGGGCAAGGCTTTAGATGCAGAAGAAAGATTACATGTTTGCTTTAAAATAATCACAAGCATGA
TGAGCGCAAAGCACTTTAAATGTGACTTGTTCCATTTTAGATATTTGTTTAAGATAAGATATAACTCATT
GAGATGTGTCATAGTATTCGTCGTTAGAAAACAATTATTATGACATTATTTCAATGAGTTATCTATTTTT
ATCGTGTACAGAGGCTAATCATG
>ACB_C6294U1
GGGTGCATCAAATTCTTGTATGATGTTGATTTTTTGAGTTTTTAACATCTTGTTCCCTCTAAAGTAAATT
TGACATGAGTAATTGTCAGAATTTGGATATTAGCATGCTTTTCACTAGGCTGGAATTCTAGTTCGTCGGC
GTGATTTCATCTCTATATTGCACGTTTTTTGTTAGAAGTGGAGCCTTAATTCATTTGCATTTGAGCAATA
TGCCTTACGTGAAAAATAACAATCGTTGCAAACCGTAAAGAAAGCCTCCTCATAATCAAATGACAATTAT
AGGAAATAGAGGAATAACAAATG
>ACB_C6294U11
GGGTGCATCAAATTCTTGTACGATGTTGATTTTTTGAGTTTTTAACATCTTGTTCCCTCTAAAGTAAATT
TGACATGAGTAATTGTCAGAATTTGGATATTAGCATGCTTTTCACTAGGGTGGAATTCTAGTTTGTCGGC
GTGATTTCATCTCTATATTGCACGTTTTTTGTTAGAAGTGGAGCCTTAACTCATTTGCATTTGAGCAATA
TGCCTTACGTGAAAAATAACAATCGTTGCAAACCGTAAAGAAAGCCTCCTCATAATCAAATGACAATTAT
AGGAAATAGAGGAATAACAAATG
>ACB_C6346U1
TTTGGTCTTTAGCAAGCCTTTATTCATCTTTACAAGTAAAAGGCAAAATACCAATGACCATTCTTCAGCC
AATCCACTCTTAAAGAGTCAACACAAAAAGGCTCAGCGAAATTAAAAACAATAAAAATCTTGGTGCTTGT
ATCTTACACAGACTGTGTTGTCTTCTTAGGCCAGAACAATGTCATCAAAATTAAAACTTATACAAATATA
GTAATTTCAAAAAACTCAACTCAACCATTTTCACAAAAACATAGCAAATCCAAACTTTTATCAGTGCATC
TAAACAGGCATGATGAATTGATG
>ACB_C6346U17
TTTGGTCTTTAGCAAGCCTTTATTCATCTTTACAAGTAAAAGGCAAAATACCAATGACCATTCTTCAGCC
AATCCACTCTTAAAGAGTCAACAAAAAAAGGCTCAGCGAAATTAAAAACAATAAAAATCTTGGTGCTTGT
ATCTTACACAGACTGTGTTGTCTTCTTAGGCCAGAACAATGTCATCAAAATTAAAACTTATACAAATATA
GTAATTTCAAAAAACTCAACTCAACCATTTTCACAAAAACATAGCAAATCCAAACTTTTATCAGTGCATC
TAAACAGGCATGATGAATTGATG
>ACB_C6357U105
TTCTAATCTTGGCGACCCATTAATGGCCAAAGAAAAAAGTAAAAATGATGCTAAAGAGTTAATAAATCAA
ATTATTTTCATCACTCATATATCAAAAAGTTATAAATTCCACATTCAAGTACATACTTATGAAGTTAAAG
ATAGAATTCAACCATTATGCGTAAATTATGACGAATTAAGTACTAGCGCATTAAGTGATGAAATTATTTA
CAATGTCGATTTTAGCTTTTCACAAAGGAATAATATGGCAGAGTAAAACTTGAAGTGCGACATAAACCAC
CTAATTAATTTAAAGGGTTTATG
>ACB_C6357U121
AGGAAAGCCTCCTGAATGGTCACCAGTACATTTTAATTTTGGGAAAATTCCTAATTACGATAAACAAGGT
GTATATGCGTTTATCAAAGGGGATTTAGTGACTTATATCGGTGTTGGCACTTCTAGAGGTGCTGGCCGTT
ATCGTGGTAATGGCTTAAGCGCCAGGGTAATGAAATATTGCCGATGGAATGAAGATAAAACTGAATATAT
TGCGATAGATCCAAGATTAAAAGATGCTGGATCCATGGCAGAGTAAAACTTGAAGTGCGACATAAACCAC
CTAATTAATTTAAAGGGTTTATG
>ACB_C6374U14
CCATTGTTTACTACTGAAGAGTTAGCATCTGCCGATGTAAGCCTTGCGCTTTATCCGCTTTCTGCTTTCC
GTGCCATGAACAAGGCAGCCGAAACTGTGTATGAAACCTTGCGTAAAGAAGGCACGCAAAAGAATGTGGT
TGATATTATGCAAACGCGTAAAGAGTTATATGAACGCATTAACTACTACGCGTTTGAAGACTACTTAGAC
AACGCATTTGCTAAAAAGAAATAAGAAGTAAAACACGGTACATATGCCGTGTTCCCCAAATAATTTAAAT
AGATAGGAAAGGACAATCTTATG
>ACB_C6374U7
TTGAAGACTACTTAGACAACGCATTTGCTAAAAAGAAATAAATAAGCCCTCTTTTAAAAGAAGGGGAAGC
GATGGTCTTGGCTATCGTGAGGGCGGCATGGATGCCGCTACGTTGGACTGCGATATAGGGATATATCGTC
AGACCAACAAGGATTTTTGCTTACTTTTCATCCGTGAAAAGTAAGGCGAACGGCAGGTTAATCCAAAAAT
TGGATGAGAACTCGGCAAGACGCTGTCGCGTTTTCACCCAAGTAAAAATTGAACAAACAACAAATTCTGG
TTGATATAAAGGATGATTCTATG
>ACB_C6458U2
CTTAGCGATTGCTGAAGCATCTCACAATGTGGTGCTGATTCAAATGATGCGAAGTCTATTTGATTTGCTG
CAATACAACGTCTTGTTAGGGCGTAAAAAAGTTTATAACGACCCCGTAAATGGTGACTTGCTCAGCGAGC
AGCATTTTCAGGTGATGGATGCTATTGATCGTAAAGATCCCGAGGCCGCACGCCAAGCTGTCTGCGGTCA
TATTGAATTTGTGATTAATCATGTGCGTTCTCTGGATGAAGATGAAGCTCGCCAGAAACGTGCAAACCGT
TTAAATAGAGTTGATTCAAAATG
>ACB_C6458U7
CTTAGCGATTGCTGAAGCATCTCACAATGTGGTGCTGATTCAAATGATGCGAAGTCTATTTGATTTGCTG
CAATACAACGTCTTGTTAGGGCGTAAAAAAGTTTATAACGACCCCGTAAATGGTGACTTGCTCAGCGAGC
AGCATTTTCAGGTGATGGATGCTATTGATCGTAAAGACCCCGAGGCCGCACGCCAAGCTGTCTGCGGTCA
TATTGAATTTGTGATTAATCATGTGCGTTCTCTGGATGAAGATGAAGCTCGCCAGAAACGTGCAAACCGT
TTAAATAGAGTTGATTCAAAATG
>ACB_C6511U4
GCTGCTGGAGCTGCTTTAGATGGTGCTAGCAGTGGTACAACAGTTGGGGGAGCTATAGGTGCATTTGCAG
GAGGAGCACTTGTTGGTGGTGCTAGAGGAATTGCTGGTGGTGGTGCTATTGGGGCAGCAGCTGGAGCAGT
TATTGGAGGCGCAATCGGTGTATATGACTATTATCAAGGAAAAGATGGTAATGACTACTGTGAAGATGGT
GGTAATTACTAATAATACAAGATTTAATTTTTTCTAAATTCACTTAATTGGCTGAGATAATCAGCCAATT
TTATTTATAGCTGGGTTGTTATG
>ACB_C6511U5
TACATGAGCTAGATATTATTAGTGGTGGTTCCAACGCTACTGATTGTAAAAATGATGTTCTTGCTGGAGC
AGGTCTTGGGGCTACTGCAGGTGCAGCAGCTACAGCTTGGGCTGGAGCTTGGGCTGCTGTAGGAGCAGCT
GTAGGAGCAGTAGTTGGAGGCGCTGCAGCAGCTGCAAATAGTTCCGCATGTCAAGCTGGTAACGATTATT
GCGAAGATGGCGGTGATTATTAAAAATATAATTAAATTTCATTAATTTACTTTGGCTGAGATAATCAGCC
TTTTTTATATCTGGGTTGCTATG
>ACB_C6518U1
TCGGTGCTTATTTCAAAGATTTTTTGAATAATATCGTATTATCTAAAAATCTTTTTAAAAGACAAAAACA
TATTTTTAAAAACGACTCAGTGAATATATAAATTAAAAAAAGCTTTTGTAAAAAATAAATATTTAGAAGG
ACATTAAATTTGAAAAATTTAAAATAATGATCAAAAAATTATCTCTTTTTTGGAAAATTGTTCAAAAATA
GATTATTCATCAAGGATTCAGTAGCATTTTTCTAATCCTATGTTATATATACCAGAGTTTAAAGCACTCT
TTGCATTTACTTGAGAAAGCATG
>ACB_C6518U9
TCGGTGCTTATTTCAAATATTTTTTGAATAATATCGTATTATCAAAAAATCTTTTTAAAAGACAAAAACA
TATTTTTAAAAACGACTCAATGAATATATAAATTAAAAAAAGCTTTTGTAAAAAATAAACATTTAGAAGG
ATATTAAATTTGAAAAATTTAAAATAATGATCAAAAAAATATCTCTTTTTTGGAAAATTGTTCAAAAATA
GATTATTCATCAAGGATTCAGTAGCATTTTTCTAATCCTATGTTATATATACCAGAGTTTAAAGCACTCT
TTGCATTTACTTGAGAAAGCATG
>ACB_C6686U1
TACGCTTCTGTTTATAAAAACAAAACGCTGGAAGGTTTCATTCCTGCACTGAATCAAAGTGTGATGTTTA
AAGTGAAAAATATTGATGCCGAAGGCGAATTTGCCACCATTAAAACCACACGTCAGACCGGTGGTTATGA
TATTCGTAGTTTTAAATTACATTTGGTGCCTGAGCGTCCTGTCAAAGACTTAAAAGTGGGCATGAGTGTT
CTATTTAAAATTAAAGAAGAAAAATAAAACATGTTTGCCAGCATATTACGTGAACTAAAATATTTAAGAA
GCAATAAATGGGATTTGTGTATG
>ACB_C6686U43
GTTGTCAGCATTTTAGAAGATGATGATTTGTGGGTTAGTTTAAATGTCGGTGAAAACCAATACGCTTCTG
TTTATAAAAACAAAACACTGGAAGGTTTCATTCCTGCGCTAAATCAAAGTGTGATGTTTAAAGTGAAAAA
TATTGATGCCGAAGGTGAATTTGCCACCATTAAAACCACACGTCAGACTGGTGGTTATGATATTCGTAGT
TTTAAATTACATTTGGTGCCTGAGCGTCCTGTCAAAGACTTAAAAGTGGGCATGAGTGTTCTATTTAAAA
TTAAAGAAGAAAAATAAAACATG
>ACB_C6686U9
TACGCTTCTGTTTATAAAAACAAAACACTGGAAGGTTTCATTCCTGCGCTAAATCAAAGTGTGATGTTTA
AAGTGAAAAATATTGATGCCGAAGGTGAATTTGCCACCATTAAAACCACACGTCAGACTGGTGGTTATGA
TATTCGTAGTTTTAAATTACATTTGGTGCCTGAGCGTCCTGTCAAAGACTTAAAAGTGGGCATGAGTGTT
CTATTTAAAATTAAAGAAGAAAAATAAAACATGTTTGCCAGCATATTACGTGAACTAAACTATTTAAGAA
GCAATAAATGGGATTTGTGTATG
>ACB_C6717U0
AAGCGCACTACTTGAACACGACGCTGTGATTGAAGCCGCAGTAATAGGCGTGCCTGATCCGGATCGCACT
GAAGTGGTTAAGGCTTTTGTAATTTTAGCTGCGGGCGTACAACCTTCAGATGCGCTTGCTGAAGAACTCA
GCCAGTTTGTTAAAAGACGACTTTCTGCTCATGCTTACCCACGATTAGTTGAATTTGTGAGTGAATTACC
TAAAACTCCAAGTGGCAAAATTCAGCGCTTTTTATTGCGTAATCAAGAAATTGCTAAACAACAAGCTAAA
GCAGGGTAAAGGAAATAATAATG
>ACB_C6717U1
AAGCGCACTACTTGAACACGACGCTGTGATTGAAGCTGCAGTAATAGGCGTGCCTGATCCGGATCGCACT
GAAGTGGTTAAGGCTTTTGTAATTTTAGCTGCGGGCGTACAACCTTCAGATGCGCTTGCTGAAGAACTCA
GCCAGTTTGTTAAAAGACGACTTTCTGCTCATGCTTACCCACGATTAGTTGAATTTGTGAGTGAATTACC
TAAAACTCCAAGTGGCAAAATTCAGCGCTTTTTATTGCGTAATCAAGAAATTGCTAAACAACAAGCTAAA
GCAGGGTAAAGGAAATAATAATG
>ACB_C6751U0
CATATGGCTGTGATATAAAAACTGTATATGGCTCTTAGGGGAGCCATATACAAAGCAATTTAAACGGATT
AAATTGCATAAAGGGATGAATTTACAAAAAAACGATCAAATCCTTCAATGAAATGGGAAAAATTGACAAT
TCTCTAAACTTTAGCCTTCACAATTTTAAGGTTTAGGTTTTAGTATTCCTTTCATTGTAAATTTGAAGAA
ATATAGGGATATCAACACTCAATGTTCAAATCATTTTTTCCATCACCACGGTATTTCTTTATATCTGCGG
TTATTTGGATCGCGCTTAATATG
>ACB_C6751U1
CATATGGCTGTGATATAAAAACTGTATATGGCTCTTAGGGGAGCCATATACAAAGCAATTTAAACGGATT
AAATTGCATAAAAGGATGAATTTACAAAAAAACGATCAAATCCTTCAATGAAATGGGAAAAATTGACAAT
TCTCTAAACTTTAGCCTTCACAATTTTAAGGTTTAGGTTTTAGTATTCCTTTCATTGTAAATTTGAAGAA
ATATAGGGATATCAACACTCAATGTTCAAATCATTTTTTCCATCACCACGGTATTTCTTTATATCTGCGG
TTATTTGGATCGCTCTTAATATG
>ACB_C677U0
AAAAGCAAAATTGCTGCTGGGATTTTTGCTCTATTTCTTGGGGGTATAGGAGTTCATAAGTTTTACTTGG
GCAAAGTCGGTATGGGGATACTTTATTTGATTTTTTGCTGGACGTTATTGCCTGCAATAATTGCATTTTT
TGAGGGCATAATTTATCTATGCACCTCTGATGAAGATTTTGCCAAAAAATATGGCTGATTAACTTGCCAT
AAATAACCTTAAAAAGCCTTGCTATTGCAAGGTTTTTTTATTTTAGCTCAGCCCCTTTCAAGGGGCTTTT
TTAATGCCAGTGAGGAAGTTATG
>ACB_C677U1
CCAATATACAGAGAATTCCGATAAAATTACTATTAAACAAATTGTAGAATTGAATCATGAATTGAAAAAA
TTTTGTAGTCTAAAACCAAATTGTGAATTCATTAATTCTTATGGATTATTTGCAGATTCGGCAGGATTTT
TAAAAAAATCCTATGATACTGGAGATGGAATACATCTTAATACTGAGGGATATAATCTCTTGATTAAGAT
ATTGAAAGTTAAAATTAATTGAATTTAAACAATTAAACCTTTTTTGAAACTGCCTCACGGCAGTTTTTTT
GTGCCTGTGAGATAGTAATTATG
>ACB_C6821U0
AATTTGTAATCTTGGAAAATCTGCACCTCGAAACCACCACTCATCACGAGGAATAAGTGACCAGAAGCTT
AACCAAATCACCACTACTGCCAGTACTTCGATATAAATCATTGAAATTACTCTTTTAAGATGATTTGTTT
TTTAATGTTTTTGTCATCTTTATCAATTTTGTATGTAACATAAACAAGATATTCTACTCAATAAAATTGC
TGTTTTGATTCTGTAACGCTTGCAGTTGTGAGCACTTTTGATACACTCAACTCCCCCTTTAACAATTTTA
ACGCACCGAGGCAAAATGACATG
>ACB_C6821U21
AATTTGTAATCTTGGAAAATTTGCACCTCGAAACCACCACTCATCACGAGGAATAAGTGACCAGAAGCTT
AACCAAATCACCACTACTGCCAGTACTTCGATATAAATCATTGAAATTACTCTTTTAAGATGATTTGTTT
TTTAATGTTTTTGTCATCTTTATCAATTTTGTATGTAACATAAACAAGATATTCTACTCAATAAAATTGC
TGTTTTGATTCTGTAACGCTTGCAGTTGTGAGCACTTTTGATACACTCAACTCCCCCTTTAACAATTTTA
ACGCACCGAGGCAAAATGACATG
>ACB_C6847U1
CCGTTCATTTTTGATTTACGCGATATTGCTATTCAAACCATTAACGCGGTCATCATGGTGGTTGTAGGAC
TACTTATGATTTCTAATATTAAATATTATTCATTTAAGCAAATGGATCGTAAGCGTGTTCCTTTTGTAGT
TATGTTGCCAGTAGTACTGATTTTTGCAGCAATCACTTATAATATTCCAATGGGTATTTTGATTGTATCA
ATCATCTATGCTCTATCAGGTTTTGTTACCACACTTTTAGCTAAAAAAAATAACGAGACCATCAAAACAT
AAAATTAGATGAGGTTCGGTATG
>ACB_C6847U5
CCGTTCATTTTTGATTTGCGCGATATAGCTATTCAAACCATTAACGCGGTCATTATGGTGGTTGTGGGGC
TGCTTATGATTTCTAATATTAAATATTACTCATTTAAGCAAATGGATCGTAAGCGTGTTCCTTTTGTAGT
TATGTTGCCAGTAGTACTGATTTTTGCAGCAATCACTTATAATATTCCAATGGGTATTTTGATTGTATCA
ATCATCTATGCTCTATCAGGTTTTGTTACCACACTTTTAGCTAAAAAAAATAACGAGACCATCAAAACGT
AAAATTAGATGAGGTTCAGTATG
>ACB_C6964U12
GTTATTTAGCCTGAATTTTTAAATGTATTTGTAAAAATATATTGTTATGTAGGTTTGAGTAATAATAAGT
ATGGTGAGTATTTAAAAAGTAAAAGTAGCTAATAATTTATAAATATTTTAACTAAGAAAATATTTATTTA
AATAATGAAGTTGGAGTTTTTATTTGAAATTTAAATTATATACATTTAAAAAGATTGAAACATAGCATGG
GTATAAAAATATTTTAAATCTCTTATCTTAAATTTATCCGTTCAATAAAAGCGGTAGCGACTTATAATTT
TAATATAGGAAGATATAACTATG
>ACB_C6964U24
GTTATTTAGCCTGAATTTTTAAATGCATTTGTAAAAATATATTGTTATGTAGGTTTGAGTAATAATAAGT
ATGGTGAGTATTTAAAAAGTAAAAGTAGCTAATAATTTATAAATATTTTAACTAAGAAAATCTTTATTTA
AATAATGAAGTTAGAGTTTTTATTTGAAATTTAAATTATATACATTTAAAAAGATTGAAACATAGCATGG
GTATAAAAATATTTTAAATCTCTTATCTTAAATTTATCCGTTCAATAAAAGCGGTAGCGACTTATAATTT
TAATATAGGAAGATATAACTATG
>ACB_C699U0
TTTTATTTATTCTTGCATTTGGTCGAATTGAAGTAGCTTCTTACTATGGTAAAGAAACGGTTTGGTCTGG
AGTTATGATAGCAACAGGAATCGGAATTATATTTAATGGATTCCTTGCAGGCTACTTATTTCAAAAAGTA
GCTAGTATTCTTCGTTACCATGAGAATAAATAATATCTTGCATAAGCACCCTAGGATGCTTTTTAAAATT
GGTTTAACTACCCTGCTTGGTAATTATATTTAACTTAAAAAGAACTACCCACTCATTGAGTGGGTTTTTT
ATTGCCTAGAGGAAAGTAAAATG
>ACB_C7029U0
TGAAGTTGGCTTTAAATTGAGTTGCTGTAAGAATACTTTCTAGATTATTGATTTGATATGTATTGAGATT
GCTTTGTAGCTGTTCTGAATCAACTAAAATCCACAAAGATTCATTAGATGTTTGTTCAGGAAAAGTTGTA
TAAGTTGTAAATTTCATGGCTGCCGTGATTGCCTATAGAAAGTTATGTTGGATTAAAACATTGAAACACT
TTCAAGCATAGCGTTGCAATGTGCGGTTTTATATTTTTAACATTCGGGTAAACTAGCGTTCGTCCCGATT
AGCCTTTTGGAAGTATTAATTTG
>ACB_C7029U1
TGAAGTTGGCTTTAAATTGAGTTGCTGTAAGAATACTTTCTAGATTATTGATTTGATATGTATTGAGATT
GCTTTGTAGCTGTTCTGAATCAACTAAAATCCACAAAGATTCATTAGATGTTTGTTCAGGAAAAGTTGTA
TAAGTTGTAAATTTCATGGCTGCCGTGATTGCCTATAGAAAGTTATGTTGGATTGAAACATTGAAACACT
TTCAAGCATAGCGTTGCAATGTGCGGTTTTATATTTTTAACATTCGGGTAAACTAGCGTTCGTCCCGATT
AGCCTTTTGGAAGTATTAATTTG
>ACB_C7034U0
CCAGCACCTTTTCTGGGTCATGTCCTAGTTTTTCCAGATATTCAAATAATAACTGAACATAGATTTCAGA
AATCCTTCTTCTATACAACGGCTTATTCAATCCATTCATTCCGTATAGTTCTAATTTGGCGCCCATTATC
AATTAGTGTACTTAAAGCTTTCAAGCAAAAGCAAATAACTAAAAATACCTGCTCAATCCAAATTTTGGCG
CAAAGTGTCAAGCAATATGGCAGCTTTCATCAAGCCCAATCTCATTATTTTTCAGAAGATAGTGTTATAG
CCAATATTGAGAAAAATACGATG
>ACB_C7034U1
TTTGACCCACATGTAAACCAATGAAAGGGTCATTTAAATAATCTTTGGCAATAATGAGAAGACTTTCCCA
ATGATCGATATCTACGCCTTCTAAATGATTTGAATCTGCTTTAGGCCACGGTTCACCCAATACCTTTTCT
GGGTCATGTCCTAGTTTTTCCAGATATTCAAATAATAACTGAACATAGATTTCAGAAATCCTTCTTCTAT
ACAACGGCTTATTCAATCCATTCATTCCGTATAGTTCTAATTTGGCGCCAAATATCAACTAGTGTACTTA
AAGCTTTCAAGCAAAAGCAAATG
>ACB_C7034U35
CATTTAAATAATCTTTAGCAATAATGAGAAGACTTTCCCAATGATCGATATCTACGCCTTCTAAATGATT
TGAATCTGCTTTAGGCCATGGTTCACCCAGCACCTTTTCTGGGTCATGTCCTAGTTTTTCCAGATATTCA
AATAATAACTGAACATAGATTTCAGAAATCCTTCTTCTATACAACGGCTTATTCAATCCATTCATTTCGT
ATAGTTCTAATTTGGCGCCAATTATCAATTAGTGTACTTAAAGCTTTCAAGCAAAAGCAAATAACTAAAA
ATACCTGCTCAATCCAAATTTTG
>ACB_C7064U0
GCAATTCTTAAGTTAAGCTCAATACTTTTTGATGTTCTAGTAATTTTTAGAGTATTTACAAGTCCTGCTA
ACAGACGAGCAAGAAAACGCCCAAATTGAATGGGTTGGCGGCTAAATGTTTTGAGTAATTGATAGTTCAT
GCTTTTTGAATCTGGTCTAGTCATCTATAGCAGTAAGTAAGGAAGAAACAACAAGTAAAAAAAGACAAAA
ATATTATAAATGAAATCATATTATTTAGACAGTTTTTATCAAATCAACGTATATAATGACATCATTTCGA
TTGATTTGGATTGGAATTTTATG
>ACB_C7064U17
AACTCAAAATATGAAGTTAATTCGTTTCTTACAGCTTTTTCTGTAATCGCTATACGCTGCTGAGGTGTTA
AATACGGAAGCGCAATTCTTAAGTTAAGCTCAATACTTTTTGATGTTCTAGTAATTTTTAGAGTATTTAC
AAGTCCTGCTATCAGACGAGCAAGAAAACGCCCAAATTGAATGGGTTGGCGGCTAAATGTTTTGAGTAAT
TGATAGTTCATGCTTTTTGAATCTGGTCTAGTCATCTATAGCAGTAAGTAAGGAAGAAACAACAAGTAAA
AAAAGACAAAAATATTATAAATG
>ACB_C7064U4
AACTCAAAATATGAAGTTAATTCGTTTCTTACAGCTTTTTCTGTAATCGCTATACGCTGCTGAGGTGTTA
AATACGGAAGCGCAATTCTTAAGTTAAGCTCAATACTTTTTGATGTTCTAGTAATTTTTAGAGTATTTAC
AAGTCCTGCTAACAGACGAGCAAGAAAACGCCCAAATTGAATGGGTTGGCGGCTAAATGTTTTGAGTAAT
TGATAGTTCATGCTTTTTGAATCTGGTCTAGTCATCTATAGCAGTAAGTAAGGAAGAAACAACAAGTAAA
AAAAGACAAAAATATTATAAATG
>ACB_C755U0
AAATTAAAAAACAAAGATTTTTAACTCCCAACTATCCGCTTCTCAAGCATCTCCATAAAGGTTTTTAAAA
TAATATTATGATTTTTGCCTTTCTTCTATCCTCATTTACTTTTTTAAAGCTATGAAAGCTAATGTAATTT
TAGAAATTATTAAAATTAAAACCAAATTGTTGTACTTACTGATTACTATAGTCTTGGTAAGGTAAATTAT
ATCGATTAATAAAATTATTATTATGAATTTTTATGGATTTTATTATTTTTTGTGGTAAATTTTTTGCGTT
ATAAATAGGTTTTTACAAAAATG
>ACB_C755U1
TAAATTAAAAAATAAAGATTTTTAACTTGCAACGATCCGCTTCTCAAACATTTCGATAAAAGTTTTTAAA
ATAATATTGTGGTTTTTGCCTTTCTTCTATCCTCATTTACTTTTTTAAGCTATGAAAGCTAGTGTAGTTT
TAGAAATTATTAAAATTAAAACCAAATTATTGTGCTTACTGACTACTATAGTCTTGGTAAGGTAAATTAT
ATCGATTAATAAAATTATTATTATGAATTTTTATGGATTTTATTATTTTTTGTGGTAAATTTTTTGCGTT
ATAAATAGGTTTTTACAAAAATG
>ACB_C758U0
TAGACTTACAAACACTCTCAACATTGGTGAAAACAGATCGTTTTTATATTAACCGTGTATTTAAAAAAAA
CGGCACTGTTGCAAAGTTAGCGATGAGGCAGCCTTTTGTCTTATTCAAAGGCCTTACGTTTCAAAAACTC
TGCTTACCAGGCGCATTTCGCCCAGGGGATCACCATAATAAAATGCTGAGGCCTGGCCTTTGCGTAGTGC
ACGCATCACCTCAATACCTTTGATGGTGGCGTAAGCCGTCTTCATGGATTTAAATCCCAGCGTGGCGCCG
ATTATCCGTTTCAGTTTGCCATG
>ACB_C758U1
AGTCAAGCCAGGGCGATCATCACGACCGCCGGAAGCAAGATCATCATAGATATTGTCCCGTTCGATGTCA
ATGGCCATTAACACGTTCGACACCTGCGGCGCGCAAGGCGTCGTGCTGCAGGTCGAGAGACTGCGAGCCA
TCGGCTTTGGAGACGCGGGCATATCCGATCAGCATGTATCACAAACGTTGGTTTGAGGCGGCGCTTCGGC
CACGATTGCATTGACCTCTGGAAATGTATCTCAACCAGCTTCATAAACAAAGCGTCTTGAACGCTATCAG
ATTTTGAAAAAGGAACATGTATG
>ACB_C7606U10
AACTTTGCTATTGTAAAGTATGAAAGCTTAAATAAAACTTATTTAATGATATTTAAAAAATTATATTTAT
TCAATAGCTTGGTTTGCCTTGATAAATAAAGAAATAAATATTTTATTGGCAATAGTTTACTTTTTTAAAT
AATATTAATTAATCCATTGATTTGTTGAGATAATAAACATAATATCAATTCGTTAAGTATGGGTATACGG
AATTTATCCTTTTTACGTTCGAATACGTAATGGAAATAGAGGGATAGCCTTTAGCTTAACTATAAGAAAA
ACTTTTTATTGAGAATGATTATG
>ACB_C7606U18
TGAAATCCGTTTCTTTTTTAAGGCTAGTGCTCTGGCAAAAGTCAGTTTAATCATATTGAAAACGCTAATG
TAATACAACATGTGAGAGCCTAAAAAAATAGTATTTTTCGATATTAATTGTTATGTGATTCATTAAAAAA
ATTCATTAAATTATCCATTGATTTGTAGTAATAATAAACCTAATATCAAATTGTTTAGGGATGAGTATAC
AATTTTATTTAGTAGCAAATGAATGCACGATTAAAATAATGGGGAACTCATAACCTAACTATAAGAATTA
ATTTGTTATTGAGAATGATTATG
>ACB_C7635U1
CGTCAAATGGGTGCAGTAGAGGCAGAACAAAGTGGTTTGGTTGCACGTGTGTTTAGTAAAGAAGAATTAC
TTGAACAAACCTTGCAAGCCGCTGAAAAAATCGCAGCACGGTCTTTAACTGCAAACATGATGCTCAAAGA
AACCATTAATCGAGCTTTTGAGGTGAATCTCACCGAAGGTTTACGTTTTGAACGCCGCATGTTCCACTCC
ATTTTTGCAACTGCGGACCAAAAAGAAGGCATGCAGGCATTTGTTGAAAAACGGCAGGCAAATTTTAAAA
ATCAGTAAGAGATCAATAAAATG
>ACB_C7635U2
CGCCAAATGGGCGCAGTAGAGGCAGAACAAAGTGGTTTGGTTGCACGTGTGTTTAGTAAAGAAGAATTAC
TTGAACAAACCTTGCAAGCCGCTGAAAAAATCGCAGCACGGTCTTTAACTGCAAACATGATGCTCAAAGA
AACCATTAATCGAGCTTTTGAGGTGAATCTCACCGAAGGTTTACGTTTTGAACGCCGCATGTTCCACTCC
ATTTTTGCAACTGCGGACCAAAAAGAAGGCATGCAGGCATTTGTTGAAAAACGGCAGGCAAATTTTAAAA
ATCAGTAAGAGATCAATAAAATG
>ACB_C7643U0
GTCTTTTTTAGGTCGTGATGATAAAGGGCTGTATTCAGTTCGCATCGGCTGGCAAGTGTACGCATCTAAT
GCTAATGGCTCAGTTCTTTACAAAGTTAAAGACGGATTTAAGACGCCTTTAAATGTGTTCAGGTTCCAAA
CTGACTATCCAAAAGTTTGGAATGAACTCACACAAGAAATTGATTTTCAGCGCAGAAAGCAGCTCGCTAT
AAAACTGCGTGAAACAAATATCCCTACCTATGACCGCAAAGCTTATAAAACTAAGCGCGGCTTCACTGGC
TCAAGATAAGGATAATAAAAATG
>ACB_C7662U0
TGAAATCAAGTCATATTGTGGAAAATACAAGAGCTAAAGTTGCTAGTGTTTTAAGCACCCAAAAAGCTAT
CGTTCCCCAAGCTACTACAAAAGCAAAACCTTCATTAAATAATCAAAATAGATTATTAACTAATGTCACG
CCGTTTAAGCAACCTTTAAATACTCCTAACCCACAGGAAGTTGTTGTTGTAAATCAGAATAATGGTAACA
TCGGGCAGAATGTTAGTGATCGTTTCCTTGCTCATGCTCTAACTGGCGGCATTGGAATGGGGAAATTAGA
CGTTTAGTTTTGGGATATATATG
>ACB_C7662U3
TGAAATCAAGTCATATTGTGGACAATACAAGAGCTAAAGTTGCTAGTGTTTTAAGCACCCAAAAAGCTAT
CGTTCCCCAAGCTACTACAAAAGCAAAACCTTCATTAAATAATCAAAATAGATTATTAACTAATGTCACG
CCGTTTAAGCAACCTTTAAATACTCCTAACCCACAGGAAGTTGTTGTTGTAAATCAGAATAATGGTAACA
TCGGGCAGAATGTTAGTGATCGTTTCCTTGCTCATGCTTTAACTGGCGGCATTGGAATGGGGAAATTAGA
CGTTTAGTTTTGGGATATATATG
>ACB_C7754U0
TATGTTCATGGAACATAAGACTATTGCCTTTACTACAGATTCTGGATTTGTTTTTAGGGTCCTCGCAAGT
AAGCAACATCCAGTGATTTATGTTAGTAACAATGATTTTGGGTTTCATTTACTTTCAAAGCAACTTGATA
AAAACATTCATAAAGTCATGATTGGCTTCAATGAACCTAAGGAAAATAAACATTTATTTGTATCCATTAA
CGAAATATGCTGCAAGTATACATCTGAGCAAACTTATCAATATATTCTTGATCAATTAACGCTTTTAAAC
GCTAAAATGGATGAAAATAAATG
>ACB_C7756U1
CTTTTGCATCGGCATTTTCATGTAACAACATAAAACTGCCACCGGTTGCTAAAATAGCGACAAAGATGGC
AGACAGTGCAAACTGTTTGCGGGAAAATGACATGAGGTGCTCCTAGTTATTTGGATACCTGTTTTCAGAC
TTTTAGTTATGGTCCGTATGGGAGAAACAGGGTTTATGGAATGGACGGAGCATAAAAGTTTGTCAATCAC
GAATAAATATATTAAATTTGATAACACTATTCGTATTTTTATAACAATTGATGTGTTTGCACTAGAAAAT
GCATTAATAGGAGTGTGTGTGTG
>ACB_C7756U2
CTTTTGCATCGGCATTTTCATGTAACAACATAAAACTGCCACCGGTTGCTAAAATAGCGACAAAGATGGC
AGACAGTGCAAACTGTTTGCGGGAAAATGACATGAGGTGCTCCTAGTTATTTGGATACCTGTTTTCAGAC
TTTTAGTTATGGTCCGTATGGGAGAAACAGGGTTTATGGAATGGACGGAGCATAAAAGTTTGTCAATCAC
GAATAAATATATTAAATTTGATAACACTATTCGTATTTTTATAACAATTGATGTGTTTGCACTAGAAAAT
GCATTAATAGGAGTGTGCGTGTG
>ACB_C7942U0
GCAGATCGTGACAAGGTACAAATTTTAGGTGCTATGGATCTGCCAAATGGTGACGTAAAAAATGAACTTT
TTACGTTATCTGTTGAGAACTATCGGGACTTTAAAGATTTCCTAAATCAGAAAATTTCAATTGCTGTTGG
TGCAATGGCAAGTGGTCGTAATGTGATTTTTTATGTTGCTAAAGGCGCAAAGCCTGTTTTAGCAGACCAA
ATGTGAAACACGAAAAAAAACAGTGAGTTAGCGAAGCTTCTCGCTGTTTTTTCTTTCTCTTGATACTATT
CACTAAAGTGGGGATGAAAATTG
>ACB_C8034U0
CCAATAATCCTTATGGTTCGATTGCAAAGTTGCTTAGACAAGCAGCAGTAGAGAAAGCGACTAAAATTCA
TAATTCCAAAGCAGAAGATGACCAAAAAATTAAAGCAACAAAGGTTGTTGAATCTTCGTATAGCAAGACA
GAGCGAGCATTAATTTTAGAGCTTGGTCGGATTGGCAACAATGTGAATCAGATTGCTAAAGCAGTGAATA
CCGATATTGCAGGGGTAGGTACTTTTGACAAAGTGAAGTTACTTCATTTGTTGATTTCCATAGATCAGCA
GCTTCGGGAGTTACGTCCAGATG
>ACB_C8034U1
CCAATAATCCGTTTGGTTCTATTGCAAAGTTGCTACGTCAGTCCGCAATAGAGAAAGCAACAAAGATTCA
TAATTCCAAAGCAGAAGATGACCAAAAAATTAAACCAACAAAGGTGATTGAATCTTCGTATAGCAAGACA
GAACGAGCTTTAATTTTAGAACTTGGTCGAATTGGTAATAACGTGAATCAAATTGCGAAAGCAATTAATA
CAGATATTGCAGGGACAGGAACGTTTGACAAAGTAAAGCTACTTCATTTGTTGATTTCGATAGATCAGCA
ACTTAGGGAGTTACGTCCAGATG
>ACB_C8093U0
ATTCAGCTGAACTAAAGAATTTACCAATTTATAAACAATATGAAGGTAATCAGCCGAGTTCGACATTACT
TTTAAAAGAACTAAATCCATATAGTTTAGGGATGTTAATTGCTTTATATGAACATAAGGTATTTGTTCAG
TCGGTAATTTGGAATATTAATCCGTTTGATCAATGGGGTGTTGAAAAAGGTAAGCAGATTGCTGATCAGT
TACTTCCAATTTTAAATGGTGCTCAAAATGATCTTTCAACACTTGATGCTTCAACACGTGGTTTGATTAA
AATTTTATTAGGAAAAGTCGATG
>ACB_C8093U3
ATTCAGCTGAACTAAAGAATTTACCAATTTATAAACAATATGAAGGTAATCAGCCGAGTTCGACATTACT
TTTAAAAGAACTTAATCCATATAGTTTAGGGATGTTGATTGCTTTATATGAACATAAGGTATTTGTTCAG
TCGGTAATTTGGAATATTAATCCGTTTGATCAATGGGGTGTTGAAAAAGGTAAGCAGATTGCTGATCAGT
TACTTCCAATTTTAAACGGTGCTCAAAATGATCTTTCAACACTTGATGCTTCAACACGTGGTTTGATTAA
AATTTTATTAGGAAAAGTCGATG
>ACB_C809U1
AAATTCCAAATGGTAACCAAACTGCCTATTTAAGCCCAACGTATTTGGTGAACTGGAGCGGTACTTATCA
AATCTCTCCAAAAGCTTCTGCTTCAATCATTATTAATAACTTGTTTGACAAAGTGAAACGAGATGACACA
GGCGGTTGGCCGTATTATCCGATAGGATCATATTCACCATTCGGCCGTCAAGGTTGGTTGGAGTTTAACT
ATAAATTCTAAGAATGATGTATGGATGCAGTGAAGTGGTACAGCATTTGCTGCATCTTTTTATTTAAAAC
TACAGAGGATAAAACCCCTTATG
>ACB_C809U2
AAAATTCCAAACGGAGACCAGACTGCCTATTTAAGCCCAACGTATTTGGTGAACTGGAGTGGTACTTATC
AAATCTCTCCAAAAGCATCTGCTTCAATCATTATTAATAACTTATTTGACAAAGTGAAACGAGATGACAC
GGGCGGTTGGCCATATTATCCAGTAGGATCATATTCACCATTCGGCCGTCAAGGTTGGTTGGAGTTTAAC
TATAAATTCTAAGAATGATGTATGGATGCAGCGAAGTGGTACAGCATTTGCTGCATCTTTTTATTTAAAA
CTACAGAGGATAAAACCCTTATG
>ACB_C8316U0
AGACGTATACTGCAACTGTAGATAGCACAGCGGGCACATGGACAGTAAGCGTACCAGGTAGTGACTTGAC
TGCGGATGCAGATAAGACAATTGATGCCAAAGTAACGTTTACAGATGCAGCAGGTAATAGCAGCAGTGTT
AACGATACACAAACTTATACACTTGATACCACTGCACCTGATGCACCAGTAATTAACCCGGTTAACGGGA
CAGATCCAATTACAGGTACTGCAGAGCCTGGTTCAACCGTAACAGTAACCTATCCTAATGGTGACACAGC
AACAGTTGTAGCAGGACCTGATG
>ACB_C8316U1
CCCAGGTAACCTGGTGGATGGCGATACAGTGACTGCAACAGCAACTGACCCTGCAGGCAACACTTCATTG
CCAGGTACAGGCACAGTTTCAGCAGACATCACAGCACCTGTGGTTGCGCTGGATGACGTGTTGACGAATG
ACAGCACACCAGCACTTACTGGTACAGTGAACGATCCGACAGCCACTGTAGTTGTCAATGTGGATGGCGT
TGACTATCCGGCAGTGAACAATGGTGACGGCACCTGGACGCTTGCAGACAATACACTTCCAACTTAACTG
ACGGTCCACACACCATTACCGTG
>ACB_C8324U1
TTAAAGAATATACCCCAGCGACGACTACGGCGTTGTTCTTCTACAGAAGCCAGTACAGCTTTCTCAAGGA
TTTGCCATTCCGGTCCGTTCTGTTTAGGGGTTATAGGTTCATTTTGTGGTTTTGGTGGCCAATCGGACAT
AAAATTCCAATCCAAATCAATCGAAATGATGTCATTATATACGTTGATTTGATAAAAACTGTCTAAATAA
TATGATTTCATTTATAATATTTTTGTCTTTTTTTACTTGTTGTTTCTTCCTTACTTACTGCTATAGATGA
CTAGACCAGATTCAAAAAGCATG
>ACB_C8324U8
AATAGATAAATAAAAGTAAGTGTTTTAAAGAATATACCCCAGCGACGACTACGGCGTTGTTCTTCTACAG
AAGCCAGTACAGCTTTCTCAAGGATTTGCCATTCCGGTCCGTTCTGTTTAGGGGTTATAGGTTCATTTTG
TGGTTTTGGTGGCCAATCGGACATAAAATTCCAATCCAAATCAATCGAAATGATGTCATTATATACGTTG
ATTTGATAAAAACTGTCTAAATAATATGATTTCATTTATAATATTTTTGTCTTTTTTTACTTGTTGTTTC
TTCCTTACTTACTGCTATAGATG
>ACB_C8402U1
TCTCTTTTTTATGATAGAAGTGTACTCACTAGTACACTTCTATCATCTCCATTTTACATAATGGTCATTA
TGAATAGGTTTTACAATTTCATTAATTATCATATAGATATATTTTTTTGACTTCGTATAAGGTGTATTAT
GTTAATTTTAGGAAATCTTAATGCATCTCTATCTGTAATTATATTTACAGTATCAATAATGCTCTAACAC
GACGTGATACGACGCTTTATTTTAAAAAAAACTGGCCTTTTGAATCCAAAAATGTAAAAATTACTTTAAA
TCATCAATCGTGTTTTCAATATG
>ACB_C8402U3
TGAAACACTGTTCGAATTTTAAGCGTGGAACATGAATAATCAATAAAAAGCCGCTCTGGTGCCCTATATT
CCAGAACGGCTTGCTTTAAGATAATGATATTTAAAGAGAAATATCAAGCATTACGTATAAGGTGTATTAT
GTTAATTTTAGGAAATCTTAATGCATCTCTATCTGTAATTATATTTACAGTATCAATAATGCTCTAACAC
GACGTGATACGACGCTTTATTTTAAAAAAAACTGGCCTTTTGAATCCAAAAATGTAAAAATTACTTTAAA
TCATCAATCGTGTTTTCAATATG
>ACB_C8429U1
AAAAGTAGAACTATGTCACACTTTTTACAAAAAATACCTTTATTTTACGCTGGTACCTTTAAATGTAGCC
TATGTGTATCCATTACGTCTCATTATTTAACAAATTAATGTGTAGATAAAGTGAAGACTATAAATAAACT
ATAAGAATAATTACAAAACTTTTCAAAAAGGAGAAGGAAAAATTAGAGTTAACTATATCTTTTAAAGTGA
TTAGTAAAACATTTATTTATATAACTATTTGATTGAAAACTAAAAAAATAAAAATATAGTAGACGTTAAA
AGTAAAAGTGGTTTTTATAAATG
>ACB_C8429U11
AAAAGTAGAACTATGTCACACTTTTTACAAAAAATACCTTTATTTTACGCTGGTACTTTTAAATGTAGCC
TATGTGTATCCATTACGTCTCATTATTTAACAAATTAATATGTAGATAAAGTGAAGACTATAAATAAACT
ATAAGAATAATTACAAAACTTTTCAAAAAGGAGAAGGGAAAATTAGAGTTAACTATATCTTTTAAAGTGA
TTAGTAAAACATTTATTTGTATAACTATTTGATTGAAAACTAAAAAAATAAAAATATAGTAGACGTTAAA
AGTAAAATTGGTTTTTATAAATG
>ACB_C8438U0
TGAGTCGCTTGATAAAGAACACATGTATTACCAGAACATGCGCCAAACAATGTTAATGAGAGCTAAAGCA
TTGAATTGCACGTTTGATAAGCAACGTGGCACTTGGATTAGTCCACCAGAATTTAACGGTATCTCAGATC
AACAAAGAGATGAACTTCAAAACTTCATAGCTGAACGCGGCCTAGACGTGAAAACAGTTTGTGAACACTT
CGGCATAGATGCCCTTATCCAAATTGAAGAGGCAAAACTACCAGCAGTTAAACAAGACATTGAAACATTA
GCTAAAACGGGGATGACAGCATG
>ACB_C8438U7
TGAGTCGCTTGATAAAGAACATATGTATTACCAGAACATGCGCCAAGCAATGTTAATGAGGGCTAAAGCA
TTGAATTGCACGTTTGATAAACAACGTGGCACTTGGATTAGTCCACCAGAATTTAACGGTATCTCAGATC
AACAAAGAGATGAACTTCAAAACTTCATAGCTGAACGCGGCCTAGACGTGAAAACAGTTTGTGAACACTT
CGGCATAGATGCCCTTATCCAAATTGAAGCAGCAAAACTTAAGGCAGTTAAACAAGAAATTGAAACATTA
GCTAAAACGGGGATGACAGCATG
>ACB_C8442U2
CATCTTAATACAGCATCGAATTTAGGGGCGTCGCCAAGTGGTAAGGCAGCGGGTTTTGATCCCGCCATCC
GTTGGTTCGAATCCAGCCGCCCCTGCCATTCTCTTATTTAAAAGACAGACTTAATTGCCTTGCTTTTTGT
TGATTAACCTTGACATTGCATTGCAAAAATATTAAAGTTCTGCCGCATTAGGGGCGTCGCCAAGTGGTAA
GGCAGCGGGTTTTGATCCCGCCATCCGTTGGTTCGAATCCAGCCGCCCCTGCCATCTACTTCATTACATA
CCAACCGCCAAGGGTGCTTCATG
>ACB_C8442U24
AAGTTGAAGAAGCAATGCAATATCTCGATCAGTTTGGTCATGCAAAGCTTACAGGTACAGGTGCTTGTGT
TTTTGCTGAGGTAACCGATGAAATGAATGTTGATGACATTCTTAAACATGCACCATGTAAAGCTTACTTG
GTACATAGTTTAAAAGAATCTCCTTTACGTCATTTTAAAGTTGCAAGTTAGGGGCGTCGCCAAGTGGTAA
GGCAGCGGGTTTTGATCCCGCCATCCGTTGGTTCGAATCCAGCCGCCCCTGCCATCTACTTCATTACATA
CCAACCGCCAAGGGTGCTTCATG
>ACB_C859U0
TTGGCAATGGCTTGCTTGGGCTACATGTGTGATATGTATCACTGTTGCGATATGGATGTCTCGATTACCC
GATGCCTAACTCCTATTATTATCACAAGATGTCTCTTTCACTCCCTACTTTATAAAAAGCAAAACCCTCT
CAGATTACTTATTCTATTTATAATAATGATTATCATTTATGTTGTAATCAAAATGTTTTATAGTGTAAGC
ACAATGTTAACAATGGTTAATGCTGCTTTCTTTAACGACAATGTAGATGTGAAGAGAGTGGTAGTTAATT
TTTACTACAGGAAATTGGGGATG
>ACB_C859U1
TTGGCAATGGCTTGCTTGGGCTACATGTGTGATATGTATCACTGTTGCGATATGGATGTCTCGATTACCC
GATGCCTAACTCCTATTATTATCACAAGATGTCTCTTTCACTCCCTACTTTATAAAAAGCAAAACCCTCT
CAGATTACTTATTCTATTTATAATAATGATTATCATTTACGTTGTAATCAAAATGTTTTATAGTGTAAGC
ACAATGTTAACAATGGTTAATGCTGCTTTCTTTAACGACAATGTAGATGTGAAGAGAGTGGTAGTTAATT
TTTACTACAGGAAATTGGGGATG
>ACB_C8679U0
AGTAAAACCACGACATTAAGTTCAGTTGCGTAATACAAAAAAATCTGCCATTCTATATGGACATTGGATA
TGTTTTATCCAAAAAGAATTTAGTTTGACAAGGGGAGTAGCCTCCTCCAAACATAACAGCAATGTTATGT
GTCAGATATCGTCAATACACTTTTATTAAAAAGTCGGTATCTGAGCATCGTGAAATTCATGGTGTAGGCA
AGACCTTGATCATGTTGATACAGATGTTTAATTCATCTGGCAACTGGTCGAGGTTTTTTTATGCCCAATT
GCCGGATGTATGGAGGATTTATG
>ACB_C8679U1
AGTAAAACCACCACATGAAGTTCAGTTGCGTAATACAAAAAAATCTGCCATTCTATGTGGACTTGGATAT
GTTTTATCCAAAACAGAATTTAGTTTGACAAGGGGAGTAGCCTCCTCCAAACATAACAGCAATGTTATGT
GTCAGATATCGTCAATACACTTTTATTAAAAAGTCGGTATCTGAGCATCGTGAAATTCATGGTGTAGGCA
AGACCTTGATCATGTTGATACAGATGTTTAATTCATCTGGCAACTGGTCGAGGTTTTTTTATGCCCAATT
GCCGGATGTATGGAGGATTTATG
>ACB_C8691U0
TGCTTTTGATGCCGACCCTAAATTTTTTGCCTGTTTGGTTCGCTTTGAGTCTTCTTCGGTTCCGACTACC
CTCCCGACTGCCTATGATGTTTATCCTTTGGATGGTCGCCATGATGGTGGTTATTATACCGTCAAGGACT
GTGTGACTATTGACGTCCTTCCCCGTACGCCGGGCAATAATGTTTATGTTGGTTTCATGGTTTGGTCTAA
CTTTACCGCTACTAAATGCCGCGGATTGGTTTCGCTGAATCAGGTTATTAAAGAGATTATTTGTCTCCAG
CCACTTAAGTGAGGTGATTTATG
>ACB_C8744U0
CAGCGGGCACTAATCAATATGGTCCCGTTCGGCCTTCAACGTTTATAGAAAAACTGATGGCTTGGCTTAT
TTTAATCGCTATTTTAATTAGCCTTATTTCTACAGCAGGCTTTTTTTACTACTTCTCTGGTACCGATACT
ATTCAAACCCCGACACAAATCTTACAAAAAGGAACGGAATACTTTTAATTAAAAAACACTTTATTATTTA
GATGAACTCATTATAGTAGGCGCACATTTTATCTCCTACTATGATGGAAGCTGAAAAGGCTTTCTGAATT
TATTCAATTAGAGACTTGTCGTG
>ACB_C8744U2
CAGCGGGCACTAATCAATATGGTCCTGTTCGGCCTTCAACGTTTATAGAAAAACTGATGGCTTGGCTTAT
TTTAATCGCTATTTTAATTAGCCTTATTTCTACAGCAGGCTTTTTTTACTACTTCTCTGGTACCGATACT
ATTCAAACCCCGACACAAATCTTACAAAAAGGAACGGAATACTTTTAATTAAAAAACACTTTATTATTTA
GATGAACTCATTATAGTAGGCGCACATTTTATCTCCTACTATGATGGAAGCTGAAAAGGCTTTCTGAATT
TATTCAATTAGAGACTTGTCGTG
>ACB_C876U1
GTTAGAAGTAAAAATTAGAAAATTTAAGCTTTGGATGTTTGATTTTTATAAAATAAAATTCACATAGTTT
TGATTAGGCATGAAGATAATGATTGCAGCTAAAAGAGTAGAATAATATGCAATTAAATTATACAAATATC
ACCAGATTGGCAGTGTAGATTCCGCACATTACAGAGCGCTTTTATGCTATAGTATACAGCTATATTTTTT
TCGATTTTAGTTCACTTTCCGGAACTAAATTTTTTGCAAGATCAAGACATATAAACGGATAGAAATATCT
ATCTGTAAGAAGGAGTATGCATG
>ACB_C876U2
GTTAGAAGTAAAAATTAGAAAATTTATGCTTTGGATGTTTGATTTTTATAAAATAAAATTCACATAGTTT
TGATTAGGCATGAAGATAATGATTGCAGCTAAAAGAGTAGAATAATATGCAATTAAATTATACAAATATC
ACCAGATTGGCAGTGTAGATTCCGCACATTACAGAGCGCTTTTATGCTATAGTATACAGCTATATTTTTT
TCGATTTTAGTTCACTTTCCGGAACTAAATTTTTTGCAAGATCAAGACATATAAACGGATAGAAATATCT
ATCTGTAAGAAGGAGTATGCATG
>ACB_C8850U1
AGAAGAGAGACTTATAGTTGATTTATTTAACTGTACTGAGCATTACCGTCTATATTTTTAAAATTTTAAT
ACATAACTGGGTGTTTTCTAGAGGTTTAGCTTACTCTAATGCTTAGCTATAAATTAATACTTGGCATTTA
GTTTAATTACCAAAAGTATTTATGTTGGCTGATAATACTTATTAGGTAATTTGGTTTATTGTGCCTATTT
TTTAATTAAAAATTCCTTTACCCTGACTTACTTTAATTATTTTTAACTTTCACTGTAGCTCAGGTGTTCA
ATTAAGTTCATTTATTTCTTATG
>ACB_C8850U15
AGAAGAGAGACTTATAGTTGATTTATTTAACTGTACTGAGCATTACAGTCTATATTTTTAAAATTTTAAT
ACATAACTGGGTGTTTTCTAGAGGTTTAACTTACTCTAATGCTTAGCTATAAATTAATACCTGGCATTTA
GTTTAATTACCAAAAGTATTTATGTTGGCTGATAATACTTATTAGGTAATTTGGTTTATTGTGCCTATTT
TTTAATTAAAAATTCCTTTACCCTGACTTACTTTAATTATTTTTAACTTTCACTGTAGCTCAGGTGTTCA
ATTAAGTTCATTTATTTCTTATG
>ACB_C8850U42
CAAGAGATGCGATGGATGTCTGATTATTTGTAGTCATAAATTTAAGTCCCCACTTGTTTCTAAGTGGGGA
CTAAATTAAGGCTTATAGGATGAATTCAGAAGGTGTGTTCAGCGGACGCTTACTTAATACCTGACATTTA
GTTTAATTACCCAAAGTATTTATGTTGGCTGATAATACTTATTAAGTAATTTGGTTTATTGTGCCTATTT
TTTAATTAAAAATTCCATTACCCTGACTTACTTTAATTATTTTTAACTTTCACTGTAGCTCAGGTGTTCA
ATTAAGTTCATTTATTTCTTATG
>ACB_C8894U0
AGCACAAAAACTTACATTAGCAGTTCTCATTTCTGCGGCAATAATTTCCTCAGCTCAGGCAAGCGAGCAA
AGTGAGGCAAAAGGATTTGTTGAAGATGCGAACGGTTCTATTCTCTTCCGTACCGGTTATATCAGTCGTG
ATAAAAAAAAAAAGATGGAAGGGCTGACAATAGCTCATTTGCTCAAACGGCAATTGTAAATATCGACTCT
GGCTTTACTCCTGGTATTGTTGGTTTCGGTGTTGGCGTTGTTGGTGACGGTTCATTTAAAATCGGCGAAA
ATAAAAACGCTGGTAATAACATG
>ACB_C8894U1
AGCACAAAAACTTACATTAGCAGTTCTCATTTCTGCGGCAATAATTTCCTCAGCTCAGGCAAGCGAGCAA
AGTGAGGCAAAAGGATTTGTTGAAGATGCGAACGGTTCTATTCTATTCTCTTCCGTACCGGTTATATCAG
TCGTGATAAAAAAGATGGAAGGGCTGACAATAGCTCATTTGCTCAAACGGCAATTGTAAATATCGACTCT
GGCTTTACTCCTGGTATTGTTGGTTTCGGTGTTGGCGTTGTTGGTGACGGCTCATTTAAAATCGGCGAAA
ATAAAAACGCTGGTAATAACATG
>ACB_C88U0
GGCTGTAACTGCAACTGATCCAGCTGGTAATACGGCTACAGATACAGGTACGGTTACGGTTGATACAGTC
CCTGCAGACCTGATCGGTGCGATCACGATTCCTGAAGACCTAAATGGCGACGGTATCTTGAATGCAGACG
AGTTAGGTACAGATGGCAGCTTCAATGCACAAGTGGCATTAGGACCGGATGCAGTTGATGGCACAGTGGT
GAATGTTAACGGTACTAACTACACCGTGACAGCAGCTGACCTTCAAACGGCTATATCACAGCAACTCTGG
ATGCAACAGCAGCCGATCCTGTG
>ACB_C88U1
TGGCACAGTGGTGAATGTTAACGGTACTAACTACACCGTGACAGCAGCTGACCTTGCAAACGGCTATATC
ACAGCAACTCTGGATGCAACAGCAGCCGATCCTGTGACTGGTCAGATTGTGATTCATGCTGAGGCTGTAG
ATGCGCAAGGTAACGTTGATGTTGCTGACGCAGATGTAACCTTAACCATTGATACAACTCCACAAGACCT
GATTACAGCAATTACGGTTCCTGAAGACCTAAATGGCGACGGTATCTTGAATGCAGACGACTTGGTACAG
ATGGCAGCTTCAATGCACAAGTG
>ACB_C900U13
GCAGCAGCAAGAGTAAATGATTCATTATCGTGTGGCTGTAAATTATTACCGAAACAAAGTTTGGTTAATC
AAGGGTAGCAGAGGGTATATCTTTTTTTCTTAAATGTTTAAGTTAAAAAGATATGTGTACTAATTAAATG
ATCTTAAATGGTATTAGATTTTTTATTCAGATATAAGAAATCGAATAAATCATATTAATGATTGTAATGC
TGGGTTATTTGTCGGATAAAGCTAAATTTTGGTAATATACGGGCATTATGATTTTAAGTATTAAATTATT
TAAAAATATTGAGAGTAATGATG
>ACB_C900U8
GCAGCAGCAAGAGTAAATGATTCATTATCGTGTGGCTGTAAATTATTACCGAAACAAAGTTTGGTTAATC
AAGGGTAGCAGAGGGTATATCTTTTTTTCTTAAATGTTTAAGTTAAAAAGTTATGTGTACTAATTAAATG
ATCTTAAATGGTATTAGATTTTTTATTCAGATATAAGAAATCGAATAAATCATATTAATGATTGTAATGC
TGGGTTATTTGTCGGATAAAGCTAAATTTTGGTAATATACGGGCATTATGATTTTAAGTATTAAATTATT
TAAAAATATTGAGAGTAATGATG
>ACB_C9111U0
GTGGTTGCATATGATCCGAACGGCGAAAAGATTTATTCACGTGTCCGCCCGGGTGAACTTGCAAATGTTG
ATGAAGCTTTAGAGTCATTGGTTGGTGGATACCAGCATAAAGACTTAATTCTTAAAGGTGGTAAAGGAAC
TGGTGGCGGTTTTCAAGGTGGGGGCAAAGGTGGAGCACCTACTGGAATGAAACGCAGTGAAATGTCTGTT
TCTCAGAAAGCAGATTACATCAAAGAACATGGCAATGATGCCTTCCTAAAACTACCGAACTAATCATTAA
ATATTTGGAGATAAGTAGTTATG
>ACB_C9111U2
GTGGTTGCATATGACCAGAACGGCGAAAAGATTTATTCACGTGTACGCCCAGGTGAACTTGCAAATGTTG
ATGAAGCTTTAGAGTCATTGGTTGGTGGATACCAGCATAAAGACTTAATTCTTAAAGGTGGTAAAGGGAC
TGGTGGAGGTTTCCAAAGCGGGGGCAAAGGTGGAGCACCTACTGGAATGAAACGCAGTGAAATGTCTGTT
TCTCAGAAAGCAGATTACATCAAAGAACATGGCAATGATGCCTTCCTAAAACTACCGAACTAATCATTAA
ATATTTGGAGATAAGTAGTTATG
>ACB_C9170U0
GCTGTGCATAAACACTTGACACCGCAGTCATATACTGTCCTGTAACCCATTTAATTATTGGTTTAGAGAT
GTGAAGACCTACATTTCAGATCTTCAACGATTGAACTTTATATTATGCACCTGTTCTTACAAAAAAGGTG
CATGATTCTTTACAGTTGTTGTTAACATAAGGCTCTTCTATATTGTTATATAACTTAATTCGATTGACCT
GATCAATATTATCCACATTGATTTAACGCTATTGGTCGGCAATTTCACGTATAATTTTCAAAATTCTCGA
AATAAATAAGGATACCCTCAATG
>ACB_C9170U4
CAATCTTTTAATAGCGTTAACCAGATGCGTATTTTGGGGCGCTGGATGCGGATGATTACAATCCCGAATC
AATCTTCAATTCCTAAAGCCTTTTTAGAGTTTGAAGAAGATGGACGTATGAAAGCATCTTCTTATTACGA
TCGTATAGTAGATGTGATGGAAGAACTCTATAAGTTTACATTACTTACGCGTGGACAAAGCCTGTATCTA
ACTGATCGATATTCTGAGCGTAAAGAATCTGCTGAAGAATTATCTAAACGTGTTAACCAGCGTAGTCTGT
AATACATTGGAGAGAACTAAATG
>ACB_C9210U13
AAAGCGAGATTCAATAGAGTTTGAGCGAACGAAGTGAAGCGAAAACCAAGGGCAATTTTTCACTCCTTGG
GCTTTTAATTATTTTAAAGTTTTTAAATGCTTTTAGATATGCTGAAAGCCTTTGTTCACAATGCTTTTAA
GGTTTATATGACACCGTTTACCTTGCAATATGACACCGTTTACCTTGCAATATGACACCGTTTACCTTGC
AATATGACACCGTTTACCTTGCTTATAGCACTAAAATTAATTATTGTGTCATAGCATAATAATTAATACT
GGTGCTTCATGAGAGAATTAGTG
>ACB_C9210U25
ATTGCCCCAACGAACTGAGCGAAAGCGAAGTTCAATAGAGTTTGAGCGAAGCGAAAACCAAGGGCAATTT
TTCCTTCCTTGGGCTTTTAATTATTTTAAAGTTTTTAAATGCTTTTAGGTAAGCTAAAAACCTTGTAAAT
GAAGGCTCCTAGACTTCATATGACACCGTTTACCTTGCAATATGACACCGTTTACCTTGCAATATGACAC
CGTTTACCTTGCAATATGACACCGTTTACCTTGCTTATAGCACTAAAATTAATTAAGGTGTCATAGCATA
ATAAATAATACTGGTGCTTCATG
>ACB_C9407U0
ATTTCATGCTTAATAGAAATTAAGCACCAACATGGTGGAATAGTTATTTCTAGAGGTTTTTAGTAATTTC
ACTGTTGCACAAATTTGACAAGTGGTGCAGTAATTAATATTATAGGTACATAGCTAATCTTATTGAATAA
GATATCAGTAATAAATTTCTCGCTGATAATCCAATAAGTCTTATTTGAAAGCACCCTGCGGGGTGTTTTC
CTCGTTTTAGGGTTCTAAAAATTGGAACCTTGCACAAATTGTACATCCAATAGATTTCAAAATAACCTCA
TTGATATGAGGTTATTTTTCATG
>ACB_C9407U2
TTGTATTGCACAGTAGTGTGTCTGCATAAACTAAGTTATTGCCAAATTGTTGAATCTTATTTGGGTCAAG
GGTGATCTTTTGACCTTCATAAACAAAATACATTTAAAAATTCCGTGTAAATAAATTAATGATGTTTCAG
CCATTCTTTGTGGCCTATCATTCAGTTGTATCATTTAATTAGATGATATGTGTAGTATATTTTTAATTAA
GTGCAATGCTTTGAAACTTGGATGGAACCTTTATCATTATTTAGGTTTTAGCAATATCAAAATAGCCTCA
TTGATATGAGGTTATTTTTCATG
>ACB_C9419U0
ACCGCCGTGATAGTTATCACGGCATTTTTTTTCATATAACTTGATCTATTCTTAACTTAACTTAACTTAA
CTTAACTTAACTTAACGTAAGTGAAGCAAATAAAATCACAGTATAGAGTTGTAACTCTATAAATCTTTAA
TTTTGGAATCTTGGGGTTATAAATTTAAAATTAATAATTTCAATAAGTTGAATTTTTATTAATAACTATT
TGATTTTAAATTTGTTGACAATATTTTTTTTAGAACTATTATTAAAAAAGGTGTCTAAAAATCTGAAATA
TCATTCAAAAGGAGTTCTTGGTG
>ACB_C9419U4
ATCACGGCATTTTTTTTCATATAACTTGATCTATTCTTAACTTAACTTAACTTAACTTAACTTAACTTAA
CTTAACTTAACTTAACGTAAGTGAAGCAAATAAAATCACAGTATAGAGTTGTAACTCTATAAATCTTTAA
TTTTGGAATCTTGGGGTTATAAATTTAAAATTAATAATTTCAATAAGTTGAATTTTTATTAATAACTATT
TGATTTTAAATTTGTTGACAATATTTTTTTTAGAACTATTATTAAAAAAGGTGTCTAAAAATCTGAAATA
TCATTCAAAAGGAGTTCTTGGTG
>ACB_C9518U2
TTCTAGACAAGGCTCAGAAGCGCACTTGGTTAAGGCCGCGAAACATCGCCATATTCCTTGCGGCCTGGGC
GCTACTGGTGGTGGAGATCGTCACCTACGCGGGTAAAGCGCCAAGTTCTCCTCAGGGCTGGGCGGCGCTC
ATACTGCTCGGGCCTATTGTGTACGTCGTACTAGCAACCTGTGCAGATACAATTTTTCGAAAGCCATGAA
TACAGTAAATCGCTCATGCTCTAACCAATGCTTCCAGCCGACGCTACGGCCTTACGGCCTCCGCGCGTCT
GAAGCTGGGCGTTAAACATCATG
>ACB_C9518U5
CTCAGAAGCGCACTTGGTTAAGGCCGCGAAACATCGCCATATTCCTTGCGGCCTGGGCGCTACTGGTGGT
GGAGATCGTCACCTACGCGGGTAAAGCGCCAAGTTCTCCTCAGGGCTGGGCGGCGCTCATACTGCTCGGG
CCTATTGTGTACGTCGTACTAGCAACCTGTGCAGATACAATTTTTCGAAAGCCATGAATACAGTAAATCG
CTCATGCTCTAACCAATGCTTCCAGCCGACGCTACGGCCTTACGGCCTCCGCGCGTCTGAAGCTGGGCGT
TAAACATCATGAGGGAAGCGGTG
>ACB_C9623U0
CTAAAAACTGCCCCACGAAGCGAGGAACGAGCTTCAATAGAGTACGAGCTTTAGCGAGTACATAGGGCAG
TTTTAAGCACTCCCCTCTTTTTAATAATTTTTAATTTTTTAATTTTTAGCCTCTGTAATTAATTGATAAA
TAATAATAAAAATAAGGATAAGTACACCTTTATCTTGCAATAAGTACACCTTTATCTTGCAATAAGTACA
CCTTTATCTTGCAATAAGTACACCTTTATCTTGCAAAGTGACACTTAATAAAATAGAGTGTACTTATATA
CTTAAAAGACATGTGTGCTTATG
>ACB_C9623U1
CTAAAAACTGCCCCACGAAGCGAGGAACGAGCTTCAATAGAGTACGAGCTTTAGCGAGTACATAGGGCAG
TTTTAAGCACTCCCCTTTTTTTAATAATTTTTAATTTTTTAATTTTTAGCCTCTGTAATTAATTGATAAA
TAATAATAAAAATAAGGATAAGTACACCTTTATCTTGCAATAAGTACACCTTTATCTTGCAATAAGTACA
CCTTTATCTTGCAATAAGTACACCTTTATCTTGCAAAGTGACACTTAATAAAATAGAGTGTACTTATATA
CTTAAAAGACATGTGTGCTTATG
>ACB_C9670U0
GAATCGAGCGAAAGCGAGATTCAATAGAGTTTGAGCGAAGCGAAAACCAAGGGCAATTTTTCATGAAATA
TGCTTTTAATTATTTTTAAAGTTTTTAAATGTTTTTAACTCGACTGAATCCTTTTATTTATAAGGCTTTC
AAGCTTTATATAGCAACGTTTCCTCGGTTATATAGCAACGTTTCCTCGGTTATATAGCAACGTTTCCTCG
GTTATATAGCAACGTTTCCTCGGTATTTGACAACAAATATTTATTATGTTGTTATAGCAACACAATAAAA
TTGTTGCTAAATAGAATGACATG
>ACB_C9670U1
GAATCGAGCGAAAGCGAGATTCAATAGAGTTTGAGCGTAGCGAAAACCAAGGGCAATTTTTCATGACCTG
GGCTTTTAATTATTTTTAAAGTTTTTAAATGTTTTTAACTCGACTGAATCCTTTTATTTATAAGGATTTC
AAGCTTTATATAGCAACGTTTCCTCGGTTATATAGCAACGTTTCCTCGGTTATATAGCAACGTTTCCTCG
GTTATATAGCAACGTTTCCTCGGCATTTGACAACAAATATTTATTATGTTGTTATAGCAACACAATAAAA
TTGTTGCTAAATAGAATGACATG
>ACB_C9701U0
AGTAATCGCAACATCCGCATTAAAATCTAGCGAGGGCTTTACTAAGCTTGCCCCTTCCGCCGTTGTCATA
ATCGGTTATGGCATCGCATTTTATTTTCTTTCTCTGGTTCTGAAATCCATCCCTGTCGGTGTTGCTTATG
CAGTCTGGTCGGGACTCGGCGTCGTCATAATTACAGCCATTGCCTGGTTGCTTCATGGGCAAAAGCTTGA
TGCGTGGGGCTTTGTAGGTATGGGGCTCATAATTGCTGCCTTTTTGCTCGCCCGATCCCCATCGTGGAAG
TCGCTGCGGAGGCCGACGCCATG
>ACB_C9701U5
AGTAATCGCAACATCCGCATTAAAATCTAGCGAGGGCTTTACTAAGCTTGCCCCTTCCGCCGTTGTCATA
ATCGGTTATGGCATCGCATTTTATTTTCTTTCTCTGGTTCTGAAATCCATCCCTGTCGGTGTTGCTTATG
CAGTCTGGTCGGGACTCGGCGTCGTCATAATTACAGCCATTGCCTGGTTGCTTCATGGGCAAAAGCTTGA
TGCGTGGGGCTTTGTAGGTATGGGGCTCATAATTGCTGCCTTTTTGCTCGCCCGATCCCCATCGTGGAAG
TCGCTGCGGAGGCCGACGCCATG
>ACB_C9725U2
TAACGATGTATATCAGCGATTGTGCGGGCATTTCCACTTCCCAGGGCACACACAAATGCCAGGCAAAGTT
TTGCGGGAGTGATCAGGCGAAAGCGTTCAATCATGTGAGTTTGAACACCAAGTGAATTTAATTGTTGCTC
TGAAAACAGGGCTTCAAAAATGGTTGAAAATGCGGTAATCTGATTTTGCTTCATTCGTTTTAGCCCTCTG
GGCGTTCTATTTTATTCGCAAAATCAATTAGATCACGAATGAAGCACCTATTCAAATCCTAAAGATCATA
CGTATGAAAAGGACAATCCGATG
>ACB_C9725U3
GGCACACACAAATGCCAGGCAAAGTTTTGCGGGAGTGATCAGGCGAAAGCGTTCAATCATGTGAGTTTGA
ACACCAAGTGAATTTAATTGTTGCTCTGAAAACAGGGCTTCAAAAATGGTTGAAAATGCGGTAATCTGAT
TTTGCTTCATTCGTTTTAGCCCTCTGGGCGTTCTATTTTATTCGCAAAATCAATTAGATCACGAATGAAG
CACCTATTCAAATCCTAAAGATCATACGTATGAAGGCAGCTTTGGCTGCCTTTTGTATAATTCATATCGA
CTTATCAAAAGGACAATCCGATG
>ACB_C9732U1
GTTATTTAGCCTGAATTTTTAAATGTATTTGTAAAAATATATTGTTATGTAGGTTTGAGTAATAATAAGT
ATGGTGAGTATTTAAAAAGTAAAAGTAGCTAATAATTTATAAATATTTTAACTAAGAAAATATTTATTTA
AATAATGAAGTTGGAGTTTTTATTTGAAATTTAAATTATATACATTTAAAAAGATTGAAACATAGCATGG
GTATAAAAATATTTTAAATCTCTTATCTTAAATTTATCCGTTCAATAAAAGCGGTAGCGACTTATAATTT
TAATATAGGAAGATATAACTATG
>ACB_C9732U15
GTTATTTAGCCTGAATTTTTAAATGCATTTGTAAAAATATATTGTTATGTAGGTTTGAGTAATAATAAGT
ATGGTGAGTATTTAAAAAGTAAAAGTAGCTAATAATTTATAAATATTTTAACTAAGAAAATCTTTATTTA
AATAATGAAGTTAGAGTTTTTATTTGAAATTTAAATTATATACATTTAAAAAGATTGAAACATAGCATGG
GTATAAAAATATTTTAAATCTCTTATCTTAAATTTATCCGTTCAATAAAAGCGGTAGCGACTTATAATTT
TAATATAGGAAGATATAACTATG
>ACB_C9737U1
GGCGGTTGGGCAAAAGCCCAGAAAACCCATTTTGCCAATGGAGCCATCTTTGATCAGATTTATGATGGAA
AGCAGTAGATAAAATATTGGTAGAGTAGAAGTTTAAAAATTAGTTTACTTTTTTATAGTGAAGCAAGTGA
GCCTGAAAAGGTGAGCTTGCTTTTTTGTTTTGCTTAAAAAATGAAAAGAAAACGGTTTTCTCTATGAAAA
ATTAATATTTTCCTACAAAAAGCCGTTTGGTGTTAGCCATAAACAAGGTGATAATGTGCAGTTACATTTT
TACGCTATGATTTAACTCCTATG
>ACB_C9737U2
GGTGGTTGGGCAAAAGCTCAGAAAACCCATTTTGCCAATGGAGCTATCTTTGATCAGATTTATGATGTAA
AGCAGTAGATAAAATTTTGGTAGAGTAGAAGTTTAAAAATTAGTTTACTTTTTTATAGTGAAGCAAGTGA
GCCTGAAAAGGTGAGCTTGCTTTTTTGTTTTGCTTAAAAAATGAAAAGAAAACGGTTTTCTCTATGAAAA
ATTAATATTTTCCTACAAAAAGCCGTTTGGTGTTAGCCATAAACAAGGTGATAATGTGCAGTTACATTTT
TACGCTATGATTTAACTCCTATG
>ACB_C9788U0
AATTAAATATAAGAAGTGCGGAGTAATATTAACTAGTTTAGAGCCTAAGGCTGGGCATACTTATGACCTT
TTAACCGACTTTGAGCACATAGAGAAAAAGGAATGTTTGATGAAAGCCATGGATGGTATCCATAGTAAGT
TTGGAAAGAAGAAAATAGGAATCGGACCATGTTTTGTTCCTGGTCGGAACTGGTCTATGACTAGGGATAA
ATTGAGTAGAAATCCGTTTCGGTGGGACGAGCTGTTGACTATTAAGTTTTAAAAAGTAAAATCGATGTAA
ATATCTAATACTGTTATCAAATG
>ACB_C9788U1
AATCAAATATAAGAAGTGCGGCGTAGTGCTGACAGGTCTAGAGCCAAAAACTGGCCACACATATGACCTC
TTAACCAACTTTGAAATGATAGAAAAGAAAGAACAATTGATGAAAACACTAGATAACGTGCACACAAAAT
TCGGCAAGAGAAAACTAGGCGTTGGCCCATGTTTTGTTCCTGGTCGGAACTGGTCGATGTCTCGAGATAA
ATTGAGTAGAAATCCGTTTAGGTGGGACGAGCTGTTGACTATTAAGTTTTAAAAAGTAAAATCAATGAAA
ATATCTAATACCGTTATCAAATG
>ACB_C9792U1
TTTGCAAACCGATCGCATTCCAATAGCCATGTCTAAAGCCATAATTTAAGCCGCTCGACATAGAAGCAAT
TGCCCCTGCTCCCGGAGAAATACTAATGACCCAACAGGCCAACATATAAGCAAACCAAACTTGCAAAGAC
ATAGCGAAAATAGACAATAAAAGTGAAATTATACCGTTTTATAAAACTATCGTGGCGATAATTCAAACAA
TAAAATCAATAAATAGACTACTAACAGCTCTTCGCATCAGGCACAATAATTGAAGCTCATACTAAATTAT
AATTGAGGAGAGATCTTCTAATG
>ACB_C9792U13
ATTTGCAAACCGATCGCATTCCAATAGCCATGTCTAAAGCCATAATTTAAGCCGCTCGACATAGAAGCAA
TTGCCCCTGCTCCCGGAGAAATACTAATGACCCAACAGGCCAACATATAAGCAAACCAAACTTGCAAAGA
CATAGCGAAATAGATAATAAAAGTGGAATTATACCGTTTTATAAAACTATCGTGGCGATAATTCAAACAA
TAAAATCAATAAATAGACTACTAACGGCTCTTCGCATCAGGCACAATAATTGAAGCTCATACTAAATTAT
AATTGAGGAGAGATCTTCTAATG
>ACB_C9792U2
TTTGCAAACCAATTGCATTCCAGTAGCCATGTCTAAAGCCATAATTTAAGCCGCTCGACATAGAAGCAAT
TGCCCCTGCTCCTGGAGAAATACTAATGACCCAACAGGCCAACATATAAGCAAACCAAACTTGCAAAGAC
ATAGCGAAAATAGACAATAAAAGTGAAATTATACCGTTTTATAAAACTATCGTGGCGATAATTCAAACAA
TAAAATCAATAAATAGACTACTAACAGCTCTTCGCATCAGGCACAATAATTGAAGCTCATACTAAATTAT
AATTGAGGAGAGATCTTCTAATG
>ACB_C9796U1
AACAGCAAGGTGTGCGATTGGGCTTAAGCAAATCTTGGAGTACAGGATTTAACACCACTTTGCTGAGTTC
TTATCGTTGGCGCCTGTTTGATAAATACGCAGAAACTTTCTTAGCTCGTCGTCATGATTTTGAACAGAAT
CATACCTTTGTTGTGCAAATGCCGCGCTTTGAGTTTTATGGCATGACACCCAATTTAACCTATCGCTATA
ACCATAATAAAAGCAATGTCGATTGGTTGTATTCCTATGATAAACACAACATTAGCTTCAAGCTTGAGCA
TCGTTTTTAGGGAATAAGCCATG
>ACB_C9796U2
AACAGCAAGGTGTGCGATTGGGCTTAAGCAAATCTTGGAGTACAGGATTTAATACCACTTTGCTGAGTTC
TTATCGTTGGCGTGTGTTTGATAAATACGCAGAAACTCTCTTAGCTCGTCGTCATGATTTCGAACAGAAC
TATACCTTTGTTGTGCAAATGCCGCGCTTTGAGTTTTATGGCATGACACCCAATTTAACCTATCGCTATA
ACCATAATAAAAGCAATGTCGATTGGCTGTATTCCTACGATAAACACAACATTAGCTTCAAGCTTGAGCA
TCGTTTTTAGGGAATAAGCCATG
>ACB_C9847U1
TTAAAACTTATAAACGTAAGTTTGATGTGGAAAAGGCAGCCATTGTAGCTGATCTCGAAAATCCACTTGA
TATTCCAGAAGGCCGCTGGATTGATATCCGTCTGCATGAAGAACCTGAACCAGAGCCTGAAGAGCCGTTG
AGTGAAACACCAGTGGATTTCCAGCCGACTAACTTATCTCAGGCAGTTGCTGCAGCCATGAATGGCGTGG
AACCGCCAGAAATCTCAGAAACAGACGAAACACTTTAATAACCCGCTTAAACAGCGGGTTTTTTATTGCC
TAAATTTTGGAGAACCATAAATG
>ACB_C9847U8
CTTACAAGCGTAAGTTTGATTTTGAACTTGCTGCTGTTGTGGCAGATCACGAGAACCCAATGGACATTCC
AGAAGGCCGCTGGATTGATATCCGTCTGCATGAAGAACCTGAACCAGAACCTGAGGTTGAAGAAACTTTG
AGTGAAACACCAGTGGATTTCCAGCCTACTAACTTATCTCAGGCAGTTGCTGCAGCCATGAATGGCGTGG
AACCGCCAGAAATCTCAGACACAGACGAAACACTTTAATAACCCGCTTAAAAAGCGGGTTTTTTATTGCC
TAAATTTTGGAGAACCATAAATG
>ACB_C9902U1
TTATATAAAAAATGAGAATTTTATCCTATTCACTTCTTGTCAAAAAGGTCAATTGTTCTGGTGTAATGTT
TAAAAAAATCGACTACAAAGTCACAATTTTCTAATGAATGATCACCACCACAAATTAAGCGCTTTTTTAT
ATTAAGACCCCTTAATTTTCCAAAATACAATGTTTAATTTTTTACATTCGCTTTTTATAAGTCAATTTTG
TTAAAATTTGCGCCAATTAAATAAACTTCCGGTTGCTATTACCTTAGAAAATTAAGGTAAGGTTGCCCTA
AACTTTGAAAGAGTAGCAATATG
>ACB_C9902U2
CCCCGAACGTATGCGGGTTGCTCAGTTAAGAATTGCACAATTGAAGTCAGGTTGTTATAGCTATAATGAA
ACTGCTGCAAATGCGCTTGCTGCTTTGTCTGCATTAGATTGGAAACCATATTAAGACTAATTTAAAATCT
GTCTTTGAGAAATCTCAAGAATAAATATTCTTGAGATTTTTATTTATTAAAATAATGCTTGCTAATCAAG
GTCTGAATTTTCTTCGAGACTTTGTTATTATTCCACCCAATTTCAAATTTCTTGAAGTATCTTTAAAGAT
GCTTAAATGCGGGTAACTGTATG
>CAC_C1025U0
TCTATTGGCATACCTGAAATTCTAAGCCATTCTATCCATTTTACCCATTCTATATCGCTTTTTGAAAAAT
ATTTCACACTATTTTCATCTTTTTGAACAAAAGGAAACAAACCTTTTTTAGCCCAAAATCTTAAAGTATG
AGCACTAATTTTTGTTTCTTTTTCTACTTTTTTTATAGTATAAGCCATATTTTCTCCTTTATTTAAGATA
AAAATAAAAATTTATTTTATTTTTTTGTGATAAAATAATAGCCAAATTATTAGTTTTATGCTAAAAATAA
CAAAGATTAAAAGGAAAATAATG
>CAC_C1025U3
GTTCTATTGGCATACCTGAAATTCTAAGCCATTCTATCCATTTTGCCCATTCTATATCGCTTTTTGAAAA
ATATTTCACACTATTTTCATCTTTTTGAACAAAAGGAAACAAACCTTTTTTAGCCCAAAATCTTAAAGTA
TGAGCACTAATTTTTGTTTCTTTTTCTACTTTTTTTATAGTATAAGCCATATTTTCTCCTTTTTAAGATA
AAAATAAAAATTTATTTTATTTTTTTGTGATAAAATAATAGCCAAATTATTAGTTTTATACTAAAAATAA
CAAAGATTAAAAGGAAAATAATG
>CAC_C1039U0
CTTTGAGCTTTTTGTGTGTGGTAGAGAATTAGCCAATGGTTTTAACGAATTAAATGATCCTTTAGATCAA
TATGAAAGATTTTTAAAACAAATTGAGGCTAAAAATGCAGGTGATGAAGAAGCGTGTGAAATGGATGAAG
ATTTTGTAAATGCTCTAGGATATGGTATGCCACCAACAGCAGGACAAGGTATAGGAATAGATAGATTGGT
GATGCTTTTAACAAATAAAAAATCTATTCGAGATGTGATATTGTTTCCAGCTATGAGGCCATTGAAATCA
GAATTAAAGGAGGATAAAGAATG
>CAC_C1039U2
CTTTGAGCTTTTTGTGTGTGGTAGAGAATTAGCCAATGGTTTTAACGAATTAAATGATCCTTTGGATCAA
TATGAAAGATTTTTAAAACAAATTGAGGCTAAAAATGCAGGTGATGAAGAAGCGTGTGAAATGGATGAAG
ATTTTGTAAATGCTTTAGGATATGGTATGCCACCAACAGCAGGACAAGGTATAGGAATAGATAGATTAGT
GATGCTTTTAACAAATAAAAAATCTATTCGAGATGTGATATTGTTTCCAGCTATGAGGCCATTGAAATCA
GAATTAAAGGAGGATAAAGAATG
>CAC_C1063U0
GTGCTTTCTTTGGTTCCATCTTGAAAAGGAACATGTCCGTGATTTGTGCCTTCACAACCCTTATAAGCCA
TATCAACCCTTTTGCCATCTTTATAAAACTGCATCAAAGTTTGACAAATATTGTTTGATTTTTCTAATAC
CAAAACTTCTTTATTTTTAAGCTTAGCTTCAACCGCACAACCAATTCCTGTCGGCCCTGCACCTACTACA
ATTAAATCTACTTTTTTCATTCAAATTTACCTTTCAATTCTAAATTTTTTTGTATAATTTATCAAGTTTT
TTGTAAATAAAGGATTAAAAATG
>CAC_C1063U1
GTGCTTTCTTTGGTTCCATCTTGAAAAGGAACATGTCCGTGATTTGTGCCTTCACAACCCTTATAAGCCA
TATCAACCCTTTTGCCATCTTTATAAAACTGCATCAAAGTTTGACAAATATTGTTTGATTTTTCTAATAC
CAAAACTTCTTTATTTTTAAGCTTAGCTTCAACTGCACAACCAATTCCTGTCGGCCCTGCACCTACTACA
ATTAAATCTACTTTTTTCATTCAAATTTACCTTTCAATTCTAAATTTTTTTGTATAATTTATCAAGTTTT
TTGTAAATAAAGGATTAAAAATG
>CAC_C1066U0
TAAGAAATAGAAGTTATCATTGGGAAAATATTTTAAAAACAACAGAAAAAAATGGCAAACATTACCCAAG
ATTAACAACAAAGATTAAAAACACACATATAGGAGTAGATCCGCAAAAAATAGATTTTTTCTTAAGTGAT
TTAATTAAAACTTTTAACGAAAAAATTTTGGAATATTGTTAAGATTAAAAAATGGGACACAAGGAGTCCC
TCGAATTTAAAAGGTGGGCTACTAGGAAGCCCTTTGAATTTCATTGTAATTATACTGACAAAACATTAAA
CAAAGTTAAAAGGATATGCAATG
>CAC_C1066U1
TCAACTTGGAACTTATAAACCAAAAGTATATGATGAAATGCTAGATGGAACTTTTAAAGCTTTAAAAAAT
TTATCTGAAGTAGCTAATAAAGATATAGGAGTAATGATATCAGAATTTGCAAATTCTTATTCAGAAACTA
GAGAAAAATTTGAAAAAAAACAAATTAATAAAAAATCATTTTTTAAAGAAAAAATGAATGAATTTTTCAA
AAAAAAACTAAATAAAATTTTACCAAATAAAGAAATCAGCAATGAAAAAACATATTCTCGATCAAGATAA
AGAAATCAAAAGGATATGCAATG
>CAC_C1087U0
TGGGTGAGGGCTGTATGATAGCAGGTGCGAGTGCGCTTTCGCAAGATATAGTACCTTTTTGTTTAGCTGA
AGGAAATCGTGCAAGTATTAGAAGTTTGAATTTAGTAGGAATTCGTCGTCGTTTTGATAAGGATGAAGTA
GATAGGCTTAGTAAAGCTTTTAAATTCTTGTTTAGACAGGGGGATTTAAAAGAAAATGCTCAAAAATTAT
TAGAAAATAATGAAAGTGAAAATGTTAATAAAATGTGTAAATTTATATTAGAAACAAAACGCGGAATCCC
TGTATATAGAGGTAAAAATAATG
>CAC_C1087U2
TGGGTGAGGGCTGTATGATAGCAGGTGCGAGTGCGCTTTCGCAAGATATAGTACCTTTTTGTTTAGCTGA
AGGAAATCGTGCAAGTATTAGAAGTTTGAATTTAGTAGGAATTCGTCGTCGTTTTGATAAGGATGAAGTA
GATAGGTTTAGTAAAGCTTTTAAATTCTTGTTTAGACAGGGGGATTTAAAAGAAAATGCTCAAAAATTAT
TAGAAAATAATGAAAGTGAAAATGTTAATAAAATGTGTAAATTTATATTAGAAACAAAACGCGGAATCCC
TGTATATAGAGGTAAAAATAATG
>CAC_C1103U0
GTGCTTTTGTTAACTTGGCAAAAAGCGAGGAAGTGAGTCTTATTGGGGCTAAGCTTTTTACGGGTAGAAC
GCATCAAATTAGAGCACATTTAGCTAGCATAAATCGTCATATTTTAGGAGATGAATTATATGGCTATAGG
GGGAAATACGAGTGTAGGATTATGCTGCATGCGTATTTTTTGTATTTCATTCATCCTAGAAATGGAGAAA
AAATATTTATCCAAGCTCCATTAATGGACGATTTTAAACAAATTTTAGAAAAAAAATTTATTTTAGGAGA
GCTTAATGAAAAAATTTCACTTG
>CAC_C1103U1
CTAAGGAGGCTAAAAGTGCTTTTGTTAACTTGGCAAAAAGCGAGGAAGTGAGTCTTATTGGGGCTAAGCT
TTTTACGGGTAGAACGCATCAAATTAGAGCACATTTAGCTAGCATAAATCGTCATATTTTAGGAGATGAA
TTATATGGCTATAGGGGGAAATACGAGTGTAGGATTATGCTGCATGCGTATTTTTTGTATTTCATTCATC
CTAGAAATGGAGAAAAAATATTTATCCAAGCTCCATTAATGGACGATTTTAAACAAATTTTAGAAAAAAA
ATTTATTTTAGGAGAGCTTAATG
>CAC_C1124U0
ACAAGTTTTTATGGGAGATAGTGGAAGCTTAGCCTTGGGTGGATTTATAGGTTTTTTAGCCATCATAAGC
AAAAATGAAATCTTGCTTTTACTTGTAGGCTTTGTCTTTGCGCTTGAAACCATTTCTGTCATTTTACAAG
TGGGAAGCTTTAAAATTTTCAATAAAAGAGTATTTAAAATGGCGCCTATACACCATCATTTTGAAAAAAT
AGGCTGGGTAGAAAATAAAATCATAGTGCGTTTTTGGATGATAGCCTTGCTATCTAATTTACTTGCGCTT
GCATCGATAAAGTTAAGATAATG
>CAC_C1124U1
ACAAGTTTTTATGGGAGATAGTGGAAGCTTAGCCTTGGGTGGATTTATAGGTTTTTTAGCCATCATAAGC
AAAAATGAAATCTTGCTTTTACTTGTAGGCTTTGTCTTTGTGCTTGAAACCATTTCTGTCATTTTACAAG
TGGGAAGCTTTAAAATTTTCAATAAAAGAGTATTTAAAATGGCGCCTATACACCATCATTTTGAAAAAAT
AGGCTGGGTAGAAAATAAAATCATAGTGCGTTTTTGGATGATAGCCTTGCTATCTAATTTACTTGCGCTT
GCATCGATAAAGTTAAGATAATG
>CAC_C1163U0
TATGCCTAAAGATGGGGTAGAGGGTAAAACTTTAGGAATTCCATCTTCTCCTAGTATTATTTTGGCTCAA
AGTACGAGTGATGGTATTGATTTAGAATGGGTGGATAATGACTCAAGAGCGGTTGAATACGAAGTTAGAC
GCTATGGCGGTGATCAAAATGCTATTTTTAAGGGTGTAAAAGAAAAAAGATTAAAAGATATTAAAGCTTT
ACCGGGTGTAGAATATAGCTATGAAGTGATAGCGATTGATTCTGTTGGTCTTCGTTCAGAGCCTTCAAAG
AAAGTTAAGGCGAAGCAATAGTG
>CAC_C1163U1
TATGCCTAAAGATGGGGTAGAGGGTAAAACTTTAGGAATTCCATCTTCTCCTAGTATTATTCTGGCTCAA
AGTACGAGTGATGGTATTGATTTAGAATGGGTGGATAATGACTCAAGAGCGGTTGAATACGAAGTTAGAC
GCTATGGCGGTGATCAAAATGCTATTTTTAAGGGTGTAAAAGAAAAAAGATTAAAAGATATTAAAGCTTT
ACCGGGTGTAGAATATAGCTATGAAGTGATAGCGATTGATTCTGTTGGTCTTCGTTCAGAGCCTTCAAAG
AAAGTTAAGGCGAAGCAATAGTG
>CAC_C1171U1
AGTAAAATGCAAGATTGAAAATTTTAGAAGTTATGAAAATACAGAATTTAATTTTTCAGATTTAGGTGTA
ATTATTGGAAAAAACGATGTAGGAAAATCGACATTATTTGATGCGTTGGATATATTTTTTGAAAATAATA
AGGCTTTAGAAGATGATGTTAATATGAATTCAAGTGAGAATAAATTTAGTATTACTTGTTTTTTCAGGTT
GAACCACAGAGACAGATTAATATTGATGCTAGTGAAAGCGAAAGAACACAAACATCTTTAGAGAGTGAGT
ATTTATTAAATCAAGAGAAATTG
>CAC_C1171U2
AGTAAAATGCAAGATTGAAAATTTTAGAAGTTATGAAAATACAGAATTTAATTTTTCAGATTTAAGTGTA
ATTATTGGAAAAAACGATGTAGGAAAATCGACATTATTTGATGCGTTGGATATATTTTTTGAAAATAATA
AGGCTTTAGAAGATGATGTTAATATGAATTCAAGTGAGAATAAATTTAGTATTACTTGTTTTTTCAGGTT
GAACCACAGAGACAGATTAATATTGATGCTAGTGAAAGCGAAAGAACACAAACATCTTTAGAGAGTGAGT
ATTTATTAAATCAAGAGAAATTG
>CAC_C1237U0
AGTATTTTCTCCTGTAAGTCTTGGGATTATTTTAGGACTATTTTTAGGAAAACAACTAGGGGTTTTTGGA
TTTTGTTATTTGGCTATAAAATTAAAGCTTGCAAAATTACCTGAAAATATTAAATATGGAAAATTTTATG
GTATATGTATTTTAACAGGCATCGGTTTTACGATGAGCTTGTTTATTGATGGTTTGGCTTATAAAAATAG
TGATATTTTTGAATATGCGGATAAACTTGCTATTTTAGTAGCTAGTTTTTTAAGTGCCATTGTTGGTTTT
ATTTATCTTAAGATTATTAAATG
>CAC_C1237U3
AGTATTTTCTCCTGTAAGTCTTGGGATTATTTTAGGACTATTTTTAGGAAAACAACTAGGGGTTTTTGGA
TTTTGTTATTTGGCTATAAAATTAAAGCTTGCAAAATTACCTGAAAATATTAAATATGGAAAATTTTATG
GTATATGTATTTTAACAGGCATCGGTTTTACGATGAGTTTGTTTATTGATGGTTTGGCTTATAAAAATAG
TGATATTTTTGAACATGCGGATAAACTTGCTATTTTAATAGCAAGTTTTTTAAGTGCCATTGTTGGTTTT
ATTTATCTTAAGATTGTTAAATG
>CAC_C1245U0
GGGTACAAGCATCATCGATGAAAGACTTTTTGAAAATCGCTTTATGCATGTAAGCGAGCTTTTAAGAATG
GGTGCGGATATTAAATTAAATGGGCATATTGCTACTATAGTGGGTGGTAAAGAATTAAATGCTGCAGATG
TTATGGCTACGGATTTGCGTGCTTCTTCGGCTTTGATTTTAGCAGCACTTGTGGCTAAGGGCACAAGTAG
AATACATAGAATTTATCATCTTGATCGTGGTTATGAAAAATTAGAAGAAAAATTTAAAGCCTTAGGCGCT
AAAATCACAAGGCTTGAAGAATG
>CAC_C1245U1
GGGTACAAGCATCATCGATGAAAGACTTTTTGAAAATCGCTTTATGCATGTAAGCGAGCTTTTAAGAATG
GGTGCGGATATTAAATTAAATGGGCATATTGCTACTATAGTAGGTGGTAAAGAATTAAATGCTGCAGATG
TTATGGCTACGGATTTGCGTGCTTCTTCGGCTTTGATTTTAGCAGCACTTGTGGCTAAGGGCACAAGTAG
AATACATAGAATTTATCATCTTGATCGTGGTTATGAAAAATTAGAAGAAAAATTTAAAGCCTTAGGCGCT
AAAATCACAAGGCTTGAAGAATG
>CAC_C1251U0
CGAAAATTTGACAAATTGCCAAATTCCAAAGATTGATGAAAACGCCATCAGTGCTTATGCGCAATATAGC
GTTTTAGTAGAGGATAGAGCTAGAGTTTTAAAAGCTTTTGAAAAAGCAAACATTCCTTATGCTATCCATT
ATCCTACACCACTTCACAAGCAACCTTGCTTCAGTGAATTTTCGCATTTAAAATTAGAAAAATCAGAATT
TGCGAGTAAGCATATTTTATCCTTGCCATTTTCAGCATTTTTAAGTCAAAGTGAGCAAGAAAGTGTAATT
AAAGTGTTTAAGGAAGGACTATG
>CAC_C1251U1
CGAAAATTTGACAAATTGCCAAATTCCAAAGATTGATGAAAACGCCATCAGTGCTTATGCGCAATATAGC
GTTTTAGTAGAGGATAGAGCTAGAGTTTTAAAAGCTTTTGAAAAAGCAAACATTCCTTATGCTATCCATT
ATCCTACACCACTTCACAAGCAACCTTGCTTCAGTGAATTTTCGTATTTAAAATTAGAAAAATCAGAATT
TGCGAGTAAGCATATTTTATCCTTGCCATTTTCAGCATTTTTAAGTCAAAGTGAGCAAGAAAGTGTAATT
AAAGTGTTTAAGGAAGGACTATG
>CAC_C1266U0
ATGGTGCTAGTGGCGGTGTTGTGATGAGTTATGATTTAAATGACAAAAAACTAAGCGTGATTAAAAATGA
AAAAGAAGCTTATGATGGAATCGTTCCTTATGAAAATGCCTTGCTTGTAAGTTCTTGGGGTGAAAATTTA
AACGGGGTGATTTATCGTTTAGAAGATGATAAAGCATTAAAGCTTGATTTGCCTTCTATCAAAGGTCCTG
CAGATATCTTTATAGAGGGTGATACTTTATGGATTCCTAAGATGGTAGAAGGTAAAATACTTAAAGTAGA
ACTTAAAAATTAAGGATTTAATG
>CAC_C1266U1
GTGGTGCTAGTGGCGGTGTTGTGATGAGTTATGATTTAAATGACAAAAAACTAAGCGTGATTAAAAATGA
AAAAGAAGCTTATGATGGAATCGTTCCTTATGAAAATGCCTTGCTTGTAAGTTCTTGGGGTGAAAATTTA
AACGGGGTGATTTATCGTTTAGAAGATGATAAAGCATTAAAGCTTGATTTGCCTTCTATCAAAGGTCCTG
CAGATATCTTTATAGAGGGTGATACTTTATGGATTCCTAAGATGGTAGAAGGTAAAATACTTAAAGTAGA
ACTTAAAAATTAAGGATTTAATG
>CAC_C1281U0
TTGCCAAATACTGAAATTGATATGGATAATTGTGGGATTTTTGGAATGGATAAACACGGAAAATTCAAAG
ATTTAAAAGTAGGAGATTTTCTTGAAGTAAAACTTTACTATCCTGGATATTCATCTAATCCTACTCAAGC
ACCTGCGATTCCTGTAGCAAGAGAAATTGATATAGAGTGTTACAAAAAAGCTTATTAATTTGCTTACTTT
TTAGTAAGCAAATTTAATTTCTTCAAAATTTAAACTTTTTTTAGCAAGGAATTTGTAAAATAGTACTTAA
ATTTGTTTAAGGAAAAAAGATTG
>CAC_C1281U1
TTGCCAAATACTGAAATTGATATGGATAATTGTGGGATTTTTGGAATGGATAAACACGGAAAATTCAAAG
ATTTAAAAGTAGGAGATTTTCTTGAAGTAAAACTTTACTATCCTGGATATTCATCTAATCCTACTCAAGC
ACCTGCGATTCCTGTGGCAAGAGAAATTGATATAGAGTGTTACAAAAAAGCTTATTAATTTGCTTACTTT
TTAGTAAGCAAATTTAATTTCTTCAAAATTTAAACTTTTTTTAGCAAGGAATTTGTAAAATAGTACTTAA
ATTTGTTTAAGGAAAAAAGATTG
>CAC_C1287U0
AGACGCAACTATGAGTAATGCTAATTTATTAACAGCGGTAAATACTTCAGTTTTGAAAAAATCAATGGAT
ACAAATGAAGTGTTGATGAATGAGCTTATCAAAGGTATGGAGAGTGCATCGGGGGCTTCTGCTTTGCAAA
CTTCTAGCTCTAGCGGTTTAGATATTTACGCTTAAGTATCTTTAAATTTAGGGTGTGCTTTACACCCTAA
ATAAGGATATATCTTGTTAAAATAATCATTTCTTTAATATTTTTTGGTTATAATAATTAACATATTGAAT
TTTATAATCAAGGGGCGTAAATG
>CAC_C1287U1
AGACGCAACTATGAGTAATGCTAATTTATTAACAGCGGTAAATACTTCAGTTTTGAAAAAATCAATGGAT
ACAAATGAAGTGTTGATGAATGAGCTTATCAAAGGTATGGAGAGTGCATCGGGGGCTTCTGCTTTGCAAA
CTTCTAGCTCTAGCGGTTTAGATATTTACGCTTAAGTATCTTTAAATTTAGGGTGTGCTTTACACCCTAA
ATAAGGATATAACTTGTTAAAATAATCATTTCTTTAATATTTTTTGGTTATAATAATTAACATATTGAAT
TTTATAATCAAGGGGCGCAAATG
>CAC_C1297U0
GGATGCTGGTATGATAGTGCTTTGTGCTTTTATATCCCCTTTTGAAAAAGATAGAAAACTAGTTAAAGAT
CTTTTAGAAGAGGATGAATATATAGAAATATTTGTCGATACTTCTTTGGAAGTTTGTGAAAAAAGGGATC
CAAAAGGACTTTATAAAAAAGCAAGACAAGGGGAGATTAAAAACTTTACAGGCATAGATAGTCCTTATGA
AAGACCTAAAAATCCACATATACACATAACAAAAGAAGAGCTTAATGAAAATGTGGATATGATTTTGGGA
TTTTTATATGGGAAGGCGTAATG
>CAC_C1297U1
GGATGCTGGTATGATAGTGCTTTGTGCTTTTATATCCCCTTTTGAAAAAGATAGAAAGCTTATAAAAGAT
CTTTTAAATGATGATGAATATATAGAAATATTTGTTGATACACCTTTGGAAATTTGTGAAAAAAGAGATC
CAAAAGGACTTTATAAAAAAGCAAGAAACGGAGAGATTAAAAATTTTACAGGTATAGATAGCCCTTATGA
AAAACCTAAAAATCCACATATACATATAATAAAAGAAGATCTTAATGAAAATGTGGATATGATTTTAGGA
TTTTTATATGGGAAGGCGTAATG
>CAC_C1330U0
ATATGAAGAATTTGTTAAAAATGTAAAAGTTCCAATTCTTGCAAATATCACAGAATTTGGAAAGACTCCT
TATTTTACCAAAGAAGAATTAAATAGAGCAGGAGTGTCTATGGTGCTGTATCCTTTAAGTGCAAATCGTG
CGATGAATAAAGCTGCAGTACAAGTTTATGAAAGTATATTGAAAAACGGACATCAAAAAGATGTTCTTGA
GATTATGCAAACTAGAGAAGAACTTTATGAAATGCTAGATTATTATTCTTATGAGCAAAAATTGGATGAA
TTATTTAAAAGGGGTGCAAAATG
>CAC_C1330U1
ATATGAAGAATTTGTTAAAAATGTAAAAGTTCCAATTCTTGCAAATATCACAGAATTTGGAAAGACTCCT
TATTTTACCAAAGAAGAATTAAATAGAGCAGGAGTGTCTATGGTGCTGTATCCTTTAAGTGCAAATCGTG
CGATGAATAAAGCTGCAGTGCAAGTTTATGAAAGCATATTGAAAAATGGACATCAAAAAGATGTTCTTGA
GATTATGCAAACTAGAGAAGAGCTTTATGAAATGCTAGATTATTATTCTTATGAGCAAAAATTAGACGAA
TTATTTAAAAGGGGTGCAAAATG
>CAC_C1367U0
CCTCATCAATATTTTTGCGTAATTCTTCGCTTACTTGCGGATTTGATGAAACAATTTCAAGCTCAACGAT
AACATTCTCATTTTCGGTTTTTATATCTTTTACAAAATTAAAACTCACTATATCCTTATCAAAACCTGGA
TATTTTACACTTTTTAATTTCTCTAAAATTTGCTCTTTCATCTCTTTTCCTTAATTTTTAAAAAATCAAT
TTTACTAATAAAATGATAAAATTTAGCTTTTTATAAGTGTATAATATGGTAACATTATATATAAAATTAA
TATTATAGCAAAGGGAAAAAATG
>CAC_C1367U5
GCCTCATCAATATTTTTGCGTAATTCTTCGCTTACTTGCGGATTTGATGAAACAATTTCAAGCTCAACGA
TAACATTCTCATTTTCGGTTTTTATATCTTTTACAAAATTAAAACTCACTATATCCTTATCAAAACCTGG
ATATTTTACACTTTTTAATTTCTCTAAAATTTGCTCTTTCATCTCTTTTCCTTAATTTTTAAAAAATCAA
TTTTACTAATAAAATGATAAAATTTAGCTTTTTATAAGTGTATAATATGGTAACATTATTATAAAATTAA
TATTATAGCAAAGGGAAAAAATG
>CAC_C1399U0
TTGCTTATTGGCTTATATCAACTTTTGTAGCAGTAAAGATATAAAAGAAAAAAGAGTAGAGATGATTTCT
AAAACCTTTATGCCTATGTTTCTTATTTCTAGGTTGTATTTTACTTTAAAAGAAGAAAAACTAGATATAC
AAATTCGCAAAATACTTAAGGAAAAAGACGAGTTGGCAGAGGAAAAATCTTTATGGATTTCCAAAGTCCT
ACCTTTTTAAAAATTCTTAATGGAATATTAAAATATATTGATTTTTGGTAAATAAAATATTTTAATTTAT
AAAATTTTTAAGGGAATAAAATG
>CAC_C1399U1
ACAAATTTGCTTATTGGCTTATATCAACTTTTGTAGCAGTAAAGATATAAAAGAAAAAAGAGTAGAGATG
ATTTCTAAAACCTTTATGCCTATGTTTCTTATTTCTAGGTTGTATTTTACTTTAAAAGAAGAAAAACTAG
ATATACAAATTCGCAAAATACTTAAGGAAAAAGACGAGTTGGCAGAGGAAAAATCTTTATGGATTTCCAA
AGTCCTACCTTTTTAAAAATTCTTAATGGAAAACATATTGATTTTTGGTAAATAAAATATTTTAATTTAT
AAAATTTTTAAGGGAATAAAATG
>CAC_C1409U0
GGAGATAGCCAAACTACAAACAACACAGATAGCACAGATATAGTTAATACTTTTTCTAAACAAGTAAAAC
TTACCTCTACAGAGTCTATTCTTATTCTTCCTGCAGAAGAAACACAAAGTCATATCAAAGAAGACGAAAG
AGAACGAGGAAGAGTTTGCATCACAAGTGACAATGCAAAAACTAATAATCCTTGTATAGCAATCACATTT
TAATCACAAAGAAAGTAAAAGCTTTCTTTGTGAGATAAACAAGATTTTAATCAAATATAATTTCAATTTA
TTAAGTTGAGGGGGAAAATAATG
>CAC_C1409U1
ATTTGGCAGATAAACCTATTTTATCTCTTCCAGAAAATGAGAATTCAGGAGATAGCCAAACTACAAACAA
CACAGATAGCACAGATATAGTTAATACTTTTTCTAAACAAGTAAAACTTACCTCTACAGAGTCTATTCTT
ATTCTTCCTGCAGAAGAAACACAAAGTCATATCAAAGAAGACGAAAGAGAACGAGGAAGAGTTTGCATCA
CAAGTGACAATGCAAAAACTAATAATCCTTGTATAGCAATCACATTTTAATCAAATATAATTTCAATTTA
TTAAGTTGAGGGGGAAAATAATG
>CAC_C1427U0
TATAAGGTGCTTAAACTTAAAAAGGAGCTTTTTTAATGTGTTTGTCTATACCTTCTGAAATTTTAGAAAT
CGATGAGTTAAACAATGCTTTAGTACAAACTTTAGGCGTGAAAAGAAAAGTTAATTTGGATTTGATTGAT
GAACCTTTAAAACAAGGCGATTATGTCTTAATCCATGTAGGCGTTGCTATGGAAAAAATCGACAAAGAAG
CTGCACTAGAAAGCATTAAAACCTATCAAGAAATAGTAGAAAAAATGAATAGTGGAGAGATAAAAAGTGA
TGAAGGAGATTTGGGTTTAAATG
>CAC_C1427U2
TATAAGGTGCTTAAACTTAAAAAGGAGCTTTTTTAATGTGTTTGTCTATACCTTCTGAAATTTTAGAAAT
CGATGAGTTAAACAATGCTTTAGTACAAACTTTAGGTGTGAAAAGAAAAGTTAATTTGGATTTGATTGAT
GAACCTTTAAAACAAGGCGATTATGTATTAATCCATGTAGGCGTTGCTATGGAAAAAATCGACAAAGAAG
CTGCACTAGAAAGCATTAAAACCTATCAAGAAATAGTAGAAAAAATGAATAGTGGAGAGATAAAAAGTGA
TGAAGGAGATTCGGGTTTAAATG
>CAC_C1450U0
GCAAATAATCTGCAAATTTTCTTTCAGCTCTTTTGTTGCCTATGAGTTTGCGTCCATCGGTGAAATAATA
ATTCCTTATGATATTTTCTTCTTTCCAAGAACTAGCATAAAGCTTTGTGTCTATAAGTTTAACTCTTGTA
TCATCTTCTGAATATAAATTTTGCATTTTTGCCCCAAAGTGAAATTAAATTTTGTAATTATAACATTTAT
AATAGTTTTTTTAAAAAATTTAATTTCCCCCTTGACTTATAGCTACTCTAATGTTTTATAATTTCAAAAA
TCAAAAAATAAGGAGAGAAAATG
>CAC_C1450U2
AGCAAATAATCTGCAAATTTTCTTTCAGCTCTTTTGTTGCCTATGAGTTTGCGTCCATCGGTGAAATAAT
AATTCCTTATGATATTTTCTTCACTCCAAGAACTAGCATAAAGCTTTGCGTCTATAAGCTTAACCCTTGT
ATCATCTTCTGAATATAAATTTTGCATTTTTACCCCAAAGTGAAATTAAATTTTGTAATTATAACATTTA
TAATAAATTTTTAAAAAATTTAATTTCCCTCTTGACTTATAGCTACTCTAATGTTTTATAATTTCAAAAA
TCAAAAAATAAGGAGAGAAAATG
>CAC_C1456U0
TGTGCGTATAAAAGAAGAATTAAAAACTGAAGCTTGTACCGGAAATGGGCCCATAGAAGCGGTGTTTAAT
TGCATCTCTAGAATCACAGGCTTAAACCCTGTTTTAAAAGCATATAGCATTAATGCAAAAAGTTCAGGTG
TGGATGCACAAGGGCAAGTGGATGTGGATTTAGAATTTAAAGGGAGAAAATTTCATGGCAAAGGGCTTTC
AACAGATGTTATAGAAGCATCAGCTCAAGCCTTTATCAGTGCTTACAATGCAATTTATCGATCTTTAAAA
GTTGAAGAAAGGAAAGCAGTATG
>CAC_C1456U3
TGTGCGTATAAAAGAAGAATTAAAAACTGAAGCTTGTACCGGAAATGGGCCCATAGAAGCGGTATTTAAT
TGCATCTCTAGAATCACAGGCTTAAACCCTGTTTTAAAAGCATATAGCATTAATGCAAAAAGTTCAGGTG
TGGATGCACAAGGGCAAGTGGATGTGGATTTAGAATTTAAAGGGAGAAAATTTCATGGCAAAGGGCTTTC
AACAGATGTTATAGAAGCATCAGCTCAAGCCTTTATCAGTGCTTACAATGCAATTTATCGATCTTTAAAA
GTTGAAGAAAGGAAAGCAGTATG
>CAC_C1551U0
AGATTTTGCCTTAGAAGTTCAAAATATTTACACTTTTCAAGCCCCAGGTATTGCTAAAAAAATACTAAAG
GACATCAAAAATGAAGCTTATATCCAAAAAATTTCTTATCATTTTCATACTTGTGGTGATTTTAAAAAAA
TGCATGGTATAAATTTAATTTTGTTCAAAATTTGCATTCTAAAATAGGATATCCAATTTGGCTAAATATA
GGAAATAAATTCCATCATCCTAAGATTTGTCCCAAGATATTGCATAAGGTTTTAAATATGTTATAATTTT
CCTTTTTAAAAGGATAATATTTG
>CAC_C1551U3
TAGATTTTGCCTTAGAAGTTCAAAATATTTACACTTTTCAAGCCCCAGGTATTGCTAAAAAATACTAAAG
GACATCAAAAATGAAGCTTATATCCAAAAAATTTCTTATCATTTTCATACTTGTGGTGATTTTAAAAAAA
TGCATGGTATAAATTTAATTTTGTTCAAAATTTGCATTCTAAAATAGGATATCCAATTTGGCTAAATATA
GGAAATAAATTCCATCATCCTAAGATTTGTCCCAAGATATTGTATAAGGTTTTAAATATGTTATAATTTT
CCTTTTTAAAAGGATAATATTTG
>CAC_C1567U0
AAAACGCTTTGAGCTGCTTCAATTTTTATGTGAAAATGCGGATGAAAATGGTTTTGTGATGATAAAAATA
AGCGAGCTTGAAGCAAGATTAAACCAAAGCAAACCTACCATCATCGCCACTTTTAAATTTTTAGAAGAAA
AAAAGCTTTTTAAAAAGTTGAAAAATGGATTTTATCAACTTTGCATCCCTTGTGATTAGAAAATAAATTT
TTATTTTAAGTATTCTTTATCTTAGAACCACTTTTTATTATTATTTTTAGCTTTATAGGATAAAATTTGC
TGATTGATTTAGGAGAAAAAATG
>CAC_C1567U2
AAAACGCTTTGAGCTGCTTCAATTTTTATGTGAAAATGCGGATGAAAATGGTTTTGTGATGATAAAAATA
AGCGAGCTTGAAGCAAGATTAAACCAAAGCAAACCTACCATCATCGCCACTTTTAAATTTTTAGAAGAAA
AAAAGCTTTTTAAAAAGTTAAAAAATGGATTTTATCAACTTTGCATCCCTTGTGATTAGAAAATAAATTT
TTATTTTAAGTATTCTTTATCTTAGAACCACTTTTTATTATTATTTTTAGCTTTATAGGATAAAATTTGC
TGATTGATTTAGGAGAAAAAATG
>CAC_C1569U0
AAAAATAAGTCAAGAAGCTCAAAAAGCTTTGCTTGAATATAATTTTCCAGGCAATATAAGAGAGCTTATT
TCTATAGTTCAGCGTGCTTGTATTTTAAGCGAGGGATTAGAAATTTCAGAACAAGATTTATTTTTAGAAG
CAAGAAGTGTAAAAAAAGATGTAAAAAATTTAGAAAAAGAATTGCTAGAGCAAATTTTAGAGCAATGTGA
ATTTGATAAAGAAAAAGCAAGCAACGAACTTGGAATGAGTATAGAAAATTTAAACAATAAAATCAAACAA
TACAAAATAAAGGAAAAATAATG
>CAC_C1569U1
AAAAATAAGTCAAGAAGCTCAAAAAGCTTTGCTTGAATATAATTTTCCAGGCAATATAAGAGAGCTTATT
TCTATAGTTCAGCGTGCTTGTATTTTAAGCGAGGGATTAGAAATTTCAGAACAAGATTTATTTTTAGAAG
CAAGAAGTGTAAAAAAAGATGTAAAAAATTTAGAAAAAGAATTGCTAGAGCAAATTTTAGAGCAATGTGA
ATTTGATAAAGAAAAAGTAAGCAACGAACTTGGAATGAGTATAGAAAATTTAAACAATAAAATCAAACAA
TACAAAATAAAGGAAAAATAATG
>CAC_C1652U0
TCTTAAATATTTATATTAAATTTAATTATTCATAATTAGTATCAAAATTAATTATAATAAAATGAAAATA
CTTATCATTAGAAAAATCATTAAGTTACTTTATATTTACTTTTTAATATTAATATCCTTTATCAAAAATT
AGTCTAATTTTAATCACAAAAAAAAGGGGGAGAAATAATGAAAAAATTAGTTTTATTTTTATTTTGCTTA
GGTTTTGCATTTGCGTGCTCTGAACACTCTAATGCTGATTTTAAAGATCATGATAAAACTAAATATAATT
CTCAATATAAGGACAAATAAATG
>CAC_C1652U6
CTCTTAAATATTTATATTAAATTTAATTATTTATAATTAATATCAAAATTAATTATAATAAAATGAAAAT
ACTTATCATTAGAAAAATCATTAAGTTACTTTATATTTACTTTTTAATATTAATATCCTTTATCAAAAAT
TAGTCTAATTTTAATCACAAAAAAAAGGGGAGAAATAATGAAAAAATTAGTTTTATTTTTATTTTGCTTA
GGTTTTGCATTTGCGTGCTCTGAACACTCTAATGCTGATTTTAAAGATCATGATAAAACTAAATATAATT
CTCAATATAAGGACAAATAAATG
>CAC_C1677U0
AGTTTTATAAGCTTTTAAATTTAAAAGAGCAAAAGGTGCAAATTCAAGAAGATAGTGTTATTTTTGGCAA
GACTTTCGTGATCACAGGCGCGCTTTCACGCCCTAGAGATGAGTTTAAAAATCTAATAGAAAGTCTTGGA
GGTAAGGTTAGTGGATCGGTTTCTAAAAAGACTGATTATGTGCTTTTTGGTCAAGAAGCAGGTTCTAAAC
TCGACAAGGCTCAAGAGCTGGGTGTAAAATGTATTGATGAGAATGAATTCAATGAGCTTATTGAAAAATA
ATATTCAGCTATTTGTTTTATTG
>CAC_C1677U3
AGTTTTATAAGCTTTTAAATTTAAAAGAGCAAAAGGTGCAAATTCAAGAAGATAGTGTTATTTTTGGCAA
GACTTTCGTGATCACAGGCGCGCTTTCACGCCCTAGAGATGAATTTAAAAATCTAATAGAAAGTCTTGGA
GGTAAGGTTAGTGGATCGGTTTCTAAAAAGACTGATTATGTGCTTTTTGGTCAAGAAGCAGGTTCTAAAC
TCGACAAGGCTCAAGAGCTGGGTGTAAAATGTATTGATGAGAATGAATTCAATGAGCTTATTGAAAAATA
ATATTCAGCTATTTGTTTTATTG
>CAC_C1681U0
TAATAATAGCAAAAGCAGCTGCTGCTAAATGGGTTGTATCTTTAATACTTTGAACACTTGAAAGATACAT
TGCAAAAAACACTATAGAGGCTGTAAAAATCAAACCTTTAAAATTTGAAATCAGTATATTTTTATAATGC
TCTATTTTTTTTATCATATGTTTTCTCCTTTAATTTGCAATTATAAAATTACAATTAAATATTTTCTTGC
CATTATAGTCATTTTTATATTATAATAAAAATATATTATTTTAATTTTTATAATAAATTTTTTTAATCAA
AAAAGATAGAAAGAACTTCAATG
>CAC_C1681U3
AATAATAGCAAAAGCAGCTGCTGCTAAATGGGTTGTATCTTTAATACTTTGAACACTTGAAAGATACATT
GCAAAAAACACTATAGAGGCTGTAAAAATCAAACCTTTAAAATTTGAAATCAGTATATTTTTATAATGCT
CTATTTTTTTTATCATATGTTTTCTCCTTTAATTTGCAATTATAAAATTACAATTAAATATTTTCTTGCC
ATTATAGTCATTTTTATATTATAATAAAAATATATTATTTTAATTTTTATAATAAATTTTTTTTAATCAA
AAAAGATAGAAAGAACTTCAATG
>CAC_C1683U0
TTTTAAGATTTAAGGATAAAAATGTCTATAAAAAATTTAAGTGTAGAAGAATTAGCACAAGAATTAGAAA
CTTCAAATCATGAAAAGCTGATTAAAGCTTTGTTTTTATTTGAAAAAAGTTCTTCAATGGAAGATCTTAA
TTCAGATCAAATAGAAATAATTTTAGATGAAGTATATGAATTTTATATCAATCATAAATCCATATCTTCT
TTTTTACAAGAAGATATAAACCAAGCATTAGATGAAGCTATTGATAAAGAGCTTTGCAAAAAACAAGAAA
AATCATTTGAAAGGTAAAAAATG
>CAC_C1683U1
TTTTAAGATTTAAGGATAAAAATGTCTATAAAAAATTTAAGTGTAGAAGAATTAGCGCAAGAATTAGAAA
CTTCAAATCATGAAAAGCTGATTAAAGCTTTGTTTTTATTTGAAAAAAATTCTTCAATGGAAGATCTTAA
TTCAGATCAAATAGAAATAATTTTAGATGAAGTATATGAATTTTATATCAATCATAAATCTATATCTTCT
TTTTTACAAGAAGATATAAACCAAGCATTAGATGAAGCTATTGATAAAGAGCTTTGCAAAAAACAAGAAA
AATCATTTGAAAGGTAAAAAATG
>CAC_C1686U0
TTCCATAAGCTTAGGATCAAATTCTTGAAAATCTTTAAAATGTTTTTTCGGGATAATAAGTATATGAATG
GGCGCCTTAGGAGCTATATCATGAAAAGCTAAAAAATCATTATTTTCAAGTACTTTATTGCAAGGAATTT
TTCCTTCAACAATGAGTTCAAAAACAGTTTTTTCTTTCATTATTTATCCTTCTTTAGTGTTAATTTTATA
CAATTATATCTTTAAACTTTAGTTTTTATGCTGAATTTAAAATAGTTTTTAATAAAATTAAAACTAAAAA
TAACTTATTAAGGTAGAAAATTG
>CAC_C1686U1
TTCCATAAGCTTAGGATCAAATTCTTGAAAATCTTTAAAATGTTTTTTCGGGATAATAAGTATATGAATG
GGCGCCTTAGGAGCTATATCATGAAAAGCTAAAAAATCATTATTCTCAAGTACTTTATTGCAAGGAATTT
TTCCTTCAATAATGAGTTCAAAAACAGTTTTTTCTTTCATTATTTATCCTTCTTTAGTGTTAATTTTATA
CAATTATATCTTTAAACTTTAGTTTTTATGCTGAATTTAAAATAGTTTTTAATAAAATTAAAACTAAAAA
TAACTTATTAAGGTAGAAAATTG
>CAC_C1695U0
TTCTTTATTGTTAAAAACAATTTCTCCAAGGATTTTTCTATCGATTTTCTTTTCTTTTGTGAGTAAATTT
TTTAAGCTAAAGGGAGAAAAAATCTTTTCAAGTTCTAAAGCATTTTCATCTAAAATTTTATGAGCGATTT
TATCTGCGCTAATGCTTTTAAAGCCTAAAGAATTCGCTATTTCTATAAAAGTGCTTTTACCACAAGCAAT
TGAAGCGGTTACAAAAAAAGCATTTTTCATCTTATGCCTTATTAAAACTTTTTTCGTTAAAATACCTTTT
TAGTTCTTAAAGGAAAATAAATG
>CAC_C1695U2
TTCTTTGTTTTGAAAAACAATTTCTCCAAGAATTTTTCTATCTATCTTGCCCTCTGCTTTCAATAAATTT
TTTTTATGAAATTTAGAGAAAATTTGAGCCAGTTCCAAAGCATATTTATCTAAAATTTCGTGAGCGATAC
TGTCTGCACTAATGCTTTTAAAGCCCAAAGAATTTGCTATTTCTATAAAAGTGCTTTTTCCACAGGCTAT
AGAGGCGGTTACAAAAAAAGCGTTTTTCATCTTATGCCTTATTAAAACTTTTTTCGTTAAAATATCTTTT
TAGTTCTTAAAGGAAAATAAATG
>CAC_C1723U0
GTATGTTTTACTTGGATTTTCTTTTATTATAATAAAAATTTAGAAGATGCCTTAGAATACTTCAAAGCTT
GTTATAATAATTTCTTCCAAATTCCTAGCTATAACGATATTTATATGCTTGTAAGCTTTGCTGTGCTTTT
TATGATTTATCCTTTATTTGTTAATTTTAGAGAATATTGCGTAAGGATTTTAAATCTTACGCCGTTTTTA
CTCAAGCCGTTTGTAATCACTTTTATTTTGCTTTTAGTGTTTGCTTTTATGCCAAATGGCATTCCTGATT
TTATTTATTCGAGTTTTTAAATG
>CAC_C1723U12
GTATGTTTTACTTGGATTTTCTTTTATTATAATAAAAATTTAGAAGATGCCTTAGAATACTTCAAAGCTT
GTTATAATAATTTCTTCCAAATTCCTAGCTATAACGATATTTATATGCTTGCAAGCTTTGCTGTGCTTTT
TATGATTTATCCTTTATTTGTTAATTTTAGAGAATATTGCGTAAGGATTTTAAATCTTACGCCGTTTTTA
CTCAAGCCGTTTGTAATCACTTTTATCTTGCTTTTAGTGTTTGCTTTTATGCCAAATGGCATTCCTGATT
TTATTTATTCGAGTTTTTAAATG
>CAC_C1735U0
TAATCCTAAAAGCCTGTGAAGGCGTAGCTACAGCAATTATCCACATTTTAAAAAATGAAATCAAGCAATC
TTTGATATCAAAAATAGGCGCATTACTAATGAAACCTTCATTTAAAAGACTTAAAAAACATATTGATTGG
CAAGAATATGGCGGCGCCCCACTGCTTGGTGTCAACGGCTGCGTTATTATAAGTCATGGAAAAAGCGATG
CTAGAGCAATCAAAAATGCTATTTTTCAGGCTATTAACTTTAGTGAATCAAATATCAATCAAATAATAGA
AAAGGAGCTTGAGAAATACAATG
>CAC_C1735U1
TAATCCTAAAAGCCTGTGAAGGCGTAGCTACAGCAATTATCCACATTTTAAAAAATGAAATCAAGCAATC
TTTGATATCAAAAATAGGCGCATTGCTAATGAAACCTTCATTTAAAAGACTTAAAAAACATATTGATTGG
CAAGAATATGGCGGCGCCCCACTGCTTGGTGTCAACGGCTGCGTTATTATAAGTCATGGAAAAAGCGATG
CTAGAGCAATCAAAAATGCTATTTTTCAGGCTATTAACTTTAGTGAATCAAATATCAATCAAATAATAGA
AAAGGAGCTTGAGAAATACAATG
>CAC_C1765U0
GCACTTGCGAAAACCTTAGCGTGCTTGAAAGAGAGGCTGATAAAGTCGCTTATGATTTTATGGATAGAAA
ATTTGCGAGATGGGCAGCTAAAAATATAGGCAAAAAATTTAAAGCCCTAGTAGTGCAAAATGATGGAATT
TGTATAGCAAAACTTGATGATGAGATCAAAGGAGCTGATATCATCCTTTATGATACGCGGGTAAATTTAC
TAGAAAGCGTAGAAGTGCAAATTTTAGAAGCTGACATCATCATGGCAAAAATTTATGCAAAAATCACCCA
AAGACTTGGAAAGGAAAGTAATG
>CAC_C1765U2
GCACTTGCGAAAACCTTAGCGTGCTTGAAAGAGAGGCTGATAAAGTCGCTTATGATTTTATGGATAGAAA
ATTTGCGAGATGGGCAGCTAAAAATATAGGCAAAAAATTTAAAGCCCTAGTAGTGCAAAATGATGGAATT
TGTATAGCAAAACTTGATGATGAGATCAAAGGAGCTGATATCATCCTTTATGATACGCGGGTAAATTTAC
TAGAAAGCGTAGAAGTGCAAATTTTAGAAGCTGACATCATCATGGCAAAAATTTATGCAAAAATCACCCA
AAGACTTAGAAAGGAAAGTAATG
>CAC_C177U0
CCAAATGCCAATGCATTATCTTATGATTTCTTTTCTAATCCTATATTAATAGGGTATTGCAAGGAGAAAG
TATAGATACTATTAGACAAGAACTTATAGGTGTATCAGAAGATTTTTTTACTAAAGCAAGTGTAGAATAC
TTAGGGCATATTAATATAGGAAAGCTTGATTGGTATATAGCTTTCTCATCCTACTACCCTACCTAAAAAT
GGGAATCAGTTTGATACTTTTTCTACCTTCACCCATGAGCTTTTTCATGCTTTAGGCGTGTTATCTTTAG
CTGGTAGTTGTGGAGGAAATTTG
>CAC_C177U1
CAAATGCCAATGCATTATCTTATGATTTCTTTTCTAATCCTATATTTAATAGGGTATTGCAAGGAGAAAG
TATAGATACTATTAGACAAGAACTTATAGGTGTATCAGAAGATTTTTTTACTAAAGCAAGTGTAGAATAC
TTAGGGCATATTAATATGGGAAAGCTTGATTGGTATATAGCTTTCTCATCCTACTACCCTACCTAAAAAT
GGGAATCAGTTTGATACTTTTTCTACCTTCACCCATGAGCTTTTTCATGCTTTAGGCGTGTTATCTTTAG
CTGGTAGTTGTGGAGGAAATTTG
>CAC_C178U0
CTAATATCGCTTTAACACAAATTTTACCAAGCGGTTGGGAAGTGAGCAATACGCTTTTAGATGATAACAC
TCCAAGTTTTATTAAAAATTCAAGCTATGATTTTATTGATGTTAGGGATGATAAAATCATGTGGTTTTTT
AGTTTAAATAAAAATCGCACGCATCATTTTTATATAAAACTTAATGCCATAACTCCAGGAAGTTATACTT
TAAGTGGTGCTTATGTAGAAGCGATGTATGATGATACTTATAGAGCTTTAAGTGAAAGTGAAAAAGTAGT
TGTGAAACGCTAAATAAAACATG
>CAC_C178U1
CTAATATCGCTTTAACACAAATTTTACCAAGCGGTTGGGAAGTGAGCAATACGCTTTTAGATGATAACAC
TTCAAGTTTTATTAAAAATTCAAGCTATGATTTTATTGATGTTAGGGATGATAAAATCATGTGGTTTTTT
AGTTTAAATAAAAATCGCACGCATCATTTTTATATAAAACTTAATGCCATAACTCCAGGAAGTTATACTT
TAAGTGGTGCTTATGTAGAAGCGATGTATGATGATACTTATAGAGCTTTAAGTGAAAGTGAAAAAGTAGT
TGTGAAACGCTAAATAAAACATG
>CAC_C1834U0
CGCAAATGAATATAGAGCTTGGTACGAAGGTGAAAACGCTAGAGATCAAATTTTAAAAAACTCCAATGAA
GTAAATGTGCAAATTTTAAGTATTGTTCTTGGCAATAGCAATGGGGTTAAAACTTCAACTATAAGAGCAA
AAATTATTACAAAAAATTTAAACACTAGAGGGCTGTCAGAATCCACCAAAGTGATCACATTAAGCTATGA
CTATATTTTAGCTAAAGCTAGTGAGGAGAATAGAATTCTAAACCCTCTTGGCTTTAAAGTAACTAATTAC
AGAATTGATGAGGAGATAAGATG
>CAC_C1834U1
AAATGAATATAGGGCTTTATATGAAGGTGATAATGCAAGAGATCAAATTCTAAAAAACTCCAATGAAGTA
AGTGTTCAAATTTTAAGTATTGTTTTAGGAGAAAGTAACGGAGTGAAAACTGCTACAGTCAGGGCAATTA
TTACTACAAAAAATTTAACTTCCAAAGGAACAACTCAAGCAACAAAAGTAATAACATTAAGTTATGACTA
TATCTTAGCAAAAGCTAGCGAAGAAAACAGATTTTTAAATCCTTTAGGTTTTAAAGTATTAACTTATAGA
ATTGATGACGAGGTGGCACAATG
>CAC_C1858U0
TTTAGAAACACGAGATGTTCCTTTAGAGGGAAAAGATTATGTGAAAAAACCTGTTTTTGGTAGAGAAGGG
GCAAATATTAGTATAATCAAAGAAGGTAAAATTTTACATGAGAATGTAGGTCCTTATGGGAATAATAAGG
CTATTTATCAAGAATATGTAGAGTTTAATTCATGTGAAAACGAATACTATCAAGCAGGTGTTTTCTTTGC
TTATGAAGGGTGTGGCTTAGGATTTAGAAAAGGAGGACTTGTGCTTGATAATTATTCTAAATTTGTAGGA
CATATTATAAAGGATTAGAAATG
>CAC_C1858U9
TTTAGAAACACGAGATGTTCCTTTAGAGGGAAAAGATTATGTGAAAAAACCTGTTTTTGGTAGAGAAGGT
GCAAATATCAGTATAATTAAAGATGGAAAAACTTTGCATGAAAATATAGGTCCTTACGGGAATAATAAGG
CTATTTATCAAGAATATGTAGAGTTTAATTCATATGAAAATGAATATTATCAAGCAGGTGTTTTCTTTGC
TTATGAAGGATGTGGTTTAGGATTTAGAAAAGGTGGACTTGTACTTGATAATTATTCTAAATTTGTAGGA
CATGTTATAAAGGATTAGAAATG
>CAC_C1867U0
ACAATTTCCAAAAGATAGCGTATTTGGTAACAAAGGCATCATGGATAAATGTACGATGTGTGCAGGTGGA
CCTGAAAGTACAAATTCAGAAAAAGAAAGAGAGCTTTATGGGCAAAATCGTATCGCTGAAGGAAAAGTAC
CTGTATGTGCAGCTATGTGCTCGACTAAAGCACTTTTAGTAGGTGAAAGCTCCAAGATAGAAGAAATTTA
TCATAGCAGATTGCAAAGTAGGGGTTATGGAATTGCTAATCCTTCGCAAAGTATAGAATGGAAAATTGCT
TACATAGGAAAGGAACGCTTATG
>CAC_C1867U1
ACAATTTCCAAAAGATAGCGTATTTGGTAACAAAGGCATTATGGATAAATGTACGATGTGTGCAGGTGGA
CCTGAAAGTACAAATTCGGAAAAAGAAAGAGAGCTTTATGGACAAAATCGTATCGCTGAAGGAAAAGTGC
CTGTATGTGCAGCTATGTGCTCAACCAAAGCACTTTTAGTAGGTGAAAGCTCTAAGATAGAAGAAATTTA
TCATAGCAGATTGCAAAGTAGGGGTTATGGAATTGCTAATCCTTCGCAAAGTATAGAATGGAAAATTGCT
TACATAGGAAAGGAACGCTTATG
>CAC_C1888U0
GCTTCAGGATTTTGAAGAGATTCTCGATAAGTCTGCTCATAAACAATACCCATAATCCATCCTTTCTTGA
TAAGTTGAATTTGCATTATAGAGTTTTTGTTTGAAAAATAAAATGCCAATTTTTTGGTTTAATTGTGTGA
TTTTGTAGCTAAAAAAATAAATTTTGTATATTTTTTGAACAAAATTTTAATTTTTGTATATATATTTACC
TATATTTTTAATAATTAGAAAATATAAAAAATAATGAAAAAAATATATTTGTATCAAAAAGTAACAAAAA
TAATTTTTAAGAGTGAGACAATG
>CAC_C1888U1
GCTTCAGGATTTTGAAGAGATTCTCGATAAGTCTGCTCATAAACAATACCCATAATCCATCCTTTCTTGA
TAAGTTGAATTTGCATTATAGAGTTTTTGTTTAAAAAATAAAATGCCAATTTTTTGGTTTAATTGTGTGA
TTTTGTAGCTAAAAAAATAAATTTTGTATATTTTTTGAACAAAATTTTAATTTTTGTATATATATTTACC
TATATTTTTAATAATTAGAAAATATAAAAAATAATGAAAAAAATATATTTGTATCAAAAAGTAACAAAAA
TAATTTTTAAGAGTGAGACAATG
>CAC_C191U0
TATGTAATATGTTTGAAGAAGGAAATTTGCTTAAAATTATACAAGGCGATAACAGTCTTTGTTCTATAGT
TAAAAATTAATAAGGAGAACTAATGGAAAACAGAATCGAAGAAATAGCAGCTAAAGCTCTAGAAAGAATG
GGAGATGATCGCTACCGTCTTTCTTTGGTTGTTGCAAAAAGAGCAGAACAATTAGCCGATGGTGCAGCAC
CTTTAGTGGATATTGATAAAAGTAAATTAAAATTTGCAGATATTGCTTTATATGAGATAGCAGAAAATAA
AATCACTTTAGAGGGTCTAGTTG
>CAC_C191U1
ATGTAATATGTTTGAAGAAGGAAATTTGCTTAAAATTATACAAGGCGATAACAGTCTTTGTTCTATAGTT
AAAAATTAATCAAGGAGAACTAATGGAAAACAGAATCGAAGAAATAGCAGCTAAAGCTCTAGAAAGAATG
GGAGATGATCGCTACCGTCTTTCTTTGGTTGTTGCAAAAAGAGCAGAACAATTAGCCGATGGTGCAGCAC
CTTTAGTGGATATTGATAAAAGTAAATTAAAATTTGCAGATATTGCTTTATATGAGATAGCAGAAAATAA
AATCACTTTAGAGGGTCTAGTTG
>CAC_C1956U0
ATAATGTTATGGCTGCTAGCGCCCTGTGTAAAAAATTTAGTGGCGAAAAGCTTGTTTTAATCTACAATTC
TTATCTTGATAAAGATATTTTTGAGATTTTAAAAACATTAAAGCCTATTATTGATACAATAAAAATATAT
AAATATGTAAGTTTAGAAAGAAGATTGGCTAATGATAAAATTTATCAAGTTGCCAATGCTTTAAATCTTA
AGTGTGAAGAATTTGTTTCTTTAGATGAAAAGAAAAAAACTTTAGTTTTTGGTTCTTTCGCTTTAGTCGA
AAGTTTTTTAAAGGAGTGGAGTG
>CAC_C1956U2
ATAATGTTATGGCTGCTAGCGCCCTGTGTAAAAAATTTAGTGGCGAAAAGCTTGTTTTAATCTACAATTC
TTACCTTGATAAAGATATTTTTGAGATTTTAAAAACATTAAAGCCTATTATTGATACAATAAAAATATAT
AAATATGTAAGTTTAGAAAGAAGATTGGCTAATGATAAAATTTATCAAGTTGCCAATGCTTTAAATCTTA
AGTGTGAAGAATTTGTTTCTTTAGATGAAAAGAAAAAAACTTTAGTTTTTGGTTCTTTCGCTTTAGTCGA
AAGTTTTTTAAAGGAGTGGAGTG
>CAC_C1965U0
CATAGAAGAGGGTGTGATCAGTGCAAAAGCAGCAAAGGATGTTTTAGCTCATGTTTTTGAAAATCCAGAT
ATGGATATTGATGAAACGATTGAAAAGTTAGGGCTTAAGCAGGTTAGCGATGATTCAGCTATCGAAGCAG
TAATTGAGCAAATTTTAAATGCCAATGCTGATAAGGTTGCAGAGTATAAAAGCGGGAAGGATAAGCTCTT
TGGTTTCTTTGTAGGGCAGACTATGAAAGAAGGTAAGGGAGCCTTTAATCCTAACAAGGTCAATGAAATT
TTAAAAGCAAAGTTGGGCTGATG
>CAC_C1965U1
CATAGAAGAGGGTGTGATCAGTGCAAAAGCAGCAAAGGATGTTTTAGCTCATGTTTTTGAAAATCCAGAT
ATGGATATTGATGAAACGATTGAAAAGTTAGGGCTTAAGCAGGTTAGCGATGATTCAGCTATCGAAGCAG
TAATTGAGCAAATTTTAAATGCCAATGCTGATAAGGTTGCAGAGTATAAAAGCGGGAAGGATAAGCTCTT
TGGTTTCTTTGTAGGGCAGACTATGAAAGAAGGTAAGGGAGCCTTTAATCCTAACAAAGTCAATGAAATT
TTAAAAGCAAAGTTGGGCTGATG
>CAC_C2010U0
TATACCCTTGCAAAAGATGAAAAAAGAACTTGAAGCCACAGGGTTTAATTTAGTAGAGCTACCCTTGCCA
AAGCCTTTGTATTATGAAGAAAGAAGACTTGGAGCCACTTATGCAAATTTTGTTTTTGTAAATGATGCCT
TGATTATGCCTTTTTATAAGGATGAAAATGATGAAATCATAAGGCAAAGATTGGCTAAGGCTTTACCTAA
ACGCAAGATTATAGGCGTAGATGCAAGAGTGTTTTTACGCCAAAATGGCTCTTTACACTGCTCTTGTCAA
AACCGCTTCAAGGGTCTAAGATG
>CAC_C2010U1
TATACCCTTGCAAAAGATGAAAAAAGAACTTGAAGCCACAGGGTTTAATTTAGTAGAGCTACCCTTGCCA
AAGCCTTTGTATTATGAAAAAAGAAGACTTGGAGCCACTTATGCAAATTTTGTTTTTGTAAATGATGCCT
TGATTATGCCTTTTTATAAGGATGAAAATGATGAAATCATAAGGCAAAGATTGGCTAAGGCTTTACCTAA
ACGCAAGATTATAGGCGTAGATGCAAGAGTGTTTTTACGCCAAAATGGCTCTTTACACTGCTCTTGTCAA
AACCGCTTCAAGGGTCTAAGATG
>CAC_C2056U0
AATACCTATGGGCTTTATCGTTTTAAAAGAGGGTATAGAGCGAGATCATAGGGGTATAGTTGAAGGAGTT
GTAGCTTTGGTGCGTCAAGAAATTGGAGCCGTAGCTTCGTTTAAAATTGCCACAGTTGTTAGTGCTTTAC
CTAAGACAAGAAGTGGAAAAATTTTGCGTAAAAATTTAAGAGAAATAGCTGATGGTTCAACCTTAAATGT
TCCAGCTACTATAGAGGATAGTAATGTTTTAAAAGCTTGCGAAAAAGCTATTAATGCTTTAGGATACCCA
AAAAATAAAGGAGAAAAATAATG
>CAC_C2056U1
AATACCTATGGGCTTTATCGTTTTAAAAGAGGGTATAGAGCGAGATCATAGGGGTATAGTTGAAGGAGTT
GTAGCTTTGGTGCGTCAAGAAATTGGAGCCGTAGCTTCGTTTAAAATTGCCACAGTTGTTAGTGCTTTAC
CTAAGACAAGAAGTGGAAAAATTTTGCGTAAAAATTTAAGAGAAATAGCTGATGGTTCAACCTTAAATGT
TCCGGCTACTATAGAGGATAGTAATGTTTTAAAAGCTTGCGAAAAAGCTATTAATGCTTTAGGATACCCA
AAAAATAAAGGAGAAAAATAATG
>CAC_C2101U0
TAAATTTCAATAATTCTTCCTTTTGGAATTCCGCCTATACCAAGTGCAAGATCAAGTCCTACAGAACCTG
TTCCTATGCTATCAATCTGCTCTACTTCCTTATCTCCAAGCCTTAAAATAGTGCCCTTGCCAAAAGCTTT
ATCGAGCGATTTTAAGGCGGCATCAAGCGATTTTTTCTTATTATCGTCCATTATTTTCCTTAAAAATTGC
AAATTTTTAGCTAGAATTTTAACAAAATAAAATTAAATAATAGTTTATTTTGATAGAATAAAAATTATTT
CATTAAAAATTAGGAAAGCTATG
>CAC_C2101U1
TCCATAAATTTCTATAATTCTTCCTTTTGGAACACCGCCTATACCTAAAGCAAGATCAAGCCCAACTGAA
CCTGTGCCTATGCTATCGATTTGCTCGACTTCTTTATCCCCTAGTCTTAAAATAGTGCCTTTTCCAAAGG
TTTTATCTAAACTTTTTAGGGCAGCGTCTAGAGATTTTCTTTTATTATCATCCATAACTTTCCTTAAAAA
TTCTAAATTTTTAGTTAGAATTCTAACAAAATAAAATTAAATAATGATTTATTTTGCTAGAATTAAAGCA
AAGATTTAAAGGAAGCATAGATG
>CAC_C2136U0
GCAGATGTAATATCTTTTGAAGCTTCAAGATCAAATCTCAATCTTTTAGATACCCTAAAAGCTGTTAACT
TTCAAACTGAAGTTGGACCAGGAGTTTATGATATACATAGCCCTAGGGTGCCTAGCGTGGAAGAAATAAG
CTCAACCATAGAAAAAATTCTTAACAAATTGCCTAAAGAGCAAATTTGGATCAACCCAGACTGCGGACTT
AAAACAAGGGGTTATGAAGAAGTTGTAGCTGCTCTTAAAAATTTAGTTATTGCCACACAAAAAATAAGAG
AGAAATTATAAGGGGGTTTTATG
>CAC_C2136U1
GCAGATGTAATATCTTTTGAAGCTTCAAGATCAAATCTCAATCTTTTAGATACCCTAAAAGCTGTTAACT
TTCAAACTGAAGTTGGACCAGGAGTTTATGATATACATAGCCCTAGGGTGCCTAGCGTGGAAGAAATAAG
CTCAACCATAGAAAAAATTCTTAACAAATTGCCTAAAGAGCAAATTTGGATCAATCCAGACTGCGGACTT
AAAACAAGGGGTTATGAAGAAGTTGTAGCTGCTCTTAAAAATTTAGTTATTGCCACACAAAAAATAAGAG
AGAAATTATAAGGGGGTTTTATG
>CAC_C2168U0
GATCAAGAAATTGTTGGAAGTATACTTTGTGGGCATGATGGTCGCACAGGAGGTTTTTATCATGTGTGCG
TGCATAAAGATCACAGAAAAAAGGGTATAGCCCATGAAATGACAAAATTTTGCCTTGAGGCATTAAAATC
TGAGAAGATTAACAAGATCGCATTGATAGCCTTTAAGAGCAATGATTTGGGTAATGAGTTTTGGAAGCAT
TATGGTTTTACCTTAAGAGAAGATGCGAATTATTATGATTTATCGCTCAATTCTCACAATCAAACTAGTT
TTAATGTTTGAGGGTAAATCATG
>CAC_C2168U1
GATCAAGAAATTGTTGGAAGTATACTTTGTGGGCATGATGGTCGCACAGGAGGTTTTTATCATGTGTGCG
TGCATAAAGATCACAGAAAAAAGGGTATAGCCCATGAAATGACAAAATTTTGCCTTGAGGCATTAAAATC
TGAGAAGATTAACAAGATCGCATTGATAGCCTTTAAGAGCAATGATTTGGGTAATGAGTTTTGGAAGCAT
TATGGTTTTACCTTAAGAGAAGATGCGAATTATTATGATTTATCGCTCAATTCTCACAATCAAACTAGTT
TTAATGTTTGAGGGCAAATCATG
>CAC_C2193U0
CAAGAGCAGTGGGATAAAAATAAGAATTTAGATAAAAAAGATAGGAGTTATTTAAAGGCAAGTAAGATAG
ATAATCAATAAAACTAGCCTTATAAAAGCAAGAGAATTAAGCTATAAAAGTGTTGTAACCCAACAAGCAA
GGATTAATCTTCTCGTGCCTTAGAGCAAGCAATTAGAGATAAAAACAAAGGCTTTCCCAAATTTAAAAAC
TCTAAATTTGCAAAGCAAAGCTTTAATTGGAATAATCAAGCCTACAAAATCAAAGATAGTGATACTACTA
AGTTTAAGATATTTAGACTTATG
>CAC_C2193U1
AATAAGAATTTAGATAAAAAAGATAGGAGTTATTTAAAGGCAAGTAAGATAGATAATCAATAAAACTAGC
CTTATAAAAGCAAGAGAATTAAGCTATAAAAGTGTTGTAACCCAACAAGCAAGGATTAATCTTCTCGTGC
CTTAGAGCAAGCAATTAGAGATAAAAACAAAGGCTTTCCCAAATTTAAAAACTCTAAATTTGCAAAGCAA
AGCTTTAATTGGAATAATCAAGCCTACAAAATCAAAGATAGTGATACTACTAAGTTTAAGATATTTAGAC
TTATGAATACATTTTTTAAAATG
>CAC_C2208U0
TTTTATCATCGTGCGCAGCTTATTTTGCGTGAAGAAGGTTTTATAAATTTTACAGCTTACAAAACAAAGA
CTCCAGGTCATTTACATCTTTATATTCACAAAGGTCACACTGCGTTAAACGAAGGTTATTCTTTAGCGTC
TAAACTTTCAATGATGTTTGCAAGTAAAATGCCAGTTGAATGGAAGGTGTTTCCAAGTATGGATATTCCT
AGAGAGTTTAATATATTAATACTACCCTATGAAGTCTATCAAAAAGAACGAGGCAGTTCTTGGTCTAAAC
ATATGTAAGAAAGGAATATTATG
>CAC_C2208U2
TTTTATCATCGTGCGCAGCTTATTTTGCGTGAAGAAGGTTTTATAAATTTTACAGCTTACAAAACAAAGA
CTCCAGGTCATTTACATCTTTATATTCACAAAGGTCACACTGCGTTAAACGAAGGTTATTCTTTAGCGTC
TAAACTTTCAATGATGTTTGCAAGTAAAATGCCAGTTGAATGGAAGGTGTTTCCAAGTATGGATATTCCT
AGAGAGTTTAATATATTAATACTACCCTATGAAGTTTATCAAAAAGAACGAGGCAGTTCTTGGTCTAAAC
ATATGTAAGAAAGGAATATTATG
>CAC_C2229U0
ATCTAAAGGTGTATTTAATGGTAAAAATTCTTTATTGACTACGATATAGCTTTTATCATTTTTTTCAAAA
TCAAAATAAATATCATCATTTTGCACTTGCAAAAGTAAATCATAAAGAGTGGCAAAATTTTCATAATTAT
TATAAACATAGGGTTTATAATAAGCCTCATAATCTTTTTGTTTATCAAATCTAAAAATTCTAAGTTCTAA
ATTTTTCATGCTTTTTCCTTTTGATAAGTATTATATAAAATTTTTTTAAAATTCACTAGAATTTAAAAGG
AAATTTTATAAAATCTTTTCATG
>CAC_C2229U3
ATCCAAAGCTGTGTCTAATGGTAAAAATTCTTTATTGACTACGATATAACTTTTGTCATTTTTTTCAAAA
TCAAAATAAATATCATCATTTTGCACTTGCAAAAGTAAATCATAAAGAGTGGCAAAATTTTCATAATTAT
CATAAACATAGGGTTTATAATAAGCCTCATAATCTTTTTGTTTATCAAATCTAAAAATTCTAAGTTCTAA
ATTTTTCATGCTTTTTCCTTTTGATAAGTATTATATAAAATTTTTTTAAAATTCACTAGAATTTAAAAGG
AAATTTTATAAAATCTTTTCATG
>CAC_C2240U0
TTATGTGGCTATCACTCGCGCTAAAAAATGTCTATCGCTAAGCATTGCAAAATCTCGTTTTTACCGAGGA
AGTCGCACGGAATTAGACTCTAGTCGTTTTTTAGAAGAAAGTCAATTAACAAAAAAAATCTCTATAAACA
AAACCGAACAAGGATATCATAAAGGAGATCTAGTCAAACATAAAATTTTTGGCATAGGACGCGTTATTAG
TGTCAATAAAAGCGCAAAAGAAGAAAAACTTACCATAAATTTTGGCGGGATAGAACGCATTATTATGGCA
AGTTTTGTGGAAAAAGCCGTATG
>CAC_C2240U2
TTATGTGGCTATCACTCGCGCTAAAAAATGTCTATCGCTAAGCATTGCAAAATCTCGTTTTTACCGAGGA
AGTCGCACGGAATTAGACTCTAGTCGTTTTTTAGAAGAAAGTCAATTAACAAAAAAAATCTCTATAAACA
AAACCGAACAAGGATATCATAAAGGAGATCTAGTCAAACATAAAATTTTTGGCATAGGACGCGTTATTAG
TGTCAATAAAAGTGCAAAAGAAGAAAAACTTACCATAAATTTTGGCGGGATAGAACGCATTATTATGGCA
AGTTTTGTGGAAAAAGCCGTATG
>CAC_C2264U0
TTTTTACTTAAGTCTTGCTTTTTTAAAATTTTTACTATTTATTTTAAAATATTTTTTACCCATATTCCTA
GAAAGAAAACTCTTATTTCTTGGGTAAAGAGATGAATGTTGCTGCTTTTTAAGCGATTTAATGATACTTT
TGGTTTTTTAGTATAATTCCTTGTAAAAACACAATATGATGCAAATTATCATTCAGTATTTTATTTCTAC
TTGCTTAATCCCCTAAAATTCATTCTTTTTAAAAGTTGGAACACTCTTTGCTTTATAGATTAAAAATATC
AAAATTTATAGGTGAAAAATATG
>CAC_C2264U1
TTTTACTTAAGTCTTGCTTTTTTAAAATTTTTACTATTTATTTTAAAATATTTTTTACCCATATTCCTAG
AAAGAAAACTCTTATTTCTTGGGTAAAGAGATGAATGTTGCTGCTTTTTAAGCGATTTAATGATACTTTT
GGTTTTTTTAGTATAATTCCTTGTAAAAACACAATATGATGCAAATTATCATTCAGTATTTTATTTCTAC
TTGCTTAATCCCCTAAAATTCATTCTTTTTAAAAGTTGGAACACTCTTTGCTTTATAGATTAAAAATATC
AAAATTTATAGGTGAAAAATATG
>CAC_C22U3
ATAATCATCTAAATTTTTGTTATTTAAGGTTAAGGCATTGCAAATTTTTTCAATCTTTTCTCGAATATAT
TGGTTAATATATGAAGTTTCGCATGTATCGCAACAATTGTTTATCTTTTTGATATTTTGAGGTGTTAAAT
ATTCCACAAAAAGTAAATATTTTAAAATATCAATATTGCTACTCAAGTTAAATCCTTAAATAAAAATATA
TAAACTATATCTTAACATGTTTTTACAAATTTCCATTTTCTTAAAGTAAAATTTTGATAAAATAGAAACT
ATTTTAAAAAAAGGTGCAAGATG
>CAC_C22U5
TCTTTGATCTCTTTGAAATTCCGGTGTTAAAATAAAATCGTTTTTAATTATTCTGCGATTTGCTTCATAA
ACACTGAAACTTTTTTTCTCAATTTTGATATCTTTTATGGGATAAATTTCATTTTCTTTATCATCTTGTT
CTTCTAAACCTTCATACAAGCTTTCTTGAAAATTTTTTATTGAATCTTGAGTTTCCATACTTTTGCTCCT
TGGTATTTGTAATTATAACACTAAATATCGAATTTTGATTCTTTAAAATAAATTTTGATAAAATAGAAAC
TATTTTAAAAAAGGTGCAAGATG
>CAC_C2339U2
AAGGATTAGAGACTAATTATGATGAAATGCGAATGGATATTGTGTCCTGTTTGTGGGAGCAAAACCCGTA
ATAAAATTAGGAAGGACACTGTTTTGGAGAATTATCCCCTTTATTGTCCAAAATGCAGACAAGAAAGATT
GATTAAAGTTGACAACTTGAAGATAACTGTCATCAAAGAGCCAGACGCTTAAGACGCAGAGCCGATGAAA
TTGTGGAACAATTCACGAATCATCGGCTCTTTTTGTTTCGTATTTGAAAGAACAAACTCACCAAATAAAA
AAAGAGGAAGGAAATAATAAATG
>CAC_C2339U4
AAGCGAACGCATTTTTCAATGCGAAAATTGTGGAATTACAATAGATAGAGACTATAATGCAAGTCTAAAT
TTAAAACGATATGCAATAAACAATATAGGCTTAGTTCAAGCCGAATTTACGCCTGAGGACTTGACGGCTC
TGCAAAGTGATTTAGCAATAAATCGTATTGCAACTAGCAAGGTTGATACAGGAATACAACAGAAATCTTG
TTTGTAGATATTTGTATCTATTTATAGGATTTTATAGGTTTGTAGGAACGGTATCTTTAAATACTGTAGA
AAAGAGGAAGGAAATAATAAATG
>CAC_C2348U0
GTCATCCTATTTATCCTGGAGTTTTGATTTTAGAAGGTATGGCGCAAACGGGTGGGGTTTTGGCTTTTGA
AAGCATGGATGCTAAGGTAGATCCAAAAAGTAAGGTTGTATATTTTACAGGTATTGATGGAGCTAAATTT
AGAAATCCTGTTCGCCCTGGAGATAGACTTGATTATGAAATGCAAGTAGTTAAAAATCGTGGCAATATGT
GGATTTTTAAGGGTCAAGCTTTTGTAGATGGAAATTTGGTTGCAGAAGCAGAACTTAAAGCTATGATAGT
AGACAAATAAGAGAGAATCAGTG
>CAC_C2348U4
GTCATCCTATTTATCCTGGAGTTTTAATTTTAGAAGGTATGGCGCAAACGGGTGGGGTTTTGGCTTTTGA
AAGCATGGATGCTAAGGTAGATCCAAAAAGTAAGGTTGTATATTTTACAGGTATTGATGGAGCTAAATTT
AGAAATCCTGTTCGCCCTGGAGATAGACTTGATTATGAAATGCAAGTAGTTAAAAATCGTGGCAATATGT
GGATTTTTAAGGGTCAAGCTTTTGTAGATGGAAATTTGGTTGCAGAAGCAGAACTTAAAGCTATGATAGT
AGACAAATAAGAGAGAATCAGTG
>CAC_C2350U0
AGAGTCAAAAGCCAATGCTAATGATTTGTTTAAAAATGTAGATGCTAAACCTGTTCATCCAAATGGTCTA
GCTTCTGGGATTTATGTTCAGATATTTTCAGTGAGCAATTTAGATCAAAAATCAAGAGAGCTAGCAGCTG
TAAAACAAAAAGGCTATGAATATAAGCTTTATAAAACTACAGTAGGTGGAAAAGAAATCACTAAGGTTTT
AATAGGACCTTTTGAGAAAGCAAATGTTGCAGCAGAATTAGCTAAAATTAGAAAAGAAGTAGCTAAAGAC
GCATTTTCTTTCACTTTAAAATG
>CAC_C2350U2
AGAGCCAAAAGCCAATGCTAATGATTTGTTTAAAAATGTAGATGCTAAACCTGTTCATCCAAATGGTCTA
GCTTCTGGGATTTATGTTCAGATATTTTCAGTGAGCAATTTAGATCAAAAATCAAGAGAGCTAGCAGCTG
TAAAACAAAAAGGCTATGAATATAAGCTTTATAAAACTACAGTAGGTGGAAAAGAAATCACTAAGGTTTT
AATAGGACCTTTTGAGAAAGCAAATGTTGCAGCAGAATTAGCTAAAATTAGAAAAGAAGTAGCTAAAGAC
GCATTTTCTTTCACTTTAAAATG
>CAC_C2420U0
ATGAAGAATTTAGAAATTCTTAAAAAGGATTAAAATGGATGAAAGCACCTTGGTTGCTCTTGGAGTGCAA
ACCTTTAAAATCACACTTTTGCTTTCTTTGCCCATGCTTTTAGCGGGGCTTATCGCAGGGCTTATTATCA
GTATCTTTCAGGCTACAACACAGATTAATGAAATGACGCTTTCTTTTGTGCCTAAAATCATCTTAGTAGT
AATAGTCATCATCTTTTTAATGCCTTGGATGACTACAACAATGATTGATTTTACCGAAAATATTTTAAAT
CAAATTCCAACTTTTATCAAATG
>CAC_C2420U1
ATGAAGAATTTAGAAATTCTTAAAAAGGATTAAAATGGATGAAAGCACCTTGGTTGCTCTTGGAGTGCAA
ACCTTTAAAATCACACTTTTGCTTTCTTTGCCCATGCTTTTAGCGGGGCTTATCGCGGGGCTTATTATCA
GTATCTTTCAGGCTACAACACAGATTAATGAAATGACGCTTTCTTTTGTGCCTAAAATCATCTTAGTAGT
AATAGTCATCATCTTTTTAATGCCTTGGATGACTACGACAATGATTGATTTTACCGAAAATATTTTAAAT
CAAATTCCAACTTTTATCAAATG
>CAC_C2528U0
TTTTTGTCGATAAAGATACCTTTTTTATAGGCGAGGATATAGCCCAACACAATACCATAGATAAAGCTCT
AGGAAAGGCAAGACTTGCGGGAGTAGAGTTTAGTAAATGTTTTTTAATGGTCAGCGGAAGGCTAAGTTCT
GAAATGGTGGCTAAAGCAGTGATGCACAAAATTCCTGTTCTTATTTCGCGTACAGCCCCTACTTGTTTAG
GTGTCATGATAGCAAGAAAATTTGATTTAACACTTTGTGGCTTTGCAAGGGGTGAAAATATCAATATTTA
TAGTGGAGAAAATAGAATCAATG
>CAC_C2528U4
TTTTTGTCGATAAAGACACTTTTTTTATAGGCGAGGATATAGCCCAACACAATACCATAGATAAAGCTCT
AGGAAAGGCAAGACTTGCGGGAGTAGAGCTTAGTAAATGTTTTTTAATGGTTAGTGGTAGGCTTAGTTCT
GAAATGGTGGCTAAGGCAGTGATGCACAAAATTCCTGTTCTTGTTTCACGCACAGCTCCTACTTGTTTAG
GTGTCATGATAGCAAGAAAATTTGATTTAACACTTTGTGGCTTTGCAAGGGGTGAAAATATCAATATTTA
TAGTGGAGAAAATAGAATCAATG
>CAC_C2574U0
CAAGAAAGCATGATTATGCCTTTATCATTACAAGTGATCATGGAAATTGTGAAGCGATGCAAGATAAAAA
AGGAAATTTATTGACCAATCATACAACTTTTGATGTTTTTGTTTTTGTAGAAGCTAAGGGAGTAGATAAG
CTTAAGGAAAATATGGGACTTAGTAATATCGCTGCAAGTGTGCTTAAAATATTAAATTTAGAAATTCCAA
AAGAGATGAATGAGGCTTTATTTTGATCTGTTTGCCTTTTGATATAGATTTTTGTTAAAATTTAATTTTA
TATTTTTTTTAAGGATAGAAATG
>CAC_C2574U1
CAAGAAAGCATGATTATGCCTTTATCATTACAAGTGATCATGGAAATTGTGAAGCGATGCAAGATAAAAA
AGGAAATTTATTGACCAATCATACAACTTTTGATGTTTTTGTTTTTGTAGAAGCTAAGGGAGTAGATAAG
CTTAAGGAAAATATGGGACTTAGTAATATCGCTGCAAGTGTGCTTAAAATATTAAATTTAGAAATTCCAA
AAGAGATGAATGAGGCTTTATTTTGATCTGTTTACCTTTTGATATAGATTTTTGTTAAAATTTAATTTTA
TATTTTTTTTAAGGATAGAAATG
>CAC_C2590U0
AAACGCAAGATTTAGTGAGAGAAAAAATAAAGAAGAATTAAATTATTTAGACAAAAGTTTAAAAGTTTTA
CAAGAACAAATTTTAGCTCTTAATCTTAGCTTAAATGCTGCAAATTTGGCTTTTGAAAGTGTAGATAAAA
AATACCAAGCAGGACTTGTTTCTTATGTGGAATATCTTCAAGCTTTAGAGGCTAAATTTAAAGCACAAAG
CGATTTAGAGCTTGCTAAAAATGAATTTGAAATTACTAAAGCAAATTATTATTTTAATGCGGGTATAGAT
CTTAATTCAAAGGTTAAAGAATG
>CAC_C2590U1
AAACGCAAGATTTAGTGAGAGAAAAAATAAAGAAGAATTAAATTATTTAGACAAAAGTTTAAAAGTTTTA
CAAGAACAAATTTTAGCTCTTAATCTTAGCTTAAATGCTGCAAATTTGGCTTTTGAAAGTGTAGATAAAA
AATACCAAGCAGGACTTGTTTCTTATGTGGAATATCTTCAAGCTTTAGAGGCTAAATTTAAAGCACAAAG
CGATTTAGAGCTTGCTAAAAATGAATTTGAAATTACTAAAGCAAATTATTATTTTAATGCGGGTATAGAT
CTTAATTCAAAGGTCAAAGAATG
>CAC_C2642U0
AAACAAGCCTAGTGCAAGCTTGGGTTAGTTTTTTAAATTTAGATGAGAAAGTAGATTCTCCCACCTTTTC
TATCATGCAAAAATATGAAAATCAAGATATATGTATTTATCATTATGATATATATCAAGAGGGTTTAGAA
GGACTTTTAAAAAATGGTTTGTTTGAGAATTTTTTTGAAGAGGGTTTACATTTGGTTGAATGGGGAGATG
AGAATTTAAAAAAAGCTTTGCTAAAACTTGGAATTCCTAGCTTGGAAATAAAAATCAGTGTAGAAGATGA
TAAAAGAAAGTATGTAATTCATG
>CAC_C2642U2
AAACAAGCCTAGTGCAAGCTTGGGTTAGTTTTTTAAATTTAGATGAGAAAGTAGATTCTCCCACCTTTTC
TATCATGCAAAAATATGAAAATCAAGATATATGCATTTATCATTATGATATATATCAAGAGGGTTTAGAA
GGACTTTTAAAAAATGGTTTGTTTGAGAATTTTTTTGAAGAGGGTTTACATTTGGTTGAATGGGGAGATG
AGAATTTAAAAAAAGCTTTGCTAAAACTTGGAATTCCTAGCTTGGAAATAAAAATCAGTGTAGAAGATGA
TAAAAGAAAGTATGTAATTCATG
>CAC_C2661U0
ATAATGAATTTGGAGAGCTTTTGTGCTACGGAAGAAATGATAATAGAATTAAATTCATGGGGCATAGGAT
AGAACTTGGAGAAATAGAAAGCGTGATAAATTCTCATGTGAATATTAAAAACAGTGCTTGTATTTTTAAA
GAAGATATTATTTGTTTTTATGAAAGTGAAGAAGAAATTAATTTTAAAGATTTTTTGAAAGATAAATTAC
CTTCTTACATGATCCCAAAAAATTTCATAAAGCTTGATAAATTTAAGCTTAATCAAAATGGTAAAATTGA
TAGAAAGGTTTTAAAAGAACTTG
>CAC_C2661U7
ATAATGAATTTGGAGAGCTTTTATGCTACGGAAGAGCAGATAATCAGATAAAATATATGGGACATAGAAT
AGAACTTGGAGAAATAGAAAGCGTGATAAATTCTCATGTGAATATTAAAAACAGTGCTTGTATTTTTAAA
GAAGATATTATTTGTTTTTATGAAAGTGAAGAAGAAATTAATTTTAAAGATTTTTTGAAAGATAAATTAC
CTTCTTACATGATCCCAAAAAATTTCATAAAGCTTGATAAATTTAAGCTTAATCAAAATGGTAAAATTGA
TAGAAAGGTTTTAAAAGAACTTG
>CAC_C2808U0
CGCAAACCCAATAAACTTCCATCAAATACCTATTCTTGCGAGTATGAACTTGAGTATGGGACAGATAGAG
TAGAAATTCATCAAGATGCATTTAGAAATATAAAAAATGCAAAAATTTTGCTTGTAGATGATCTTATAGC
TACAGGTGGGACAGCACTTGCCTCTTTTGAGCTTATTAAAAAAGCAGGAGGAGAATGTATCGAGGCTTGT
TTTTTAATGAATTTGAAAAACTTAGGCGGTGAAGAAAAATTACAAAAGCATTGTTCTGTATATAGTGTTT
TAGAATTTTAGGAGGGTGCGATG
>CAC_C2808U1
CGCAAACCCAATAAACTTCCATCAAATACCTATTCTTGCGAGTATGAACTTGAGTATGGGACAGATAGAG
TAGAAATTCATCAAGATGCATTTAGAAATATAAAAAATGCAAAAATTTTGCTTGTAGATGATCTTATAGC
TACAGGTGGGACAGCACTTGCCTCTTTTGAACTTATTAAAAAAGCAGGAGGAGAATGTATCGAGGCTTGT
TTTTTAATGAATTTGAAAAACTTAGGCGGTGAAGAAAAATTACAAAAGCATTGTTCTGTATATAGTGTTT
TAGAATTTTAGGAGGGTGCGATG
>CAC_C2877U0
ATATTGATTTTTTCAGGTTTGTAAAATTCTATCATAGCCTTTTCACATCGCAAAATTTTGTCAAAAATTT
CTTTTTGAAGTTCATAGGGACAATCGCTAAATTCTTTATAAACTTGCTTGGTAAAAATTTTAATCCATGG
CACTTGAGCTTCCTCTTTTTCGATATAAATCAAGTCATTCTCATAAATCATTAATCTTCCTTTAAAATTG
TATTGATTGTTATTTTACAAAATTTATCAAAATTTTAAGTCAAAATGCGTTAATATTGTCTAAAATATAC
AAAAAAATAAAGGAGGAAAAATG
>CAC_C2877U2
ATATTGATTTTTTCAGGTTTGTAAAATTCTATCATAGCCTTTTCACATCGCAAAATTTTGTCAAAAATTT
CTTTTTGAAGTTCGTAGGGACAATCGCTAAATTCTTTATAAACTTGCTTGGTAAAAATTTTAATCCATGG
CACTTGAGCTTCCTCTTTTTCGATATAAATCAAGTCATTCTCATAAATCATTAATCTTCCTTTAAAATTG
TATTGATTGTTATTTTACAAAATTTATCAAAATTTTAAGTCAAAATGCGTTAATATTGTCTAAAATATAC
AAAAAAATAAAGGAGGAAAAATG
>CAC_C292U0
AGAAGATATAGAACTTATCAAATCTCCAGTGGGATATCCTGCAAGGGGAGTAAGGACTAATTTACTTGAT
TTAGTCGATAAAAGAATGGGACCAAAGATCAATTGTATCAGCAATTGTGTAGCGCCATGTGGCCGAGGCA
AAGAGGCGACAAAGGTGGGTTATTGTATAGCAGATAGGCTTTTTGATGCATGGTCGGGAAAAAAAGAAAC
AGGATTATTCTTTACAGGAGCCAATGGCTATCGTTTAGAAAAATTAATCAGTGTTAAAGAGCTTATGGAT
AAACTCGTCAATGGTGAATAATG
>CAC_C292U2
AGAAGATATAGAACTTATCAAATCTCCAGTGGGATATCCTGCAAGAGGAGTAAGGACTAATTTACTTGAT
TTAGTCGATAAAAGAATGGGACCAAAGATCAATTGTATCAGCAATTGTGTAGCGCCATGTGGCCGAGGTA
AAGAGGCGACAAAGGTGGGTTATTGTATAGCAGATAGGCTTTTTGATGCATGGTCGGGAAAAAAAGAAAC
AGGATTATTCTTTACAGGAGCCAATGGCTATCGTTTAGAAAAATTAATCAGTGTTAAAGAGCTTATGGAT
AAACTCGTCAATGGTGAATAATG
>CAC_C294U0
TGGGAAGAGCTTTTAAAAACAAGAGCTTTTTTAAATTCTACAAATATCTTAAGGGTAAATCGCATAGGCA
CTACAAAAGATGAATGGAGCTTTTATGGCGATAGTATGCTTATCAATGCTTTTGGAGAGATAGAAAGCAG
ACTGGGCTCTGAAGAAGAAATGCTTATCGTAGAACCTAAAAAAGCAGATGAAGCTAGAAAAATTTGGGCT
TTTGATAAGATAGTTAAAAACTTTTAAGACTAATTTTATTAGATATATAAAAATTTTTTACATAATGTGA
TTTTATTTTAAAGGATAATAATG
>CAC_C294U1
TGGGAAGAGCTTTTGAAAACAAGAGCTTTTTTAAATTCTACAAATATCTTAAGGGTAAATCGCATAGGCA
CTACAAAAGATGAATGGAGCTTTTATGGCGATAGTATGCTTATCAATGCTTTTGGAGAGATAGAAAGCAG
ACTGGGCTCTGAAGAAGAAATGCTTATCGTAGAACCTAAAAAAGCAGATGAAGCTAGAAAAATTTGGGCT
TTTGATAAGATAGTTAAAAACTTTTAAGACTAATTTTATTAGATATATAAAAATTTTTTACATAATGTGA
TTTTATTTTAAAGGATAATAATG
>CAC_C2969U0
TTAGTTTTTCAGCATCACTATCTGGGATTTCTACTTCGAATTTTTCTTCTAATGCCATAATAAGCTCTAC
AACATCCAAAGAATCTGCACCTAAATCTTCAATGATTTTTGATTCCATCTTAACAGCATCCGCATCAATG
CTTAATTGCTCTACTACCACTGCTTTTACATCATCAAATGTTGCCATTTATATATCTCCTTGATAAAAAT
TAAAATAAAGCGTATTTTACAATAAAAAACTTAAAATATTTATAGTTTTTGACTATACTTTAAAAAACCA
TTGAATTTTAGGAGTAAGAAATG
>CAC_C2969U1
TAGTTTTTCAGCATCACTATCTGGGATTTCTACTTCGAATTTTTCTTCTAATGCCATAATAAGCTCTACA
ACATCCAAAGAATCCGCACCTAAATCTTCAATAATTTTTGATTCCATTTTAACAGCATCTGCATCAATAC
TCAATTGCTCTACTACCACTGCTTTTACATCATCAAATGTTGCCATTTATATATCTCCTTGATAAAAATT
AAAATAAAGCGTATTTTACAATAAAAAACTTAAAATATTTATAGTTTTTAACTATACTTTATAAAAACCA
TTGAATTTTAGGAGTAAGAAATG
>CAC_C3082U0
GCTATTCAAGCAAGCATAGGCAATAAAATCATCGCAAGAGAAACGGTTAAGTCTATGGGTAAAAATGTAA
CCGCAAAATGCTATGGTGGGGATATTACTAGAAAAAGAAAGCTTTTAGAAAAGCAAAAAGAAGGTAAAAA
AAGAATGAAAGCTATAGGTAAGGTAAATTTACCTCAAGAGGCTTTTTTGAGTGTTTTAAAGATAGATTGA
TGATAAATTTAAAACTTGGCTTGAAATTTGCTTGTATTTTTAATACAATTTAGAAAAATATTTTTCAAAA
TATTTTTTAAGGAGAAAAAGATG
>CAC_C3082U2
GCCATTCAAGCAAGCATAGGCAATAAAATCATCGCAAGAGAAACGGTTAAGTCTATGGGTAAAAATGTAA
CCGCAAAATGCTATGGTGGGGATATTACTAGAAAAAGAAAGCTTTTAGAAAAGCAAAAAGAAGGTAAAAA
AAGAATGAAAGCTATAGGTAAGGTAAATTTACCTCAAGAGGCTTTTTTGAGTGTTTTAAAGATAGATTGA
TGATAAATTTAAAACTTGGCTTGAAATTTGCTTGTATTTTTAATACAATTTAGAAAAATATTTTTCAAAA
TATTTTTTAAGGAGAAAAAGATG
>CAC_C3113U0
TTTTTGTAGGAAAAAATGGAATTTATAATAATGGCTGGTATTTAATCCCTAGTTTGAAATTTATGAATAT
GGCTACTTGCTGTTTTATAGCATTTTTATGCTCTTTTATTTTACTTTTTATAATGTTTGTAAGCTATGTT
TTTAGTCAAAGAAAAATTGTTTTTACTATCATTACTATAAGCTTAGTTGTAGCGCTTAAGATATTGGGTT
AAAAAATACTTATTTTAAAGATTAAATTTTTTACTTGTTTATCCTTTTTAAATAGAATTACTTTTTATAT
CAAATTAAGGATAAACAATCATG
>CAC_C3113U2
TTTTTGTAGGAAAAAATGGAATTTATAATAATGGCTGGTATTTAATCCCTAGTTTGAAATTTATGAATAT
GGCTACTTGCTGTTTTATAGCATTTTTATGCTCTTTTATTTTACTTTTTATAATGTTTGTAAGCTATGTT
TTTAGTCAAAGAAAAATTATTTTTACTATCATTACTATAAGCTTAGTTGTAGCGCTTAAGATATTGGGTT
AAAAAATACTTATTTTAAAGATTAAATTTTTTACTTGTTTATCCTTTTTAAATAGAATTACTTTTTATAT
CAAATTAAGGATAAACAATCATG
>CAC_C3117U0
CTATTACTAATTTTTATTTTATAGAGCAAATTTATAAGTTAAATTGCGCAAATCTTATAAATATGATCGA
TTATTTGGTATGCTCTGAAGAATTTGAGCTTGAAAAACCAAATAAAGCACTTGTTAATAGAGCTTTAGAG
CTTTATGGGAAATTTATTGATGAAGAAGAAATTGTAATGATTGGAGATTCTATCGCCGATAATTTTCTAG
GGGGGGGGGTATAGGATAAATTATTATCCATATAATTGTTCAAAGTTACTGATCTCAATTTCTGGAAAAA
GTGGAAGTGGAAAGACTACTTTG
>CAC_C3117U1
AGCTATTACTAATTTTTATTTTATAGAGCAAATTTATAAGTTAAATTGCGCAAATCTTATAAATATGATC
GATTATTTGGTATGCTCTGAAGAATTTGAGCTTGAAAAACCAAATAAAGCACTTGTTAATAGAGCTTTAG
AGCTTTATGGGAAATTTATTGATGAAGAAGAAATTGTAATGATTGGAGATTCTATCGCCGATAATTTTCT
AGGGGGGGGTATAGGATAAATTATTATCCATATAATTGTTCAAAGTTACTGATCTCAATTTCTGGAAAAA
GTGGAAGTGGAAAGACTACTTTG
>CAC_C312U0
AATCGAGCAAGTGATTATTAACTTACTTTCTAATGCTCTAAAATACAGCCAAAAAGAGGTTATTTTGATT
GCGCAAGATCAAAAGATTAGTGTTTTGGATTTTGGCAAGGGTATAGAAAAGAATCAATTAAAATTTATTA
CGAAAAAATTTTATAAAATTGACACTAAGAGCAATAATTCTTTTGGACTTGGGCTTTTTTTGGTAAAAAA
AATTTTAAGCATACATAAAAGCTATTTAGAAATTTCTAGCACTGTATCGCAGGGTTCTAAATTCAGTTTT
AAACTTCATTAAGGAAAAAAATG
>CAC_C312U1
AATCGAGCAAGTGATTATTAACTTACTTTCTAATGCTCTAAAATACAGCCAAAAAGAGGTTATTTTGATT
GCGCAAGATCAAAAGATTAGTGTTTTGGATTTTGGCAAGGGTATAGAAAAGAATCAATTAAAATTTATTA
CGAAAAAATTTTATAAAATTGATACTAAGAGCAATAATTCTTTTGGACTTGGGCTTTTTTTGGTAAAAAA
AATTTTAAGCATACATAAAAGCTATTTAGAAATTTCTAGCACTGTATCGCAGGGTTCTAAATTCAGTTTT
AAACTTCATTAAGGAAAAAAATG
>CAC_C3133U0
ATACTTTTTTGTTTCAAAATACTGATTCTAAAGCTCATGAATATTATTTTGAAGCTAGCCTAGAAGGCAT
TGATAATGGCATAGAAATCATTCGTCCAAGTAAAGCTTTTACATTAAAAGCAGGAGAGCAAGCTAAGAAA
ATTGTTGTAATAAAAGCTACTAAAAAGCTAGCAGATAATGATCAAAAAGATGTGATTTTTCCACTTCACA
TCAAGGCCTATGCCAAAGATAATGATGAGATTGTCATTTTTAGAGAAAGTATTTTTGTTTATCCTAAAAG
CACAATTTTAAAGGGGTATAATG
>CAC_C3133U1
ATACTTTTTTGTTTCAAAATACTGATTCTAAAGCTCATGAATATTATTTTGAAGCTAGCCTAGAAGGCAT
TGATAATGGCATAGAAATCATTCGTCCAAGTAAAGCTTTTACATTAAAAGCAGGAGAGCAAGCTAAGAAA
ATTGTTGTAATAAAAGCTACTAAAAAGCTAGCAGATAATGATCAAAAAGATGTGATTTTTCCACTTCACA
TCAAGGCCTATGCCAAAGATAATGATGAGATTGTCATTTTTAGAGAAAGTATTTTTGTTTATCCCAAAAG
CACAATTTTAAAGGGGTATAATG
>CAC_C3185U0
GACTTAAGCTTGATTGAACGCTTGCATTCATATCACTTTGATCTTTTTCTTTATCATTGCTACAAGCAAC
AAAAAAACTCAAGAGTATAGCTAGTGTAAATACTTTTTTAATTTTCATTCTATTATTTTCCTTGTATCTT
TGTAAAAAATGTTAAAATTATATCATAGTTAAGATAATAATTTTTAAAAAGGCACACGATGCAAAAAACA
TCTTTTAGGACTTTGCAAAAAAACCGTCTCGCGCAACACAAAAAACTTAAATTCAAGCAAGATTTCATAG
TGTTTAAGGAATGTTTTAACTTG
>CAC_C3185U1
GACTTAAGCTTGATTGAACGCTTGCATTCATATCACTTTGATCTTTTTCTTTATCATTGCTACAAGCAAC
AAAAAAACTCAAGAGTATAGCTAGTGTAAATACTTTTTTAATTTTCATTCTATTATTTTCCTTGTATCTT
TGTAAAAAATGTTAAAATTATATCATAGTTAAGATAATAATTTTTAAAAAGGCACACGATGCAAAAAACA
TCCTTTAGGACTTTGCAAAAAAACCGTCTCGCGCAACACAAAAAACTTAAATTCAAACAAGATTTCATAG
TGTTTAAGGAATGTTTTAACTTG
>CAC_C3185U3
TCGCTTTATCTCCATCAGCAAAATTTAAATTTTCATTATCTTTTTTTATAAAAATTGAATTTCCGTCTAT
TAAATTGAGATTAAATCTCAAGTTCTCACTTTGACTTAAGCTTGATTGAACGCTTGCATTCATATCACTT
TGATCTTTTTCTTTATCATTGCTACAAGCAACAAAAAAACTCAAGAGTATAGCTAGTGTAAATACTTTTT
TAATTTTCATTCTATTATTTTCCTTGTATCTTTGTAAAAAATGTTAAAATTATATCATAGTTAAGATAAT
AATTTTTAAAAAGGCACACGATG
>CAC_C321U4
AAAGGGTTAAGGAATATAATTAGATTCAGTATTATACAAGGAGTTAATAAATATGCGGCAAGGTATTCTT
AAATAAACTGTCAATTTGATAGTGGGAACAAAAAGTAGCAGTCCCGTTTCACTTTTAATATGGGGCTTAG
TTTTTTGTACCCAGTTTAAGAATACTTTTATCATGTGATTTTATATGCCCGAAAACATATAAGTGTTTTG
GGGCTATTGGAGTTATTTACCCAGTGATAGGAGTATTTATCACTGGGTATTTTTATGCCCTTTTTTGGGT
GTTGATAGGAGGAAAATCACATG
>CAC_C321U6
AAAGGGTTAAGGAATATAATTAGATTCAGTATTATACAAGGAGTTAATAAATATGCGGCAAGGTATTCTT
AAATAAACTGTCAATTTGATAGTGGGAACAAAAAGTAGCAGTCCCGTTTCACTTTTAATATGGGGCTTAG
TTTTTTGTACCCAGTTTAAGAATACTTTTATCATGTAATTTTATATGCCCGAAAACATATAAGTGTTTTG
GGGCTATTGGAGTTATTTACCCAGTGATAGGAGTATTTATCACTGGGTATTTTTATGCCCTTTTTTGGGT
GTTGATAGGAATAAAATCACATG
>CAC_C3307U0
CCCTATGGTGTCGTATTTTTTTGCATCAATAGCCAAACGAAGTTTAGTCCCAACACCATCTGTAGCCCCC
AAAATTACAGGATTTTTAAAGCCACTTGGCATTCTAAAAGCACCAGCAAAAGAACCAATTCCACCTACAA
CATTATCATTAAAAGTTTCTTTAACCAAAGGTTTTATAGCCTCTACAAAGGCATTTCCATTATCTATACT
TACGCCTGCATCTTCATATGAAATTTTCATTTATTTTCCTTTAAGAACTAAAAAGGTATTTTAACGAAAA
AAGTTTTAATAAGGCATAAGATG
>CAC_C3307U5
CCCTATGGTGTCGTATTTTTTTGCATCAATAGCCAAACGAAGTTTAGTCCCAACACCATCTGTAGCCCCC
AAAATTACAGGATTTTTAAAGCCACTTGGCATTCTAAAAGCTCCAGCAAAAGAGCCAATACCTCCTACAA
CTTTATCGTTAAAGGTTTCTTTTACCAAAGGTTTGATCGCCTCTACAAAGGCATTGCCATTATCTATACT
TACTCCAGCATCTTCGTATGAAATTTTCATTTATTTTCCTTTAAGAACTAAAAAGATATTTTAACGAAAA
AAGTTTTAATAAGGCATAAGATG
>CAC_C3324U0
AAGATTTTGTTCCGCATCTTGAGTCAATTCTTTTTGATATCTTTTAAGTACAGCAGCAACAGGAACTTTT
CCTGGTCTAAAGCCGTCCATTTTTACATTTTTAGAAGCTTTTTTAGCTAAATTTTCTACTTCGCTTTTAA
TCATCCCTGAAGGAATTTTTACACTAGCAGTCGCATTAACAGAGTCTAATTGCTTTGCTTTTACTTCCAT
AACATTTTTCCTTATAAAATAAAATTTGCTTTAATCATAGCAAATTTTTCCTTATTAGTTGCATAAAATT
TTAAAGCATTTTATGTTAAAATG
>CAC_C3324U3
AAGATTTTGTTCTGCATCTTGAGTGAGTTCTCTTTCATATCTTTTAAGTACAGCACTTACAGGAACTTTT
CCTGGTCTAAAGCCGTCCATTTTTACATTTTTAGAAGCTTTTTTAGCTAAATTTTCTACTTCGCTTTTAA
TCATCCCTGAAGGAATTTTTACACTAGCAGTCGCATTAACAGAGTCTAATTGCTTTGCTTTTACTTCCAT
AACATTTTTCCTTATAAAATAAAATTTGCTTTAATCATAGCAAATTTTTCCTTATTAGTTGCATAAAATT
TTAAAGCATTTTATGTTAAAATG
>CAC_C3405U1
GCGCCTTGTCCATAAGCATTTCTTTTACCTTCTGAGTATTCTTTCATATATTGAAGTCTTTCAGCTGAAG
AGATGCTTTTTAATGCTGGAACTTTGTTTAGATAAACTTTATCTGCTTTTGCGCCGTGGCATACTGCACA
TTTTTTAAAAAGTGTAGCTCCATCTGCGGCGAAAGCTGATACGCCAAGACATGCTAAAGCAGAAACTACT
AATAATTTTTTCATTATATTCTCCTTGAAAAGTTTTAATACATAATAATTATATATTTTTAACTTTAACA
TTTTTCTTAAAAATATCAAAATG
>CAC_C3405U3
GCGCCTTGTCCATAAGCATTTCTTTTACCTTCTGAGTATTCTTTCATATATTGAAGTCTTTCAGCTGAAG
AGATGCTTTTTAATGCTGGAACTTTATTTAGATAAACTTTATCTGCTTTTGCGCCGTGACATACTGCACA
TTTTTTAAAAAGTGTAGCTCCATCTGCGGCGAAAGCTGATACGCCAAGACATGCTAAAGCAGAAACTACT
AATAATTTTTTCATTATATTCTCCTTGAAAAGTTTTAATACATAATAATTATATATTTTTAACTTTAACA
TTTTTCTTAAAAATATCAAAATG
>CAC_C3415U0
ATGGATATCAAGGTAAATTTATTATTAGAATTTCAGATGTTGAGTCTTATAATGAAAGACTTATGGGGGT
TGCTAAACCTAAATATGTTTGGGTAGATTATTCGCAATTTTCTAATTTTGATATTCAAAATTATCAAGAA
TTTATTTACGGTATCAAACCAAAGCTAGAGCAGGTTGAGGCCATATTGGTTTCTCCTGAGTTGTATGATT
TATCATATATAGAGTTTATAGAGCCTATTCAAAGTATTCTACCAAAAGGGTTTTCTGTATGTACCAAAAA
ACCTGAATTATGGAGTTTTTATG
>CAC_C3415U1
ATGGATATCAAGGTAAATTTATTATTAGAATTTCAGATGTCGAGTCTTATAATGAAAGACTTATGAGGGT
TGCTAAACCTAAATATGTTTGGATAGATTATTCGCAATTTTCTAATTTTGATATTCAAAATTATCGAGAA
TTTATTTACGATATTAAACCAAAGCTAGAGCAGGTTGAAGCCATATTGGTTTCTCCAGAGCTGTATGATT
TATCATATATAGAGTTTATAGAGCCTATTCAAAGTATTCTACCAAAAGGGTTTTCTGTATGTACCAAAAA
ACCTGAATTATGGAGTTTTTATG
>CAC_C3474U0
TTTAAAACAAGAGCTTGAAGCAAGAGGTATTATCGTCCTTGATGATAATAAAGCCAATTCACCTTATGTA
ACTAAAATTGATCTTGCTTTTACGGGTTATAGTGCAAAACAAGATAGTCTAGGACTTCATTCAAGACTTG
TTGGAGTATTAAGCTTGAGTGATATTAATAAAAATAAAAAATTCACTTTACGCACCAAACAAGATGTTCA
AGGTTTTGAAAATTTAAAAGATATCAGTTTTTACACACATTTACTGATTAAACAGATGGCAAATAAAGCA
GCAAGCATAATCTCAGAGCTTTG
>CAC_C3474U1
TTTAAAACAAGAGCTTGAAGCAAGAGGTATTATCGTCCTTGATGATAATAAAGCCAATTCACCTTATGTA
ACTAAAATTAATCTTGCTTTTACGGGTTATAGTGCAAAACAAGATAGTCTAGGACTTCATTCAAGACTTG
TTGGAGTATTAAGCTTGAGTGATATTAATAAAAATAAAAAATTCACTTTACGCACCAAACAAGATGTTCA
AGGTTTTGAAAATTTAAAAGATATCAGTTTTTACACACATTTACTGATTAAACAGATGGCAAATAAAGCA
GCAAGCATAATCTCAGAGCTTTG
>CAC_C3491U2
GCCAACTTCTGCACTTGATCCTATAAGTTCAGGCGTGATTGAAGAGCTTTTGAAAGAATTAAGCCATAAT
CTTTCTATGATCATGGTTACGCATAATATGCAACAAGGCAAACGCGTAGCTGATTATACAGCATTTTTTC
ATCTAGGTGAGCTTATAGAATTTGGAGAAAGCAAGGAATTTTTTGAAAATCCAAAACAAGAAAAAACCAA
AGCTTATTTAAGTGGTGCTTTTGGATAAGATTTATTTTTTGGAAATTTGATGATATAATTAATTAAAAAT
TTCCAAAAAAAAGGTTTAATATG
>CAC_C3491U3
GCCAACTTCCGCACTTGATCCTATTAGCTCAGGTGTTATAGAAGAGCTTTTAAAAGAATTAAGTCATAAT
CTTTCCATGATTATGGTAACGCACAACATGCAACAAGGCAAACGCGTGGCTGATTATACTGCATTTTTTC
ATCTAGGCGAGCTTATAGAATTTGGTGAAAGTAAAGAATTTTTTGAAAATCCAAAACAAGAAAAAACCAA
GGCTTACTTAAGCGGTGCTTTTGGATAAGATTTATTTTTTGGAAATTTGATGATATAATTAATTAAAAAT
TTCCAAAAAAAAGGTTTAATATG
>CAC_C352U0
ATACAGCTATAGATATTGCCAAAGAGGTTATTTTAAAAGAGCTTGAAAATAACTCAAGCAAAATTGCTTA
TGCTTTAGCTAAAGATCTCATCAATGAGCTTAAAGGAGCAGGTTCTATTGAAATAAAAGTAAATTCTATA
GATTATAATTATCTAAAAGAGCATTTTAGTGAGAATTCTCATATTAAAATCACTCTTGATGATGCTATTA
GCAAGGGTAGTGTTATCATTTTAAGCGATAGTGGTAATATAGAATCCAATTTGAATGCGCGTCTTATTAA
AATCAAAAAAATGGTTAATAATG
>CAC_C352U1
ATACAGCTATAGATATTGCCAAAGAGGTTATTTTAAAAGAGCTTGAAAATAACTCAAGCAAAATTGCTTA
TGCTTTAGCTAAAGATCTCATCAATGAGCTTAAAGGAGCAGGTTCTATTGAAATAAAAGTAAATTCTATA
GATTATAATTATCTAAAAGAGCATTTTAGTGAGAATTCTCATATTAAAATCACTCTTGATGATGCTATTA
GCAAGGGTAGTGTTATCATTTTAAGCGATAGTGGCAATATAGAATCCAATTTGAATGCGCGTCTTATTAA
AATCAAAAAAATGGTTAATAATG
>CAC_C3531U0
TATCTAATCCGAAAGCCAAAGAAGAAGAATATGTTAAAGGAGTAGGTTTAAGTTATGATGAGTATATGAT
CATTAAAGGTTTCAATCCTGTAAAAAGACAATTTTTAATCAAAAGACAAGATGAAAAAGTAATTTGCACT
CTTGATCTTAGCCCTTTGGGTAATGAAAATTTAAAAATATTATCTACAGAAACAGCATACATTGATGTCA
TTGAAAAAATTTTTTCACAAGAAAATAAAAGTCTTGATGAAAAAGTATTAGAGCTGAAAGAAATTTATAA
AAACTCATAGGAGATAAAAAATG
>CAC_C3531U1
TACCGAATCCAAAAGCCAAAGAAGAAGAATATGTTAAAGGAGTAGGTTTAAGCTATGATGAGTATATGAT
CATTAAAGGTTTCAATGTTGCAAAAAGACAATTTTTAATTAAAAGACAAGATGAAAAAGTGATTTGCACT
CTTGATCTTAGCTCATTAGGTAATGAAAATTTAAAAATACTATCAACTGGAACAGCACATATAGACACTA
TAGAAAAGATTTTTTCACAAGAAAATAAAAGTCTTGATGAAAAAGTATTAGAGCTGAAAGAATTTTATAA
AAACTCATAGGAGATAAAAAATG
>CAC_C3567U0
GCGCCTTGTCCATAAGCATTTCTTTTACCTTCTGAGTATTCTTTCATATATTGAAGTCTTTCAGCTGAAG
AGATGCTTTTTAATGCTGGAACTTTGTTTAGATAAACTTTATCTGCTTTTGCGCCGTGGCATACTGCACA
TTTTTTAAAAAGTGTAGCTCCATCTGCGGCGAAAGCTGATACGCCAAGACATGCTAAAGCAGAAACTACT
AATAATTTTTTCATTATATTCTCCTTGAAAAGTTTTAATACATAATAATTATATATTTTTAACTTTAACA
TTTTTCTTAAAAATATCAAAATG
>CAC_C3567U1
GCGCCTTGTCCATAAGCATTTCTTTTACCTTCTGAGTATTCTTTCATATATTGAAGTCTTTCAGCTGAAG
AGATGCTTTTTAATGCTGGAACTTTGTTTAGATAAACTTTATCTGCTTTTGCACCGTGGCATACTGCACA
TTTTTTAAAAAGTGTAGCTCCATCTGCGGCGAAAGCTGATACGCCAAGACATGCTAAAGCAGAAACTACT
AGTAATTTTTTCATTATATTCTCCTTGAAAAGTTTTAATACATAATAATTATATATTTTTAACTTTAACA
TTTTTCTTAAAAATATCAAAATG
>CAC_C3629U0
CAAATTTGCGTTGAATGCGTAGAAAGCGGTGATATAAAAACCATGATTGATGAATTTAAAAACAAATTTG
AAAAAGCTGCTATTTTACTAATACAAACAAAAGATGATAAGATAACCCTTGCAGCAGGTGTGAAAAATTG
TCCTTTAAAAGCTGGAAATTTGGTTAAAAATATTGCTCAAATTTTAGGTGGCAATGGCGGCGGAAGAGAT
GATTTTGCTACAGCAGGCGGTAAAGATATAAGCAAGATAGATGAAGCTTTAAAACAGGCTTTGGATTTGA
TCCAAAAAGGACTTTAAGCAATG
>CAC_C3629U3
CAAATTTGCGTTGAATGCGTAGAAAGCGGTGATATAAAAACCATGATTGATGAATTTAAAAACAAATTTG
AAAAAGCTGCTATTTTACTAATACAAACAAAAGATGATAAGATAACCCTTGCAGCAGGTGTGAAAAATTG
TCCTTTAAAAGCTGGAAATTTGGTTAAAAATATTGCTCAAATTTTAGGTGGCAATGGCGGCGGAAGAGAT
GATTTTGCTACAGCAGGCGGTAAAGATATAAGCAAGATAGATGAAGCTTTAAAACAGGCTTTGGATTTGA
TCCAAAAAGGACTTTAAGTAATG
>CAC_C3632U1
TTTTTATATATACGCTCTTTATTTTCTTTTTCTTTTTGGCGTAATTTTTTTAATTTTTCATCATACTCAC
GCTTTAATTCTTCTATCAATTTGCTTTCTTTAAGCATAACATCTCCTTTATAATATTTATGTAAATGTAT
TATCGCAAAGTAGTCTTAATGTTTTATAAAGCTTAATAATGTAGAATAGCGATTAATTGAAATAATTTAA
TGATTGCAGGATAGCCTTTTATTTCCTAAAAAGTTACCTTTTTAAAAAATAAAAGGCAAAAACTCTGCGA
GGCTCATTAAGGAAGTGTAAATG
>CAC_C3632U6
TTTTTATATATACGCTCTTTATTTTCTTTTTCTTTTTGGCGTAATTTTTTTAATTTTTCATCATACTCAC
GCTTTAATTCTTCTATCAATTTGCTTTCTTTAAGCATAACATCTCCTTTATAATATTTATGTAAATGTAT
TATCGCAAAGTAGTCTTAATGTTTTATAAAGCTTAATAATGTAGAATAGCGATTAATTGAAATAATTTAA
TGATTGCAGGATAGCCTTTTATTTCTCAAAAAGTTACCTTTTTAAAAAATAAAAGGCAAAAACTCTGCGA
GGCTCACTAAGGAAGTGCGAATG
>CAC_C369U0
TTCAAAGCAAAGTATTTTGAATTTTTTAAACAGAGAAAAGATCGTGGCTTCAAACAAACTTGCTATAGAT
GTGCAAAAAAATATCTTAACCCAAACTCGTAAGAAGTATAAAATTGTCGATGGTGGAGTAAGAGAAGCTC
CTTTTTGGGTTCTTGTTGGAGCTCAAATGCCTGCTATTTTGATAGAAATTGGATATATCACTCATCCAAG
TGAGGGAAAAAGAATCGCAAATAAAAGTTTTCAAGACACTTTGGTTAAGGGTATAGCTGATGGTGTGGAG
AATTATTTTTATAACAATAGATG
>CAC_C369U3
TTCAAAGCAAAGTATTTTGAATTTTTTAAACAGAGAAAAGATCGTGGCTTCAAACAAACTTGCTATAGAT
GTGCAAAAAAATATCTTAACCCAAACTCGTAAGAAGTATAAAATTGTCGATGGTGGAGTAAGAGAAGCTC
CTTTTTGGGTTCTTGTTGGAGCTCAAATGCCTGCTATTTTGATAGAAATTGGATATATCACTCATCCAAG
TGAGGGAAAAAGAATCGCAAATAAAAGTTTTCAAGACACTTTGGTTAAAGGTATAGCTGATGGTGTGGAG
AATTATTTTTATAACAATAGATG
>CAC_C3707U0
GAAAAACGCTTTACATACTTGATGAGCCGACCACAGGGCTACATTTTGAAGATGTCAATAAACTCATTTT
AGTTTTACAACACTTAGTCGATCTTAAAAATTCTGTTTTTGTGATAGAGCATAATTTAGATGTGATTAAA
AATGCTGATTATATTATCGATATGGGTCCAGAAGGCGGAGTAAAGGGTGGAAAAATCATTAGTACAGGAA
GCGTGGAAAAAGTTGCAAAAGATCATAAGAAAACAAAATCTTATACAGGATATTATTTGGATTTAGAGCT
TAAAAACGCAAAGAGTTAAAATG
>CAC_C3707U3
GAAAAACGCTTTACATACTTGATGAGCCGACCACAGGGCTACATTTTGAAGATGTCAATAAACTCATTTT
AGTTTTACAACACTTAGTCGATCTTAAAAATTCTGTTTTTGTGATAGAGCATAATTTAGATGTGATTAAA
AATGCTGATTATATCATCGATATGGGTCCAGAAGGCGGAGTAAAGGGTGGAAAAATCATTAGTACAGGAA
GCGTGGAAAAAGTTGCAAAAGATCATAAGAAAACAAAATCTTATACAGGATATTATTTGGATTTAGAGCT
TAAAAACGCAAAGAGTTAAAATG
>CAC_C373U0
TAAGAGTTAATTATTTAAGTGAAGATGGCTTACTTTTTGTCAATCGCAATGGAAAAGCTTTAACACAAGC
TTATGTAAGTCGTATTGTAGAGCAAATTTTATTTCGCGCAGGAATTCGCAAGCAAAAAAACGGCGCTCAT
ATGCTTCGCCATACTTTTGCTACCCTACTCTATAAAAAACAAAAAGATTTGGTTTTGGTGCAAGAAGCTT
TAGGTCATGCAAGTTTAAATACTTCAAGAATTTATACACATTTTGACAATGATAAATTAAAGCTTGCTGC
ACAAGTAGCAAAGGAATTAAGTG
>CAC_C373U1
TAAGAGTTAATTATTTAAGTGAAGATGGCTTACTTTTTGTCAATCGCAATGGAAAAGCTTTAACACAAGC
TTATGTAAGTCGTATTGTAGAGCAAATTTTATTTCGCGCAGGAATTCGCAAGCAAAAAAACGGCGCTCAT
ATGCTTCGCCATACTTTTGCTACCCTACTCTATAAAAAACAAAAAGATTTGGTTTTGGTGCAAGAAGCTT
TAGGTCATGCAAATTTAAATACTTCAAGAATTTATACACATTTTGACAATGATAAATTAAAGCTTGCTGC
ACAAGTAGCAAAGGAATTAAGTG
>CAC_C3809U0
CCAAAGAGCTTATTAGCGTTGTAATTGTAGATGAAAGTATGGATTTAATGGCACTAACAAGCAGTGGTAA
AATGATACGCGTTGATATGCAAAGCATTAGAAAAGCGGGGCGTAATACCAGTGGTGTTATTGTGGTTAAT
GTTGAAAATGACGAGGTGGTTAGCATCGCTAAATGTCCTAAAGAAGAGCTTGAGGATGAAATAAGCGATG
AAAACTTAGATTTAAATTTATAATAGTTATTTGAGTTGGAACGCTTTTTGCTTTTTTATCAAATAATTAC
AATATTTTGAAGGTGTAAATATG
>CAC_C3809U2
AAAGATCTTATTAGCGTAGTTATAGTAGATGAAACTATGGATTTAATGGCTCTTACAAGTTCAGGTAAGA
TGATACGTGTTGATATGCAAAGCATTAGAAAAGCAGGGCGTAATACGAGTGGTGTCATTGTAGTTAATGT
GGAAAATGACGAGGTGGTTAGCATCGCTAAGTGTCCTAAAGAGGAAAATGACGAGGATGAGTTAAGCGAT
GAAAACTTTGGTTTAGATTTGCAATAAGTTTAAAGTTGGAACGCTTATTGCTTTTTATTTTACTAATTAC
AATATTTTGAAGGTGTAAAAATG
>CAC_C3820U0
ATTTAAATGGAATGAAAGGTCTTGTGGCAAAAGTAGCTAATTTAAATAATGAAAAGCTTTTTTGGTATTT
AAATCAAAAACTTATTTATGAGGGAGATGAAAATACGCAAAATTTAAATTTAAAAGAAGGCAAATATCAG
CTTTTTATTATTTCTCAAAGCGGTGAGCAAGATACGGTTTGGTTTGAAATTAAATAATTTTTTTACAAAT
TTTAAAAATTTATAAAAATATAAGAGTTTTTTTGTATTATTTTTAAAATTTATCATCATAGGAATTTATG
ATGAAATGATTCGAGGGAATATG
>CAC_C3820U3
ATTTAAATGGAATGAAAGGTCTTGTGGCAAAAGTAGCTAATTTAAATAATGAAAAGCTTTTTTGGTATTT
AAATCAAAAACTTATTTATGAGGGAGATGAAAATACGCAAAATTTAAATTTAAAAGAAGGCAAATATCAG
CTTTTTATTATTTCTCAAAGCGGTGAGCAAGATACGGTTTGGTTTGAAATTAAATAATTTTTTTGCAAAT
TTTAAAAATTTATAAAAATATAAGAGTTTTTTTGTATTATTTTTAAAATTTATCATCATAGGAATTTATG
ATGAAATGATTGGAGGGAATATG
>CAC_C3873U0
TTGGGAATTTGTAAAATTTATTTTTTCTAATTTAGATTTCATATGTGGTAATTTTGCAAATTTTGTAGGC
GAAGATAATATAGTATTTTTTCCAATTACAACTCTTTTAATAGTATTTACTATAGCTATTTGTGCTGTTT
GGGGATTATCTAATGTTTTATCTCTCTCATTATTTATAATGCCTATATTTGTCGCGGTTTTTTATATTTT
TAATATTGATATAAGTTTAAAAAACCTTTATGGCTCTTATTTTATATTTTTAATCATTATTAATGGTCTT
TCATGGAGTGTAAATCAAAGATG
>CAC_C3873U2
TTGGGAATTTGTAAAATTTATTTTTTCTAATTTAGATTTCATATGTGGTAATTTTGCAAATTTTGTAGGC
GAAGATAATATAGTATTTTTTCCAATTACAACTCTTTTAATAGTATTTACTATAGCTATTTGTGCTGTTT
GGGGATTATCTAATATTTTATCTCTCTCATTATTTATAATGCCTATATTTGTCGCGGTTTTTTATATTTT
TAATATTGATATAAGTTTAAAAAACCTTTATGGCTCTTATTTTATATTTTTAATCATTATTAATGGTCTT
TCATGGAGTGTAAATCAAAGATG
>CAC_C395U0
TAGTTTTTATAGCTCAACACTTTTTAAGTATATTATGATATAATTTCTTTGCCTTTTCTTAGACCTGTGC
AATGCTATTTTTAAGCACCGCTTCAGGGTGGGAACACAGCAGAGCACTTGATTGTAGTGTGTGCCGCAGC
CATCTGGGAAAGGGTTTATTTCATTTAAACTTACTTTTTATATCTCTTAAATATTTTTATTTTCATATAG
AATTTCAAGACTTTGGTAAAAATTTTTTAATACTTAATTAAGAATTGTTAAATTAAAATTTAACAAATTT
AATACAATAAAGGAGCTTAAATG
>CAC_C395U1
GAATCTTAACAACTCAAGGCTTTTTAAGTATATTATGATATAATTTTTAAGCCTTTTCTTAGACCTGTGC
AATGCTATTTTTAAGCACCGCTTCAGGGTGGGAACACAGCAGAGCACTTGATTGTAGTGTGTGCCGCAGC
CATCTGGGAAAGGGTTTATTTCATTTAAACTTACTTTTTATATCTCTTAAATATTTTTATTTTCATATAG
AATTTCAAGACTTTGGTAAAAATTTTTTAATACTTAATTAAGAATTGTTAAATTAAAATTTAACAAATTT
AATACAATAAAGGAGCTTAAATG
>CAC_C399U0
TAATATTAATGATTTAAGATTAAATAATAACATTTCAAATGCAAACAAAAGCCAAAATTCTAATGATAAA
ATCGGCGACGAATTTGCTAAAATGCTTAAAAACGAAATCGAAGATTTAGATAAAACTCAAAAAACTGCAG
AAGCTGCGATGACAGATATTGCAACAGGACAGGTAAAAGATTTACACCAAGCAGCTATTGCTATCACAAA
AGCTGAAAGCAGTATGAAATTTATGCTAGAGGTTCGAAATAAAGCTATCAGCACTTATAAAGAAATCACA
AGAACACAAATTTAAGCTGTATG
>CAC_C399U1
TAATATTAATGATTTAAGATTAAATAATAACATTTCAAATGCAAACAAAAGCCAAAATTCTAATGATAAA
ATCGGCGACGAATTTGCTAAAATGCTTAAAAACGAAATCGAAGATTTAGATAAAACTCAAAAAACTGCAG
AAGCTGCGATGACAGATATTGCAACAGGACAGGTAAAAGATTTACACCAAGCAGCTATTGCTATCACAAA
AGCTGAAAGCAGTATGAAATTTATGCTAGAGGTTCGAAATAAAGCTATCAGCGCTTATAAAGAAATCACA
AGAACACAAATTTAAGCTGTATG
>CAC_C4060U0
TTGTGATTTCAAAACTTATCAAAAGAGGTATTAATTCAAGTGCTATTAAAGAGCTTTCGCGCGAAAGTGG
AGCGATGTTTCGTTTAAATTTAAAAGCCAATGATAGCATTGATAGTGAAAATGCTAAGAAAATCAATAAG
GCTATTAAAGATAGTAAGCTAAAAGTAAGCTCTTCTATACGAGGAGATGAAATTCGTGTAGTTGCAAAGC
AAATTGATGATTTGCAAGCTGTGATGAAAATGGTTAAAGAGCTTAATTTAGAATTAAATCTTAGTTTTAA
AAATTTAAAATAGGTTAAGAGTG
>CAC_C4060U2
TGATTTCAAAACTTATCAAAAGAGGTATTAATTCAAGTGCTATTAAAGAGCTTTCGCGCGAAAGTGGAGC
GATGTTTCGTTTAAATTTAAAAGCCAATGATAGCATTGATAGTGAAAATGCTAAGAAAATCAATAAGGCT
ATTAAAGATAGTAAGCTAAAAGTAAGCTCTTCTATACGAGGAGATGAAATTCGTGTAGTTGCAAAGCAAA
TTGATGATTTGCAAGCTGTGATGAAAATGGTTAAAGAGCTTAATTTAGAATTAAATCTTAGTTTTAAAAA
TTTAAAATAGGTTAAGAGTGTTG
>CAC_C4204U0
TTTAAACAATTCATTCTTGGGAATGGTTCGCCAATGGCAAAGCATGTTTTATGAAGAGCATTTTTCGGCT
ACAGATTTAAGCTTGCAAGCAGATTTTATAAAGATAGCTGAAGGTTTTGGATGTGAAGGATATAATATAA
AAACAAAAGATGAGTTTCGCACAGCATTCAAGCAAGCTTTAGAGTCCAATAAAACAAGCTTGCTTAACGT
ATTTATAGATCGCTTTGAAGATGTGCTTCCTATGGTGCCAGCGGGTGGGGCTATTTATAATATGATTTTA
CCAAAATTAAAGGATAAGCAATG
>CAC_C4204U1
TTTAAACAATTCATTCTTGGGAATGGTTCGCCAATGGCAAAGCATGTTTTATGAAGAGCATTTTTCGGCT
ACAGATTTAAGCTTACAAGCAGATTTTATAAAGATAGCTGAAGGTTTTGGATGTGAAGGATATAATATAA
AAACAAAAGATGAGTTTCGCACAGCATTCAAGCAAGCTTTAGAGTCCAATAAAACAAGCTTGCTTAACGT
ATTTATAGATCGCTTTGAAGATGTGCTTCCTATGGTGCCAGCGGGTGGGGCTATTTATAATATGATTTTA
CCAAAATTAAAGGATAAGCAATG
>CAC_C4242U0
TTATACAGACAAAGATGAGTTTGATAATTTTGTCAATTTTAATTTGGATTTTAATTTAAGTGCAAATAAA
TTGGAACTTAAAGGCAAGGAGATGGATAAGGTTTTGCTTGAAGGCAATGTTACCTACATAGGTTTAAATA
ATACAAAAATTTTTGCTGATAAAGTAGAGTATGCGCCTAAAAATAAAATTTTAAGCACCAATACAGGATT
TAAAGCTTTGATAAATGGAAGCATTATTAACGGAAATACTTTAAACTACGATGTAGAAAAGAAAATTTTA
CAAGTTCAAGGAGTGAATGCGTG
>CAC_C4242U4
TTATACAGACAAAGATGAGTTTGATAATTTTGTCAATTTTAATTTGGATTTTAATTTAAGTGCAAACAAA
TTGGAACTTAAAGGCAAGGAGATGGATAAGGTTTTGCTTGAAGGCAATGTTACCTACATAGGTTTAAATA
ATACAAAAATTTTTGCTGATAAAGTAGAGTATGCGCCTAAAAATAAAATTTTAAGCACCAATACAGGATT
TAAAGCTTTGATAAATGGAAGCATTATTAACGGAAATACTTTAAACTACGATGTAGAAAAGAAAATTTTA
CAAGTTCAAGGAGTGAATGCGTG
>CAC_C4266U0
TTGGAGTTGGGATCCAAAAGAAACTTGGGCTTTGGTAAGTATTTTGGTTTATGCGGCTATTTTGCATATT
AGAATGATTCCAAAATATTCTAATCAATTTACCTTTGCATTATGGAGTATGTTTGCTTATTGGGTTGTTA
TTATGACTTATTTTGGAGTAAATTATTTCTTAGTAGGTTTGCACTCTTATGCTGCAGGAGAAGCTGCTCA
AATTCCTAGTTATGTTTATTGGGGAGTTGTGATTATGATTGTTTTAGCATTACTTGCAAGAAGAAAGCGT
GAGTTTGTAGGCAAACTTTAATG
>CAC_C4266U1
TTGGAGTTGGGATCCAAAAGAAACTTGGGCTTTGGTAAGTATTTTGGTTTATGCGGCTATTTTGCATATT
AGAATGATTCCAAAATATTCTAATCAATTTACCTTTGCATTATGGAGTATGTTTGCTTATTGGGTTGTTA
TTATGACTTATTTTGGAGTAAATTATTTCTTAGTAGGTTTGCATTCTTATGCTGCAGGAGAAGCTGCTCA
AATTCCTAGTTATGTTTATTGGGGAGTTGTGATTATGATTGTTTTAGCATTACTTGCAAGAAGAAAGCGT
GAGTTTGTAGGCAAACTTTAATG
>CAC_C4266U2
TTGGAGTTGGGATCCAAAAGAAACTTGGGCTTTGGTAAGTATTTTGGTTTATGCGGCTATTTTGCATATT
AGAATGATTCCAAAATATTCTAATCAATTTACCTTTGCATTATGGAGTATGTTTGCTTATTGGGTTGTTA
TTATGACTTATTTTGGAGTAAATTATTTCTTAGTAGGTTTGCACTCTTATGCTGCAGGAGAAGCTGTTCA
AATTCCTAGTTATGTTTATTGGGGAGTTGTGATTATGATTGTTTTAGCATTACTTGCAAGAAGAAAGCGT
GAGTTTGTAGGCAAACTTTAATG
>CAC_C4366U0
GTATTAATACAGGCAATAATGGAGGTGGATCACATAGTATTAGCGAAGCAAGTAGGGCTTTAATGTTGCC
ACAAGAACTTAGAGAAATGCCTTTTGAAAATGAACTTATTACTATTGATAGTGGTAAGCCTATTTTATGC
AATAAAGCATTCTACTATTCAGATTCATATTTCATGGATAAATTTAAAGCTGTTTCAAAAAGCCTATCAG
GAATAAAAAAAATCCCTTCACGCAAACAATTAGAAGATGCAATCTTGAAAGGAGAATGCAAAATTAAAAT
TCAAATTATAGGAGAAAACAATG
>CAC_C4366U5
GTATTAATTCAGGTGGTAATGGTGGCGGATCAAGAAGTATTAGCGAAGCAAGTAGAGCATTAATGCTTCC
ACAAGAACTTAGAGAAATGCCTTTTGAAAATGAACTTATTACTATTGATAGTGGTAAGCCCATTTTATGC
AATAAAGCATTCTACTATTCAGATTCATATTTCATGGATAAATTTAAGGCTGTTTCAAAAAGCCTATCAG
GAATAAAAAAAATCCCTTCACGCAAACAATTAGAAGATGCAATCTTAAAAGGAGAATGCAAAATTAAAAT
TCAAATTATAGGAGAAAACAATG
>CAC_C4483U0
TTTAGAAAATCAAGGCGAATACAGCGAGCGTTGTGTGTATTTTATGCTTAAAGGTATCTTTAAGACCGCA
AAACCTGATTTTGCACTAGCTATTAGCGGTGTTACGGGAGAGCAAGATGAAGGGTTGGTAAAATCAGGCA
CAGTTTATATAGGAGCGATGTTTAAAGATGGAACATTCGTCCAAGAAACTCTTTATTTAAGTGGCGACCG
TGAATTTATGCAAAAACAAGCTACTTTAGCGACTTTTTGCTTGCTTTTAAAATTAAAACCTGAAATATTT
GAATTTTAAAGGGATTGATAGTG
>CAC_C4483U3
TTTAGAAAATCAAGGCGAATACAGCGAGCGTTGTGTGTATTTTATGCTTAAAGGTATCTTTAAGACCGCA
AAACCTGATTTTGCACTAGCTATTAGCGGTGTTACAGGAGAGCAAGATGAAGGGTTGGTAAAATCAGGCA
CAGTTTATATAGGAGCGATGTTTAAAGATGGAACATTCGTCCAAGAAACTCTTTATTTAAGTGGCGACCG
TGAATTTATGCAAAAACAAGCTACTTTAGCGACTTTTTGCTTGCTTTTAAAATTAAAACCTGAAATATTT
GAATTTTAAAGGGGCTGATAGTG
>CAC_C4489U0
AGTAGAAAATATGAAACCAATAACGAAAAAATTCATAGGTTAGCGACAAGCCATAGTAAAACAGAGAAGA
ATGAAAGACAAGCGGAAGTGGGTGGGCGTAGTCATCCCCACCATCCCATATTTAATGACTTCAATTTTCG
CAAATCCGCTGAAAATATTATATCACAACAAAACAAATCCACAAATGATTTTAAAGCAAAATTAGAAGAA
TTTAGCACCAAAAAAACAAATGCAATTGAATCTATAAATAAGGAGTTTAAAAGATGAAAAAATATTACAC
CAACAAAAAGGAGTTAAACAATG
>CAC_C4489U1
ATTTTTCACGCTAACGAAAAAAGAATAAAAAACTTGGAATTAATGGCAAAAAAAGATGTAGTAGTCGATG
GTAGGAACGCCCACACCTCCTACACTCAAGCCCAAAGTCTTGACGGACGACTGGTTCAAAAGAACATTTC
ATCGGCTACCAATAAAATTATACCACAACAAAACAAATCCACAAATGATTTTAAAGCAAAATTAGAAGAA
TTTAGCACCAAAAAAACAAATGCAGTTAAATCTATAAATAAGGAGTTTAAAAGATGAAAAAATATTACAC
CAACAAAAAGGAGTTAAACAATG
>CAC_C456U0
TAAAGTAGGTTGTAAAGGTCCTTATACTTTTAATAACTGCTCTAGAGAAAGATTTAACCAACACACTTCT
TGGCCTATCCAAGCAGGACATGGCTGTATAGGTTGTTCTGAGCCAAATTTTTGGGATACTATGGGACCTT
TTGAAGAGCCTATGGCAAGTCGTAAATTTGATACTGTTTTTGGATTAGGAGCTGATAATGTATCAGATAA
AATAGGCATAGGTGTTCTAACGCTTACAGGCGTTGCTATCGCAGCGCATGCGGTGATCGCATCCATGAAA
AAGAATGAGGAATAAAATACATG
>CAC_C456U2
TTATAAAGTAGGTTGTAAAGGACCTTATACTTTTAATAACTGCTCTAGAGAAAGATTTAACCAACACACT
TCTTGGCCTATTCAAGCAGGGCATGGTTGTATAGGTTGTTCTGAGCCTAATTTTTGGGATACTATGGGAC
CTTTTGAAGAGCCTATGGCTAGTCGTAAATTTGATACTGTTTTTGGTTTGGGTGCGGATAGTGTTTCAGA
TAAAATCGGTATAGGTGTGCTTACACTCACAGGCGTTGCTATAGCAGCACACGCAGTTATATCTTCCATG
CAAAAAGATAAGGAATAAAAATG
>CAC_C4606U0
ATTAGCCAATGTAGTTTTGCCAAGTCCTGCAGGCCCACTAAAAAGTATATGGTCTAAGCATTCATTTCTT
TTTTTTGCAGCGCTAATAAAAACATTTAAATTTTTTTTAATGTTTTCTTGTCCTATGTAGCCATCGAAAT
TTGAAGGACGCAGAGAAGTTTCATAAGTTTCGTCAAAAGAATATTTTTCTATTTCTACTATTCTGTCCAT
ATTTTCATTCTTATACTTTGGAAAATTAAAATAAGATTTTAGCTAAAATTTGCTACAATTTGCATTAAAC
TTTAGCAATGCGGTTTAAAAATG
>CAC_C4606U1
TTAGCTAATGTAGTTTTGCCAAGTCCTGCAGGCCCACTAAAAAGTATATGGTCTAAGCATTCATTTCTTT
TTTTTGCAGCGCTAATAAAAACATTTAAATTTTTTTTAATGTTTTCTTGTCCTATGTAGCCATCGAAATT
TGAAGGACGCAGAGAAGTTTCATAAGTTTCGTCAAAAGAATATTTTTCTATTTCTACTATTCTGTCCATA
TTTTCATTCTTATACTTTGGAAAATTAAAATAAGATTTTAGCTAAAATTTGCTAGAATTTACATTAAACT
TTAATGATTATGGTTTAAAAATG
>CAC_C4776U0
TACTCCTAATGTTGATTGTGGTGATTATGTGATTATCATCAATGCTTCAAAAGCTGTATTTACAGGTGCA
AATAAAGCAGAAGATAAGCTTTATCACAGACATTCAGGATATTTTGGAAGCGTAAAAAGCGAAAAATTCG
GAGATTTACTTGAAAAAAATCCTGCAAAATTATATAAATTAGCAGTTAGAGGTATGCTTCCTAAAACAAA
TTTGGGTAGAGCGATGCTTAAAAAATTAAAAATTTATGCGGGTAGTGAGCACCCACACACTGCGCAAATT
GCTAAAGAAGGAAAATAATCATG
>CAC_C4776U1
TACTCCTAATGTTGATTGTGGTGATTATGTGATTATCATCAATGCTTCAAAAGCTGTATTTACAGGTGCA
AATAAAGCAGAAGATAAGCTTTATCACAGACATTCAGGATATTTTGGAAGCGTAAAAAGCGAAAAATTCG
GACATTTACTTGAAAAAAATCCTGCAAAATTATACAAATTAGCAGTTAGAGGTATGCTTCCTAAAACAAA
TTTGGGTAGAGCGATGCTTAAAAAATTAAAAATTTATGCGGGTAGTGAGCACCCACACACTGCGCAAATT
GCTAAAGAAGGAAAATAATCATG
>CAC_C4923U0
GAGAAGATGATGATTTATATCAAAAAGTTGATATCTCTTTAAAAACTGCCCTATTTGGTGGAAAAGTCAC
CGTTAATACTCTTAAGGAAAACAAAAAAGAAGCCACCATAACCATACCTGCAAATTCTAAAAACGGACAA
AAAATTCGCCTTAAAGGCTATGGGGTGCAAAATCGCAAAAGTGACATCTATGGAGATATGTATTTGGTAT
TAAATGTTGTTTTACCAAACACTGAAACCTTAGATGAGAAATTAATCGAAATGCTAAAAGAAAAACTATC
ATAAAAAAAGGAGTAAAGTCATG
>CAC_C4923U2
AGAAGATGATGATTTATATCAAAAAGTTGATATCTCTTTAAAAACTGCCCTATTTGGTGGAAAAGTCACC
GTTAATACTCTTAAGGAAAACAAAAAAGAAGCCACCATAACCATACCTGCAAATTCTAAAAACGGACAAA
AAATTCGCCTTAAAGGCTATGGGGTGCAAAATCGCAAAAGTGACATCTATGGAGATATGTATTTGGTATT
AAATGTTGTTTTACCAAACACTGAAACCTTAGATGAGAAATTAATCGAAATGCTAAAAGAAAAACTATCA
TAAAAAAAAGGAGTAAAGTCATG
>CAC_C4928U0
AAAGCTGCCGTATCCGTTACGCTTTTGACTCCATCTTTAATAAAAGCAACCAATGTTTTAATATCAAAAA
CACCTCCTTTAACCCCGGAGCAGGCTCACAAGAACGCTGTCGAGCTGGCAGAGCATACAAAGGCATGGAA
AGGGCATGAAGTTCTGATAGCCACGCATATAGACAAGGGGCATATACACACGCACTTTATTGTCAATTCC
GTAAATTATGAGAACGGTCATAAGCTCCAATGGATGTAGGACGGATTTTGCGGACATTCAAAATAAAAAA
GAATGTGGAGGTAACAGACAATG
>CAC_C4928U1
AGCAATACATTTTTTATAAAGATTCTCTCCCTTTTTGATTAGGATATCATTCGCTATGCATACTCCTACA
CACAATTTTAAACCCCGGAGCAGGCTCACAAGAACGCTGTCGAGCTGGCAGAGCATACAAAGGCATGGAA
AGGGCATGAAGTTCTGATAGCCACGCATATAGACAAGGGGCATATACACACGCACTTTATTGTCAATTCC
GTAAATTATGAGAACGGTCATAAGCTCCAATGGATGTAGGACGGATTTTGCGGACATTCAAAATAAAAAA
GAATGTGGAGGTAACAGACAATG
>CAC_C5000U0
AAAAGCATCTTTTTGAGAATTTAATTTAGCTGCAAATTCTTTCTTTTCTTCACCCGCTAAATCTTTTAGT
TTTGCAAAACTCTCTGTTAAGATACCTTTTTTTCCAAGGACAGCAACTCGAAGAGCCTCTAAGTCATTTA
AATTTTTACATTCTTGAATTTGTTCGATAAAATTTTGCAATTTTCTACCTTAATAAGTTATTTTTAGTTT
TAATTTTATTAAAAACTATTTTAAATTCAGCATAAAAACTAAAGTTTAAAGATATAATTGTATAAAATTA
ACACTAAAGAAGGATAAATAATG
>CAC_C5000U2
AAAAGCATCTTTTTGAGAATTTAATTTAGCTGCAAATTCTTTCTTTTCTTCGCCCGCTAAATCTTTTAGT
TTTGCAAAACTCTCTGTTAAGATACCTTTTTTTCCAAGGACAGCAACTCGAAGAGCCTCTAAGTCATTTA
AATTTTTACATTCTTGAATTTGTTCGATAAAATTTTGCAATTTTCTACCTTAATAAGTTATTTTTAGTTT
TAATTTTATTAAAAACTATTTTAAATTCAGCATAAAAACTAAAGTTTAAAGATATAATTGTATAAAATTA
ACACTAAAGAAGGATAAATAATG
>CAC_C5026U0
CATCTCTGAAGAACAACTTGGACAAGCAGAGATTAGACAAGTGATTAATGTACCAAAAATTGGTCAAATT
GCAGGTTGTATGGTAACTGAAGGCGTGATTAACCGCGGGGCTAAAATTCGTCTTATCCGTGATGGAGTTG
TGGTTTATGAAGGAAATGTAAGCTCACTTAAACGCTTTAAAGATGACGCTAAAGAAGTGGCAAAAGGCTA
TGAATGTGGCGTAGGCATAGAAGGGTGTGACGATATGAGAGTGGGTGATTATATAGAAAGCTATAAAGAA
GTAGAGGAACAAGCAAGTCTATG
>CAC_C5026U1
CATCTCTGAAGAACAACTTGGACAAGCAGAGATTAGACAAGTGATCAATGTACCAAAAATCGGACAAATT
GCAGGTTGTATGGTAACCGAAGGGGTGATTAACCGTGGGGCTAAAATTCGCCTTATCCGTGATGGAGTTG
TGGTTTATGAGGGAAATGTAAGCTCACTTAAACGCTTTAAAGATGATGCTAAAGAAGTGGCAAAAGGCTA
TGAATGTGGCGTAGGTATAGAAGGGTGCGATGATATGAGAGTGGGTGATTATATAGAAAGCTATAAAGAA
GTAGAGGAACAAGCAAGTCTATG
>CAC_C5121U0
AAAATTAAGAAAACAAAATTTTGAAAAGATTGCAAATATTATACAATAATTTCGAGTTTTTATGAAAAAC
AATCAAAAATAAGTTTGCAAAATATTTTTATTAAGTTTTTAGTAAATTTTGTTTTTGTGGCAAGTGAGAT
TTAGAATTCTTAAGCAATAAAGAAAATTGCTTTTAAATATTTTGTCTGTTGCTCCAAATATTGCACAGGT
TTTTTTAGAGATTACAAGTAAAATGGTGAACTTGGTACAGATGAATAGAAACTAAAATATTATTTAGGTG
AACAAAAAAGGAGGAAATTAATG
>CAC_C5121U1
AAAATTAAGAAAACAAAATTTTGAAAAGATTGCAAATATTATACAATAATTTCGAGTTTTTATGAAAAAC
AATCAAAAATAAGTTTGCAAAATATTTTTATTAAGTTTTTAGTAAATTTTGTTTTTGTGGCAAGTGAGAT
TTAGAATTCTTAAGCAATAAAGAAAATTGCTTTTAAATATTTTGTCTGTTGCTCCAAATATTGCACAGGT
TTTTTTAGAGATTACAAGTAAAATGGTGAACTTGGTACAGATGAAGAGAAACTAAAATATTATTTAGGTG
AACAAAAAAGGAGGAAATTAATG
>CAC_C536U1
AAAGTATCAATGCTATAAGTGAAAAAAAATTAACCCAAGAGCATGATATTGCGGGTGAATTTTATATCAA
CCCTTATAAAAAATACTACAAGAAAGACAACAAATATGATAGAATCACTTATCGCACTTATAACCGCTAT
AGTCGGTCTTGGAATAGGATATTTAGTTGCAAAAAAAATCAATGATGCTAAATATGAAATTTTTGTTGAG
CAAGCAAAAGCGAAAGCAAAAGCTATAGAATACGAAGCTGAACTGATTTTAAAAGATGCCAAAAATTCAA
TCCTTAATGCCGAACTTGAAGTG
>CAC_C536U2
TTTTTAGTAAAAATCATAAACTTTTTGTCCCATTTATGCAAGATAAAAGTTTAAAAATTGTAAAATTAAG
ATTGCCTTTTGTTAAAAAAAGGTTTGGGGTATTAGAACCCATGGACTCCTTTTTGAAAACTAAAATTGAT
ATAGCTATCATACCCGTGATAGGAGTAGATAGAGAATTAAAAAGAATAGGACATGGGCAAGGTTTTTATG
ATAGATTTTTTGAAAATTTAAACTATAAACCTCTTGTAATTTTTGCTCAAAGTATCAATGCTATAAGTGA
AAAAAAATTAACCCAAGAGCATG
>CAC_C5380U0
AGTAACACAGCTCCAAGTGCATACAAAGCAGTGCTTAAATTTTCCATAAAGGTATTAACTTTGTCAATAC
CACCAGCCGCAAATACGAATATAGGGCTTAATAAAATTAACGACAATAATTTTATTTTCATTTTATATCC
TTTATTAAAAAAATTGTTCGTTAAATTTTAGTTTTATTATTAGTTAAAAAAATAATTTAATTTTTGTTTT
GTAATTAGATTAATATTATTCAAAAGCTTTTATTTAAGTATCAGTTATTTTTTACTAGAATTTATTAGAT
TTTTAATGAAAGGATAAAAAATG
>CAC_C5380U3
GTAGCACAGCTCCAAGTGCATACAAAGCAGTGCTTAAATTTTCCATAAAGGTATTAACTTTATCAATACC
ACCAGCACCAAATGCAAAAATAGGACTGATTAAAATTAATGATAATAGCCTTTTTTTCATCCATATCCTT
TCGTTAAAAAATTGAGCGTTTTATTTATGTCTTAAATTTGTATTTAATAAATAAATTAAATTTAGTTTTA
TAATTAAATTAATATTATTCAAAAGCTTTTATTTAAGTATTAGCTATTTTTTACTAGAATTTGTTAGGTT
TTTGATGAAAGGATAAAAAAATG
>CAC_C5413U0
CTTGAAAGTTTTAAATTTCTACCCCAAGATCAAATTATTTTCAAATTTGATGAAGATTTTGAACTCTACT
TAGGAAGCAATCGTCATGTATCCGAAGAGGGTTTTTGGGCACTTTCTTTAAGATATCAAAACGCACCATT
GAACAATGCTGTTTTTGTTTTACCTTAGATAATAAGCTTTTAATTTCTTGCATACAAGGTTATCAATACT
CTGATTTTAATGTTTTAGATATCAATAAAATCTTTACAAAAAAAATGCTACGGATTGCGTCCTATTGCCC
TGCTTATAGAGTGTATTAAAATG
>CAC_C5413U1
ACTTGAAAGTTTTAAATTTCTACCCCAAGATCAAATTATTTTCAAATTTGATGAAGATTTTGAACTCTAC
TTAGGAAGCAATCGTCATGTATCCGAAGAGGGTTTTTGGGCACTTTCTTTAAGATATCAAAACGCACCAT
TGAACAATGCTGTTTTTGTTTTACCTTAGATAATAAGCTTTTAATTTCTTGCATACAAGGTTATCAATAC
TCTGATTTTAATGTTTTAGATATCAATAAAATCTTTACAAAAAAATGCTACGGATTGCGTCCTATTGCCC
TGCTTATAGAGTGTATTAAAATG
>CAC_C5429U0
AATAGATCGTTTAAATGAGTATAAAAAAGATTTAAATCTTTTGAAAAAATTTCCAAATTTATATATTAAG
CTTTCGGTTCCAGATGATTTTTCAGAACAAACCTCAAAGGAATTTATTTATGAGCTTTTTGCTTTTTTTA
AAGAAAATTTTAGTGAAGATAAATTCATATTTGGTAGCAATTATCCTGTGGCAAAAATAGCTCCAGCTAA
GTGGGCTAAACTCATCATAGAAAGTAAAATTTTCAAAAACTTAAATAAGATATTTTATCAAAATGCTTTA
TCAATTTACAAGGAGGATAGATG
>CAC_C5429U1
ATAAATCGTTTAAATGAATACAAAAAAGATTTAAGTTTTTTGAAAAAATTTCAAAATTTATATATCAAGC
TTTCTATTCCTGATGGTTTTTCGCAAGAAACTCCTAAGGAATTTATTTTTGAGCTTTTTGCTTTTTTAAA
AGAAAATTTTAGTGAGAATAAATTTATATTTGGGAGCAATTATCCAGTGGCAAAGATAACTCCAGCTAAG
TGGGCCAAGCTTATTATAGAGAGTAAAATTTTTGATGATCTAGATAAAATATTTTACAAAAATGCTTTAT
TAATTTATAAAGGAGGATGAATG
>CAC_C5640U0
TTCCCTATCTTGGAGGACTTGATGAAAGACTTTTTACCCCAAGACTTGCAAGCCCTAGAACTAAAATTGA
GGCAGGAAGTGTAGGTATTGCCGATAAGCAAACAGGAGTTTATCCGATTTCAAGCCCAGGCGGTTGGCAA
ATCATTGCTAGAACTCCTTTGGAATTTTTTAACAAAGAGGATGAGAAAAATCCTACACTTTTAAAAGCGG
GAATGCTTTTAAAATTTAAGGCCATTTCAAAAGATGAATTTTACGATATTAAAGAACAAGTTTTAAAAAA
GTCTTATCAAAAGGAAATTTATG
>CAC_C5640U1
TTCCCTATCTTGGAGGACTTGATGAAAGACTTTTTACCCCAAGACTTGCAAGCCCTAGAACTAAAATTGA
GGCAGGAAGTGTAGGTATTGCCGATAAGCAAACAGGAGTTTATCCGATTTCAAGCCCAGGCGGTTGGCAA
ATCATTGCTAGAACTCCTTTGGAATTTTTTAACAAAGAGGATGAGAAAAATCCTACACTTTTAAAAGCGG
GAATGCTTTTAAAATTTAAGGCCATTTCAAAAGATGAATTTTACGATATTAAAGAACAAGTTTTAAAAAA
GGCTTATCAAAAGGAAATTTATG
>CAC_C5698U0
AGATGTTGTTAAAGCAGGCCAGTTTGTCAATAAGGGGCAACTGATAGGCTATGCTGGCAACACAGGACTT
TCAACAGGTCCGCATTTGCACTATGAAGTAAGGTTTATTAATAAAACCTTAGAACCTTTATATTTTTTAA
ATTTAGAAAGAAAAAATATGAATGAGTTTTTTAATCAAGAAAGGAGAATTCCATGGCAATCTTTAATAAA
AGCGGTAACGGCACAGCACTTAGCTCCAGTTCCGAAACAACAGTAATTTCATCAGGTGCTAGAATAGAGG
GTAAATTTTATTTTGCTTCTATG
>CAC_C5698U1
AGATGTTGTTAAAGCAGGCCAGTTTGTCAATAAGGGGCAACTGATAGGCTATACTGGCAACACAGGACTT
TCAACAGGTCCGCATTTGCACTATGAAGTAAGGTTTATTAATAAAACCTTAGAACCTTTATATTTTTTAA
ATTTAGAAAGAAAAAATATGAATGAGTTTTTTAATCAAGAAAGGAGAGTTCCATGGCAATCTTTAATAAA
AGCGGTAACGGCACAGCACTTAGCTCCAGTTCCGAAACAACAGTAATTTCATCAGGTGCTAGAATAGAGG
GTAAATTTTATTTTGCTTCTATG
>CAC_C575U0
TGAAAACTCAAATTGATATTTATTCTAAGATTTTAAATATAAGTGATTTAAAAAGGAGTTTTTACCAAAA
TCCAAGCTATCAAAAAGCCATGAATTTAGCTACTCAGTATTATGAAAACAAAGATTATGAAAAGTCTATT
TTTTGGTCTTTAAAAGCCAATGACATCGATAGAAAAAATTCAGACTCATGGGTTTTATTTGCCAAGGCTA
AACAAGCTTTAGGAAAAGATGAGGAGGCTAAGCAAGCTTTGGATACTTATGTAAGTTATTATGGCTTGAT
TGAATTTGATAAGGAAATAGATG
>CAC_C575U2
TGAAAACTCAAATTGATATTTATTCTAAGATTTTAAATATAAGTGATTTAAAAAGGAGTTTTTACCAAAA
TCCAAGCTATCAAAAAGCCATGAATTTAGCTACTCAGTATTATGAAAACAAAGATTATGAAAAGTCTATT
TTTTGGTCTTTAAAAGCCAATGACATCGATAGAAAAAATTCAGACTCATGGGTTTTATTTGCCAAGGCTA
AACAAGCTTTAGGAAAAGATGAGGAGGCTAAGCAAGCTTTGGATACTTATGTAAGTTATTATGGCTTGAT
TGAATTTGATAAGGAGATAGATG
>CAC_C5831U3
ACGACTTGGATACCTATTGTTTTATTTGGCAAAAGTGCAGAAAGTGCATCAACGCACATTAAAAAAGGTT
CACAGTTTGCGTGTAGTGGAGAATTATCATCCAATCAATATCAAGATGAAGATGGAAATACTAGAACAAT
GCTAAGCGTGATTGTATCTAAATTTTACTGGCTTGGCAAAAAAGATAAAGATGACACTGGAACACAAAAT
CCACAAGTTCCACCAAAAGAGCCAAATATTGATTATGAAAACACAAATATAGATGAAGAAACACAAGTAT
TTTAAGATTTAAGGATAAAAATG
>CAC_C5831U4
ACGACTTGGATACCTATTGTTTTATTTGGCAAAAGTGCAGAAAGTGCATCAACGCACATTAAAAAAGGTT
CACAGTTTGCGTGTAGTGGAGAATTATCATCCAATCAATATCAAGATGAAGATGGAAATACTAGAACAAT
GCTAAGCGTGATTGTATCTAAATTTTACTGGCTTGGCAAAAAAGATAAAGATGACACTGGAACACAAAAT
CCACAAGTTCCACCAAAAGAGCCGAATATTGATTATGAAAACACAAATATAGATGAAGAAACACAAGTAT
TTTAAGATTTAAGGATAAAAATG
>CAC_C5949U1
TCAGTAAACTTAACAACTCTTTGAGAAAAGAATTAGAAGATGATCTTTTAAAGCTTCAGGAATACTATGA
TGGAATTAATGTTTTAGAATACAAAACTTTTGCTTTGTTAAAATGTAATTCTTATTATGAAAAAGGCAGA
ATTAATGAGGAACTCATAGATAAAATCAAAAAATATTACATTAATCTTTTTAAAAAGAAAATAGCAAAAG
AATTAGAAGAAATGCAGAAAGAGAAAGAGAGAAGAAATATTTTAAAAACAAATCAAGAGCTAATCTTGAA
AAAGATAGGAGAGTAATAAAATG
>CAC_C5949U2
CCAGTAAACTTAACAACTCTTTGAGAAAAGAATTAGAAGATGATCTTTTAAAGCTTCAGGAATACTATGA
TGGAATTAATGTTTTAGAATACAAAACTTTTGCTTTGTTAAAATGTAATTCTTATTATGAAAAAGGCAGA
ATTAATGAGGAACTCATAGATAAAATCAAAAAATATTACATTAATCTTTTTAAAAAGAAAATAGCAAAAG
AATTAGAAGAAATGCAGAAAGAGAAAGAGAGAAGAAATATTTTAAAAACAAATCAAGAGCTAATCTTGAA
AAAGATAGGAGAGTAATAAAATG
>CAC_C5980U0
ATTTTTATCATTCCTGATTCTTTGGCATATTCATCTATCATTTTATACATATCTTCTAAATTATATTTGC
CTTCTTTTAAAATTTTTTCTTCATCTAAAACTATTCTTGTGCCTAAAAGTGGATATGCCATTTTTTATCC
TTTCATTAAAAATCTAATAAATTCTAGTAAAAAATAACTGATACTTAAATAAAAGCTTTTGAATAATATT
AATCTAATTACAAAACAAAAATTAAATTATTTTTTTAACTAATAATAAAACTAAAATTTAACGAACAATT
TTTTTAATAAAGGATATAAAATG
>CAC_C5980U3
TTTTTATCATTCCTGATTCTTTAGCATATTCATCTATCATTTTATACATATCTTCTAAATTATATTTGCC
TTCTTTTAAAATCTTTTCTTCATCTAATACTATTCTTGTACCTAAAAGTGGGTATGCCATTTTTTTATCC
TTTCATCAAAAACCTAACAAATTCTAGTAAAAAATAGCTAATACTTAAATAAAAGCTTTTGAATAATATT
AATTTAATTATAAAACTAAATTTAATTTATTTATTAAATACAAATTTAAGACATAAATAAAACGCTCAAT
TTTTTAACGAAAGGATATGGATG
>CAC_C59U0
AAACAAATTTATACAAGTGGGCGAAGGAGTAGGAGGAGTAGCTCAACCTTTAATAGAAATTTTTTCCTAT
CCACAAAGCAAACTGATTTTAAGTTTTGATGAAAAATATAAAGATAAAGTTAGATTAGGCGATGATTTCT
TTTATAAAATCGATCAAAATGGTACAGAATTGAAAGGAAAAATCAGCCTTATTTATCCAAGTATAGAAGT
AAAAACAAGAAAAATTTATGCTGAAGTGCAAACCACAAATCTAACACCAGGGCTTTTTGGTGAAGGTAGA
ATCATCACTAAAGATTAAAAATG
>CAC_C59U4
AAACAAATTTATACAAGTGGGCGAAGGAGTAGGAGGAGTAGCTCAACCTTTGATAGAAATTTTTTCCTAT
CCACAAAGCAAACTGATTTTAAGTTTTGATGAAAAATATAAAGATAAAGTTAGATTAGGCGATGATTTCT
TTTATAAAATCGATCAAAATGGTACAGAATTGAAAGGAAAAATCAGCCTTATTTATCCAAGTATAGAAGT
AAAAACAAGAAAAATTTATGCTGAAGTGCAAACCACAAATCTAACACCAGGGCTTTTTGGTGAAGGTAGA
ATCATCACTAAAGATTAAAAATG
>CAC_C6047U0
TGGGAAGAGCTTTTAAAAACAAGAGCTTTTTTAAATTCTACAAATATCTTAAGGGTAAATCGCATAGGCA
CTACAAAAGATGAATGGAGCTTTTATGGCGATAGTATGCTTATCAATGCTTTTGGAGAGATAGAAAGCAG
ACTGGGCTCTGAAGAAGAAATGCTTATCGTAGAACCTAAAAAAGCAGATGAAGCTAGAAAAATTTGGGCT
TTTGATAAGATAGTTAAAAACTTTTAAGACTAATTTTATTAGATATATAAAAATTTTTTACATAATGTGA
TTTTATTTTAAAGGATAATAATG
>CAC_C6047U2
TGGGAAGAGCTTTTGAAAACAAGAGCTTTTTTAAATTCTACAAATATCTTAAGGGTAAATCGCATAGGCA
CTACAAAAGATGAATGGAGCTTTTATGGCGATAGTATGCTTATCAATGCTTTTGGAGAGATAGAAAGCAG
ACTGGGCTCTGAAGAAGAAATGCTTATCGTAGAACCTAAAAAAGCAGATGAAGCTAGAAAAATTTGGGCT
TTTGATAAGATAGTTAAAAACTTTTAAGACTAATTTTATTAGATATATAAAAATTTTTTACATAATGTGA
TTTTATTTTAAAGGATAATAATG
>CAC_C6126U0
CAATAAGGACAAAAGGTATGGCAAAAGGGTATGTGAGCATAAAGCATATAAGTTTTATCTTTTTTGGCTT
GTTTTTCTTGAGGATTTTTCAAAAGTTCGACATTGAAACTTTTATGTAGAGATTTTTCCATCATAGCATG
AGAATATTTTAAAGCCAAATTTTGAAATAAATTCATTAACCCACCTTAAAGTAGAAAATATAATATAACT
TTATCAATTTTTTATTAAATCAAGTGTAAATTTTTTTTATTTTTAGCAAAAAAATGCTATAACTTTCAAA
ATAATTAGAAAGGATGGCTTATG
>CAC_C6126U3
CAATAAGGACAAAAGGTATGACAAAAGGGTATGTGAGCATAAAGCATATAAGTTTTATCTTTTTTGGCTT
GTTTTTCTTGAGGATTTTTCAAAAGTTCGACATTGAAACTTTTATGTAGAGATTTTTCCATCATAGCATG
AGAATATTTTAAAGCCAAATTTTGAAATAAATTCATTAACCCACCTTAAAGTAGAAAATATAATATAACT
TTATCAATTTTTTATTAAATCAAGTGTAAATTTTTTTTATTTTTAGCAAAAAAATGCTATAACTTTCAAA
ATAATTAGAAAGGATGACTTATG
>CAC_C623U0
ACAAAAACAATGATAAAAAACATGCACTGCTACAACATCAAAATTTTTAGCAATATAATTTCTATAAGAG
TCTAAAAAATGTATATTAGCATTGGCTCCATAACCTCCTATGATAAAAACTATAGCTTTCATTTCTTTTT
CATCATCATAACTGATGCGGTATTCAAGTTTTGAAGTTCTTTTGATATTAAGTTCTACATCATCACAAGA
ATCGATTTCAAAGCTTTGGTTTATGAGCATATAAAGGCCTTTTTTATTAATTTATAGATATTATATTACA
AAAAATTAAAAAGGTAAATCATG
>CAC_C623U7
ACAAAAACAATGATAAAAAACATGCACTGCTACAACATCAAAATTTTTAGCAATATAATTTCTATAAGAG
TCTAAAAAATATATATTTGCATTGGCTCCATAACCTCCTATTATAAAAACTATAGCTTTAATCTCTTTTT
CATCATCATAACTTATACGGTATTCAAGTTTGCTAGTTCTTTTTATATTTAATTCTACATCATCACAAGA
ATCGATTTCAAAGCTTTGGTTTATGAGCATATAAAGGCCTTTTTTATTAATTTATCGATATTATATTACA
AAAAATTAAAAAGGTAAATCATG
>CAC_C6346U0
TTCCTTAATGTTCATCAAAATTTATCCGCCCATATACAAGATAACACATCTTTAAAGTCTAATTCCATGC
AAACAAAGATAGAAGAGCAATATTCTTTAGAATCAGACAATTCAACTTTTGACTTTCAAACAGATTGTGA
AGTAAAGGCAGGTAATCAAATCCTCCATCAAGTAGGTGATACTCAAATTGTTACTAAGAAAGATTGTGTT
ATTATTAAAGCAGGCGGAGTAGAAGTGATTATAGACTCTAATGGACTTGTGGTTAAAGGTGGAGAGCTTA
AGGCAGAGTAAAGGATAAAAATG
>CAC_C6346U1
TTCCTCAATGTTCATCAAAATTTATCCGCCCATATACAAGATAACACATCTTTAAAGTCTAATTCCATGC
AAACAAAGATAGAAGAGCAATATTCTTTAGAATCAGACAATTCAACTTTTGACTTTCAAACAGATTGTGA
AGTAAAGGCAGGTAATCAAATCCTCCATCAAGTAGGTGATACTCAAATTGTTACTAAGAAAGATTGTGTT
ATTATTAAAGCAGGCGGAGTAGAAGTGATTATAGACTCTAATGGACTTGTGGTTAAAGGTGGAGAGCTTA
AGGCAGAGTAAAGGATAAAAATG
>CAC_C645U0
CAAACTGCTATAAAAACTATTGAAACTATTGCCACGATAGAAAAAATGATGCTAAATGTAAGCGAAATTT
TGCAAAATAAAACCAATTTTTATAGTAAAGACTTTGTAGAGCTTTTGTTTTCTCATCCTTATACAAAGAT
AGATTTTTTGATAGAAAAATTAAATATTTCTAGGCAAAGTGCCTCAAAATATCTTAAAATTTGTGAAAAT
TTAGGGGTATTAGAATGCATTAAAATAGGTAGAAATCATTATTATATAAATATAGAACTTTTAAGACTTT
TTAAAAAGGGAATTTTTTAAATG
>CAC_C645U1
AAACTGCTATAAAAACTATTGAAACTATTGCCACGATAGAAAAAATGATGCTAAATGTAAGCGAAATTTT
GCAAAATAAAACCAATTTTTATAGTAAAGACTTTGTAGAGCTTTTGTTTTCTCATCCTTATACAAAGATA
GATTTTTTGATAGAAAAATTAAATATTTCTAGGCAAAGTGCCTCAAAATATCTTAAAATTTGTGAAAATT
TAGGGGTATTAGAATGCATTAAAATAGGTAGAAATCATTATTATATAAATATAGAACTTTTAAGACTTTT
TAAAAAGGGAATTTTTTTAAATG
>CAC_C6495U0
AAGTATTTTCCAGGGCATTTAGAAGCCAGTTTGCAAGATGGACGCACAATCCAAAAAGATGTTTTTATAA
ATAAAGGTAATTTTGATAATCCATTAAGTTTTGAAGAATTAAAAGCTAAATTTTTAGCCAATGCACAAAT
TTACCTTGATAATGCTAAAGCTAACAAAATTCTAGATCAAATCATCAATCTAGAAAATTTAAACCACTTT
TCTTTTTAAATATTTATCCTTCTTTTTACAAGAAGGATAATTTCATTACACTTTTTTATTATAATATTTA
TTATTAATTTAGGAATTACAATG
>CAC_C6495U2
AAATATTTTCCAGGGCATTTAGAAGCCAGTTTGCAAGATGGACGCACAATCCAAAAAGATGTTTTTATAA
ATAAAGGTAATTTTGATAATCCATTAAGTTTTGAAGAATTAAAAGCTAAATTTTTAGCCAATGCACAAAT
TTACCTTGATAATGCTAAAGCTAACAAAATTCTAGATCAAATCATCAATCTAGAAAATTTAAACCACTTT
TCTTTTTAAATATTATTCCTTCTTTTTATAAGAAGGATAATTTCATTACACTTTTTTATTATAATATTTA
TTATTAATTTAGGAATTACAATG
>CAC_C654U0
AAATTTCAAGAAAATGATTTTTTATTTTTTGGTAGCGAGAGCTATGGTTTACCGATGGAATTAATGCAGC
TTAACTGGGATAATGCCATTACAATCCCTATGAAAGCTTGTGGTAGAAGTTTAAATTTGGCCACAAGTGT
CGGCATTGTTTCTTATGAAGCCTTGCGTCAAAATTTTGATCGTTTTAGTTTATAATCTTACTTAACTTTA
TATTTTTTTAAATATTTTGTAAATTATCAATATTTTTTCATAAAAAATATGCTAAAGTTGTAGCGAATTT
TACTTTTTTAAAGGAGAAATATG
>CAC_C654U1
AAATTTCAAGAAAATGATTTTTTATTTTTTGGTAGCGAGAGCTATGGTTTACCGATGGAATTAATGCAGC
TTAACTGGGATAATGCCATTACAATCCCTATGAAAGCTTGTGGTAGAAGTTTAAATTTGGCCACAAGTGT
TGGCATTGTTTCTTATGAAGCCTTGCGTCAAAATTTTGATCGTTTTAGTTTATAATCTTACTTAACTTTA
TATTTTTTTAAATATTTTGTAAATTATCAATATTTTTTCATAAAAAATATGCTAAAGTTGTAGCGAATTT
TACTTTTTTAAAGGAGAAATATG
>CAC_C6579U0
AGCTATCGTAAAGCTTGATAAAAAGGCTAAAGAGCATTTTTTTAGAAAAAATATTTTAAACAACTTTGAA
CTCATCGATGAAGATGAGCAAAGCTATACTCTAAAAGTATATTTTTCCTATGATGATGAGCTTCTAAATG
TAGTAAAACAATGGATACCCTATATGAAGATAGAAAAACCTTTTGAACTGAAAGAAAAACTAGATAGCAT
TTTAAAAGACTACTTGGAAAACTAATTTCTTAATAAATTCAAATATTTTTTGCTATAATCACAGTTTTAT
TTTAATGAGAGGAGAAAATTTTG
>CAC_C6579U2
AGCTATCGTAAAGCTTGATAAAAAGGCTAAAGAGTATTTTTTTAGAAAAAATATTTTAAACAACTTTGAA
CTCATCGATGAAGATGAGCAAAGCTATACTCTAAAAGTATATTTTTCCTATGATGATGAGCTTCTAAATG
TAGTAAAACAATGGATACCCTATATGAAGATAGAAAAACCTTTTGAACTGAAAGAAAAACTAGATAGCAT
TTTAAAAGACTACTTGGAAAACTAATTTCTTAATAAATTCAAATATTTTTTGCTATAATCACAGTTTTAT
TTTAATGAGAGGAGAAAATTTTG
>CAC_C670U0
AGCTAGGGCTTTTATCAAGGCAAAATATGAAGAAATATTACAAGATTGTGATCTTATTTTTATGCCTGTA
ACTCCTACAACGGCTTTTAAATTTGATACTCAAAAAAGCCCTATGCAAACTTATTTAGAAGATGTTTATA
CTATCTCTGTAAATTTAGCAGGACTTGGGGGTATCAGTGTGCCTGTGGGCGAGGATAAAGAAGGGCTTAA
TATCTCAGCCCAGCTTATTTGCAAGGCTTATGATGAGCAAACCTTGCTAGATGGAGCTTTAAGTTTAGAA
AAAATTATAAAGGAAAATAAATG
>CAC_C670U3
AGCTAGGGCTTTTATCAAGGCAAAATATGAAGAAATATTACAAGATTGTGATCTTATTTTTATGCCTGTA
ACTCCTACAACGGCTTTTAAATTTGATACTCAAAAAAGCCCTATGCAAACTTATTTAGAAGATGTTTATA
CTATCTCTGTAAATTTAGCAGGACTTGGGGGTATTAGTGTGCCTGTGGGCGAGGATAAAGAAGGGCTTAA
TATCTCAGCCCAGCTTATTTGCAAGGCTTATGATGAGCAAACCTTGCTAGATGGAGCTTTAAGTTTAGAA
AAAATTATAAAGGAAAATAAATG
>CAC_C673U0
AGTAAGCATTTAGGGGGCGATGATTTGCTTTTTAAAATCAGTGAAGCCATAGAAGCTTTGATGAAAGAAA
AACGCCCAAGTTTGCCACCTAATGCAGATTTTTATAGTGCATCAGCTTATCATTTTATGGGAATTCCAAC
TGAGTATTTTACGCCGATTTTTATTATGAGTCGCGTAAGTGGTTGGTGTGCGCATATTAAAGAGCAAAGA
GCAAACAATAAACTTATACGCCCAAGTAGTGAATATATAGGCGTTGAACCAAGAAAATTTGTAAAAATTC
AAGACAGATAAGGAGAAAAAATG
>CAC_C673U2
AGTAAGCATTTAGGGGGCGATGATTTGCTTTTTAAAATCAGTGAAGCCATAGAAGCTTTGATGAAAGAAA
AACGCCCAAGTTTGCCACCTAATGCAGATTTTTATAGTGCATCAGCTTATCATTTTATGGGAATTCCAAC
TGAGTATTTTACGCCGATTTTTATTATGAGTCGCGTAAGTGGTTGGTGTGCGCACATTAAAGAGCAAAGA
GCAAACAATAAGCTTATACGCCCAAGTAGCGAATATATAGGCGTTGAACCAAGAAAATTTGTAAAAATTC
AAGATAGATAAGGAGAAAAAATG
>CAC_C6953U0
AAAGAGATTTGAAAGATGAGATTGATTTTATCTTTTTAAAAGAAGATAAAAAGGCAAATTTTAAGATAGA
AAAATATCAAGAAAAAGATCGCTTCATAGATAATAAAATTATCTTAAATGAAGATTTGGCCATAAGTCCT
ATAAGTGCTGAAATTTGGCAATTTACTATAGGCGGTTATCAAGTCATAAAACAATGGTTAAAATATCGCA
ATGATTATGAATGCTCCAAAGAAGAACTAGAGCATTTGCTAAAAATGTGTAAAGTTATAAAAGAAACTAT
AAATTTACAAAAGGAATTAAATG
>CAC_C6953U2
AAAGAGATTTGAAAGATGAGATTGATTTTATCTTTTTAAAAGAAGATAAAAAGGCAAATTTTAAGATAGA
AAAATATCAAGAAAAAGATCGCTTCATAGATAATAAAATTATCTTAAATGAAGATTTGGCCATAAGTCCT
ATAAGTGCTGAAATTTGGCAATTTACTATAGGCGGTTATCAAGTCATAAAACAATGGTTAAAATATCGCA
ATGATTATAAATGCTCCAAAGAAGAACTAGAGCATTTGCTAAAAATGTGTAAAGTTATAAAAGAAACTAT
AAATTTACAAAAGGAATTAAATG
>CAC_C7077U0
TTTATCAATTTAAAACTTCCAGAAGAATTTAAACTAATAGAAACGCATAAAGAACTTTACTTGCACGGAA
TGGAGCAAAAAAATTGCGTTTATACAAGAAGAAGAGAAATTGAAGACGGCTTAAGTGCCATTTATAGTTT
AAATTACGAAGGAGGAGTTTATACATTGGAAATTTTCAAAAGAAAAAATAAATTTGCAATTAAGGAAATC
AAAGCAAAATATAATGAATTTGCAAATAAAGAAGTTATAAATTTTGTTGAAAAAAGCCTGAAAGCTGTTT
AAAAAATACAAGGAGTTAAAATG
>CAC_C7077U1
TTTATCAATTTAAAACTTCCAGAAGAATTTAAACTAATAGAAACGCATAAAGAACTTTACTTGCACGGAA
TGGAGCAAAAAAATTGCGTTTATACAAGAAGAAGAGAAATTGAATACGGCTTAAGTGCCATTTATAGTTT
AAATTACGAAGGAGGAGTTTATACATTGGAAATTTTCAAAAGAAAAAATAAATTTGCAATTAAGGAAATC
AAAGCAAAATATAATGAATTTGCAAATAAAGAAGTTATAAATTTTGTTGAAAAAAGCCTGAAAGCTGTTT
AAAAAATACAAGGAGTTAAAATG
>CAC_C707U0
TAATCTTAATGGGGTGGAATTCAACATCCATGCTCCAAGCGGTTTGTATTCTTCTTTTGCTCCTGTTCAT
ATCGCGGGAGCTTTTGTTGATGGGAATGGTAAAAAAGCTTATGATGCAACCAAAAACACCCTTGTTATAG
ATAATTTTCTTTTAAATTTAAGAGCGGATGGAAAAACTCCCATTTTTTATAACGCTATTTTTTAGCAAAT
TTCTTTGGAGGAAAGACAAATAAAGGGGATGCAAATGCAAACTCCATTGTCTTAAAAGATGTTCCTGCGC
TAAAAAGAATAAGTAAAAAAGTG
>CAC_C707U1
TAATCTTAATGGGGTGGAATTCAACATCCATGCTCTAAGCGGTTTGTATTCTTCTTTTGCTCCTGTTCAT
ATCGCGGGAGCTTTTGTTGATGGGAATGGTAAAAAAGCTTATGATGCAACCAAAAACACCCTTGTTATAG
ATAATTTTCTTTTAAATTTAAGAGCGGATGGAAAAACTCCCATTTTTTATAACGCTATTTTTTAGCAAAT
TTCTTTGGAGGAAAGACAAATAAAGGGGATGCAAATGCAAACTCCATTGTCTTAAAAGATGTTCCTGCGC
TAAAAAGAATAAGTAAAAAAGTG
>CAC_C7216U1
ACGAAGTATTAGGCACAAGTATTTTCTTTGTCATTGCCGCTTTAGTTCTTGTCATTATGATTATTTCTGC
AAAACTTTATGCCGAAAAAGTTGCAAATGTTTCAATGGAAGGAGCTATGGGCGGAGTAATAGGTTCTGTT
TTAAACCCTGTTGGTAGATTAGCAGGTTGGGCTGGAGGCAAAGTCGCAGGAAAAACTGTAAATACAGCAA
AAGCTGGTGGAAAATTAGCAGCCAAAGGTACTTTGGCTAGTGCTAAAGGCGGTTATAGTTTTGCTAAAAA
AATGTATGAAAGGGCTAGAAATG
>CAC_C7216U5
CTGAAGTATTAGGAACAAGCATTTTCTTCGTCATTGCTTCCTTAGTTCTGGTCATTATGATTATTTCTGC
AAAACTTTATGCCGAAAAAGTTGCAAATGTTTCAATGGAAGGAGCTATGGGCGGAGCAATAGGTTCTGCT
TTAAATCCTGTTAGTAGATTGGCAGGTTGGACTGCAGGAAAAGCTGCAGGAAAAACTGTAAATGCAGGAA
AAACTGGTGCAAAGTTAGCTGCTAAAGGTGCTTGGGCTGGCGCTAAAGGTGGTTATAGTTTTGCAAAAAA
AATGTATGAAAGGGCTAGAAATG
>CAC_C730U0
GCTATTCTTATGTAAAAGAAAATCCTAAGGCAGTTTTAGTTACAGCGATTGCAAAGCCTTTTAGGCTTTA
TGAGCATTTTATAAAGGCTAGGGCTTGTTATTTTTTTAAAGATCATTATGAATTTAAAAAAGAAGAATTG
CAAGCTTTGTTGGATAAGCATCATTGTGATACTTTAATGCTAACTTTTAAGGATTATGTTAAGGTGAAGG
ATTTTGGATTTAAGTGTCAGATTATAGAATTGAATATAGAATTAAAAGAAAATTTCAAAGAAAAATTATA
TCAATATATAAGGAGTTTTAATG
>CAC_C730U3
GCTATTCTTATGTAAAAGAAAATCCTAAGGCAGTTTTAGTTACAGCGATTGCAAAGCCTTTTAGGCTTTA
TGAGCATTTTATAAAGGCTAGGGCTTGTTATTTTTTTGAAGATCATTATGAATTTAAAAAAGAAGAATTG
CAAGCTTTGTTGGATAAGCATCATTGTGATACTTTAATGCTAACTTTTAAGGATTATGTTAAGGTGAAGG
ATTTTGGATTTAAGTGTCAGATTATAGAATTGAATATAGAATTAAAAGAAAATTTCAAAGAAAAATTATA
TCAATATATAAGGAGTTTTAATG
>CAC_C7433U0
ACAAATTTAGCCAATGCTTATGATACTACTATTATTTATAATGAAGATAAACCTATTTTTAAACTTGATT
TTTACAATAAAGGGGAAAATACGGTTTTTTGGTGAAACTGTTGCCTCTTCCTATACTTTAAATGAGATCC
AAAGAAATGAAATCATTCGTGCGACTCAATTTTGGGCTAATATTATAGGAGCTAGTGCAATCAATTCTTC
CCCCATTCCTATCAGTGTAAGTACCTTTGATATTCCAAATGCCAATGCATTATCTTATGATTTCTTTTCT
AATCCTATATTAATAGGGTATTG
>CAC_C7433U1
AAATTTAGCCAATGCTTATGATACTACTATTATTTATAATGAAGATAAACCTATTTTTAAACTTGATTTT
TACAATAAAGGAGAAAATACGGTTTTTTTGGTGAAACTGTTGCCTCTTCCTATACTTTAAATGAGATCCA
AAGAAATGAAATCATTCGTGCGACTCAATTTTGGGCTAATATTATAGGAGCTAGTGCAATCAATTCTTCC
CCCATTCCTATCAGTGTAAGTACCTTTGATATTCCAAATGCCAATGCATTATCTTATGATTTCTTTTCTA
ATCCTATATTTAATAGGGTATTG
>CAC_C750U0
AATTTTAGAGCCGGTTGATTTTGTTAAACTTTCTGGTTTAAAATTTTATAAAATCAGCACGAAAAAATAT
CCTATTTTTAAACTCAAAGACGAGCTTTTAAACAATCCTGATTTAGGCGTGATTATCAATGCTGCTAACG
AAATTGGAGTGCAAAATTTTTTAGATCATAAAATACAATTTTTAGATATCGCTCATGTTGTTTTTAAAGC
ATTGGATCATTTTGGTGTGCCTAAAATTTCAAGTATTGATGAGGTTTTTGAGTATGATTATAAAACAAGA
GAGTATTTAAGGGGAATGAAATG
>CAC_C750U2
AAATTTTAGAGCCGGTTGATTTTGTTAAACTTTCTGGTTTAAAATTTTATAAAATCAGCACGAAAAAATA
TCCTATTTTTAAACTCAAAGACGAGCTTTTAAACAATCCTGATTTAGGCGTGATTATCAATGCTGCTAAC
GAAATTGGAGTGCAAAATTTTTTAGATCATAAAATACAATTTTTAGATATCGCTCATATTGTTTTTAAAG
CATTGGATCATTTTGGTGTGCCTAAAATTTCAAGTATTGATGAGGTTTTTGAGTATGATTATAAAACAAG
AGAGTATTTAAGGAGTTAAAATG
>CAC_C750U7
AATTTTAGAGCCGGTTGATTTTGTTAAACTTTCTGGTTTAAAATTTTATAAAATCAGCACGAAAAAATAT
CCTATTTTTAAACTCAAAGACGAGCTTTTAAACAATCCTGATTTAGGCGTGATTATCAATGCTGCTAACG
AAATTGGAGTGCAAAATTTTTTAGATCATAAAATACAATTTTTAGATATCGCTCATATTGTTTTTAAAGC
ATTGGATCATTTTGGTGTGCCTAAAATTTCAAGTATTGATGAGGTTTTTGAGTATGATTATAAAACAAGA
GAGTATTTAAGGGGAATGAAATG
>CAC_C757U0
CCCTGACCAAAAAGTGGTTGGGCTTAGCAAAATTCCACGTCTTGTAGAAGTATATGCGAGAAGACTTCAA
ATTCAAGAACAACTTACCGAACAAATTGCTGAAGCTTTGATGGAAAATGTTGGTGCAAAAGGTGTTGGTG
TGGTTATAGAAGCAAGACATATGTGTGTAGAAATGCGTGGGGTACAAAAAGCAAATTCTACTACTACCAC
TTCGGCTCTTCGTGGACTTTTTTTAAAAAATGAAAAAACACGCGAAGAATTTTTTTCACTCATTAATTCT
CCTAAGCAAGTTCGTTTTTAATG
>CAC_C757U3
CCCTAATCAAAAAGTTGTAGGGCTTAGTAAAATTCCGCGTCTTGTAGAGGTATATGCGAGAAGACTTCAA
ATTCAAGAACAACTTACCGAACAAATTGCTGAAGCTTTAATGGAAAATGTCGACGCAAAAGGCGTTGGTG
TGGTTATAGAAGCAAGGCATATGTGTGTTGAAATGCGTGGGGTGCAAAAAGCAAATTCTACCACTACCAC
TTCGGCTCTTCGTGGACTTTTTTTAAAAAATGAAAAAACACGCGAAGAATTTTTTTCACTCATTAATTCT
CCTAAGCAAGTTCGTTTTTGATG
>CAC_C759U0
AATCTCTAAAAATACAGGATTTTCAAGTATTACAAAACAAGCAAAATTTTTGCTATTAAACTCCATAAAA
AATGAAAAACTTTTTACTAATATAGAAATAGATGAGTTTATAAAAACAAGAACAGAAATCAATGCAATAG
GTAAAAATATATATCAATTATTGAAGATTCTTAGAAGTGGAAATTCTGTCAAAATAAATGAAAATAATTT
AAATAAAACTATGGATAATATTAGAGATAAAATTGATATATTATCCGATCAGCTTGGGGCTATAATAGAA
AAAAATAATGAAAGAATTTAATG
>CAC_C759U1
AATTTCTAAAAATACAGGATTTTCAAGTATTACAAAACAAGCAAAATTTTTGCTATTAAACTCCATAAAA
AATGAAAAACTTTTTACTAATATAGAAATAGATAAGTTTATAAAAACAAGAACAGAAATCAATGCAATAG
GTAAAAATATATATCAATTATTGAAGATTCTTAGAAGTGGAAATTCTGTCAAAATTAATGAAAATAATTT
AAATAAAACTATGGATAATATTAGAGATAAAATTGATATATTATCCGATCAGCTTGGGGCTATAATAGAA
AAAAATAATGAAAGAATTTAATG
>CAC_C760U0
AGAATATGGAAAATAAACTTCAAAATGTTTGGAGTAATTAAATAGATTTGGATTTAAGGAAGCCAAAGGG
AAATTATAGCTCCCCTTAAAAAAGGGGAAATCAAGTATTAATAAGCCTTGACTATAATTATACAAAGTAG
TATAATTATAACTATAATTTTGGTTAGCAATTTAATCACCTCCCAACTGGGCGGTAAATTAACGCTAAAG
GGCGGCAACCCTTTGGCGTTGCACCCTTTTAAAATTATACACAAACTTCCTTAAATCCTTTATTTTAAAA
GAAAGAATAAAGGAAACAAAATG
>CAC_C760U3
ATGGAAAATAAACTTCAAAATGTTTGGAGTAATTAAATAGATTTGGATTTAAGGAGTTTGTTTTAAAGGG
TAAATCTTAACCCCTTGTATAAGGGGCTTTGTTTATTGATTGTTAATTTGCATTGACAACAATAATACAA
AGTAGTATAATAACTATTAAGATTTGTAGCATCTTATTTCACCGCCTTTCTAGGTGGTAATTTAGTGCTA
AGGGTGGCGACCCTTGGCACCACACCTTTTAAAATTATACACAAACTTCCTTAAATCCTTTATTTTAAAA
GAAAGAATAAAGGAAACAAAATG
>CAC_C7636U0
TTGACAACTTGAAGATAACTGTCATCAAAGAGCCAGACGCTTAAGACGCAGAGCCGATGAAATTGTGGAA
CAATTCACGAATCATCGGCTCTTTTTGTTTCGTATTTGAAAGAACAAACTCACCAAATAAAAAAAACGAT
ATTCGGGTGGGTTATTTTGTTATACCCTAAATTACCCTCTGAGTAAGCACGACCTTAAAGACTTAAAGGA
ACGGTGCAACGAGCAGAGCTGGGAACAGGGCTTGCATGTGCCGGAGAAAGGAAAGACATTTGCTGGAGAA
GTCCGGGAAGAAACGGTGGCATG
>CAC_C7636U1
TGACAACTTGAAGATAACTGTCATCAAAGAGCCAGACGCTTAAGACGCAGAGCCGATGAAATTGTGGAAC
AATTCACGAATCATCGGCTCTTTTTGTTTCGTATTTGAAAGAACAAACTCACCAAATAAAAAAAAACGAT
ATTCGGGTGGGTTATTTTGTTATACCCTAAATTACCCTCTGAGTAAGCACGACCTTAAAGACTTAAAGGA
ACGGTGCAACGAGCAGAGCTGGGAACAGGGCTTGCATGTGCCGGAGAAAGGAAAGACATTTGCTGGAGAA
GTCCGGGAAGAAACGGTGGCATG
>CAC_C7674U0
TAGCAAGACTAAAACCGATGGTGTGTATTAAAACCCGTAGAGATCAGTTATGAAAGTGCTAATTTAGAAA
CTTCAAAATCAATAAGCAGTACTTTAAATTCAAAAGATGATATTAATATTAATACCAACGGCAATATAGC
AATCACAGGCTCAACTTTACAAGCGGATAAATCTGCTAATTTAAATGGAGAAAATATTACAATAGAAAAT
GGAGAAAATAAAATTTCAAGTTCTTCTCATTCTTCAACAAGTTCTATTGCTGAATATAAGCAAAGTTCTG
TAAATACTGATGCTTCTTTGGTG
>CAC_C7674U2
TAATATTAAAGATGCACACGAACTTAGCAAGACTAAAACCGATGGTGTGTATTAAAACCCGTAGAGATCA
GTTATGAAAGTGCTAATTTAGAAACTTCAAAATCAATAAGCAGTACTTTAAATTCAAAAGATGATATTAA
TATTAATACCAACGGCAATATAGCAATCACAGGCTCAACTTTACAAGCGGATAAATCTGCTAATTTAAAT
GGAGAAAATAAAATTTCAAGTTCTTCTCATTCTTCAACAAGTTCTATTGCTGGATATAAGCAAAGTTCTG
TAAATACTGATGCTTCTTTGGTG
>CAC_C771U0
AGGAGCACAACTCATCCGCTCTTCATCTCTTGCTCCAAAGCGTAGTGATTTTAGAAAATTTTGTGCCGAT
AATGCTGTGGGAATTTTGATTTTTGCTTTAGAGGATAAGGCAAAGATAGTTGATTGTCAAGATTTTAGTG
AGCTTTATGAATTAACCATATCTAAACCAAGCAGTATACAAGTTCCTTTTTATTCTCGTATAGGTGGTTA
TAAAAGTAATTTTTTTGATTTTAATTCCCAAGAAGTGGGTAATTATTATAGATATTATGATGCTTTAATT
AATATTCCTAAGGTAAGCCAATG
>CAC_C771U2
AGGAGCACAACTTATCCGCTCTTCATCTCTTGCCCCAAAGCGTAGTGATTTTAGAAAATTTTGTGCCGAT
AATGCTGTGGGAATTTTGATTTTTGCTTTAGAGGATAAGGCAAAGATAGTTGATTGTCAAGATTTTAGTG
AGCTTTATGAATTAACCATATCTAAACCAAGCAGTATACAAGTTCCTTTTTATTCTCGTATAGGTGGTTA
TAAAAGTAATTTTTTTGATTTTAATTCCCAAGAAGTGGGTAATTATTATAGATATTATGATGCTTTAATT
AATATTCCTAAGGTAAGCCAATG
>CAC_C7721U0
GCTTTCTGGATTTGCTTTAGCAGCATTTTTAGGCGTAAGCTTGGCAGATTTTATGAAACACATTAGCATA
TCAATCATTTTTATGTTCCTGCTTTTTGTGCTGTGCTTATTAGCCTTTATGTGTTTTATGCAGTCAAAGG
AAGTCCTAAAAATGAAGGTTTGGTTGATATTACTGAAATCAATGAAATGCGAGGGATTAAAACAGAAGAA
ATCAAAGCTATAGAAACTCCAAATTTAAGCAGTTTTGAAATTTTTTATCATTATGTACTTAAAAACAAAA
ATGCTTAGTATGTGGCTTGGATG
>CAC_C7721U2
CTTTCTGGATTTGCTTTAGCAGCATTTTTAGGCGTAAGCTTGGCAGATTTTAATGAAACACATTAGCATA
TCAATCATTTTTATGTTCCTGCTTTTTGTGCTGTGCTTATTAGCCTTTATGTGCTTTATGCAGTCAAAGG
AAGTCCTAAAAATGAAGGTTTGGTTGATATTACTGAAATCAATGAAATGCGAGGGATTAAAACAGAAGAA
ATCAAAGCTATAGAAACTCCAAATTTAAGCAGTTTTGAAATTTTTTATCATTATGTACTTAAAAACAAAA
ATGCTTAGTATGTGGCTTGGATG
>CAC_C787U0
TCTTTTAAGGGTATGAGTAGGATTGCTAAATCATCTCCTATTATGTGGGGGAGTATTTTTGAACAAAACA
AAGATAATGTTTTAAGTTCTATTGAATTTTTTCAAAAAGAATTAGAATTTTGCAAAAAGATGATTGAAGA
GGATAAAAATGAAGAATTAAAGTCTTGGATGCAAAAAGCCAATACTTTAAGAGAAATTTTGTGAAATTTG
CTGGATATTTACTGAAATTATAATAAAATTTTTTTAAGTTTTTTAAGAAAAAATAAATTTTGTTAAAATA
AAAATATATTAGGAAAAAATATG
>CAC_C787U1
CTTTTAAGGGTATGAGTAGGATTGCTAAATCATCTCCTATTATGTGGGGGAGTATTTTTGAACAAAACAA
AGATAATGTTTTAAGTTCTATTGAATTTTTTCAAAAAGAATTAGAATTTTGCAAAAAGATGATTGAAGAG
GATAAAAATGAAGAATTAAAGTCTTGGATGCAAAAAGCCAATACTTTAAGAGAAATTTTGTGAAATTTGC
TGGATATTTACTGAAATTATAATAAAATTTTTTTAAGTTTTTTAAGAAAAAATAAATTTTGTTAAAATAA
AAATATATTTAGGAAAAAATATG
>CAC_C819U0
TGGATGAAAATGATCAAATTCATACACTTATTTCTTTAAATAGTCTTAAAAATATTTTAGAAAATTTAAA
ACAAACTCAAAAAGAGAATTTTGAACTTCGCCTTGAAAAAGCGATTTATCAGCAAATTCCTATTGATTTT
AGTGATGTGTGGATAGTGGCAATGGATGAGATAAAACGCAAGGCGCAAGAGGGTGTTATGGAGATCAGTA
TTGATCTTGAAAAATTGCTTGCAGATATTAAAAAAGAACATCCAAATTTATTTGTAGATATGCAAGCTAT
GGTAGAAAGGGTAAAAAATAATG
>CAC_C819U1
TGGATGAAAATGATCAAATTCATACACTTATTTCTTTAAATAGTCTTAAAAATATTTTAGAAAATTTAAA
ACAAACTCAAAAAGAGAATTTTGAACTTCGCCTTGAAAAAGCGATTTATCAGCAAATTCCTATTGATTTT
AGTGATGTGTGGATAGTGGCAATGGATGAGATAAAACGCAAGGCGCAAGAGGGTGTTATGGAGATCAGTA
TTGATCTTGAAAAATTGCTTGCAGATATTAAAAAAGAACATCCAAATTTATTTGTAGATATGCAAGCTAT
GGTAGAAAGAGTAAAAAATAATG
>CAC_C848U0
TGACTTTAGCACAAGGTGTAGCAAAAGCTAGAAATTTAGATCTTGAAAAAGTAAGAATCAGCGGAAGAGA
TGGTATCATAGGCGAAAGAAGCAAAGATGAAATTGCCGTGATGAGTCTAAGAGGTGGAGATATTGTAGGA
CGCCACACTGTGGGCTTTTATGAAGAGGGTGAATTTTTAGAATTAAACCATACCGCAACTTCAAGAGCAA
CTTTTGCTAAAGGAGCGATTAAAATCGCTATTTGGCTTAATGCACAAAAGCCAAAAATGTACTCAATTAA
TGATTTTTTAGGAATTTAAAATG
>CAC_C848U1
TGACTTTAGCACAAGGTGTAACAAAAGCTAGAAATTTAGATCTTGAAAAAGTAAGAATCAGCGGAAGAGA
TGGTATCATAGGCGAAAGAAGCAAAGATGAAATTGCCGTGATGAGTCTAAGAGGTGGAGATATTGTAGGA
CGCCACACTGTGGGCTTTTATGAAGAGGGTGAATTTTTAGAATTAAACCATACCGCAACTTCAAGAGCAA
CTTTTGCTAAAGGAGCGATTAAAATCGCTATTTGGCTTAATGCACAAAAGCCAAAAATGTACTCAATTAA
TGATTTTTTAGGAATTTAAAATG
>CAC_C905U0
TAAAATATTGTTATTTTTTACTATAGATAAAAATATAGTTTTTTGTCTTGTAAAAAGTATTTGGGGTTTT
TAAAGCTCGGGTTTGCATTTTTTTTCCTTGATTTTAATTTCAAAAAAAAGTATAAAGTATTCTTATGACA
GCTTGTGTCGTTTTTTTGAAAAATTATTAAAAATTTTGCTTAAGCTGATTTTTATGATTTTTATCATCAA
AATGAGTTAAATTAAATTGAAAAGGATTGTTTGTTTTATAAATATTTGTAGTATAATGGTTATTTTTAAA
ATTCTTTAAGGTATAAAATAATG
>CAC_C905U5
CTAAAATATTGTTATTTTTTACTATAGATAAAAATATAGTTTTTTGTCTTGTAAAAAGTATTTGGGGTTT
TTAAAGCTCGGGTTTGCATTTTTTTCCTTGATTTTAATTTCAAAAAAAAGTATAAAGTATTCTTATGACA
GCTTGTGTCGTTTTTTTGAAAAATTATTAAAAATTTTGCTTAAGCTGATTTTTATGATTTTTATCATCAA
AATGAGTTAAATTAAATTGAAAAGGATTGTTTGTTTTATAAATATTTGTAGTATAATGGTTATTTTTAAA
ATTCTTTAAGGTATAAAATAATG
>CAC_C935U0
ATTATAAAAAAGGCTTAACTAAATTGCTAAATCAAATTCTAGATGGCAAAGTAAAAAGATTAGTTTTAAC
TCACAAAGACAGACTTTTACGCTTTGGTGCTGAGCTAGTATTTGCTATATGTGAAGCCAAAGAAGTAGAA
GTAATAATAATAAATAAAGGCGAAGAAAGCGTAAAATTTGAAGAAGAATTAGCCAAAGATGTGTTGGAAA
TAATCACAGTATTTTCAGCTAGACTTTATGGCTCACGCTCAAAGAAAAATAAAAAACTTTTAGATGAAAT
GCAAGAAGTGGTGGTAGAAAATG
>CAC_C935U1
AAATTGGGATAAAAAAGGCTTAACTACTAAATCAAATTCTAGATGGCAAAGTAAAAAGATTAGTTTTAAC
TCACAAAGACAGACTTTTACGCTTTGGTGCTGAGCTAGTATTTGCTATATGTGAAGCCAAAGAAGTAGAA
GTAATAATAATAAATAAAGGCGAAGAAAGCGTAAAATTTGAAGAAGAATTAGCCAAAGATGTGTTGGAAA
TAATCACAGTATTTTCAGCTAGACTTTATGGCTCACGCTCAAAGAAAAATAAAAAACTTTTAGATGAAAT
GCAAGAAGTGGTGGTAGAAAATG
>CAC_C947U0
GCGATGAAAAACAAGCTTTGGTTGATAAAATCATGCTTCGCGTTGCAGGAGTAATGCAAGCAAGGGAAAG
CAAATACATCATGCTTCATGCTCCAAAAGAAAAACTTGATAAAATCCAATCCCTACTTCCAGGCGTAGAA
AAGCCTACTATCTTGCCTTTAGCACACGATGAAAAAAATGTAGCCTTGCATATGGTAAGTAAAGAAAATC
TTTTTTGGGAAACTATGGAGGCCTTAAAAGAAGAAGGTGCGAGTTCGATTTTGGTTTTACCTATTGAAAA
AATGTTAAAGTGAGTAAAAAATG
>CAC_C947U1
GCGATGAAAAACAAGCTTTGGTTGATAAAATCATGCTTCGCGTTGCAGGAGTAATGCAAGCAAGGGAAAG
CAAATACATCATGCTTCATGCTCCAAAAGAAAAACTTGATAAAATCCAATCCCTACTTCCAGGCGTAGAA
AAGCCTACTATCTTGCCTTTAGCACACGATGAAAAAAATGTAGCCTTGCATATGGTAAGTAAAGAAAATC
TTTTTTGGGAAACTATGGAGACCTTAAAAGAAGAAGGTGCGAGTTCGATTTTGGTTTTACCTATTGAAAA
AATGTTAAAGTGAGTAAAAAATG
>CAC_C98U0
AAATATTTAAAGACAGAATTTATTAAGCCTATATTTGGCGCCTTACATGCACAAAATCATCTAAAGTATT
CTGGAAAAAGTTTAAAATTTAGACAAGACAATAAAAGAAAATTTAAACTTTTAAAAAAAATTAACAATCC
TGTAATTTTGGTAGATGATATTGTATCTTCGGGTTCTAGTTTGCTTGAAGCTAAGCAATTTTTAGAAAAA
AATAAAATTTCTGTTCTTTTTGCGGTTGTTTTAGCTGATGCAAAAGTTTAATATGCTATAATAATAGTTT
GAAATTGCGAAGGAAAATTGATG
>CAC_C98U1
AAATATTTAAAGACAGAATTTATTAAGCCTATATTTGGTGCCTTACATGCACAAAATCATCTAAAGTATT
CTGGAAAAAGTTTAAAATTTAGACAAGACAATAAAAGAAAATTTAAACTTTTAAAAAAAATTAACAATCC
TGTAATTTTGGTAGATGATATTGTATCTTCGGGTTCTAGTTTACTTGAAGCTAAGCAATTTTTAGAAAAA
AATAAAATTTCTGTTCTTTTTGCGGTTGTTTTAGCTGATGCAAAAGTTTAATATGCTATAATAATAGTTT
GAAATTGCGAAGGAAAATTGATG
>CAC_C99U0
TTCTTTTTTGCTTGGAGTGTCGTAGCTCCAATAAGCTTGTTCTTGACTTAAAGTAAAATGTCCTGAGTAG
GAAAGCGCCGAATTTTTTGATTTTACTGACTGTGTGAAATGGCTAGAATAGGTATTAAAATTAAGATCAG
TAGCTAAAATATGACTTAAAAAAAAGAAAAATAAACAAAATATTTTTTTCATACAATTGCCTTATAAATT
TATTTTGGAATTTTTGTAGCATTCTAGCTAATTTTAATTAAATAATCGTTATAATCATAGCTTGAAAAAA
ATATCAAAAGAGGTTTAAAAATG
>CAC_C99U6
TTCTTTTTTGCTTGGAGTGTCATAGCTCCAATAAGCTTGTTCTTGACTTAAGATAAAATGTCCTGAGTAT
GAAAGGGTTGAATCTTTTGATTTTACTGATTGCGTGAAATTGCTAGAATAGGTGTTAAAATTAAGATCAA
TAGCTAAAATATGACTTAAAAAAAAGAAAAATAAACAAAATATTTTTTTCATATACTTACCTTCTAAATT
TATTTTGGAATTTTTACAACATTCTAGCTAATTTTAATTAAATAATCGTTATAATCATAGCTTGAAAAAA
ATATCAAAAGAGGTTTAAAAATG
>CAJ_C120U0
GATATCTTAAAACAAAATTTGTAAAACCTGTTTTTAATGTTTTAAAAGCACAAAATTCTGTGAAATATTC
TGGAAAAAGTTTAGAATTTCGTCAAAAACATAAAAGAAATTACAAACTCTTAAAAACCATTCACGAACCT
GTAATTTTAGTAGATGATATTGTAACAACTGGTTCTAGCCTTTTGGAAGCTAAAAAAGTTTTAGAAGAAA
ATAAAATTTCTGTACTTTTTGCTCTTGTTTTAGCTGATGCAAAAGTTTAATATGCTATAATCAAAACTTT
GAACTAATAGAAGGATTTTTATG
>CAJ_C120U2
GATATCTTAAAACAAAATTTGTAAAACCTGTTTTTAATGTTTTAAAAGCACAAAATCATATTAAATATTC
TGGAAAAAGTTTAGAATTTCGTCAAAAACATAAAAGAAATTATAAACTCTTAAAAACCATTCAAGAACCT
GTAATTTTGGTAGATGATATTGTAACGACTGGTTCTAGCCTTTTGGAAGCTAAAAAAGTTTTAGAAGAAA
ATAAAATTTCTGTACTTTTTGCTCTTGTTTTAGCTGATGCAAAAGTTTAATATGCTATAATCAAAACTTT
GAACTAATAGAAGGATTTTTATG
>CAJ_C1449U0
CAAAAGTTTTAAGGAGTATAAATGTTAGGAGTTTTGGCAGAATTTATCAAGTTTTTAGGATTAAACAATG
AAACTAATTTTACTAAAACAAGGACGGAAGAAAAAGAAGATGAGTTAAAAGAACTGATTGAATATGAAAA
TGATATGCCTAAATATTACGAAGAAAGTGAAATTATAGATTTAGGAAATCAAAAAATAGAAGTTATCAAA
AGTATTAAAATAAACCCTTTAGGTAAGGGTAAGGCTATGAAAACAAGTCAAATTAAAGAACAAAGAATTA
TTAAATTTTAAGGATTAAAAATG
>CAJ_C1449U2
CAAAAGTTTTAAGGAGTATAAATGTTAGGAGTTTTGGCAGAATTTATCAAGTTTTTAGGATTAAACAATG
AAACTAATTTTACTAAAACAAGGACGGAAGAAAAAGAAGATGAGTTAAAAGAACTGATTGAATATGAAAA
TGATATGCCTAAATATTACGAAGAAAGTGAAATTATAGATTTAGGAAATCAAAAAATAGAAGTTATCAAA
AGTATTAAAATAAACCCTTTAGGTAAGGGTAAGGCTATAAAAACAAGTCAAATTAAAGAACAAAGAATTA
TTAAATTTTAAGGATTAAAAATG
>CAJ_C1510U0
TATAGAAAAATACGATTATAATTTCAAAGAATGTCAAACAGTTTATGATTTGCTTTATGAAAAAAGAAAT
TTGTTAAATATTATCGACACTATAGGCATAGAACTTTGTAATAAAATTTGTAAGAATTTAAAAGAAGATG
ATGAAAATTTTTACCATCCAAAAATCTTTAAAAAGGCCCTATAAAAAGGAATTTTAGGTAGAAAAATAAA
ACAAACATAAGTGATATTTTATAAAATAAGCAAATATTAATTTAATATTTTATACAATCTAATATTTTTA
TTAAATTGAAGGGGTGGGGAATG
>CAJ_C1510U1
TCATCTTAGTGCAAATAAAAATGAAAAAAATGCCAATGCGGCTTTACTTGATTTTTCTTTTGAACTTTGT
TTAAACAAAAATATTGATTTTATCCTACTTGGCGGTGGGGTGAAGGATGATGATAATTTGTTTTATTTTA
AGCAAAAATTTTCAACACTTGAAAGCTTTTTTTACATAGGTGGGATAGTTTTTGATGTTTTAAATTATAA
AAAATTTTGTAAAGATTATAAAAATAATTTTTTCCTCAAATACCGCAATGGGGGGGGGTAGTTATTTTAC
AATCTTTATATGGAGTAAAAATG
>CAJ_C1545U0
ATAGGACTTTGTTTATATGGAGCGGGATATTTTACGCCTTATGAACTTGATTCTAATGAGAAATTAAGAT
ATAAAGGGGAAATTGAAAATTTTAATCGTCAAATTAAACAAGATATTGTTTTGCAAAAAGATACAGAAAG
TGAAATAAAATCTGATTTTTTTGATGAAAATTTGCAAGAAAATGATACAATTGCAATACAAGAACAATTA
GATTTTAAAGAGCCAAAAGAAAAAAAACCTAGTGTTTTTTCAAATATCTGGCATAAAATTATGAATCAAT
TTTAACAAGGAGAAATTTTTATG
>CAJ_C1545U2
ATAGGACTTTGTTTATATGGAGCGGGGTATTTTACGCCTTATGAACTTGATTCTAATGAAAAATTAAGAT
ATAAAGGGGAAATTGAAAATTTTAATCGTCAAATTAAACAAGATATTGTTTTGCAAAAAGATGCAGAAAG
TGAAATAAAATCTGATTTTTTTGATGAAAATTTGCAAGAAAATGATACAATTGCAATACAAGAACAATTA
GATTTTAAAGAGCCAAAAGAAAAAAAACCTAGCGTTTTTTCAAATATCTGGCATAAAATTATGAATCAAT
TTTAACAAGGAGAAATTTTTATG
>CAJ_C1545U3
ATAGGACTTTGTTTATATGGAGCAGGGTATTTTACGCCTTATGAACTTGATTCTAATGAAAAATTAAGAT
ATAAAGGGGAAATTGAAAATTTTAATCGTCAAATTAAACAAGATATTGTTTTGCAAAAAGATACAGAAAG
TGAAATAAAATCTGATTTTTTTGATGAAAATTTGCAAGAAAATGATACAATTGCAATACAAGAACAATTA
GATTTTAAAGAGCCAAAAGAAAAAAAACCTAGCGTTTTTTCAAATATCTGGCATAAAATTATGAATCAAT
TTTAACAAGGAGAAATTTTTATG
>CAJ_C1849U0
ATAGTAATGGGCAATGCTTTTGCAGCTTTTCCTGTGATTACTGCTGCTATTGCTTTGCCGATTTTAATCA
TACAAATGCATGCAAATCCTGCTATTATAGGAGCGATTGGAATGCTTAGTGGATTTTGCGGAACTTTAAT
GACGCCTATGGCTGCAAATTTTAATATAGTTCCTGCGGCACTTTTAAATTTGGATGATAAAAATGGCGTA
ATTAAAGCCCAGTTTATGTCAGGACTTGTTTTGCTTGTGGCTAATATCTTTTTAATGTATTTTTTAGCTT
TTAGATTTTAAGGAGAAACAATG
>CAJ_C1849U4
ATAGTAATGGGCAATGCTTTTGCAGCTTTTCCTGTGATTACTGCTGCTATTGCTTTGCCGATTTTAATCA
TACAAATGCATGCAAATCCTGCTATTATAGGTGCGATTGGAATGCTTAGTGGATTTTGCGGAACTTTAAT
GACGCCTATGGCTGCAAATTTTAATATAGTTCCTGCGGCACTTTTAAATTTGGATGATAAAAATGGCGTA
ATTAAAGCCCAGTTTATGTCAGGACTTGTTTTACTTGTGGCTAATATCTTTTTAATGTATTTTTTAGCTT
TTAGATTTTAAGGAGAAACAATG
>CAJ_C196U0
AAAACAACTTTTTGACATTATATCCTTAAGCCATAAGCTAAATCCTGAAGAAAATAAAGAATTACTAGAT
AAATTGGTGGAAATTCAACAATTCAAAGACAGGCGTATGGCTGATGTATTGGTTCATCATGTAAATAAAG
TTTTATTGCTAGCTGGAAGCTATCATACAAGTAAAAAAATAGGAATTCCTTTACATATACAAGATTTTAA
AAGCAGTAAAAAAATAGTTGTAGTGAATTTAAGCTATGGAGAAATAGATTTAAAAGACAGTGATTATGTT
TTGATTTATAAGGGGGAGGAATG
>CAJ_C196U1
AAAACAACTTTTTGACATTATATCCTTAAGCCATAAGCTAAATCCTGAAGAAAATAAAGAATTACTAGAT
AAATTGGTGGAAATTCAACAATTCAAAGACAGGCGTATGGCTGATATATTGGTTCATCATGTAAATAAAG
TTTTATTGCTAGCTGGAAGCTATCATACAAGTAAAAAAATAGGAATTCCTTTACATATACAAGATTTTAA
AAGCAGTAAAAAAATAGTTGTAGTGAATTTAAGCTATGGAGAAATAGATTTAAAAGACAGTGATTATGTT
TTGATTTATAAGGGGGAGGAATG
>CAJ_C1986U0
AGATTTTATTAAAGAACTTCATCAAAAAACCAAAGGCGTTGAAAATGGAATTAGTGAGATGAATAAAGAA
CGCAATTTTTATTATGAGCTTGATAAACTTACAAAAAATCCTGAAAAAATGGATTTAAAAGAAACTCAAA
AATTGCAAGAATATATTAATTATATTGATAAAGAAACTCCAAATTTCAAGGAAAATTATCCTAAAAAATA
TAAACAAACCAAAAAAATTATTGAAAATAATATTAAAAAAACAATGGATAAGGCTAAAGTTAAAACAGCA
AATAGCCAAGGAATGTCATTATG
>CAJ_C1986U2
TATTAAAGAACTTCATCAAAAAACCAAAGGCGTTGAAAATGGAATTAATGAGATGAATAAAGAACGCAAT
TTTTATTATGAGCTTGATAAACTTACAAAAAATCCTGAAAAAATGGATTTAAAAGAAACTCAAAAATTGC
AAGAATATATTAATTATATTGATAAAGAAACTCCAAATTTCAAGGAAAATTATCCTAAAAAATATAAACA
AACCAAAAAAATTATTGAAAATAATATTAAAAAAACAATGGATAAGGCTAAAGTAAAAACAACAAATAGT
CAAGGACAAGGAATATCATTATG
>CAJ_C2080U0
ATTGAAATCAAAGTTGCTAAGGTACTTGATTGTCAAAATATAGAAGGGAGTGAAAAACTTTTAAAATTTC
AACTCGAACTTGACGATAAAGAAATCCGTCAAGTACTCTCAGGCATAGCAAAATACTATAAGGCCAGTGA
TTTAATCGGTAAACAAGTTTGCGTTATAAGCAATCTTAAAAAAGCTAAAATTTTTGGACATGAAAGCGAT
GGTATGATACTTTCTGCAAAAAGCGGAGATAAACTTGTTTTAATCGCCCCTGAACAACTTGTGCAAAACG
GCTCTTTAGTGGGTTAAAATATG
>CAJ_C2080U4
ATTGAAATCAAAGTCGCTAAGGTGCTTGATTGTCAAAATATAAAAGGAAGCGAAAAACTTTTGAAATTTC
AACTCGAACTTGACGATAAAGAAATCCGTCAAGTACTCTCAGGCATAGCAAAACACTATAAAGCCAGTGA
TTTAATCGGTAAACAAGTTTGCATTATAAGCAATCTTAAAAAAGCTAAAATTTTTGGACATGAAAGCGAT
GGTATGATACTTTCTGCAAAAAGCGGAGATAAGCTTGTTTTAATCACCCCTGAACAACTTGTGCAAAACG
GTTCTTTAGTAGGCTAAAATATG
>CAJ_C2084U0
TATCAAATTTTGCATTTTTAAGAATTTTTTCGCAGTCTGTGTCATCAATGAGACCGAGTTTATTCCAAGC
TTTTACAGCGGCTAATTCTACTTTTAACCACGCATCGTATTTTGCTTGCATGTCCCATTTTTTAGCCATG
ATTTCTCTGCTATATCTTTCAACCATCTTTGAAACCTTTTTAGCTATAATTTTATATTTTAAAAAACAGA
AATTATATCAAATTATCCTAAGAAAGTTATTAAATGGCCTACATAAAAATAAAACTCTCAAACAATGGAA
AAAAGGCGTTTCAAGTCCTTATG
>CAJ_C2084U1
TAAGAAAAGCGATAACATCGTGTTTTGTGGTTTTTTCTATTTCGTCTATTCTTGCAATATCAAATTTTGC
ATTTTTAAGAATTTTTTCGCAGTCTGTGTCATTAATGAGACCGAGTTTATTCCAAGCTTTTACAGCGGCT
AATTCTACTTTTAACCACGCATCGTATTTTGCTTGCATGTCCCATTTTTTAGCCATGATTTCTCTGCTAT
ATCTTTCAACCATCTTTGAAACCTTTTTAGCTATAATTTTATATTTTAAAAAACAGAAATTATATCAAAT
TATCCTAAGAAAGTTATTAAATG
>CAJ_C2086U0
TAAAGTGCTTAAAGATTTTCTTGAACATTTAGAAAATTTAAAACCAAAAAATTGCATTTTAGCTATCATT
AGCTTTCATTCTTTAGAAGATAGAATAGTAAAACAATTTTTCAAAAAATGGTCAAAAAACTGCATTTGTA
ATGAAAAAATAATGCGTTGCGAATGTGGAAATAACCATAGCCTAGGACAAATAATAACTAAAAAAGCTAT
AAGTGCGAGCAAGGAAGAACTTTTAAAAAATTCTCGCTCTAGTTGTGCTAAAATGCGGGCTTTTTATTTT
AATAATTTGGACAATAAATAATG
>CAJ_C2086U3
TAAAGTGCTTAAAGATTTTCTTGGGCGTTTAGAAAATTTAAAACCAAAAAATTGCATTTTAGCAATCATT
AGTTTTCATTCTTTGGAAGATAGAATAGTAAAAAATTTTTTCAAAAAATGGTCAAAAAACTGCATTTGTG
ATGAAAAAATAATGCGTTGCGAATGTGGAAATAACCATAGCCTAGGGCAAATAATAACCAAAAAAGCTAT
AAGTGCAAGCAAGGAAGAACTTTTAAAAAATTCTCGCTCTAGTTGTGCTAAAATGCGGGCTTTTTATTTT
AATAATTTGGACAATAAATAATG
>CAJ_C2162U0
GATGAACTACGCCAAAACTCTAACACTCAATTGTTTATTTTTGATATTGCTTATGTCTTAGAAGAACTTA
GCGCAGGCATGCTTTTAAAAGCTGGAAGTATTATATCTATGGGAACTCCTAGTGGAGTAGGTATGGGGTT
AAATCCACCTACTTTTTTAAAATCAGGAGATAAAGTACGTTGCGTCATAGAAAATTTAGGAGAACTTTGC
AATAAAATAAAAAATATCAATTATTAAACAATTTACTAAAATTACACTATAATGGCATTTTAAAAACTTA
AATTAAGGCAGAAATTTACCATG
>CAJ_C2162U1
GATGAACTACGCCAAAACTCTAACACTCAATTGTTTATTTTTGATATTGCTTATGTCTTAGAAGAACTTA
GTGCAGGCATGCTTTTAAAAGCTGGAAGTATTATATCTATGGGAACTCCTAGTGGAGTAGGTATGGGGTT
AAATCCACCTACTTTTTTAAAATCAGGAGATAAAGTACGTTGCGTTATAGAAAATTTAGGAGAACTTTGT
AATAAAATAAAAAATATCAATTATTAAATAATTTACTAAAATTATACTATAATGGCATTTTAAAAACTTA
AATTAAGGCAGAAATTTATCATG
>CAJ_C2168U0
ATCTGAAGTTGAAAAAGTATGAGCAAAATAAGTTGCTGTAAAAGCATAGATATAAAAATCAAACCACTCT
ACTAAATTTCCGCTACTTGCAGCAATAATAGAGCGAATTTTTTTCGTGCGAGTAAGCTCTTGCATAAACC
CTTCCTTAATTTTAGATTTTTATTTAAGTATAGTGTGATTTTTGTTTAATATATTTAAAAATAAAGAAGA
GAAATAAAAAAGATAAAAATATCGATAAAAATGTTACATATTTTAATAAATTTCATAAATTTTGGTAAAA
TGTTTACTCTAGGAAATATAATG
>CAJ_C2168U3
ATCTGAAGTTGAAAAAGTATGAGCAAAATAAGTTGCTGTAAAAGCGTAGATATAAAAGTCAAACCACTCT
ACTAAATTTCCGCTACTTGCAGCAATAATAGAGCGAATTTTTTTCGTGCGAGTAAGCTCTTGCATAAACC
CTTCCTTAATTTTAGATTTTTATTTAAGTATAGTGTGATTTTTGTTTAATATATTTAAAAATAAAGAAGA
GAAATAAAAAAGATAAAAATATCGATAAAAATGTTACATATTTTAATAAATTTCATAAATTTTGGTAAAA
TGTTTACTCTAGGAAATATAATG
>CAJ_C2224U0
CTAAAATAACCCCTATTTCAACCCATATAAAATAACTATCCAAATGTTTTTCATTAATGTCTAGTTGAAA
TTTTCTTACAAAAAATTTAGCCAAAAGCAAAGCCAAAAGCAAAGCTATAACATACATAATGCCATACCAA
TGCACCTTTAAACCAAAGATGCTAAAAGCTATAACATTAAAATTTGAATAAATATGCTGCCAAAATTCCA
TATATCTTTCCTAATTTTCTTTTATAAAAATATAACAAAAAAACTTTAACTTGCTATAATTAACACAAAC
ACATTAAATAAAGGTAAAAAATG
>CAJ_C2224U1
CTAAAATAACCCCTATTTCAACCCATATAAAATAACTATCCAAATGTTTTTCATTAATGTCTAGTTGAAA
TTTTCTTACAAAAAATTTAGCCAAAAGCAAAGCCAAAAGCAAAGCTATAACATACATAATGCCATACCAA
TGCACCTTTAAACCAAAGATGCTAAAAGCTATAATATTAAAATTTGAATAAATATGCTGCCAAAATTCCA
TATATCTTTCCTAATTTTCTTTTATAAAAATATAACAAAAAAACTTTAACTTGCTATAATTAACACAAAC
ACATTAAATAAAGGTAAAAAATG
>CAJ_C2443U1
ATTAAAGATAAATTTACTCATTGTCTCATCCTTAGCTGTATCTTTTGCGGTTGCTTTTAGCGGACTTATA
GGCTTTGTTGGACTCATCATTCCTCATACTATAAGACTTTTGCTTAAAAATTATAATAATGCCTTAGTTA
TCCCTTTATGTACAGCATTTGGAGGATTATTTTTACTTATTTGTGATACTTTAGCAAGAACTCTTTTAGC
TCCTGTGCAAATTCCGATTGGAATTTTAACTGCATTTTTTGGAGCTCCTATTTTTTTATACTTAGCTTTA
AGCGCTAGGAGATTTTTATAATG
>CAJ_C2443U3
ATTAAAGATAAATTTACTCATTGTCTCATCCTTGGCTGTATCTTTTGCGGTTGCTTTTAGTGGACTTATA
GGCTTTGTTGGACTCATCATTCCTCATACTATAAGACTTTTGCTTAAAAACTATGATAATGCCTTGGTTA
TCCCTTTATGTACAGCATTTGGAGGATTATTTTTACTTATTTGTGATACTTTAGCAAGAACTCTTTTAGC
TCCTGTGCAAATTCCGATTGGAATTTTAACTGCATTTTTTGGAGCTCCTATTTTTTTATACTTGGCTTTA
AGCGCTAGGAGATTTTTATAATG
>CAJ_C248U0
ACTTAAAAAGGGTGGCAAGTTTTATTCTAGTGCTTTATCCAAGCAAGTTTTTGGATATGAAGCTGACAAA
GGAGATTTTTTCGAGCCAAATCACGGAATTTACATCAAAATGGGTTCTTTGCGTTTTGATGATGAAAAAA
GCTTAAAAGAACTTTATAAAGAATTAAAATGTATCAATTTTTATACCCAAACCTTAAAGGATAAGCAAAG
TATCAAAGAAGAAATTTTAATCTTTGAAGGTGAAAAAAGCTCTACAGAAGCTATGGGGGGGGGGGATTAT
CAAAAACAAGGCTTTGGAAAATG
>CAJ_C248U1
AACTTAAAAAGGGTGGCAAGTTTTATTCTAGTGCTTTATCCAAGCAAGTTTTTGGATATGAAGCTGACAA
AGGAGATTTTTTCGAGCCAAATCACGGAATTTACATCAAAATGGGTTCTTTGCGTTTTGATGATGAAAAA
AGCTTAAAAGAACTTTATAAAGAATTAAAATGTATCAATTTTTATACCCAAACCTTAAAGGATAAGCAAA
GTATCAAAGAAGAAATTTTAATCTTTGAAGGTGAAAAAAGCTCTACAGAAGCTATGGGGGGGGGGATTAT
CAAAAACAAGGCTTTGGAAAATG
>CAJ_C2590U1
TATGAGCTTGCATTTTATATAGAAGATAAGCTCGTTTGTGTTGATTTGATTGATATTTTAGAGGATGGAA
TTTCAAGCATTTATTGTTTTTATGATCCTGATTTTTCGTATTTTTCTTTGGGTAAATTTTCTTTGCTCAA
TGAAATACAAATAGCTAAAAAAATGAACTTAGATTATATTTATCTTGGGTATTTTGTAAAAAAGTGTCAA
TCTTTATCTTATAAAGCCGATTATACACCCAATGAAATTTTAAAAGGCACTAAAGAGCTTTTTGAAAATG
AGGTTTTATGGGAGAAATAGATG
>CAJ_C2590U2
TATGAGCTTGCATTTTATATAGAAGATAAGCTCGTTTGTGTTGATTTGATTGATATTTTAGAGGATGGAA
TTTCAAGCATTTATTGTTTTTATGATCCTGATTTTTCGTATTTTTCTTTGGGTAAATTTTCTTTGCTTAA
TGAAATACAAATAGCTAAAAAAATGAACTTAGATTATATTTATCTTGGGTATTTTGTAAAAAAGTGTCAA
TCTTTATCTTATAAAGCCGATTATACACCCAATGAAATTTTAAAAGGCACTAAAGAGCTTTTTGAAAATG
AGGTTTTATGGGAGAAATAGATG
>CAJ_C2591U0
AATTCTTTTTTTAGATGAACCCACTTCAGCCCTTGATTTAAACTATGCTATAGAGCTTTTAAGTCTTTGC
GAAAAACTAGTTAAAGAAAAAAATATTGCCATTGTTGCTATCTTACATGATTTAAATTTAGCTTCTATGT
TTTGTGATAAAATCCTTTTTTTAAAAGAAGGGGAAATAAAGTATTTTGGAACAATCAAAGAGCTTTTTAC
TCAAGAAATTTTAAAAGAAATTTATGATTTAAACTGCGAGATTATTTATAAAAATTCTAAACCTTATATT
TTAGCTTTAAAGGAGAAAAAATG
>CAJ_C2591U1
AATTCTTTTTTTAGATGAACCCACTTCAGCCCTTGATTTAAACTATGCTATAGAGCTTTTAAACCTTTGC
GAAAAACTAGTTAAAGAAAAAAATATAGCCGTTGTTGCTATCTTGCATGATTTAAATTTAGCTTCTATAT
TCTGCGATAAAATCCTTTTTTTAAAAGAAGGGGAGATAAAGTATTTTGGAACGAGCAAAGAGCTTTTTAC
TCAAGAAATTTTAAAAGAAATTTATGATTTAAACTGCGAGATTATTTATAAAAATTCTAAACCTTATATT
TTAGCTTTAAAGGAGAAAAAATG
>CAJ_C2683U0
TAAAAAAGAGTTTTTTTGCCTTAGGTATGCTTATTGGTGGTGGTGGTATGATAGTGGGTGTGGTACTTGC
ATTTTTTGCTTTATGGCTTTTGGGAAATTTTGATATTGTAACTTTACCTGTTGATGTTTATGGAACCAGT
AAATTACCACTTGATTTGTCTTTAATGGATTTTTCTTTAACCATTGTGGGTGCTTTAATAATCATAGCTT
TATCATCTTTTTATCCTGCAAAAAAAGCAACTCAAATTAATATTTTAGATACTTTAAGAAATGAATAAAT
TGTAATTTTGGAGATTTTTATTG
>CAJ_C2683U3
TAAAAAAGAGTTTTTTTGCCTTAGGTATGCTTATTGGTGGCGGTGGTATGATAGTGGGTGTGGTGCTTGC
ATTTTTTGCTTTATGGCTTTTGGGAAATTTTGATATTGTAACTTTACCTGCTGATGTTTATGGAACCAGT
AAATTACCACTTGATTTGTCTTTAATGGATTTTTCTTTAACCATTGTGGGTGCTTTAATAATCATAGCTT
TATCATCTTTTTATCCTGCAAAAAAAGCAACTCAAATTAATATTTTAGATACTTTAAGAAATGAATAAAT
TGTAATTTTGGAGATTTTTATTG
>CAJ_C2851U1
TTCAAGGAGATTTGGCTAGCGGAAAAACAAGCTTAGTACAAGCTTGGGTTAAATTTCTTGGTCTTGATGC
AAGGGTGGATTCTCCAACTTTTTCCACTATGCAAAAATATGAAAATCATGATATTTGCATTTATCATTAT
GATATTTATCAAGAAGGTTTAGAAGGACTTTTAGCAAATGGTTTATTTGAAAATTTTTTTGAAAAAGGTT
TACATTTGGTTGAATGGGGCGGTGAAAATTTGAAAAAAACTTTAATGAAATTTGGAATTTCTACTATCCA
GATTAAAATTAGCATTAAAGATG
>CAJ_C2851U6
AAACAAGCTTAGTACAAGCTTGGGTTAAATTTCTTGGTCTTGATGCAAGGGTAGATTCTCCAACTTTTTC
CACTATGCAAAAATATGAAAATCATGATATTTGCATTTATCATTATGATATTTATCAAGAAGGTTTAGAA
GGACTTTTAGCGAATGGTTTATTTGAAAATTTTTTTGAAAAAGGTTTGCATTTGGTTGAATGGGGCGGTG
AAAATTTGAAAAAAACTTTAATGAAATTTGGAATTTCTACTATCCAGATTAAAATTAGCATTAAAGACGA
CAAAAGAAAGTATGAAATTTATG
>CAJ_C2897U0
CTTCTTCAAAACCTTGAGCCAATGGAATTAATACTTTTTTACTCATTTTGTTCTCCTTTTTTATATTTTT
TAAATCTTTCTTCTCTTTCTTTGTTTTTTTGCATCATTTGATGATTGAAACCTATAACCAAAACAATCAT
TAAAAACACAAAAATAACTATTAGAATGAAATCTAAAATTTCCATAAATACAACCTTATTTTTGGGAAAT
TCTAACACATTTTTTTAAATCTTTAGAGAAAATTCAAAGATATTTCTATAAAATCTTTTTTTAAATAATT
TCTCTGAAAAGGTTTACAAATTG
>CAJ_C2897U2
CTTCCTCAAAACCTTGAGCCAATGGAATTAATACTTTTTTACTCATTTTGTTCTCCTTTTTTATATTTTT
TAAATCTTTCTTCTCTTTCTTTGTTTTTTTGCATCATTTGACGATTAAAACCTATGACCAAAACAATCAT
TAAAAACACAAAAATAACTATTAGAATGAAATCTAAAATTTCCATAAATACAACCTTATTTTTGGGAAAT
TCTAACACATTTTTTTAAATCTTTAGAGAAAATTCAAAGATATTTCTATAAAATCTTTTTTTAAATAATT
TCTCTGAAAAGGTTTACAAATTG
>CAJ_C2924U0
AAATGCAAGATTTAGCGAGAGAAAAAATAAAGAAGAATTAAATTATTTAGACAAAAGTTTAAAAGTTTTA
CAAGAACAAATTTTAGCTCTTAATCTTAGCTTAAATGCTGCAAATTTAGCTTTTGAAAGTGTAGATAAAA
AATACCAAGCAGGACTTGTTTCTTATGTAGAATATCTTCAAGCTTTAGAGGTTAAATTTAAAGCACAAAG
CGATTTAGAGCTTGCTAAAAATGAATTTGAAATTACTAAAGCAAATTATTATTTTAATGCGGGTATAGAT
CTTAATTCAAAGGTTAAAGAATG
>CAJ_C2924U1
AAATGCAAGATTTAGCGAGAGAAAAAATAAAGAAGAATTAAATTATTTAGACAAAAGTTTAAAAGTTTTA
CAAGAACAAATTTTAGCTCTTAATCTTAGCTTAAATGCTGCAAATTTAGCTTTTGAAAGTGTAGATAAAA
AATACCAAGCAGGACTTGTTTCTTATGTAGAATATCTTCAAGCTTTAGAGGCTAAATTTAAAGCACAAAG
CGATTTAGAGCTTGCTAAAAATGAATTTGAAATTACTAAAGCAAATTATTATTTTAATGCGGGTATAGAT
CTTAATTCAAAGGTTAAAGAATG
>CAJ_C3233U0
GGGCGTATATCAGTTACCACAACACGACTTAAAAACTCAAAAATTCCCCCTTCTATAATCACTCTCATAT
CCACATCTTTTTCCATTTTAGCGATAAAATATGCGATGATGAATTTATGAGCTTGTTTGTCAAGTTCAAC
CAAATTTGCCATTCTTGGATAATCATTCCAGCGACTAATAGAAGCGGCTTTAAAAATGTGTTCTATGAGT
TTTATGTTTATCATGCTTTTGCCTTTTTTGCAATTTAAATTTAAAAATTTTCGTTAAAATTGTGAAATTA
TAGCAAATTTAAGGATAAAAATG
>CAJ_C3233U2
AGGGCGTATATCAGTTACCACAACACGACTTAAAAACTCAAAAATTCCCCCTTCTATAATCACTCTCATA
TCCACATCTTTTTCCATTTTAGCGATAAAATATGCGATGATGAATTTATGAGCTTGTTTGTCAAGTTCAA
CCAAATTTGCCATTCTTGGATAATCATTCCAACGACTGATAGAAGCGGCTTTAAAAATGTGTTCTATGAG
TTTTATGTTTATCATGCTTTTGCCTTTTTGCAATTTAAATTTAAAAATTTTCGTTAAAATTGTGAAATTA
TAGCAAATTTAAGGATAAAAATG
>CAJ_C323U0
CAAGGATTAGATGGTGGTGGAAGCGGTGGAGCTTTAGATATGGCAAAAAGTGTAGGTATGGCTACTACTT
CATTTGGAGCAGGAACTTTAGCAAAAAAAATGGCAGGTGGAAGCATAGGAGAAAGTTTAAAGCACGGAAT
AGCTAACGCTATTCCAGGCTCTCAAAGTCTTAGAAAAATGGCAGGAGATCTAAAAGGACAAAATTCTCAA
ACCAATTTAATTGATACAATGCAAGGATTGACTGATACTATCACAGGAGCAACTGCTAAGGCAGGTTAAA
AAAGAAAAAAAGGAGAAAAAATG
>CAJ_C323U1
CAAGGATTAGATGGTGGCGGAAGCGGTGGAGCTTTAGATATGGCAAAAAGTGTAGGTATGGCTACTACTT
CATTTGGAGCAGGAACTTTAGCAAAAAGAATGGCAGGTGGAAGCATAGGAGAAAGTTTAAAGCACGGAAT
AGCTAACGCTATTCCAGGCTCTCAAAGTCTTAGAAAAATGGCAGGAGATCTAAAAGGACAAAATTCTCAA
ACCAATTTAATTGATACAATGCAAGGATTGACTGATACTATCACAGGAGCAACTGCTAAGGCAGGTTAAA
AAAGAAAAAAAGGAGAAAAAATG
>CAJ_C323U3
CAAGGATTAGATGGTGGTGGAAGCGGTGGAGCTTTAGATATGGCAAAAAGTGTAGGTATGGCTACTACTT
CATTTGGAGCAGGAACTTTAGCAAAAAAAATGGCAGGTGGAAGCGTAGGAGAAAGTTTAAAGCACGGAAT
AGCTAACGCTATTCCAGGCTCTCAAAGTCTTAGAAAAATGGCAGGAGATCTAAAAGGACAAAATTCTCAA
ACCAATTTAATTGATACAATGCAAGGATTGACTGATACTATCACAGGAGCAACTGCTAAGGCAGGTTAAA
AAAGAAAAAAAGGAGAAAAAATG
>CAJ_C3334U0
AGAAAGAAGGGTTTCAAAAAAAAGCCAATGGATAGATCCTAAGGGACTTATAGAAGAACTCTACTCCGAG
CAACAAGTCTTATCTCAAGGAGTGAAAATACTACAAGCTCCCCTACTTCAGTGGCATTTTCCTGCCTTAA
AATACCGCCGAAACGATTACCAACAATATTTAGATATCTTGAGTTTAGAAGAATTTCAGGCCTTTCATCG
TAAGAGCAAAGAGGCTAAAAAAATAGACTTTGCCATGCTAAAACGCCCTGTAATCGAGCAAATATTAAAG
AAATTTCAAGGAGAGATAAAATG
>CAJ_C3334U1
GTTAAAAAATGCTGATTTTATAATAGGTAATTCAAGTTGCATTTTAAAAGAGGCCTTATACTTAAAAACA
GCAGGGATTTTAGTTGGCTCAAGACAAAATGGAAGACTTGGCAATGAAAATACACTAAAAGTTAATGCAA
ATAGCGATGAAATACTAAAAGCTATTAACACCATTCATAAAAAACAAGATCTATTTAGCGCTAAGTTAGA
GATTTTAGATAGCTCAAAATTATTTTTTGAATATTTATTAAGCGGAGAATTTTTTAAACTCAGCACGCAA
AAAGTTTTTAAGGATATAAAATG
>CAJ_C3357U0
TTGATCGTTTGTGGCATTCTTATGCTAATGAATTAAGTTTGGGTATGGCAAGAAGGGTGAGCCTAGCTTT
GGCATTATTAAATCAACCCCAAATTTTAATTTGTGATGAAATCACAGCTTCTTTGGATAAAGAAAACGCT
TCTAAGATTATATCGATTTTAAAAGAATTAAAAAATACTACAGCCTTAGTTTGTATCACTCATGATTTAA
ATTTGGTAAATTCTTTAGCAGATGAAATTCTTATGCTAGAAAAAAATAGTTCAAATTTATATAGCTTAGA
TGAGTTTTTAAGGTATTATAATG
>CAJ_C3357U2
TTGATCGTTTGTGGCATTCTTATGCTAATGAATTAAGTTTGGGTATGGCAAGAAGGGTGAGCCTAGCTTT
GGCATTATTAAATCAACCCCAAATTTTAATTTGTGATGAAATCACAGCTTCTTTGGATAAAGAAAACGCT
TCTAAGATTATATCGATTTTAAAAGAATTAAAAAATACTACAGCCTTAGTTTGCATCACTCATGATTTAA
ATTTGGTAAATTCTTTAGCAGATGAAATTCTTATGCTAGAAAAAAATAGTTCAAATTTATATAGCTTAAA
TGAGTTTTTAAGGTATTATAATG
>CAJ_C3381U0
TTTCGTGCGTTTACTTATAGGTGTAGGACTTGGAGGGCTTTTGCCTTGTGTGAATGCCTTGCTTAAAAAA
AGTGTGAGTGCTAAAAATTTAAGTGTGATTTTTGGTTTTAATCAAACTTGTCAATTTTTGGGAAATTTTT
GCGGTGCTTTTGGCGGAGGGCTTATGGCTTCTCATTTTAGCGTGGAATTTGTTTTTACTTTTGTGTGTTT
GATTTTTATCATTAATGCTTTTATTTTCTTGGCGTTTGAGAAAAAATATATCTTTTCAAATCAAGGTTTA
TAAATTTAGAAAGGTTTAAAATG
>CAJ_C3381U6
TTCGTGCGTTTGCTTATAGGTGTAGGACTTGGAGGGCTTTTGCCTTGTGTGAATGCCTTGCTTAAAAAAA
GTGTGAGTGCTAAAAATTTAAGTGTGATTTTTGGTTTTAATCAAACTTGTCAATTTTTGGGAAATTTTTG
CGGTGCTTTTGGCGGAGGACTTATGGTTTCGCATTTTAGTGTGGAATTTGTTTTTACTTTTGTGTGTTTG
ATTTTTATCATTAATGCTTTTATTTTCTTAGCGTTTGAGAAAAAATATATCTTTTCAAATCAAGGTTTAT
AAATTTTAGAAAGGTTTAAAATG
>CAJ_C3495U0
AGCTTTTTGAAGTGGCCATTCAAGCAAGTATTGGAAATAAAATCATCGCAAGAGAAACTGTTAAATCCAT
GGGTAAAAATGTGACAGCAAAATGTTATGGTGGGGATATTACTAGAAAAAGAAAGCTTTTAGAAAAGCAA
AAAGAAGGTAAAAAAAGAATGAAAGCTATAGGTAAGGTAAATTTACCTCAAGAGGCTTTTTTGAGTGTTT
TAAAGATAGATTGATGATAAATTTAAAACTTGGCTTGAAATTTGCTTGTATTTTTAATACAATTTTAAAA
TAATTTTCTAAGGAGAAAAAATG
>CAJ_C3495U1
AGCTTTTTGAAGTGGCCATTCAAGCAAGTATAGGAAATAAAATCATTGCAAGAGAAACCGTTAAATCCAT
GGGTAAAAATGTGACAGCAAAATGTTATGGTGGGGATATTACTAGAAAAAGAAAGCTTTTAGAAAAGCAA
AAAGAAGGTAAAAAAAGAATGAAAGCTATAGGTAAGGTAAATTTACCTCAAGAGGCTTTTTTGAGTGTTT
TAAAGATAGATTGATGATAAATTTAAAACTTGGCTTGAAATTTGCTTGTATTTTTAATACAATTTTAAAA
TAATTTTCTAAGGAGAAAAAATG
>CAJ_C3779U0
AAATTTATGAGCTTTGTGAAGGAGAAATTTTAGAGTATTCTATCTGTCCTGAACAATTTGGTTTTAAAAG
AGCTTTTCATAGTGAAATCATAGGATCTAGTGCATATGACAACGCTAAAGATTTAAAAGATATTTTAAGC
GGTAGAATGCAAGGGGCAAAATTTGATTTGGTAGTTTTAAATGCTATGTTTGCACTTTATACAGCCAATA
AAGCAAGTTCGCCTTTAGTGGCTAAAGATATGATTTTAGAAGCCATTTATTCAGGTAAGGTTATAGAATA
TTTTAAGGAGTATCAAGCTTATG
>CAJ_C3779U1
AAATTTATGAGCTTTGTGAAGGAGAAATTTTAGAGTATTCTATCTGTCCTGAACAATTTGGTTTTAAAAG
AGCTTTTCATAGTGAAATCATAGGATCTAGTGCATATGACAACGCTAAAGATTTAAAAGATATTTTAAGC
GGTAGAATGCAAGGGGCAAAATTTGATTTGGTAGTTTTAAATGCTATGTTTGCACTTTATACAGCCAATA
AAGCAAGTTCGCCTTTAGTGGCTAAAGATATGATTTTAGAAGCCATTTATTCAGGTAAGGTTATAGAATA
TTTCAAGGAGTATCAAGCTTATG
>CAJ_C385U12
TCGAAAAATTCAATGCTATTTTTGAAGATGCACTACAAAATCACCATTTCACGACTCAAAAAAATGATAT
GGGGGGGGGGGGGATAGATGAATTTTCAAGTAAAAACCTTAGAAACTTTCAATCCTTTCGAAAGTTTAAA
TCACGAACAAGCAAACACAGAACAAATTCTTGATTTTAGAGTTATAGATTTTAAACTTCTGTGTTCTAGT
GTAAAACCAGCAAAAACAAAAACTTATGAAAGAAAGGATTTTGACTTATTTTATGCAGATGATTTTTTTG
TAAAAAACTACAATACCATAGTG
>CAJ_C385U3
TCCATTATACCTTAGAACAATACATAAAACTAAAATCAATCAAACAAGACCTAAGAGCTGAAAAAACTCA
TGATTATATTTGCAATTGTTCTTTGCGTATCCATGCAGTTCCACAGACTATACATCAAGAGCTTGTTAGC
AAAGAAAATACCTTAAAGTGCGAAAAATGTGGGCAAATTTTAGTTCATTTGGATTATTTTGATTTGAATC
AAAATTTCGAAAAATTCAATGCTATTTTTGAAGATGCACTACAAAATCACCATTTCACGACTCAAAAAAA
TGATATGGGGGGGGGGATAGATG
>CAJ_C385U7
ATTTCGAAAAATTCAATGCTATTTTTGAAGATGCACTACAAAATCACCATTTCACGACTCAAAAAAATGA
TATGGGGGGGGGGATAGATGAATTTTCAAGTAAAAACCTTAGAAACTTTCAATCCTTTCGAAAGTTTAAA
TCACGAACAAGCAAACACAGAACAAATTCTTGATTTTAGAGTTATAGATTTTAAACTTCTGTGTTCTAGT
GTAAAACCAGCAAAAACAAAAACTTATGAAAGAAAGGATTTTGACTTATTTTATGCAGATGATTTTTTTG
TAAAAAACTACAATACCATAGTG
>CAJ_C385U9
CCATTATACCTTAGAACAATACATAAAACTAAAATCAATCAAACAAGACCTAAGAGCTGAAAAAACTCAT
GATTATATTTGCAATTGTTCTTTGCGTATCCATGCAGTTCCACAGACTATACATCAAGAGCTTGTTAGCA
AAGAAAATACCTTAAAGTGCGAAAAATGTGGGCAAATTTTAGTTCATTTGGATTATTTTGATTTGAATCA
AAATTTCGAAAAATTCAATGCTATTTTTGAAGATGCACTACAAAATCACCATTTCACGACTCAAAAAAAT
GATATGGGGGGGGGGGATAGATG
>CAJ_C3922U0
TTTAAAACAAGAACTTGAAGCTAGAGGAATAGTTGTGCTTGACAATAACGATCAAAATTCACCTTATGTG
AGTAAGATTGATTTAGAATTTATATCTTATGGAGCAACTCAAGATGCTATAGGATTACATTCAAAACTAG
TAGGAGTTTTACAAGTTAGTGATATAAATAAAAATAAGAAATTTACAATCCGCACCAAGCAAGATGTACA
AGGTTTTGATGATTTAAAAGAAACAACTTTTTATACTCATTTGTTAATAAAACAAATGGCAAATAAAGCA
GCTAGTTTAATCTCTGAACTTTG
>CAJ_C3922U2
TTTAAAACAAGAACTTGAAGCTAGAGGAATAGTTGTGCTTGACAATAACGATCAAAATTCACCTTATGTG
AGTAAGATTGATTTAGAATTTATATCTTATGGAGCAACTCAAGATGCTGCAGGATTACATTCAAAACTAG
TAGGAGTTTTACAAGTTAGCGATATAAACAAAAATAAGAAATTTACAATCCGCACCAAGCAAGATGTACA
AGGTTTCGATGATCTAAAAGAAACAACTTTTTATACTCATTTGTTAATAAAACAAATGGCAAATAAAGCA
GCTAGTTTAATCTCTGAACTTTG
>CAJ_C4173U0
TTAACCAAAAATCCTTTTGAGTTAATTCTTTTTCAATCGCTACACCAACAGCATCTAATCCTTGATTAAG
ATAAATTTTAACAAGATCTGAGGCATGCAACATCAATGAAGAAAGTGCAATTAATAAAGCAAGTCGTTTT
AACAATGTTTTTCCTTAGGTATTTCAAATTTTTTAAGTCAAAAATGTTTGTGATTATAATATTTTTTTTC
TTAAAAAATATTAATTATATTAACAATGCAGCCTTATTTATGATATAATTTTTACAAATCATAAAGGCTT
GTTTTAAAAGGTTGTCTATAATG
>CAJ_C4173U3
AACCAAAAATCCTTTTGAGTTAATTCTTTTTCAATCGCTACACCAACAGCATCTAATCCTTGATTAAGAT
AAATTTTAACAAGATCTGAGGCATGCAACATCAATGAAGAAAGTGTAATTAATAAAGCAAGTCGTTTTAA
CAATGTTTTTCCTTAGGTATTTCAAAATTTTTTAAGTCAAAAATGTTTGTGATTATAATATTTTTTTTCT
TAAAAAATATTAATTATATTAACAATGCGGCCTTATTTATGATATAATTTTTTATAAATCATAAAGGCTT
GTTTTAAAAGGTTGTCTATAATG
>CAJ_C4411U0
ATTAGGTATCATTCTTACAGGGCTTATTCTTTATACTCATACTTACCATGAGGGCTTAGGTGGGCTTTTA
TATCATATTTTAAGACCGCTTGAAGCTGCAATGGGCGGTTTGGCCGATGTAAGAACTTATCATAGAATTT
TGATGTGGGTAATTATGATTTTTGTGCCAGTACATATTTACATGGCGATTTTTAACGCAGTAAAAGGTAA
AGATGGTGCTATGGATGCTATTATTAGCGGATATAAATTTGTAAAAGAAGAACAGCATTGAAATTCTTAG
TCCTTGGAATAGGTAATATCATG
>CAJ_C4411U2
GTTAGGTATCATTCTTACAGGGCTTATTCTTTATACTCATACTTACCATGAGGGCTTAGGTGGGCTTTTA
TATCATATTTTAAGACCGCTTGAAGCTGCAATGGGCGGTTTGGCCGATGTAAGAACTTATCATAGAATTT
TGATGTGGGTAATTATGATTTTTGTGCCAGTACATATTTACATGGCGATTTTTAACGCAGTAAAAGGTAA
AGATGGTGCTATGGATGCTATTATTAGCGGATATAAATTTGTAAAAGAAGAAAAGCATTGAAATTCTTAG
TCCTTGGAATAGGTAATATCATG
>CAJ_C4683U0
AATAAAAAAGTTTTATTGTCAGATTTATTTATCTTAGACAAAGTAAGTATGTATTATACCCGAAACAAAA
TGTTTAAAGAATTTCAAAAACTGATGATAGATAATAAAGAAAAAGGAATACTTTGAAAAATACTATGTAT
CCATATTTGCTCAATGATAAAATCAAAAATCATTCTATGATTTTATGCACAGAAATCGAGTGCAAAAAAT
GCGGAGAAAAGATTTATGTTGAGTTTCAAACGAACGAAAAATTTATCTTCAAATGCCCTAATTGCTCGAG
AAAAAATAGAAAGGTTTTTTATG
>CAJ_C4683U1
AATAAAAAAGTTTTATTGTCAGATTTATTTATCTTAGACAAAGTAAGTATGTATTATACCCGAAACAAAA
TGTTTAAAGAATTTCAAAAACTGATGATAGATAATAAAGAAAAAGGAATACTTTGAAAAATACTATGTAT
CCATATTTGCTCAACGATAAAATCAAAAATCATTTTATGATTTTATGCACAGAGATTGAGTGTAAAAAAT
GCGGAGAAAAGATTTATGTTGAGTTTCAAACGAACGAAAAATTTATCTTCAAATGCCCTAATTGCTCGAG
AAAAAATAGAAAGGTTTTTTATG
>CAJ_C472U2
GTCATCAAGGTCAAAATATAGGTGGGAATATGTTTCAAAAAATCGGTATTTTTGAAGAATACCCAAACCA
AGAAGATTTAGGGCGCTATGAAATCACAAAAAGAGAAGCTGATAAAATGGTATTTAAAGTTCCTAGTCTT
AGAAATATAGCCAAAACCGCACCTTATTTTCATGATGGATCTATACCTACTTTAGATGCTTGTGTTCAGT
TTATGGCTTACTATCAACTAGGAAAATTTTTAGATCAAGAAACAGTTGACAATATAGTTGCATTCTTAGA
AAGCTTAACAGGAGAATATCATG
>CAJ_C472U3
GCCATCAAGGTCAAAATATAGGTGGGAATATGTTTCAAAAAATCGGTATTTTTGAAGAATACCCAAACCA
AGAAGATTTAGGGCGCTATGAAATCACAAAAAGAGAAGCTGATAAAATGGTATTTAAGGTTCCTAGTCTT
AGAAATATAGCCAAAACCGCGCCTTATTTTCATGATGGTTCTATACCTACTTTAGATGCTTGTGTTCAGT
TTATGGCTTACTATCAACTAGGAAAATTTTTAGATCAAGAAACAGTTGACAATATAGTTGCATTCTTAGA
AAGCTTAACAGGAGAATATCATG
>CAJ_C4873U0
GGTGTTTTTGGTGGAATTTTAAGAGATATTTTATGTATGAGAATCCCCTTGGTGTTTCAAAAAGAAATTT
ATGCAGGAATTGCCATAATTGCAGGAGCAATCTATTATTCTCTAATAATTTGGCTTGAGCTTAATGCCCT
AGTTTGCACACTTTTAACTCTTTTTATAGGAGTTTTTGCAAGGCTTTTAGCTATCAAATATCAATGGTCT
TTACCTATTTTTTCTTACAATGAAGAAAAATAATTTATCGTTGCTTTATACAAGTTTGCTAAGATATTAA
AAATTTTAGGAGATTGATAAATG
>CAJ_C4873U1
GGTGTTTTTGGTGGAATTTTAAGAGATATTTTATGTATGAGAATCCCCTTGGTGTTTCAAAAAGAAATTT
ATGCAGGAATTGCCATAATTGCAGGAGCAATCTATTATTCTCTAATAATTTGGCTTGAGCTTAATGCCTT
AGTTTGCACACTTTTAACTCTTTTTATAGGAGTTTTTGCAAGGCTTTTAGCTATCAAATATCAATGGTCT
TTGCCTATTTTTTCTTACAATGAAGAAAAATAATTTATCGTTGCTTTATACAAGTTTGCTAAGATATTAA
AAATTTTAGGAGATTGATAAATG
>CAJ_C4965U0
GGGAATTTTAAAATGAATAAAACCCTTCCCCAGATAACTGCGGCACACACTAAAATCAAGTGCTCTGCTG
TGTTCCCACCCTGAAGCGGTGCTTAAAAATAGCATTGCACAGGTCTAAGAAAAGGCTTAAAAATTATATC
ATAATATACTTAAAAAGCCTTGAGTTGTTAAGATTCAATATATAAATTTGCAATCAATCCATTGTTTTTA
TAAGAATTTTAAAAATTCATTTGTCAAATTATTATTTTATTTTCAAAAAATACGATATAAAAATAATTAT
TACATCCAAAAAGGAAAAATATG
>CAJ_C4965U2
GGAATTTTAAAATGAATAAAACCCTTCCCCAGATAACTGCGGCACACGCTAAAATCAAGTGCTCTGCTGT
GTTCCCACCCTGAAGCGGTGCTTAAAAATAGCATTGCACAGGTCTAAGAAAAGGCTTAAAAATTATATCA
TAATATACTTAAAAAGCCTTGAGTTGTTAAGATTCAATATATAAATTTGCAATCAATCCATTGTTTTTAC
TAAGAATTTTAAAAATTCATTTGTAAAATTATTATTTTATTTTCAAAAAATACGATATAAAAATAATTAT
TACATCCAAAAAGGAAAAATATG
>CAJ_C499U1
TAAAATTACAATTATATCAATAATTTTCTTAATTTAAGAATTTTACAAACACATTTACTAAAAATATGAT
ACATTAAGTATTAATTTTAACAAAGGAGGAAAAGATGAAACAAATTTTTGAAATTTCGAATTCAGTCCAA
CAAAAAAGTAAAGACAATACTTTTAATCTGCTACTGCAACTCTCACTCTAAAACTCAATTTTATTTTTAA
TCATTTTTTACATTTTTAATTTTTAATCATTGTTGTTAAGTTTTTGAATTTTTAATTCATTTAGTTTGTT
TGGTTTTAAAGGATTAAATCATG
>CAJ_C499U8
TAAAATTACAATTATATCAATAATTTTCTTAATTTAAGAATTTTACAAACACATTTACTAAAAATATGAT
ACATTAAGTATTAATTTTAACAAAGGAGGAAAAGATGAAACAAATTTTTGAAATTTCAAATTCAGTTCAA
CAAAAAAGTAAAGACAATACTTTTAATCTGCTACTGCAACTTTCACTCTAAAACTCAATTTTATTTTTAA
TCATTTTTTACATTTTTAATTTTTTATTGTTGTTGTTAAGTTTTTGAATTTTTAATTCATTCAGTCTGTT
TGGTTTTAAAGGATTAAATCATG
>CAJ_C5579U0
TAAATTTAGCACAAACGAGGAATTTTCATCTGTATATAAAGTAGGCAAAAAATGGCATTGCGAAGGTGTG
ATCATTTTTTATCTGAATAGTTATGAAAAAAAAATAGCAGTTGTTGCTAGTAAAAAAGTTGGAAAAGCAG
TGGTTAGAAATCGTTCAAAACGAATTTTAAGAGCTTTGTTTGCTAAGTTTGAAAGATATCTTCAAGATGG
CAAATATATTTTTGTAGCTAAAAATGAAATCACTGAACTTTCTTTTTCTAGGTTAGAAAAAAATCTAAAA
TGGGGATTGAAAAAACTAGAATG
>CAJ_C5579U2
TAAATTTAGCACAAACGAGGAATTTTCATCTGTATACAAAATAGGTAAAAAATGGCATTGCGAAGGTGTG
ATTATTTTTTATCTGAATAGTTATGAAAAAAAAATAGCAGTTGTTGCTAGTAAAAAAGTTGGAAAAGCAG
TGGTTAGAAATCGTTCAAAACGAATTTTAAGGGCTTTGTTTGCTAAGTTTGAAAGATATCTTCAAGATGG
CAAATATATTTTTGTAGCTAAAAATGAAATCACTGAACTTTCTTTTTCTAGGTTAGAAAAAAATCTAAAA
TGGGGATTGAAAAAACTAGAATG
>CAJ_C5630U0
GCAAGTGCTAAAGGTGAAGCTGAGGGTTATTTAAGAGCTTGGCCTAAGCAAACAGATTGCACTAAAAGCG
[truncated: 2,057,063 more chars]
