# Supplementary material for: Global pathogenomic analysis identifies known and candidate genetic antimicrobial resistance determinants in twelve species
Source: Nat Commun. 2023 Nov 24;14:7690. doi: 10.1038/s41467-023-43549-9 (PMC10673929; doi:10.1038/s41467-023-43549-9)
Supplement: Supplementary file 9 — Supplementary Data 6 [file 41467_2023_43549_MOESM9_ESM.zip › DatasetS6/rna_variants.fna]

>ACB_T0A118
AGTCAAGTAATTAAGTGCATGTGGTGGATGCCTTGGCAGTCAGAGGCGATGAAAGACGTGATAGCCTGCG
AAAAGCTCCGGGGAGGCGGCAAATATCCTTTGATCCGGAGATGTCTGAATGGGGGAACCCACCTACTTTA
AGGTAGGTATTGCAACATGAATACATAGTGTTGCAAGGCGAACGAGGGGAAGTGAAACATCTCAGTACCC
TTAGGAAAAGAAATCAATTGAGATTCCCTCAGTAGCGGCGAGCGAACGGGGATCAGCCCATTAAGTTATG
TGTGTTTTAGTGGAACGCTCTGGGAAGTGCGAACGTAGAGGGTGATATTCCCGTACACGAAAGGGCACAC
ATAATGATGACGAGTAGGGCGAGGCACGTGAAACCTTGTCTGAATATGGGGGGACCATCCTCCAAGGCTA
AATACTCCTGACTGACCGATAGTGAACCAGTACCGTGAGGGAAAGGCGAAAAGAACCCCTGTGAGGGGAG
TGAAATAGATCCTGAAACCGCATGCATACAAGCAGTGGGAGCACCTTCGTGGTGTGACTGCGTACCTTTT
GTATAATGGGTCAGCGACTTATATTCAGTAGCAAGGTTAACCGTATAGGGGAGCCGTAGAGAAATCGAGT
CTTAATAGGGCGTTTAGTTGCTGGGTATAGACCCGAAACCAGGCGATCTATCCATGAGCAGGTTGAAGGT
TGGGTAACACTAACTGGAGGACCGAACCCACTGTCGTTGAAAAGCCAGGGGATGACTTGTGGATAGGGGT
GAAAGGCTAATCAAGCCTGGTGATAGCTGGTTCTCCCCGAAAGCTATTTAGGTAGCGCCTCGGACGAATA
CCATAGGGGGTAGAGCACTGTTTCGGCTAGGGGGTCATCCCGACTTACCAAACCGATGCAAACTCCGAAT
ACCTATGAGTACTATCCGGGAGACAGACTGCGGGTGCTAACGTCCGTAGTCAAGAGGAAAACAATCCAGA
CCGCCAGCTAAGGCCCCAAAATCATAGTTAAGTGGGAAACGATGTGGGAAGGCATAGACAGCTAGGAGGT
TGGCTTAGAAGCAGCCACCCTTTAAAGAAAGCGTAATAGCTCACTAGTCGAGTCGGCCTGCGCGGAAGAT
GTAACGGGGCTAAAACTATGTGCCGAAGCTGCGGATTTGACATTAGTCAAGTGGTAGGGGAGCGTTCTGT
AAGCCGATGAAGGTGTATTGAGAAGTATGCTGGAGGTATCAGAAGTGCGAATGCTGACGTGAGTAACGAC
AAAACGGGTGAAAAACCCGTTCGCCGAAAGACCAAGGGTTCCAGTCCAACGTTAATCGGGGCTGGGTGAG
TCGACCCCTAAGGCGAGGCCGAAAGGCGTAGTCGATGGGAAAATGGTTAATATTCCATTACTTCTGTGTA
ATGCGATGAGAGGACGGAGAAGGCTAAATCAGCCTGGCGTTGGTTGTCCAGGTGAAAGGATGTAGGCATG
TATCTTAGGCAAATCCGGGGTACTCTATGCTGAGATCTGATAGCAAGCTGTACTTGTACAGCGAAGTGGT
TGATGCCATGCTTCCAGGAAAAGTCTCTAAGCTTCAGTTACACAGGAATCGTACCCGAAACCGACACAGG
TGGTCAGGTCGAGTAGACCAAGGCGCTTGAGAGAACTCTGCTGAAGGAACTAGGCAAAATGGTACCGTAA
CTTCGGGAGAAGGTACGCTGTTGTTGGTGATGGAACTCGCTTCCTGAGCTGACGACAGCCGCAGAAACCA
GGCCGCTGCAACTGTTTATTAAAAACATAGCACTCTGCAAACACGAAAGTGGACGTATAGGGTGTGATGC
CTGCCCGGTGCTGGAAGGTTAATTGATGGGGTTAGCGTAAGCGAAGCTCTTGATCGAAGCCCCAGTAAAC
GGCGGCCGTAACTATAACGGTCCTAAGGTAGCGAAATTCCTTGTCGGGTAAGTTCCGACCTGCACGAATG
GCATAATGATGGCGGCGCTGTCTCCAGCAGAGGCTCAGTGAAATCGAAATCGCTGTGAAGATGCAGTGTA
CCCGCGGCTAGACGGAAAGACCCCGTGAACCTTTACTGCAGCTTGACACTGAACTTTGACCTTACTTGTG
TAGGATAGGTGGGAGGCTTTGAAGCTGGAACGCTAGTTCCAGTGGAGCCGTCCTTGAAATACCACCCTGG
TAATGTTGAGGTTCTAACTCTGTCCCGTGATCCGGGACGAGGACCGTGTCTGGTGGGTAGTTTGACTGGG
GCGGTCTCCTCCTAAAGAGTAACGGAGGAGTACGAAGGTGCGCTCAGCGTGGTCGGAAATCACGCGTAGA
GTATAAAGGCAAAAGCGCGCTTAACTGCGAGACCCACAAGTCGAGCAGGTACGAAAGTAGGTCTTAGTGA
TCCGGTGGTTCTGTATGGAAGGGCCATCGCTCAACGGATAAAAGGTACTCTGGGGATAACAGGCTGATAC
CGCCCAAGAGTTCATATCGACGGCGGTGTTTGGCACCTCGATGTCGGCTCATCTCATCCTGGGGCTGAAG
CAGGTCCCAAGGGTATGGCTGTTCGCCATTTAAAGAGGTACGCGAGCTGGGTTTAGAACGTCGTGAGACA
GTTCGGTCCCTATCTACCGTGGGCGCTGGAAATTTGAGAGGATCTGCTCCTAGTACGAGAGGACCAGAGT
GGACGAACCTCTGGTGTACCGGTTGTGACGCCAGTCGCATCGCCGGGTAGCTATGTTCGGAAGGGATAAC
CGCTGAAAGCATCTAAGCGGGAAGCCTACCTCAAGATAAGATTTCCCTAGGACTTTATGTCCTCTAAAGA
GCCGTTCGAGACTAGGACGTTGATAGGTTGGATGTGGAAGCATAGTGATATGTGAAGCTGACCAATACTA
ATTGCTCGTGAGGCTTGACTATAC
>ACB_T0A38
AGTCAAGTAATTAAGTGCATGTGGTGGATGCCTTGGCAGTCAGAGGCGATGAAAGACGTGATAGCCTGCG
AAAAGCTCCGGGGAGGCGGCAAATATCCTTTGATCCGGAGATGTCTGAATGGGGGAACCCACCTACTTTA
AGGTAGGTATTGCAACATGAATACATAGTGTTGCAAGGCGAACGAGGGGAAGTGAAACATCTCAGTACCC
TTAGGAAAAGAAATCAATTGAGATTCCCTCAGTAGCGGCGAGCGAACGGGGATCAGCCCATTAAGTTATG
TGTGTTTTAGTGGAACGCTCTGGGAAGTGCGAACGTAGAGGGTGATATTCCCGTACACGAAAGGGCACAC
ATAATGATGACGAGTAGGGCGAGGCACGTGAAACCTTGTCTGAATATGGGGGGACCATCCTCCAAGGCTA
AATACTCCTGACTGACCGATAGTGAACCAGTACCGTGAGGGAAAGGCGAAAAGAACCCCTGTGAGGGGAG
TGAAATAGATCCTGAAACCGCATGCATACAAGCAGTGGGAGCACCTTCGTGGTGTGACTGCGTACCTTTT
GTATAATGGGTCAGCGACTTATATTCAGTAGCGAGGTTAACCGTATAGGGGAGCCGTAGAGAAATCGAGT
CTTAATAGGGCGTTTAGTTGCTGGGTATAGACCCGAAACCAGGCGATCTATCCATGAGCAGGTTGAAGGT
TGGGTAACACTAACTGGAGGACCGAACCCACTGTCGTTGAAAAGCCAGGGGATGACTTGTGGATAGGGGT
GAAAGGCTAATCAAGCCTGGTGATAGCTGGTTCTCCCCGAAAGCTATTTAGGTAGCGCCTCGGACGAATA
CCATAGGGGGTAGAGCACTGTTTCGGCTAGGGGGTCATCCCGACTTACCAAACCGATGCAAACTCCGAAT
ACCTATGAGTACTATCCGGGAGACAGACTGCGGGTGCTAACGTCCGTAGTCAAGAGGAAAACAATCCAGA
CCGCCAGCTAAGGCCCCAAAATCATAGTTAAGTGGGAAACGATGTGGGAAGGCATAGACAGCTAGGAGGT
TGGCTTAGAAGCAGCCACCCTTTAAAGAAAGCGTAATAGCTCACTAGTCGAGTCGGCCTGCGCGGAAGAT
GTAACGGGGCTAAAACTATGTGCCGAAGCTGCGGATGTATACTTTGTATACGTGGTAGGGGAGCGTTCTG
TAAGCCGATGAAGGTGTGTTGAGAAGCATGCTGGAGGTATCAGAAGTGCGAATGCTGACGTGAGTAACGA
CAAAACGGGTGAAAAACCCGTTCGCCGAAAGACCAAGGGTTCCAGTCCAACGTTAATCGGGGCTGGGTGA
GTCGACCCCTAAGGCGAGGCCGAAAGGCGTAGTCGATGGGAAAATGGTTAATATTCCATTACTTCTGTGT
AATGCGATGAGAGGACGGAGAAGGCTAAATCAGCCTGGCGTTGGTTGTCCAGGTGAAAGGATGTAGGCAT
GTATCTTAGGCAAATCCGGGGTACTCTATGCTGAGATCTGATAGCAAGCTGTACTTGTACAGCGAAGTGG
TTGATGCCATGCTTCCAGGAAAAGTCTCTAAGCTTCAGTTACACAGGAATCGTACCCGAAACCGACACAG
GTGGTCAGGTCGAGTAGACCAAGGCGCTTGAGAGAACTCTGCTGAAGGAACTAGGCAAAATGGTACCGTA
ACTTCGGGAGAAGGTACGCTGTTGTTGGTGATGGAACTCGCTTCCTGAGCTGACGACAGCCGCAGAAACC
AGGCCGCTGCAACTGTTTATTAAAAACATAGCACTCTGCAAACACGAAAGTGGACGTATAGGGTGTGATG
CCTGCCCGGTGCTGGAAGGTTAATTGATGGGGTTAGCGTAAGCGAAGCTCTTGATCGAAGCCCCAGTAAA
CGGCGGCCGTAACTATAACGGTCCTAAGGTAGCGAAATTCCTTGTCGGGTAAGTTCCGACCTGCACGAAT
GGCATAATGATGGCGGCGCTGTCTCCAGCAGAGGCTCAGTGAAATCGAAATCGCTGTGAAGATGCAGTGT
ACCCGCGGCTAGACGGAAAGACCCCGTGAACCTTTACTGCAGCTTGACACTGAACTTTGACCTTACTTGT
GTAGGATAGGTGGGAGGCTTTGAAGCTGGAACGCTAGTTCCAGTGGAGCCGTCCTTGAAATACCACCCTG
GTAATGTTGAGGTTCTAACTCTGTCCCGTGATCCGGGACGAGGACCGTGTCTGGTGGGTAGTTTGACTGG
GGCGGTCTCCTCCTAAAGAGTAACGGAGGAGTACGAAGGTGCGCTCAGCGTGGTCGGAAATCACGCGTAG
AGTATAAAGGCAAAAGCGCGCTTAACTGCGAGACCCACAAGTCGAGCAGGTACGAAAGTAGGTCTTAGTG
ATCCGGTGGTTCTGTATGGAAGGGCCATCGCTCAACGGATAAAAGGTACTCTGGGGATAACAGGCTGATA
CCGCCCAAGAGTTCATATCGACGGCGGTGTTTGGCACCTCGATGTCGGCTCATCTCATCCTGGGGCTGAA
GCAGGTCCCAAGGGTATGGCTGTTCGCCATTTAAAGAGGTACGCGAGCTGGGTTTAGAACGTCGTGAGAC
AGTTCGGTCCCTATCTACCGTGGGCGCTGGAAATTTGAGAGGATCTGCTCCTAGTACGAGAGGACCAGAG
TGGACGAACCTCTGGTGTACCGGTTGTGACGCCAGTCGCATCGCCGGGTAGCTATGTTCGGAAGGGATAA
CCGCTGAAAGCATCTAAGCGGGAAGCCTACCTCAAGATAAGATTTCCCTAGGACTTTATGTCCTCTAAAG
AGCCGTTCGAGACTAGGACGTTGATAGGTTGGATGTGGAAGCATAGTGATATGTGAAGCTGACCAATACT
AATTGCTCGTGAGGCTTGACTATAC
>ACB_T13A101
TTTTAACTGAAGAGTTTGATCATGGCTCAGATTGAACGCTGGCGGCAGGCTTAACACATGCAAGTCGAGC
GGGGGAAGGTAGCTTGCTACTGGACCTAGCGGCGGACGGGTGAGTAATGCTTAGGAATCTGCCTATTAGT
GGGGGACAACATCTCGAAAGGGATGCTAATACCGCATACGTCCTACGGGAGAAAGCAGGGGATCTTCGGA
CCTTGCGCTAATAGATGAGCCTAAGTCGGATTAGCTAGTTGGTGGGGTAAAGGCCTACCAAGGCGACGAT
CTGTAGCGGGTCTGAGAGGATGATCCGCCACACTGGGACTGAGACACGGCCCAGACTCCTACGGGAGGCA
GCAGTGGGGAATATTGGACAATGGGGGGAACCCTGATCCAGCCATGCCGCGTGTGTGAAGAAGGCCTTAT
GGTTGTAAAGCACTTTAAGCGAGGAGGAGGCTACTTTAGTTAATACCTAGAGATAGTGGACGTTACTCGC
AGAATAAGCACCGGCTAACTCTGTGCCAGCAGCCGCGGTAATACAGAGGGTGCGAGCGTTAATCGGATTT
ACTGGGCGTAAAGCGTGCGTAGGCGGCTTATTAAGTCGGATGTGAAATCCCCGAGCTTAACTTGGGAATT
GCATTCGATACTGGTGAGCTAGAGTATGGGAGAGGATGGTAGAATTCCAGGTGTAGCGGTGAAATGCGTA
GAGATCTGGAGGAATACCGATGGCGAAGGCAGCCATCTGGCCTAATACTGACGCTGAGGTACGAAAGCAT
GGGGAGCAAACAGGATTAGATACCCTGGTAGTCCATGCCGTAAACGATGTCTACTAGCCGTTGGGGCCTT
TGAGGCTTTAGTGGCGCAGCTAACGCGATAAGTAGACCGCCTGGGGAGTACGGTCGCAAGACTAAAACTC
AAATGAATTGACGGGGGCCCGCACAAGCGGTGGAGCATGTGGTTTAATTCGATGCAACGCGAAGAACCTT
ACCTGGCCTTGACATACTAGAAACTTTCCAGAGATGGATTGGTGCCTTCGGGAATCTAGATACAGGTGCT
GCATGGCTGTCGTCAGCTCGTGTCGTGAGATGTTGGGTTAAGTCCCGCAACGAGCGCAACCCTTTTCCTT
ACTTGCCAGCATTTCGGATGGGAACTTTAAGGATACTGCCAGTGACAAACTGGAGGAAGGCGGGGACGAC
GTCAAGTCATCATGGCCCTTACGGCCAGGGCTACACACGTGCTACAATGGTCGGTACAAAGGGTTGCTAC
ACAGCGATGTGATGCTAATCTCAAAAAGCCGATCGTAGTCCGGATTGGAGTCTGCAACTCGACTCCATGA
AGTCGGAATCGCTAGTAATCGCGGATCAGAATGCCGCGGTGAATACGTTCCCGGGCCTTGTACACACCGC
CCGTCACACCATGGGAGTTTGTTGCACCAGAAGTAGCTAGCCTAACTGCAAAGAGGGCGGTTACCACGGT
GTGGCCGATGACTGGGGTGAAGTCGTAACAAGGTAGCCGTAGGGGAACCTGCGGCTGGATCACCTCCTTA
AC
>ACB_T13A27
TTTTAACTGAAGAGTTTGATCATGGCTCAGATTGAACGCTGGCGGCAGGCTTAACACATGCAAGTCGAGC
GGGGGAAGGTAGCTTGCTACCGGACCTAGCGGCGGACGGGTGAGTAATGCTTAGGAATCTGCCTATTAGT
GGGGGACAACATCTCGAAAGGGATGCTAATACCGCATACGTCCTACGGGAGAAAGCAGGGGATCTTCGGA
CCTTGCGCTAATAGATGAGCCTAAGTCGGATTAGCTAGTTGGTGGGGTAAAGGCCTACCAAGGCGACGAT
CTGTAGCGGGTCTGAGAGGATGATCCGCCACACTGGGACTGAGACACGGCCCAGACTCCTACGGGAGGCA
GCAGTGGGGAATATTGGACAATGGGGGGAACCCTGATCCAGCCATGCCGCGTGTGTGAAGAAGGCCTTAT
GGTTGTAAAGCACTTTAAGCGAGGAGGAGGCTACTTTAGTTAATACCTAGAGATAGTGGACGTTACTCGC
AGAATAAGCACCGGCTAACTCTGTGCCAGCAGCCGCGGTAATACAGAGGGTGCGAGCGTTAATCGGATTT
ACTGGGCGTAAAGCGTGCGTAGGCGGCTTATTAAGTCGGATGTGAAATCCCCGAGCTTAACTTGGGAATT
GCATTCGATACTGGTGAGCTAGAGTATGGGAGAGGATGGTAGAATTCCAGGTGTAGCGGTGAAATGCGTA
GAGATCTGGAGGAATACCGATGGCGAAGGCAGCCATCTGGCCTAATACTGACGCTGAGGTACGAAAGCAT
GGGGAGCAAACAGGATTAGATACCCTGGTAGTCCATGCCGTAAACGATGTCTACTAGCCGTTGGGGCCTT
TGAGGCTTTAGTGGCGCAGCTAACGCGATAAGTAGACCGCCTGGGGAGTACGGTCGCAAGACTAAAACTC
AAATGAATTGACGGGGGCCCGCACAAGCGGTGGAGCATGTGGTTTAATTCGATGCAACGCGAAGAACCTT
ACCTGGCCTTGACATACTAGAAACTTTCCAGAGATGGATTGGTGCCTTCGGGAATCTAGATACAGGTGCT
GCATGGCTGTCGTCAGCTCGTGTCGTGAGATGTTGGGTTAAGTCCCGCAACGAGCGCAACCCTTTTCCTT
ACTTGCCAGCATTTCGGATGGGAACTTTAAGGATACTGCCAGTGACAAACTGGAGGAAGGCGGGGACGAC
GTCAAGTCATCATGGCCCTTACGGCCAGGGCTACACACGTGCTACAATGGTCGGTACAAAGGGTTGCTAC
ACAGCGATGTGATGCTAATCTCAAAAAGCCGATCGTAGTCCGGATTGGAGTCTGCAACTCGACTCCATGA
AGTCGGAATCGCTAGTAATCGCGGATCAGAATGCCGCGGTGAATACGTTCCCGGGCCTTGTACACACCGC
CCGTCACACCATGGGAGTTTGTTGCACCAGAAGTAGCTAGCCTAACTGCAAAGAGGGCGGTTACCACGGT
GTGGCCGATGACTGGGGTGAAGTCGTAACAAGGTAGCCGTAGGGGAACCTGCGGCTGGATCACCTCCTTA
AC
>ACB_T149A17
TCTCCAATAGCTCAGTCGGTAGAGCGACGGACTGTTAATCCGCAGGTCCCTGGTTCGAGCCCAGGTGGGA
GAGCCA
>ACB_T149A7
TCTCCCATAGCTCAGTCGGTAGAGCGACGGACTGTTAATCCGCAGGTCCCTGGTTCGAGCCCAGGTGGGA
GAGCCA
>ACB_T149A8
TCTCCAATAGCTCAGTCGGTAGAGCGACGGACTGTTAATCCGCAGGTCCCTGGTTCGAGCCCAGGTTGGA
GAGCCA
>ENC_T117A0
AGGCTTGTAGCTCAGGTGGTTAGAGCGCACCCCTGATAAGGGTGAGGTCGGTGGTTCAAGTCCACTCAGG
CCTACCA
>ENC_T117A1
AGGCTTGTAGCTCAGGTGGTTAGAGCGCACCCCTGATAAGGGTGAGGTCGGTGGTTCAAGTCCACTCAGG
CCTA
>ENC_T132A0
GTCCCCTTCGTCTAGAGGCCCAGGACACCGCCCTTTCACGGCGGTAACAGGGGTTCGAATCCCCTAGGGG
ACGCCA
>ENC_T132A6
CCCCTTCGTCTAGAGGCCCAGGACACCGCCCTTTCACGGCGGTAACAGGGGTTCGAATCCCCTAGGGG
>ESC_T209A12
TTGCCTGGCGGCCTTAGCGCGGTGGTCCCACCTGACCCCATGCCGAACTCAGAAGTGAAACGCCGTAGCG
CCGATGGTAGTGTGGGGTCTCCCCATGCGAGAGTAGGGAACTGCCAGGCATC
>ESC_T209A13
TTGCCTGGCGGCCGTAGCGCGGTGGTCCCACCTGACCCCATGCCGAACTCAGAAGTGAAACGCCGTAGCG
CCGATGGTAGTGTGGGGTCTCCCCATGCGAGAGTAGGGAACTGCCAGGCATC
>ESC_T209A14
TTGTCTGGCGGCAGTAGCGCGGTGGTCCCACCTGACCCCATGCCGAACTCAGAAGTGAAACGCCGTAGCG
CCGATGGTAGTGTGGGGTCTCCCCATGCGAGAGTAGGGAACTGCCAGACATC
>ESC_T209A160
GCGGCCTTAGCGCGGTGGTCCCACCTGACCCCATGCCGAACTCAGAAGTGAAACGCCGTAGCGCCGATGG
TAGTGTGGGGTCTCCCCATGCGAGAGTAGGGAACTGCCAGGCATC
>ESC_T209A38
CTGGCGGCCTTAGCGCGGTGGTCCCACCTGACCCCATGCCGAACTCAGAAGTGAAACGCCGTAGCGCCGA
TGGTAGTGTGGGGTCTCCCCATGCGAGAGTAGGGAACTGCCAGGCATC
>ESC_T23A149
TTTAAATTGAAGAGTTTGATCATGGCTCAGATTGAACGCTGGCGGCAGGCCTAACACATGCAAGTCGAAC
GGTAACAGGAAGCAGCTTGCTGCTTTGCTGACGAGTGGCGGACGGGTGAGTAATGTCTGGGAAACTGCCT
GATGGAGGGGGATAACTACTGGAAACGGTAGCTAATACCGCATAACGTCGCAAGACCAAAGAGGGGGACC
TTCGGGCCTCTTGCCATCGGATGTGCCCAGATGGGATTAGCTAGTAGGTGGGGTAAAGGCTCACCTAGGC
GACGATCCCTAGCTGGTCTGAGAGGATGACCAGCCACACTGGAACTGAGACACGGTCCAGACTCCTACGG
GAGGCAGCAGTGGGGAATATTGCACAATGGGCGCAAGCCTGATGCAGCCATGCCGCGTGTATGAAGAAGG
CCTTCGGGTTGTAAAGTACTTTCAGCGGGGAGGAAGGGAGTAAAGTTAATACCTTTGCTCATTGACGTTA
CCCGCAGAAGAAGCACCGGCTAACTCCGTGCCAGCAGCCGCGGTAATACGGAGGGTGCAAGCGTTAATCG
GAATTACTGGGCGTAAAGCGCACGCAGGCGGTTTGTTAAGTCAGATGTGAAATCCCCGGGCTCAACCTGG
GAACTGCATCTGATACTGGCAAGCTTGAGTCTCGTAGAGGGGGGTAGAATTCCAGGTGTAGCGGTGAAAT
GCGTAGAGATCTGGAGGAATACCGGTGGCGAAGGCGGCCCCCTGGACGAAGACTGACGCTCAGGTGCGAA
AGCGTGGGGAGCAAACAGGATTAGATACCCTGGTAGTCCACGCCGTAAACGATGTCGACTTGGAGGTTGT
GCCCTTGAGGCGTGGCTTCCGGAGCTAACGCGTTAAGTCGACCGCCTGGGGAGTACGGCCGCAAGGTTAA
AACTCAAATGAATTGACGGGGGCCCGCACAAGCGGTGGAGCATGTGGTTTAATTCGATGCAACGCGAAGA
ACCTTACCTGGTCTTGACATCCACGGAAGTTTTCAGAGATGAGAATGTGCCTTCGGGAACCGTGAGACAG
GTGCTGCATGGCTGTCGTCAGCTCGTGTTGTGAAATGTTGGGTTAAGTCCCGCAACGAGCGCAACCCTTA
TCCTTTGTTGCCAGCGGTCCGGCCGGGAACTCAAAGGAGACTGCCAGTGATAAACTGGAGGAAGGTGGGG
ATGACGTCAAGTCATCATGGCCCTTACGACCAGGGCTACACACGTGCTACAATGGCGCATACAAAGAGAA
GCGACCTCGCGAGAGCAAGCGGACCTCATAAAGTGCGTCGTAGTCCGGATTGGAGTCTGCAACTCGACTC
CATGAAGTCGGAATCGCTAGTAATCGTGGATCAGAATGCCACGGTGAATACGTTCCCGGGCCTTGTACAC
ACCGCCCGTCACACCATGGGAGTGGGTTGCAAAAGAAGTAGGTAGCTTAACCTTCGGGAGGGCGCTTACC
ACTTTGTGATTCATGACTGGGGTGAAGTCGTAACAAGGTAACCGTAGGGGAACCTGCGGTTGGATCACCT
CCTTACC
>ESC_T23A160
TTTAAATTGAAGAGTTTGATCATGGCTCAGATTGAACGCTGGCGGCAGGCCTAACACATGCAAGTCGAAC
GGTAACAGGAAGCAGCTTGCTGCTTTGCTGACGAGTGGCGGACGGGTGAGTAATGTCTGGGAAACTGCCT
GATGGAGGGGGATAACTACTGGAAACGGTAGCTAATACCGCATAACGTCGCAAGACCAAAGAGGGGGACC
TTCGGGCCTCTTGCCATCGGATGTGCCCAGATGGGATTAGCTAGTAGGTGGGGTAAAGGCTCACCTAGGC
GACGATCCCTAGCTGGTCTGAGAGGATGACCAGCCACACTGGAACTGAGACACGGTCCAGACTCCTACGG
GAGGCAGCAGTGGGGAATATTGCACAATGGGCGCAAGCCTGATGCAGCCATGCCGCGTGTATGAAGAAGG
CCTTCGGGTTGTAAAGTACTTTCAGCGGGGAGGAAGGGAGTAAAGTTAATACCTTTGCTCATTGACGTTA
CCCGCAGAAGAAGCACCGGCTAACTCCGTGCCAGCAGCCGCGGTAATACGGAGGGTGCAAGCGTTAATCG
GAATTACTGGGCGTAAAGCGCACGCAGGCGGTTTGTTAAGTCAGATGTGAAATCCCCGGGCTCAACCTGG
GAACTGCATCTGATACTGGCAAGCTTGAGTCTCGTAGAGGGGGGTAGAATTCCAGGTGTAGCGGTGAAAT
GCGTAGAGATCTGGAGGAATACCGGTGGCGAAGGCGGCCCCCTGGACGAAGACTGACGCTCAGGTGCGAA
AGCGTGGGGAGCAAACAGGATTAGATACCCTGGTAGTCCACGCCGTAAACGATGTCGACTTGGAGGTTGT
GCCCTTGAGGCGTGGCTTCCGGAGCTAACGCGTTAAGTCGACCGCCTGGGGAGTACGGCCGCAAGGTTAA
AACTCAAATGAATTGACGGGGGCCCGCACAAGCGGTGGAGCATGTGGTTTAATTCGATGCAACGCGAAGA
ACCTTACCTGGTCTTGACATCCACGGAAGTTTTCAGAGATGAGAATGTGCCTTCGGGAACCGTGAGACAG
GTGCTGCATGGCTGTCGTCAGCTCGTGTTGTGAAATGTTGGGTTAAGTCCCGCAACGAGCGCAACCCTTA
TCCTTTGTTGCCAGCGGTCCGGCCGGGAACTCAAAGGAGACTGCCAGTGATAAACTGGAGGAAGGTGGGG
ATGACGTCAAGTCATCATGGCCCTTACGACCAGGGCTACACACGTGCTACAATGGCGCATACAAAGAGAA
GCGATCTCGCGAGAGCAAGCGGACCTCATAAAGTGCGTCGTAGTCCGGATTGGAGTCTGCAACTCGACTC
CATGAAGTCGGAATCGCTAGTAATCGTGGATCAGAATGCCACGGTGAATACGTTCCCGGGCCTTGTACAC
ACCGCCCGTCACACCATGGGAGTGGGTTGCAAAAGAAGTAGGTAGCTTAACCTTCGGGAGGGCGCTTACC
ACTTTGTGATTCATGACTGGGGTGAAGTCGTAACAAGGTAACCGTAGGGGAACCTGCGGTTGGATCACCT
CCTTACC
>ESC_T23A83
TTTAAATTGAAGAGTTTGATCATGGCTCAGATTGAACGCTGGCGGCAGGCCTAACACATGCAAGTCGAAC
GGTAACAGGAAGCAGCTTGCTGCTTTGCTGACGAGTGGCGGACGGGTGAGTAATGTCTGGGAAACTGCCT
GATGGAGGGGGATAACTACTGGAAACGGTAGCTAATACCGCATAACGTCGCAAGACCAAAGAGGGGGACC
TTCGGGCCTCTTGCCATCGGATGTGCCCAGATGGGATTAGCTAGTAGGTGGGGTAACGGCTCACCTAGGC
GACGATCCCTAGCTGGTCTGAGAGGATGACCAGCCACACTGGAACTGAGACACGGTCCAGACTCCTACGG
GAGGCAGCAGTGGGGAATATTGCACAATGGGCGCAAGCCTGATGCAGCCATGCCGCGTGTATGAAGAAGG
CCTTCGGGTTGTAAAGTACTTTCAGCGGGGAGGAAGGGAGTAAAGTTAATACCTTTGCTCATTGACGTTA
CCCGCAGAAGAAGCACCGGCTAACTCCGTGCCAGCAGCCGCGGTAATACGGAGGGTGCAAGCGTTAATCG
GAATTACTGGGCGTAAAGCGCACGCAGGCGGTTTGTTAAGTCAGATGTGAAATCCCCGGGCTCAACCTGG
GAACTGCATCTGATACTGGCAAGCTTGAGTCTCGTAGAGGGGGGTAGAATTCCAGGTGTAGCGGTGAAAT
GCGTAGAGATCTGGAGGAATACCGGTGGCGAAGGCGGCCCCCTGGACGAAGACTGACGCTCAGGTGCGAA
AGCGTGGGGAGCAAACAGGATTAGATACCCTGGTAGTCCACGCCGTAAACGATGTCGACTTGGAGGTTGT
GCCCTTGAGGCGTGGCTTCCGGAGCTAACGCGTTAAGTCGACCGCCTGGGGAGTACGGCCGCAAGGTTAA
AACTCAAATGAATTGACGGGGGCCCGCACAAGCGGTGGAGCATGTGGTTTAATTCGATGCAACGCGAAGA
ACCTTACCTGGTCTTGACATCCACGGAAGTTTTCAGAGATGAGAATGTGCCTTCGGGAACCGTGAGACAG
GTGCTGCATGGCTGTCGTCAGCTCGTGTTGTGAAATGTTGGGTTAAGTCCCGCAACGAGCGCAACCCTTA
TCCTTTGTTGCCAGCGGTCCGGCCGGGAACTCAAAGGAGACTGCCAGTGATAAACTGGAGGAAGGTGGGG
ATGACGTCAAGTCATCATGGCCCTTACGACCAGGGCTACACACGTGCTACAATGGCGCATACAAAGAGAA
GCGACCTCGCGAGAGCAAGCGGACCTCATAAAGTGCGTCGTAGTCCGGATTGGAGTCTGCAACTCGACTC
CATGAAGTCGGAATCGCTAGTAATCGTGGATCAGAATGCCACGGTGAATACGTTCCCGGGCCTTGTACAC
ACCGCCCGTCACACCATGGGAGTGGGTTGCAAAAGAAGTAGGTAGCTTAACCTTCGGGAGGGCGCTTACC
ACTTTGTGATTCATGACTGGGGTGAAGTCGTAACAAGGTAACCGTAGGGGAACCTGCGGTTGGATCACCT
CCTTACC
>ESC_T2A185
GGTTAAGCGACTAAGCGTACACGGTGGATGCCCTGGCAGTCAGAGGCGATGAAGGACGTGCTAATCTGCG
ATAAGCGTCGGTGAGGTGATATGAACCGTTATAACCGGCGATTTCCGAATGGGGAAACCCAGTGTGTTTC
GACACACTATCATTAACTGAATCCATAGGTTAATGAGGCGAACCGGGGGAACTGAAACATCTAAGTACCC
CGAGGAAAAGAAATCAACCGAGATTCCCCCAGTAGCGGCGAGCGAACGGGGAGGAGCCCAGAGCCTGAAT
CAGTGTGTGTGTTAGTGGAAGCGTCTGGAAAGGCGTGCGATACAGGGTGACAGCCCCGTACACAAAAATG
CACATATTGTGAGCTCGATGAGTAGGGCGGGACACGTGGTATCCTGTCTGAATATGGGGGGACCATCCTC
CAAGGCTAAATACTCCTGACTGACCGATAGTGAACCAGTACCGTGAGGGAAAGGCGAAAAGAACCCCGGC
GAGGGGAGTGAAAAAGAACCTGAAACCGTGTACGTACAAGCAGTGGGAGCCTCTTAATGGGGTGACTGCG
TACCTTTTGTATAATGGGTCAGCGACTTATATTCTGTAGCAAGGTTAACCGAATAGGGGAGCCGAAGGGA
AACCGAGTCTTAACTGGGCGTTAAGTTGCAGGGTATAGACCCGAAACCCGGTGATCTAGCCATGGGCAGG
TTGAAGGTTGGGTAACACTAACTGGAGGACCGAACCGACTAATGTTGAAAAATTAGCGGATGACTTGTGG
CTGGGGGTGAAAGGCCAATCAAACCGGGAGATAGCTGGTTCTCCCCGAAAGCTATTTAGGTAGCGCCTCG
TGAATTCATCTCCGGGGGTAGAGCACTGTTTCGGCAAGGGGGTCATCCCGACTTACCAACCCGATGCAAA
CTGCGAATACCGGAGAATGTTATCACGGGAGACACACGGCGGGTGCTAACGTCCGTCGTGAAGAGGGAAA
CAACCCAGACCGCCAGCTAAGGTCCCAAAGTCATGGTTAAGTGGGAAACGATGTGGGAAGGCCCAGACAG
CCAGGATGTTGGCTTAGAAGCAGCCATCATTTAAAGAAAGCGTAATAGCTCACTGGTCGAGTCGGCCTGC
GCGGAAGATGTAACGGGGCTAAACCATGCACCGAAGCTGCGGCAGCGACACTATGTGTTGTTGGGTAGGG
GAGCGTTCTGTAAGCCTGTGAAGGTGGCCTGTGAGGGTTGCTGGAGGTATCAGAAGTGCGAATGCTGACA
TAAGTAACGATAAAGCGGGTGAAAAGCCCGCTCGCCGGAAGACCAAGGGTTCCTGTCCAACGTTAATCGG
GGCAGGGTGAGTCGACCCCTAAGGCGAGGCCGAAAGGCGTAGTCGATGGGAAACAGGTTAATATTCCTGT
ACTTGGTGTTACTGCGAAGGGGGGACGGAGAAGGCTATGTTGGCCGGGCGACGGTTGTCCCGGTTTAAGC
GTGTAGGCTGGTTTTCCAGGCAAATCCGGAAAACCAAGGCTGAGGCGTGATGACGAGGCACTACGGTGCT
GAAGCGACAAATGCCCTGCTTCCAGGAAAAGCCTCTAAGCATCAGGTAACATCAAATCGTACCCCAAACC
GACACAGGTGGTCAGGTAGAGAATACCAAGGCGCTTGAGAGAACTCGGGTGAAGGAACTAGGCAAAATGG
TGCCGTAACTTCGGGAGAAGGCACGCTGATATGTAGGTGAAGCGACTTGCTCGTGGAGCTGAAATCAGTC
GAAGATACCAGCTGGCTGCAACTGTTTATTAAAAACACAGCACTGTGCAAACACGAAAGTGGACGTATAC
GGTGTGACGCCTGCCCGGTGCCGGAAGGTTAATTGATGGGGTTAGCGGTAACGCGAAGCTCTTGATCGAA
GCCCCGGTAAACGGCGGCCGTAACTATAACGGTCCTAAGGTAGCGAAATTCCTTGTCGGGTAAGTTCCGA
CCTGCACGAATGGCGTAATGATGGCCAGGCTGTCTCCACCCGAGACTCAGTGAAATTGAACTCGCTGTGA
AGATGCAGTGTACCCGCGGCAAGACGGAAAGACCCCGTGAACCTTTACTATAGCTTGACACTGAACATTG
AGCCTTGATGTGTAGGATAGGTGGGAGGCTTTGAAGTGTGGACGCCAGTCTGCATGGAGCCGACCTTGAA
ATACCACCCTTTAATGTTTGATGTTCTAACGTTGGCCCGTAATCCGGGTTGCGGACAGTGTCTGGTGGGT
AGTTTGACTGGGGCGGTCTCCTCCTAAAGAGTAACGGAGGAGCACGAAGGTTGGCTAATCCTGGTCGGAC
ATCAGGAGGTTAGTGCAATGGCATAAGCCAGCTTGACTGCGAGCGTGACGGCGCGAGCAGGTGCGAAAGC
AGGTCATAGTGATCCGGTGGTTCTGAATGGAAGGGCCATCGCTCAACGGATAAAAGGTACTCCGGGGATA
ACAGGCTGATACCGCCCAAGAGTTCATATCGACGGCGGTGTTTGGCACCTCGATGTCGGCTCATCACATC
CTGGGGCTGAAGTAGGTCCCAAGGGTATGGCTGTTCGCCATTTAAAGTGGTACGCGAGCTGGGTTTAGAA
CGTCGTGAGACAGTTCGGTCCCTATCTGCCGTGGGCGCTGGAGAACTGAGGGGGGCTGCTCCTAGTACGA
GAGGACCGGAGTGGACGCATCACTGGTGTTCGGGTTGTCATGCCAATGGCACTGCCCGGTAGCTAAATGC
GGAAGAGATAAGTGCTGAAAGCATCTAAGCACGAAACTTGCCCCGAGATGAGTTCTCCCTGACTCCTTGA
GGGTCCTGAAGGAACGTTGAAGACGACGACGTTGATAGGCCGGGTGTGTAAGCGCAGCGATGCGTTGAGC
TAACCGGTACTAATGAACCGTGAGGCTTAACCTTAC
>ESC_T2A189
GGTTAAGCGACTAAGCGTACACGGTGGATGCCCTGGCAGTCAGAGGCGATGAAGGACGTGCTAATCTGCG
ATAAGCGTCGGTGAGGTGATATGAACCGTTATAACCGGCGATTTCCGAATGGGGAAACCCAGTGTGTTTC
GACACACTATCATTAACTGAATCCATAGGTTAATGAGGCGAACCGGGGGAACTGAAACATCTAAGTACCC
CGAGGAAAAGAAATCAACCGAGATTCCCCCAGTAGCGGCGAGCGAACGGGGAGGAGCCCAGAGCCTGAAT
CAGTGTGTGTGTTAGTGGAAGCGTCTGGAAAGGCGCGCGATACAGGGTGACAGCCCCGTACACAAAAATG
CACATATTGTGAGCTCGATGAGTAGGGCGGGACACGTGGTATCCTGTCTGAATATGGGGGGACCATCCTC
CAAGGCTAAATACTCCTGACTGACCGATAGTGAACCAGTACCGTGAGGGAAAGGCGAAAAGAACCCCGGC
GAGGGGAGTGAAAAAGAACCTGAAACCGTGTACGTACAAGCAGTGGGAGCCTCTTTATGGGGTGACTGCG
TACCTTTTGTATAATGGGTCAGCGACTTATATTCTGTAGCAAGGTTAACCGAATAGGGGAGCCGAAGGGA
AACCGAGTCTTAACTGGGCGTTAAGTTGCAGGGTATAGACCCGAAACCCGGTGATCTAGCCATGGGCAGG
TTGAAGGTTGGGTAACACTAACTGGAGGACCGAACCGACTAATGTTGAAAAATTAGCGGATGACTTGTGG
CTGGGGGTGAAAGGCCAATCAAACCGGGAGATAGCTGGTTCTCCCCGAAAGCTATTTAGGTAGCGCCTCG
TGAATTCATCTCCGGGGGTAGAGCACTGTTTCGGCAAGGGGGTCATCCCGACTTACCAACCCGATGCAAA
CTGCGAATACCGGAGAATGTTATCACGGGAGACACACGGCGGGTGCTAACGTCCGTCGTGAAGAGGGAAA
CAACCCAGACCGCCAGCTAAGGTCCCAAAGTCATGGTTAAGTGGGAAACGATGTGGGAAGGCCCAGACAG
CCAGGATGTTGGCTTAGAAGCAGCCATCATTTAAAGAAAGCGTAATAGCTCACTGGTCGAGTCGGCCTGC
GCGGAAGATGTAACGGGGCTAAACCATGCACCGAAGCTGCGGCAGCGACACTATGTGTTGTTGGGTAGGG
GAGCGTTCTGTAAGCCTGTGAAGGTGGCCTGTGAGGGTTGCTGGAGGTATCAGAAGTGCGAATGCTGACA
TAAGTAACGATAAAGCGGGTGAAAAGCCCGCTCGCCGGAAGACCAAGGGTTCCTGTCCAACGTTAATCGG
GGCAGGGTGAGTCGACCCCTAAGGCGAGGCCGAAAGGCGTAGTCGATGGGAAACAGGTTAATATTCCTGT
ACTTGGTGTTACTGCGAAGGGGGGACGGAGAAGGCTATGTTGGCCGGGCGACGGTTGTCCCGGTTTAAGC
GTGTAGGCTGGTTTTCCAGGCAAATCCGGAAAACCAAGGCTGAGGCGTGATGACGAGGCACTACGGTGCT
GAAGCGACAAATGCCCTGCTTCCAGGAAAAGCCTCTAAGCATCAGGTAACATCAAATCGTACCCCAAACC
GACACAGGTGGTCAGGTAGAGAATACCAAGGCGCTTGAGAGAACTCGGGTGAAGGAACTAGGCAAAATGG
TGCCGTAACTTCGGGAGAAGGCACGCTGATATGTAGGTGAAGCGACTTGCTCGTGGAGCTGAAATCAGTC
GAAGATACCAGCTGGCTGCAACTGTTTATTAAAAACACAGCACTGTGCAAACACGAAAGTGGACGTATAC
GGTGTGACGCCTGCCCGGTGCCGGAAGGTTAATTGATGGGGTTAGCGGTAACGCGAAGCTCTTGATCGAA
GCCCCGGTAAACGGCGGCCGTAACTATAACGGTCCTAAGGTAGCGAAATTCCTTGTCGGGTAAGTTCCGA
CCTGCACGAATGGCGTAATGATGGCCAGGCTGTCTCCACCCGAGACTCAGTGAAATTGAACTCGCTGTGA
AGATGCAGTGTACCCGCGGCAAGACGGAAAGACCCCGTGAACCTTTACTATAGCTTGACACTGAACATTG
AGCCTTGATGTGTAGGATAGGTGGGAGGCTTTGAAGTGTGGACGCCAGTCTGCATGGAGCCGACCTTGAA
ATACCACCCTTTAATGTTTGATGTTCTAACGTTGGCCCGTAATCCGGGTTGCGGACAGTGTCTGGTGGGT
AGTTTGACTGGGGCGGTCTCCTCCTAAAGAGTAACGGAGGAGCACGAAGGTTGGCTAATCCTGGTCGGAC
ATCAGGAGGTTAGTGCAATGGCATAAGCCAGCTTGACTGCGAGCGTGACGGCGCGAGCAGGTGCGAAAGC
AGGTCATAGTGATCCGGTGGTTCTGAATGGAAGGGCCATCGCTCAACGGATAAAAGGTACTCCGGGGATA
ACAGGCTGATACCGCCCAAGAGTTCATATCGACGGCGGTGTTTGGCACCTCGATGTCGGCTCATCACATC
CTGGGGCTGAAGTAGGTCCCAAGGGTATGGCTGTTCGCCATTTAAAGTGGTACGCGAGCTGGGTTTAGAA
CGTCGTGAGACAGTTCGGTCCCTATCTGCCGTGGGCGCTGGAGAACTGAGGGGGGCTGCTCCTAGTACGA
GAGGACCGGAGTGGACGCATCACTGGTGTTCGGGTTGTCATGCCAATGGCACTGCCCGGTAGCTAAATGC
GGAAGAGATAAGTGCTGAAAGCATCTAAGCACGAAACTTGCCCCGAGATGAGTTCTCCCTGACTCCTTGA
GAGTCCTGAAGGAACGTTGAAGACGACGACGTTGATAGGCCGGGTGTGTAAGCGCAGCGATGCGTTGAGC
TAACCGGTACTAATGAACCGTGAGGCTTAACCTTAC
>ESC_T2A82
GGTTAAGCGACTAAGCGTACACGGTGGATGCCCTGGCAGTCAGAGGCGATGAAGGACGTGCTAATCTGCG
ATAAGCGTCGGTGAGGTGATATGAACCGTTATAACCGGCGATTTCCGAATGGGGAAACCCAGTGTGTTTC
GACACACTATCATTAACTGAATCCATAGGTTAATGAGGCGAACCGGGGGAACTGAAACATCTAAGTACCC
CGAGGAAAAGAAATCAACCGAGATTCCCCCAGTAGCGGCGAGCGAACGGGGAGGAGCCCAGAGCCTGAAT
CAGTGTGTGTGTTAGTGGAAGCGTCTGGAAAGGCGCGCGATACAGGGTGACAGCCCCGTACACAAAAATG
CACATATTGTGAGCTCGATGAGTAGGGCGGGACACGTGGTATCCTGTCTGAATATGGGGGGACCATCCTC
CAAGGCTAAATACTCCTGACTGACCGATAGTGAACCAGTACCGTGAGGGAAAGGCGAAAAGAACCCCGGC
GAGGGGAGTGAAAAAGAACCTGAAACCGTGTACGTACAAGCAGTGGGAGCCTCTTAATGGGGTGACTGCG
TACCTTTTGTATAATGGGTCAGCGACTTATATTCTGTAGCAAGGTTAACCGAATAGGGGAGCCGAAGGGA
AACCGAGTCTTAACTGGGCGTTAAGTTGCAGGGTATAGACCCGAAACCCGGTGATCTAGCCATGGGCAGG
TTGAAGGTTGGGTAACACTAACTGGAGGACCGAACCGACTAATGTTGAAAAATTAGCGGATGACTTGTGG
CTGGGGGTGAAAGGCCAATCAAACCGGGAGATAGCTGGTTCTCCCCGAAAGCTATTTAGGTAGCGCCTCG
TGAATTCATCTCCGGGGGTAGAGCACTGTTTCGGCAAGGGGGTCATCCCGACTTACCAACCCGATGCAAA
CTGCGAATACCGGAGAATGTTATCACGGGAGACACACGGCGGGTGCTAACGTCCGTCGTGAAGAGGGAAA
CAACCCAGACCGCCAGCTAAGGTCCCAAAGTCATGGTTAAGTGGGAAACGATGTGGGAAGGCCCAGACAG
CCAGGATGTTGGCTTAGAAGCAGCCATCATTTAAAGAAAGCGTAATAGCTCACTGGTCGAGTCGGCCTGC
GCGGAAGATGTAACGGGGCTAAACCATGCACCGAAGCTGCGGCAGCGACACTATGTGTTGTTGGGTAGGG
GAGCGTTCTGTAAGCCTGTGAAGGTGGCCTGTGAGGGTTGCTGGAGGTATCAGAAGTGCGAATGCTGACA
TAAGTAACGATAAAGCGGGTGAAAAGCCCGCTCGCCGGAAGACCAAGGGTTCCTGTCCAACGTTAATCGG
GGCAGGGTGAGTCGACCCCTAAGGCGAGGCCGAAAGGCGTAGTCGATGGGAAACAGGTTAATATTCCTGT
ACTTGGTGTTACTGCGAAGGGGGGACGGAGAAGGCTATGTTGGCCGGGCGACGGTTGTCCCGGTTTAAGC
GTGTAGGCTGGTTTTCCAGGCAAATCCGGAAAATCAAGGCTGAGGCGTGATGACGAGGCACTACGGTGCT
GAAGCGACAAATGCCCTGCTTCCAGGAAAAGCCTCTAAGCATCAGGTAACATCAAATCGTACCCCAAACC
GACACAGGTGGTCAGGTAGAGAATACCAAGGCGCTTGAGAGAACTCGGGTGAAGGAACTAGGCAAAATGG
TGCCGTAACTTCGGGAGAAGGCACGCTGATATGTAGGTGAAGCGACTTGCTCGTGGAGCTGAAATCAGTC
GAAGATACCAGCTGGCTGCAACTGTTTATTAAAAACACAGCACTGTGCAAACACGAAAGTGGACGTATAC
GGTGTGACGCCTGCCCGGTGCCGGAAGGTTAATTGATGGGGTTAGCGGTAACGCGAAGCTCTTGATCGAA
GCCCCGGTAAACGGCGGCCGTAACTATAACGGTCCTAAGGTAGCGAAATTCCTTGTCGGGTAAGTTCCGA
CCTGCACGAATGGCGTAATGATGGCCAGGCTGTCTCCACCCGAGACTCAGTGAAATTGAACTCGCTGTGA
AGATGCAGTGTACCCGCGGCAAGACGGAAAGACCCCGTGAACCTTTACTATAGCTTGACACTGAACATTG
AGCCTTGATGTGTAGGATAGGTGGGAGGCTTTGAAGTGTGGACGCCAGTCTGCATGGAGCCGACCTTGAA
ATACCACCCTTTAATGTTTGATGTTCTAACGTGGGCCCCTTACCGGGGTTGCGGACAGTGTCTGGTGGGT
AGTTTGACTGGGGCGGTCTCCTCCTAAAGAGTAACGGAGGAGCACGAAGGTTGGCTAATCCTGGTCGGAC
ATCAGGAGGTTAGTGCAATGGCATAAGCCAGCTTGACTGCGAGCGTGACGGCGCGAGCAGGTGCGAAAGC
AGGTCATAGTGATCCGGTGGTTCTGAATGGAAGGGCCATCGCTCAACGGATAAAAGGTACTCCGGGGATA
ACAGGCTGATACCGCCCAAGAGTTCATATCGACGGCGGTGTTTGGCACCTCGATGTCGGCTCATCACATC
CTGGGGCTGAAGTAGGTCCCAAGGGTATGGCTGTTCGCCATTTAAAGTGGTACGCGAGCTGGGTTTAGAA
CGTCGTGAGACAGTTCGGTCCCTATCTGCCGTGGGCGCTGGAGAACTGAGGGGGGCTGCTCCTAGTACGA
GAGGACCGGAGTGGACGCATCACTGGTGTTCGGGTTGTCATGCCAATGGCACTGCCCGGTAGCTAAATGC
GGAAGAGATAAGTGCTGAAAGCATCTAAGCACGAAACTTGCCCCGAGATGAGTTCTCCCTGACTCCTTGA
GAGTCCTGAAGGAACGTTGAAGACGACGACGTTGATAGGCCGGGTGTGTAAGCGCAGCGATGCGTTGAGC
TAACCGGTACTAATGAACCGTGAGGCTTAACCTTAC
>ESC_T319A1
GCATCCGTAGCTCAGCTGGATAGAGTACTCGGCTACGAACCGAGCGGTCGGAGGTTCGAATCCTCCCGGA
TGCACCA
>ESC_T319A2
GCATCCGTAGCTCAGCTGGATAGAGTACTCGGCTACGAACCGAGCGGTCGGAGGTTCGAATCCTCCCGGA
TGCA
>ESC_T333A2
CGCGGGGTGGAGCAGCCTGGTAGCTCGTCGGGCTCATAACCCGAAGGTCGTCGGTTCAAATCCGGCCCCC
GCAACCA
>ESC_T333A7
CGCGGGGTGGAGCAGCATGGTAGCTCGTCGGGCTCATAACCCGAAGGTCGTCGGTTCAAATCCGGCCCCC
GCAACCA
>ESC_T333A8
GCGGGGTGGAGCAGCATGGTAGCTCGTCGGGCTCATAACCCGAAGGTCGTCGGTTCAAATCCGGCCCCCG
C
>ESC_T344A1
GCCGACTTAGCTCAGTAGGTAGAGCAACTGACTTGTAATCAGTAGGTCACCAGTTCGATTCCGGTAGTCG
GCACCA
>ESC_T344A6
GCCGGTTTAGCTCAGTTGGTAGAGCGCCTGCCTTGTAAGCAGGATGTCAGCGGTTCGAGTCCGTTAATCG
GCACCA
>ESC_T356A1
GTCCCCTTCGTCTAGAGGCCCAGGACACCGCCCTTTCACGGCGGTAACAGGGGTTCGAATCCCCTAGGGG
ACGCCA
>ESC_T356A2
GTCCCCTTCGTCTAGAGGCCCAGGACACCGCCCTTTCACGGCGGTAACAGGGGTTCGAATCCCCTAGGGG
ACG
>KLP_T103A24
CTTAAATTGAAGAGTTTGATCATGGCTCAGATTGAACGCTGGCGGCAGGCCTAACACATGCAAGTCGAGC
GGTAGCACAGAGAGCTTGCTCTCGGGTGACGAGCGGCGGACGGGTGAGTAATGTCTGGGAAACTGCCTGA
TGGAGGGGGATAACTACTGGAAACGGTAGCTAATACCGCATAACGTCGCAAGACCAAAGTGGGGGACCTT
CGGGCCTCATGCCATCAGATGTGCCCAGATGGGATTAGCTAGTAGGTGGGGTAACGGCTCACCTAGGCGA
CGATCCCTAGCTGGTCTGAGAGGATGACCAGCCACACTGGAACTGAGACACGGTCCAGACTCCTACGGGA
GGCAGCAGTGGGGAATATTGCACAATGGGCGCAAGCCTGATGCAGCCATGCCGCGTGTGTGAAGAAGGCC
TTCGGGTTGTAAAGCACTTTCAGCGGGGAGGAAGGCG
>KLP_T103A41
ACTTAAATTGAAGAGTTTGATCATGGCTCAGATTGAACGCTGGCGGCAGGCCTAACACATGCAAGTCGAG
CGGTAGCACAGAGAGCTTGCTCTCGGGTGACGAGCGGCGGACGGGTGAGTAATGTCTGGGAAACTGCCTG
ATGGAGGGGGATAACTACTGGAAACGGTAGCTAATACCGCATAACGTCGCAAGACCAAAGTGGGGGACCT
TCGGGCCTCATGCCATCAGATGTGCCCAGATGGGATTAGCTAGTAGGTGGGGTAACGGCTCACCTAGGCG
ACGATCCCTAGCTGGTCTGAGAGGATGACCAGCCACACTGGAACTGAGACACGGTCCAGACTCCTACGGG
AGGCAGCAGTGGGGAATATTGCACAATGGGCGCAAGCCTGATGCAGCCATGCCGCGTGTGTGAAGAAGGC
CTTCGGGTTGTAAAGCACTTTCAGCGGGGAGGAAGGCG
>KLP_T165A0
TTGCATCTGAGGCCAGTGAGGATGAGAACCTCCGGGGGCAGGAGGTTCGACTCGAGCGAAGCGAGAGAAC
GTTGCGTCAGCAACGGCCCGCAGGGCGAGCCACGAAGTGGTGAGTCATCCTCTATCACCGACCA
>KLP_T165A5
TGCATCTGGGGCCTGTGAGGATGAGAACCTCCGGGGGCAGGAGGTTCGACTCGAGCGAAGCGAGAGAACG
TTGCGTCAGCAACGGCCCGCAGGGCGAGCCACGAAGTGGTGAGTCATCCTCTATCACCGACCA
>KLP_T233A0
GAATAAAAATAAATGATTGTTTTTTCGCATTCGTAATGCGAAGGTCGTAGGTTCGACTCCTATTATCGGC
ACCA
>KLP_T233A1
GTTGGTTTTTAAAGGGGTAAAAATATAATAACGTCGCATTCGTAATGCGAAGGTCGTAGGTTCGACTCCT
ATTATCGGCACCA
>KLP_T261A0
AGGCTTGTAGCTCAGGTGGTTAGAGCGCACCCCTGATAAGGGTGAGGTCGGTGGTTCAAGTCCACTCAGG
CCTA
>KLP_T261A2
AGGCTTGTAGCTCAGGTGGTTAGAGCGCACCCCTGATAAGGGTGAGGTCGGTGGTTCAAGTCCACTCAGG
CCTACCA
>KLP_T261A3
TTGTAGCTCAGGTGGTTAGAGCGCACCCCTGATAAGGGTGAGGTCGGTGGTTCAAGTCCACTCAGGCCTA
CCA
>KLP_T272A0
GTCCCCTTCGTCTAGAGGCCCAGGACACCGCCCTTTCACGGCGGTAACAGGGGTTCGAATCCCCTAGGGG
ACG
>KLP_T272A3
GTCCCCTTCGTCTAGAGGCCCAGGACACCGCCCTTTCACGGCGGTAACAGGGGTTCGAATCCCCTAGGGG
ACGCCA
>KLP_T285A1
GGGGCTATAGCTCAGCTGGGAGAGCGCCTGCTTTGCACGCAGGAGGTCTGCGGTTCGATCCCGCATAGCT
CCA
>KLP_T285A5
GGGGCTATAGCTCAGCTGGGAGAGCGCCTGCTTTGCACGCAGGAGGTCTGCGGTTCGATCCCGCATAGCT
CCACCA
>KLP_T285A6
GGGGCTATAGCTCAGCTGGGAGAGCGCTTGCATGGCATGCAAGAGGTCAGCGGTTCGATCCCGCTTAGCT
CCACCA
>KLP_T44A17
CTTAAATTGAAGAGTTTGATCATGGCTCAGATTGAACGCTGGCGGCAGGCCTAACACATGCAAGTCGAGC
GGTAGCACAGAGAGCTTGCTCTCGGGTGACGAGCGGCGGACGGGTGAGTAATGTCTGGGAAACTGCCTGA
TGGAGGGGGATAACTACTGGAAACGGTAGCTAATACCGCATAACGTCGCAAGACCAAAGTGGGGGACCTT
CGGGCCTCATGCCATCAGATGTGCCCAGATGGGATTAGCTAGTAGGTGGGGTAACGGCTCACCTAGGCGA
CGATCCCTAGCTGGTCTGAGAGGATGACCAGCCACACTGGAACTGAGACACGGTCCAGACTCCTACGGGA
GGCAGCAGTGGGGAATATTGCACAATGGGCGCAAGCCTGATGCAGCCATGCCGCGTGTGTGAAGAAGGCC
TTCGGGTTGTAAAGCACTTTCAGCGGGGAGGAAGGCGATAAGGTTAATAACCTTGTCGATTGACGTTACC
CGCAGAAGAAGCACCGGCTAACTCCGTGCCAGCAGCCGCGGTAATACGGAGGGTGCAAGCGTTAATCGGA
ATTACTGGGCGTAAAGCGCACGCAGGCGGTCTGTCAAGTCGGATGTGAAATCCCCGGGCTTAACCTGGGA
ACTGCATTCGAAACTGGCAGGCTAGAGTCTTGTAGAGGGGGGTAGAATTCCAGGTGTAGCGGTGAAATGC
GTAGAGATCTGGAGGAATACCGGTGGCGAAGGCGGCCCCCTGGACAAAGACTGACGCTCAGGTGCGAAAG
CGTGGGGAGCAAACAGGATTAGATACCCTGGTAGTCCACGCCGTAAACGATGTCGATTTGGAGGTTGTGC
CCTTGAGGCGTGGCTTCCGGAGCTAACGCGTTAAATCGACCGCCTGGGGAGTACGGCCGCAAGGTTAAAA
CTCAAATGAATTGACGGGGGCCCGCACAAGCGGTGGAGCATGTGGTTTAATTCGATGCAACGCGAAGAAC
CTTACCTGGTCTTGACATCCACAGAACTTTCCAGAGATGGATTGGTGCCTTCGGGAACTGTGAGACAGGT
GCTGCATGGCTGTCGTCAGCTCGTGTTGTGAAATGTTGGGTTAAGTCCCGCAACGAGCGCAACCCTTATC
CTTTGTTGCCAGCGGT
>KLP_T44A18
CTTAAATTGAAGAGTTTGATCATGGCTCAGATTGAACGCTGGCGGCAGGCCTAACACATGCAAGTCGAGC
GGTAGCACAGAGAGCTTGCTCTCGGGTGACGAGCGGCGGACGGGTGAGTAATGTCTGGGAAACTGCCTGA
TGGAGGGGGATAACTACTGGAAACGGTAGCTAATACCGCATAATGTCGCAAGACCAAAGTGGGGGACCTT
CGGGCCTCATGCCATCAGATGTGCCCAGATGGGATTAGCTAGTAGGTGGGGTAACGGCTCACCTAGGCGA
CGATCCCTAGCTGGTCTGAGAGGATGACCAGCCACACTGGAACTGAGACACGGTCCAGACTCCTACGGGA
GGCAGCAGTGGGGAATATTGCACAATGGGCGCAAGCCTGATGCAGCCATGCCGCGTGTGTGAAGAAGGCC
TTCGGGTTGTAAAGCACTTTCAGCGGGGAGGAAGGCGGTGAGGTTAATAACCTCACCGATTGACGTTACC
CGCAGAAGAAGCACCGGCTAACTCCGTGCCAGCAGCCGCGGTAATACGGAGGGTGCAAGCGTTAATCGGA
ATTACTGGGCGTAAAGCGCACGCAGGCGGTCTGTCAAGTCGGATGTGAAATCCCCGGGCTCAACCTGGGA
ACTGCATTCGAAACTGGCAGGCTAGAGTCTTGTAGAGGGGGGTAGAATTCCAGGTGTAGCGGTGAAATGC
GTAGAGATCTGGAGGAATACCGGTGGCGAAGGCGGCCCCCTGGACAAAGACTGACGCTCAGGTGCGAAAG
CGTGGGGAGCAAACAGGATTAGATACCCTGGTAGTCCACGCCGTAAACGATGTCGATTTGGAGGTTGTGC
CCTTGAGGCGTGGCTTCCGGAGCTAACGCGTTAAATCGACCGCCTGGGGAGTACGGCCGCAAGGTTAAAA
CTCAAATGAATTGACGGGGGCCCGCACAAGCGGTGGAGCATGTGGTTTAATTCGATGCAACGCGAAGAAC
CTTACCTGGTCTTGACATCCACAGAACTTTCCAGAGATGGATTGGTGCCTTCGGGAACTGTGAGACAGGT
GCTGCATGGCTGTCGTCAGCTCGTGTTGTGAAATGTTGGGTTAAGTCCCGCAACGAGCGCAACCCTTATC
CTTTGTTGCCAGCGGT
>KLP_T44A22
CTTAAATTGAAGAGTTTGATCATGGCTCAGATTGAACGCTGGCGGCAGGCCTAACACATGCAAGTCGAGC
GGTAGCACAGAGAGCTTGCTCTCGGGTGACGAGCGGCGGACGGGTGAGTAATGTCTGGGAAACTGCCTGA
TGGAGGGGGATAACTACTGGAAACGGTAGCTAATACCGCATAACGTCGCAAGACCAAAGTGGGGGACCTT
CGGGCCTCATGCCATCAGATGTGCCCAGATGGGATTAGCTAGTAGGTGGGGTAACGGCTCACCTAGGCGA
CGATCCCTAGCTGGTCTGAGAGGATGACCAGCCACACTGGAACTGAGACACGGTCCAGACTCCTACGGGA
GGCAGCAGTGGGGAATATTGCACAATGGGCGCAAGCCTGATGCAGCCATGCCGCGTGTGTGAAGAAGGCC
TTCGGGTTGTAAAGCACTTTCAGCGGGGAGGAAGGCGATAAGGTTAATAACCTTGTCGATTGACGTTACC
CGCAGAAGAAGCACCGGCTAACTCCGTGCCAGCAGCCGCGGTAATACGGAGGGTGCAAGCGTTAATCGGA
ATTACTGGGCGTAAAGCGCACGCAGGCGGTCTGTCAAGTCGGATGTGAAATCCCCGGGCTCAACCTGGGA
ACTGCATTCGAAACTGGCAGGCTAGAGTCTTGTAGAGGGGGGTAGAATTCCAGGTGTAGCGGTGAAATGC
GTAGAGATCTGGAGGAATACCGGTGGCGAAGGCGGCCCCCTGGACAAAGACTGACGCTCAGGTGCGAAAG
CGTGGGGAGCAAACAGGATTAGATACCCTGGTAGTCCACGCCGTAAACGATGTCGATTTGGAGGTTGTGC
CCTTGAGGCGTGGCTTCCGGAGCTAACGCGTTAAATCGACCGCCTGGGGAGTACGGCCGCAAGGTTAAAA
CTCAAATGAATTGACGGGGGCCCGCACAAGCGGTGGAGCATGTGGTTTAATTCGATGCAACGCGAAGAAC
CTTACCTGGTCTTGACATCCACAGAACTTTCCAGAGATGGATTGGTGCCTTCGGGAACTGTGAGACAGGT
GCTGCATGGCTGTCGTCAGCTCGTGTTGTGAAATGTTGGGTTAAGTCCCGCAACGAGCGCAACCCTTATC
CTTTGTTGCCAGCGGT
>KLP_T6A426
GGTTAAGCGACTAAGCGTACACGGTGGATGCCCTGGCAGTCAGAGGCGATGAAGGACGTGCTAATCTGCG
AAAAGCGTCGGTAAGGTGATATGAACCGTTATAACCGGCGATGTCCGAATGGGGAAACCCAGTGCAATTC
GTTGCACTATCGTTAACTGAATACATAGGTTAACGAGGCGAACCGGGGGAACTGAAACATCTAAGTACCC
CGAGGAAAAGAAATCAACCGAGATTCCCCCAGTAGCGGCGAGCGAACGGGGAGCAGCCCAGAGTCTGAAT
CAGCTTGTGTGTTAGTGGAACGGTCTGGAAAGTCCGACGGTACAGGGTGATAGTCCCGTACACCAAAATG
CACAGGCTGTGAACTCGAAGAGTAGGGCGGGACACGTGGTATCCTGTCTGAATATGGGGGGACCATCCTC
CAAGGCTAAATACTCCTGACTGACCGATAGTGAACCAGTACCGTGAGGGAAAGGCGAAAAGAACCCCGGC
GAGGGGAGTGAAAAAGAACCTGAAACCGTGTACGTACAAGCAGTGGGAGCACCTTCGGGTGTGACTGCGT
ACCTTTTGTATAATGGGTCAGCGACTTATATTCTGTAGCAAGGTTAACCGTATAGGGGAGCCGCAGGGAA
ACCGAGTCTTAACTGGGCGTTAAGTTGCAGGGTATAGACCCGAAACCCGGTGATCTAGCCATGGGCAGGT
TGAAGGTTGGGTAACACTAACTGGAGGACCGAACCGACTAATGTTGAAAAATTAGCGGATGACTTGTGGC
TGGGGGTGAAAGGCCAATCAAACCGGGAGATAGCTGGTTCTCCCCGAAAGCTATTTAGGTAGCGCCTCGT
GAACTCATCTTCGGGGGTAGAGCACTGTTTCGGCTAGGGGGTCATCCCGACTTACCAACCCGATGCAAAC
TACGAATACCGAAGAATGTTATCACGGGAGACACACGGCGGGTGCTAACGTCCGTCGTGAAGAGGGAAAC
AACCCAGACCGCCAGCTAAGGTCCCAAAGTCATGGTTAAGTGGGAAACGATGTGGGAAGGCACAGACAGC
CAGGATGTTGGCTTAGAAGCAGCCATCATTTAAAGAAAGCGTAATAGCTCACTGGTCGAGTCGGCCTGCG
CGGAAGATGTAACGGGGCTAAACCATGCACCGAAGCTGCGGCAGCGACACTATGTGTTGTTGGGTAGGGG
AGCGTTCTGTAAGCCTGCGAAGGTGTGCTGTGAGGCATGCTGGAGGTATCAGAAGTGCGAATGCTGACAT
AAGTAACGATAAAGCGGGTGAAAAGCCCGCTCGCCGGAAGACCAAGGGTTCCTGTCCAACGTTAATCGGG
GCAGGGTGAGTCGACCCCTAAGGCGAGGCCGAAAGGCGTAGTCGATGGGAAACAGGTTAATATTCCTGTA
CTTGGTGTTACTGCGAAGGGGGGACGGAGAAGGCTATGTTAGCCGGGCGACGGTTGTCCCGGTTTAAGCA
TGTAGGCTGGTTATCCAGGCAAATCCGGATAATCAAGGCTGAGGTGTGATGACGAGGCACTACGGTGCTG
AAGTAACAAATGCCCTGCTTCCAGGAAAAGCCTCTAAGCATCAGGTAACATCAAATCGTACCCCAAACCG
ACACAGGTGGTCAGGTAGAGAATACCAAGGCGCTTGAGAGAACTCGGGTGAAGGAACTAGGCAAAATGGT
GCCGTAACTTCGGGAGAAGGCACGCTGGTGTGTAGGTGAAGTCCCTGCGGATGGAGCTGAGACCAGTCGA
AGATACCAGCTGGCTGCAACTGTTTATTAAAAACACAGCACTGTGCAAACACGAAAGTGGACGTATACGG
TGTGACGCCTGCCCGGTGCCGGAAGGTTAATTGATGGGGTTATCCGTAAGGAGAAGCTCTTGATCGAAGC
CCCGGTAAACGGCGGCCGTAACTATAACGGTCCTAAGGTAGCGAAATTCCTTGTCGGGTAAGTTCCGACC
TGCACGAATGGCGTAATGATGGCCAGGCTGTCTCCACCCGAGACTCAGTGAAATTGAACTCGCTGTGAAG
ATGCAGTGTACCCGCGGCAAGACGGAAAGACCCCGTGAACCTTTACTATAGCTTGACACTGAACATTGAG
CCTTGATGTGTAGGATAGGTGGGAGGCTTTGAAGCGTGGACGCCAGTCTGCGTGGAGCCAACCTTGAAAT
ACCACCCTTTAATGTTTGATGTTCTAACGTTGGCCCCTGACCGGGGTTGCGGACAGTGTCTGGTGGGTAG
TTTGACTGGGGCGGTCTCCTCCCAAAGCGTAACGGAGGAGCACGAAGGTTAGCTAATCCTGGTCGGACAT
CAGGAGGTTAGTGCAATGGCATAAGCTAGCTTGACTGCGAGCGTGACGGCGCGAGCAGGTGCGAAAGCAG
GTCATAGTGATCCGGTGGTTCTGAATGGAAGGGCCATCGCTCAACGGATAAAAGGTACTCCGGGGATAAC
AGGCTGATACCGCCCAAGAGTTCATATCGACGGCGGTGTTTGGCACCTCGATGTCGGCTCATCACATCCT
GGGGCTGAAGTAGGTCCCAAGGGTATGGCTGTTCGCCATTTAAAGTGGTACGCGAGCTGGGTTTAGAACG
TCGTGAGACAGTTCGGTCCCTATCTGCCGTGGGCGCTGGAGAATTGAGGGGGGCTGCTCCTAGTACGAGA
GGACCGGAGTGGACGCATCACTGGTGTTCGGGTTGTCATGCCAATGGCACTGCCCGGTAGCTAAATGCGG
AAGAGATAAGTGCTGAAAGCATCTAAGCACGAAACTTGCCCCGAGATGAGTTCTCCCTGAGACT
>KLP_T6A431
GGTTAAGCGACTAAGCGTACACGGTGGATGCCCTGGCAGTCAGAGGCGATGAAGGACGTGCTAATCTGCG
AAAAGCGTCGGTAAGGTGATATGAACCGTTATAACCGGCGATGTCCGAATGGGGAAACCCAGTGCAATTC
GTTGCACTATCGTTAACTGAATACATAGGTTAACGAGGCGAACCGGGGGAACTGAAACATCTAAGTACCC
CGAGGAAAAGAAATCAACCGAGATTCCCCCAGTAGCGGCGAGCGAACGGGGAGCAGCCCAGAGTCTGAAT
CAGCTTGTGTGTTAGTGGAACGGTCTGGAAAGTCCGACGGTACAGGGTGATAGTCCCGTACACCAAAATG
CACAGGCTGTGAACTCGAAGAGTAGGGCGGGACACGTGGTATCCTGTCTGAATATGGGGGGACCATCCTC
CAAGGCTAAATACTCCTGACTGACCGATAGTGAACCAGTACCGTGAGGGAAAGGCGAAAAGAACCCCGGC
GAGGGGAGTGAAAAAGAACCTGAAACCGTGTACGTACAAGCAGTGGGAGCACCTTCGGGTGTGACTGCGT
ACCTTTTGTATAATGGGTCAGCGACTTATATTCTGTAGCAAGGTTAACCGTATAGGGGAGCCGCAGGGAA
ACCGAGTCTTAACTGGGCGTTAAGTTGCAGGGTATAGACCCGAAACCCGGTGATCTAGCCATGGGCAGGT
TGAAGGTTGGGTAACACTAACTGGAGGACCGAACCGACTAATGTTGAAAAATTAGCGGATGACTTGTGGC
TGGGGGTGAAAGGCCAATCAAACCGGGAGATAGCTGGTTCTCCCCGAAAGCTATTTAGGTAGCGCCTCGT
GAACTCATCTTCGGGGGTAGAGCACTGTTTCGGCTAGGGGGTCATCCCGACTTACCAACCCGATGCAAAC
TACGAATACCGAAGAATGTTATCACGGGAGACACACGGCGGGTGCTAACGTCCGTCGTGAAGAGGGAAAC
AACCCAGACCGCCAGCTAAGGTCCCAAAGTCATGGTTAAGTGGGAAACGATGTGGGAAGGCACAGACAGC
CAGGATGTTGGCTTAGAAGCAGCCATCATTTAAAGAAAGCGTAATAGCTCACTGGTCGAGTCGGCCTGCG
CGGAAGATGTAACGGGGCTAAACCATGCACCGAAGCTGCGGCAGCGACACTATGTGTTGTTGGGTAGGGG
AGCGTTCTGTAAGCCTGCGAAGGTGTGCTGTGAGGCATGCTGGAGGTATCAGAAGTGCGAATGCTGACAT
AAGTAACGATAAAGCGGGTGAAAAGCCCGCTCGCCGGAAGACCAAGGGTTCCTGTCCAACGTTAATCGGG
GCAGGGTGAGTCGACCCCTAAGGCGAGGCCGAAAGGCGTAGTCGATGGGAAACAGGTTAATATTCCTGTA
CTTGGTGTTACTGCGAAGGGGGGACGGAGAAGGCTATGTTAGCCGGGCGACGGTTGTCCCGGTTTAAGCA
TGTAGGCTGGTTATCCAGGCAAATCCGGATAACCAAGGCTGAGGTGTGATGACGAGGCACTACGGTGCTG
AAGTAACAAATGCCCTGCTTCCAGGAAAAGCCTCTAAGCATCAGGTAACATCAAATCGTACCCCAAACCG
ACACAGGTGGTCAGGTAGAGAATACCAAGGCGCTTGAGAGAACTCGGGTGAAGGAACTAGGCAAAATGGT
GCCGTAACTTCGGGAGAAGGCACGCTGGTGTGTAGGTGAAGCCCCTGCGGGTGGAGCTGAGACCAGTCGA
AGATACCAGCTGGCTGCAACTGTTTATTAAAAACACAGCACTGTGCAAACACGAAAGTGGACGTATACGG
TGTGACGCCTGCCCGGTGCCGGAAGGTTAATTGATGGGGTTATCCGTAAGGAGAAGCTCTTGATCGAAGC
CCCGGTAAACGGCGGCCGTAACTATAACGGTCCTAAGGTAGCGAAATTCCTTGTCGGGTAAGTTCCGACC
TGCACGAATGGCGTAATGATGGCCAGGCTGTCTCCACCCGAGACTCAGTGAAATTGAACTCGCTGTGAAG
ATGCAGTGTACCCGCGGCAAGACGGAAAGACCCCGTGAACCTTTACTATAGCTTGACACTGAACATTGAG
CCTTGATGTGTAGGATAGGTGGGAGGCTTTGAAGCGTGGACGCCAGTCTGCGTGGAGCCAACCTTGAAAT
ACCACCCTTTAATGTTTGATGTTCTAACGTTGGCCCCTTACCGGGGTTGCGGACAGTGTCTGGTGGGTAG
TTTGACTGGGGCGGTCTCCTCCCAAAGCGTAACGGAGGAGCACGAAGGTTAGCTAATCCTGGTCGGACAT
CAGGAGGTTAGTGCAATGGCATAAGCTAGCTTGACTGCGAGCGTGACGGCGCGAGCAGGTGCGAAAGCAG
GTCATAGTGATCCGGTGGTTCTGAATGGAAGGGCCATCGCTCAACGGATAAAAGGTACTCCGGGGATAAC
AGGCTGATACCGCCCAAGAGTTCATATCGACGGCGGTGTTTGGCACCTCGATGTCGGCTCATCACATCCT
GGGGCTGAAGTAGGTCCCAAGGGTATGGCTGTTCGCCATTTAAAGTGGTACGCGAGCTGGGTTTAGAACG
TCGTGAGACAGTTCGGTCCCTATCTGCCGTGGGCGCTGGAGAATTGAGGGGGGCTGCTCCTAGTACGAGA
GGACCGGAGTGGACGCATCACTGGTGTTCGGGTTGTCATGCCAATGGCACTGCCCGGTAGCTAAATGCGG
AAGAGATAAGTGCTGAAAGCATCTAAGCACGAAACTTGCCCCGAGATGAGTTCTCCCTGAGACTTTAAGT
CTCCTGAAGGAACGTTAAAGACGATGACGTTGATAGGCCGGGTGTGTAAGCGCAGCGATGCGTTGAGCTA
ACCGGTACTAATGAACCGTGAGGCTTAACCTTAC
>KLP_T6A450
GGTTAAGCGACTAAGCGTACACGGTGGATGCCCTGGCAGTCAGAGGCGATGAAGGACGTGCTAATCTGCG
AAAAGCGTCGGTAAGGTGATATGAACCGTTATAACCGGCGATGTCCGAATGGGGAAACCCAGTGCAATTC
GTTGCACTATCGTTAACTGAATACATAGGTTAACGAGGCGAACCGGGGGAACTGAAACATCTAAGTACCC
CGAGGAAAAGAAATCAACCGAGATTCCCCCAGTAGCGGCGAGCGAACGGGGAGCAGCCCAGAGTCTGAAT
CAGCTTGTGTGTTAGTGGAACGGTCTGGAAAGTCCGACGGTACAGGGTGATAGTCCCGTACACCAAAATG
CACAGGTTGTGAACTCGAAGAGTAGGGCGGGACACGTGGTATCCTGTCTGAATATGGGGGGACCATCCTC
CAAGGCTAAATACTCCTGACTGACCGATAGTGAACCAGTACCGTGAGGGAAAGGCGAAAAGAACCCCGGC
GAGGGGAGTGAAAAAGAACCTGAAACCGTGTACGTACAAGCAGTGGGAGCACCTTCGGGTGTGACTGCGT
ACCTTTTGTATAATGGGTCAGCGACTTATATTCTGTAGCAAGGTTAACCGTATAGGGGAGCCGCAGGGAA
ACCGAGTCTTAACTGGGCGTTAAGTTGCAGGGTATAGACCCGAAACCCGGTGATCTAGCCATGGGCAGGT
TGAAGGTTGGGTAACACTAACTGGAGGACCGAACCGACTAATGTTGAAAAATTAGCGGATGACTTGTGGC
TGGGGGTGAAAGGCCAATCAAACCGGGAGATAGCTGGTTCTCCCCGAAAGCTATTTAGGTAGCGCCTCGT
GAACTCATCTTCGGGGGTAGAGCACTGTTTCGGCTAGGGGGTCATCCCGACTTACCAACCCGATGCAAAC
TACGAATACCGAAGAATGTTATCACGGGAGACACACGGCGGGTGCTAACGTCCGTCGTGAAGAGGGAAAC
AACCCAGACCGCCAGCTAAGGTCCCAAAGTCATGGTTAAGTGGGAAACGATGTGGGAAGGCACAGACAGC
CAGGATGTTGGCTTAGAAGCAGCCATCATTTAAAGAAAGCGTAATAGCTCACTGGTCGAGTCGGCCTGCG
CGGAAGATGTAACGGGGCTAAACCATGCACCGAAGCTGCGGCAGCGACACTATGTGTTGTTGGGTAGGGG
AGCGTTCTGTAAGCCTGCGAAGGTGTGCTGTGAGGCATGCTGGAGGTATCAGAAGTGCGAATGCTGACAT
AAGTAACGATAAAGCGGGTGAAAAGCCCGCTCGCCGGAAGACCAAGGGTTCCTGTCCAACGTTAATCGGG
GCAGGGTGAGTCGACCCCTAAGGCGAGGCCGAAAGGCGTAGTCGATGGGAAACAGGTTAATATTCCTGTA
CTTGGTGTTACTGCGAAGGGGGGACGGAGAAGGCTATGTTAGCCGGGCGACGGTTGTCCCGGTTTAAGCA
TGTAGGCTGATTGTCCAGGCAAATCCGGATAACCAAGGCTGAGGTGTGATGACGAGGCACTACGGTGCTG
AAGTAACAAATGCCCTGCTTCCAGGAAAAGCCTCTAAGCATCAGGTAACATCAAATCGTACCCCAAACCG
ACACAGGTGGTCAGGTAGAGAATACCAAGGCGCTTGAGAGAACTCGGGTGAAGGAACTAGGCAAAATGGT
GCCGTAACTTCGGGAGAAGGCACGCTGGTGTGTAGGTGAAGTCCCTGCGGATGGAGCTGAGACCAGTCGA
AGATACCAGCTGGCTGCAACTGTTTATTAAAAACACAGCACTGTGCAAACACGAAAGTGGACGTATACGG
TGTGACGCCTGCCCGGTGCCGGAAGGTTAATTGATGGGGTTATCCGTAAGGAGAAGCTCTTGATCGAAGC
CCCGGTAAACGGCGGCCGTAACTATAACGGTCCTAAGGTAGCGAAATTCCTTGTCGGGTAAGTTCCGACC
TGCACGAATGGCGTAATGATGGCCAGGCTGTCTCCACCCGAGACTCAGTGAAATTGAACTCGCTGTGAAG
ATGCAGTGTACCCGCGGCAAGACGGAAAGACCCCGTGAACCTTTACTATAGCTTGACACTGAACATTGAG
CCTTGATGTGTAGGATAGGTGGGAGGCTTTGAAGCGTGGACGCCAGTCTGCGTGGAGCCAACCTTGAAAT
ACCACCCTTTAATGTTTGATGTTCTAACGTTGGCCCCTGACCGGGGTTGCGGACAGTGTCTGGTGGGTAG
TTTGACTGGGGCGGTCTCCTCCCAAAGCGTAACGGAGGAGCACGAAGGTTAGCTAATCCTGGTCGGACAT
CAGGAGGTTAGTGCAATGGCATAAGCTAGCTTGACTGCGAGCGTGACGGCGCGAGCAGGTGCGAAAGCAG
GTCATAGTGATCCGGTGGTTCTGAATGGAAGGGCCATCGCTCAACGGATAAAAGGTACTCCGGGGATAAC
AGGCTGATACCGCCCAAGAGTTCATATCGACGGCGGTGTTTGGCACCTCGATGTCGGCTCATCACATCCT
GGGGCTGAAGTAGGTCCCAAGGGTATGGCTGTTCGCCATTTAAAGTGGTACGCGAGCTGGGTTTAGAACG
TCGTGAGACAGTTCGGTCCCTATCTGCCGTGGGCGCTGGAGAATTGAGGGGGGCTGCTCCTAGTACGAGA
GGACCGGAGTGGACGCATCACTGGTGTTCGGGTTGTCATGCCAATGGCACTGCCCGGTAGCTAAATGCGG
AAGAGATAAGTGCTGAAAGCATCTAAGCACGAAACTTGCCCCGAGATGAGTTCTCCCTGAGACT
>KLP_T6A600
GGTTAAGCGACTAAGCGTACACGGTGGATGCCCTGGCAGTCAGAGGCGATGAAGGACGTGCTAATCTGCG
AAAAGCGTCGGTAAGGTGATATGAACCGTTATAACCGGCGATGTCCGAATGGGGAAACCCAGTGTGATTC
GTCACACTATCGTTAACTGAATACATAGGTTAACGAGGCGAACCGGGGGAACTGAAACATCTAAGTACCC
CGAGGAAAAGAAATCAACCGAGATTCCCCCAGTAGCGGCGAGCGAACGGGGAGCAGCCCAGAGTCTGAAT
CAGCTTGTGTGTTAGTGGAACGGTCTGGAAAGTCCGACGGTACAGGGTGATAGTCCCGTACACCAAAATG
CACAGGCTGTGAACTCGAAGAGTAGGGCGGGACACGTGGTATCCTGTCTGAATATGGGGGGACCATCCTC
CAAGGCTAAATACTCCTGACTGACCGATAGTGAACCAGTACCGTGAGGGAAAGGCGAAAAGAACCCCGGC
GAGGGGAGTGAAAAAGAACCTGAAACCGTGTACGTACAAGCAGTGGGAGCACCTTCGGGTGTGACTGCGT
ACCTTTTGTATAATGGGTCAGCGACTTATATTCTGTAGCAAGGTTAACCGTATAGGGGAGCCGCAGGGAA
ACCGAGTCTTAACTGGGCGTTAAGTTGCAGGGTATAGACCCGAAACCCGGTGATCTAGCCATGGGCAGGT
TGAAGGTTGGGTAACACTAACTGGAGGACCGAACCGACTAATGTTGAAAAATTAGCGGATGACTTGTGGC
TGGGGGTGAAAGGCCAATCAAACCGGGAGATAGCTGGTTCTCCCCGAAAGCTATTTAGGTAGCGCCTCGT
GAACTCATCTTCGGGGGTAGAGCACTGTTTCGGCTAGGGGGTCATCCCGACTTACCAACCCGATGCAAAC
TACGAATACCGAAGAATGTTATCACGGGAGACACACGGCGGGTGCTAACGTCCGTCGTGAAGAGGGAAAC
AACCCAGACCGCCAGCTAAGGTCCCAAAGTCATGGTTAAGTGGGAAACGATGTGGGAAGGCACAGACAGC
CAGGATGTTGGCTTAGAAGCAGCCATCATTTAAAGAAAGCGTAATAGCTCACTGGTCGAGTCGGCCTGCG
CGGAAGATGTAACGGGGCTAAACCATGCACCGAAGCTGCGGCAGCGACACTATGTGTTGTTGGGTAGGGG
AGCGTTCTGTAAGCCTGCGAAGGTGTGCTGTGAGGCATGCTGGAGGTATCAGAAGTGCGAATGCTGACAT
AAGTAACGATAAAGCGGGTGAAAAGCCCGCTCGCCGGAAGACCAAGGGTTCCTGTCCAACGTTAATCGGG
GCAGGGTGAGTCGACCCCTAAGGCGAGGCCGAAAGGCGTAGTCGATGGGAAACAGGTTAATATTCCTGTA
CTTGGTGTTACTGCGAAGGGGGGACGGAGAAGGCTATGTTAGCCGGGCGACGGTTGTCCCGGTTTAAGCA
TGTAGGCTGGTTATCCAGGCAAATCCGGATAACCAAGGCTGAGGTGTGATGACGAGGCACTACGGTGCTG
AAGTAACAAATGCCCTGCTTCCAGGAAAAGCCTCTAAGCATCAGGTAACATCAAATCGTACCCCAAACCG
ACACAGGTGGTCAGGTAGAGAATACCAAGGCGCTTGAGAGAACTCGGGTGAAGGAACTAGGCAAAATGGT
GCCGTAACTTCGGGAGAAGGCACGCTGGTGTGTAGGTGAAGCCCCTGCGGGTGGAGCTGAGACCAGTCGA
AGATACCAGCTGGCTGCAACTGTTTATTAAAAACACAGCACTGTGCAAACACGAAAGTGGACGTATACGG
TGTGACGCCTGCCCGGTGCCGGAAGGTTAATTGATGGGGTTATCCGTAAGGAGAAGCTCTTGATCGAAGC
CCCGGTAAACGGCGGCCGTAACTATAACGGTCCTAAGGTAGCGAAATTCCTTGTCGGGTAAGTTCCGACC
TGCACGAATGGCGTAATGATGGCCAGGCTGTCTCCACCCGAGACTCAGTGAAATTGAACTCGCTGTGAAG
ATGCAGTGTACCCGCGGCAAGACGGAAAGACCCCGTGAACCTTTACTATAGCTTGACACTGAACATTGAG
CCTTGATGTGTAGGATAGGTGGGAGGCTTTGAAGCGTGGACGCCAGTCTGCGTGGAGCCAACCTTGAAAT
ACCACCCTTTAATGTTTGATGTTCTAACGTTGGCCCCTTACCGGGGTTGCGGACAGTGTCTGGTGGGTAG
TTTGACTGGGGCGGTCTCCTCCCAAAGCGTAACGGAGGAGCACGAAGGTTAGCTAATCCTGGTCGGACAT
CAGGAGGTTAGTGCAATGGCATAAGCTAGCTTGACTGCGAGCGTGACGGCGCGAGCAGGTGCGAAAGCAG
GTCATAGTGATCCGGTGGTTCTGAATGGAAGGGCCATCGCTCAACGGATAAAAGGTACTCCGGGGATAAC
AGGCTGATACCGCCCAAGAGTTCATATCGACGGCGGTGTTTGGCACCTCGATGTCGGCTCATCACATCCT
GGGGCTGAAGTAGGTCCCAAGGGTATGGCTGTTCGCCATTTAAAGTGGTACGCGAGCTGGGTTTAGAACG
TCGTGAGACAGTTCGGTCCCTATCTGCCGTGGGCGCTGGAGAATTGAGGGGGGCTGCTCCTAGTACGAGA
GGACCGGAGTGGACGCATCACTGGTGTTCGGGTTGTCATGCCAATGGCACTGCCCGGTAGCTAAATGCGG
AAGAGATAAGTGCTGAAAGCATCTAAGCACGAAACTTGCCCCGAGATGAGTTCTCCCTGAGACTTTAAGT
CTCCTGAAGGAACGTTGAAGACGACGACGTTGATAGGCCGGGTGTGTAAGCGCAGCGATGCGTTGAGCTA
ACCGGTACTAATGAACCGTGAGGCTTAACCTTAC
>KLP_T6A625
GGTTAAGCGACTAAGCGTACACGGTGGATGCCCTGGCAGTCAGAGGCGATGAAGGACGTGCTAATCTGCG
AAAAGCGTCGGTAAGGTGATATGAACCGTTATAACCGGCGATGTCCGAATGGGGAAACCCAGTGCAATTC
GTTGCACTATCGTTAACTGAATACATAGGTTAACGAGGCGAACCGGGGGAACTGAAACATCTAAGTACCC
CGAGGAAAAGAAATCAACCGAGATTCCCCCAGTAGCGGCGAGCGAACGGGGAGCAGCCCAGAGTCTGAAT
CAGCTTGTGTGTTAGTGGAACGGTCTGGAAAGTCCGACGGTACAGGGTGATAGTCCCGTACACCAAAATG
CACAGGTTGTGAACTCGAAGAGTAGGGCGGGACACGTGGTATCCTGTCTGAATATGGGGGGACCATCCTC
CAAGGCTAAATACTCCTGACTGACCGATAGTGAACCAGTACCGTGAGGGAAAGGCGAAAAGAACCCCGGC
GAGGGGAGTGAAAAAGAACCTGAAACCGTGTACGTACAAGCAGTGGGAGCACCTTCGGGTGTGACTGCGT
ACCTTTTGTATAATGGGTCAGCGACTTATATTCTGTAGCAAGGTTAACCGTATAGGGGAGCCGCAGGGAA
ACCGAGTCTTAACTGGGCGTTAAGTTGCAGGGTATAGACCCGAAACCCGGTGATCTAGCCATGGGCAGGT
TGAAGGTTGGGTAACACTAACTGGAGGACCGAACCGACTAATGTTGAAAAATTAGCGGATGACTTGTGGC
TGGGGGTGAAAGGCCAATCAAACCGGGAGATAGCTGGTTCTCCCCGAAAGCTATTTAGGTAGCGCCTCGT
GAACTCATCTTCGGGGGTAGAGCACTGTTTCGGCTAGGGGGTCATCCCGACTTACCAACCCGATGCAAAC
TACGAATACCGAAGAATGTTATCACGGGAGACACACGGCGGGTGCTAACGTCCGTCGTGAAGAGGGAAAC
AACCCAGACCGCCAGCTAAGGTCCCAAAGTCATGGTTAAGTGGGAAACGATGTGGGAAGGCACAGACAGC
CAGGATGTTGGCTTAGAAGCAGCCATCATTTAAAGAAAGCGTAATAGCTCACTGGTCGAGTCGGCCTGCG
CGGAAGATGTAACGGGGCTAAACCATGCACCGAAGCTGCGGCAGCGACACTATGTGTTGTTGGGTAGGGG
AGCGTTCTGTAAGCCTGCGAAGGTGTGCTGTGAGGCATGCTGGAGGTATCAGAAGTGCGAATGCTGACAT
AAGTAACGATAAAGCGGGTGAAAAGCCCGCTCGCCGGAAGACCAAGGGTTCCTGTCCAACGTTAATCGGG
GCAGGGTGAGTCGACCCCTAAGGCGAGGCCGAAAGGCGTAGTCGATGGGAAACAGGTTAATATTCCTGTA
CTTGGTGTTACTGCGAAGGGGGGACGGAGAAGGCTATGTTAGCCGGGCGACGGTTGTCCCGGTTTAAGCA
TGTAGGCTGGTTATCCAGGCAAATCCGGATAATCAAGGCTGAGGTGTGATGACGAGGCACTACGGTGCTG
AAGTAACAAATGCCCTGCTTCCAGGAAAAGCCTCTAAGCATCAGGTAACATCAAATCGTACCCCAAACCG
ACACAGGTGGTCAGGTAGAGAATACCAAGGCGCTTGAGAGAACTCGGGTGAAGGAACTAGGCAAAATGGT
GCCGTAACTTCGGGAGAAGGCACGCTGGTGTGTAGGTGAAGTCCCTGCGGATGGAGCTGAGACCAGTCGA
AGATACCAGCTGGCTGCAACTGTTTATTAAAAACACAGCACTGTGCAAACACGAAAGTGGACGTATACGG
TGTGACGCCTGCCCGGTGCCGGAAGGTTAATTGATGGGGTTATCCGTAAGGAGAAGCTCTTGATCGAAGC
CCCGGTAAACGGCGGCCGTAACTATAACGGTCCTAAGGTAGCGAAATTCCTTGTCGGGTAAGTTCCGACC
TGCACGAATGGCGTAATGATGGCCAGGCTGTCTCCACCCGAGACTCAGTGAAATTGAACTCGCTGTGAAG
ATGCAGTGTACCCGCGGCAAGACGGAAAGACCCCGTGAACCTTTACTATAGCTTGACACTGAACATTGAG
CCTTGATGTGTAGGATAGGTGGGAGGCTTTGAAGCGTGGACGCCAGTCTGCGTGGAGCCAACCTTGAAAT
ACCACCCTTTAATGTTTGATGTTCTAACGTTGGCCCCTGACCGGGGTTGCGGACAGTGTCTGGTGGGTAG
TTTGACTGGGGCGGTCTCCTCCCAAAGCGTAACGGAGGAGCACGAAGGTTAGCTAATCCTGGTCGGACAT
CAGGAGGTTAGTGCAATGGCATAAGCTAGCTTGACTGCGAGCGTGACGGCGCGAGCAGGTGCGAAAGCAG
GTCATAGTGATCCGGTGGTTCTGAATGGAAGGGCCATCGCTCAACGGATAAAAGGTACTCCGGGGATAAC
AGGCTGATACCGCCCAAGAGTTCATATCGACGGCGGTGTTTGGCACCTCGATGTCGGCTCATCACATCCT
GGGGCTGAAGTAGGTCCCAAGGGTATGGCTGTTCGCCATTTAAAGTGGTACGCGAGCTGGGTTTAGAACG
TCGTGAGACAGTTCGGTCCCTATCTGCCGTGGGCGCTGGAGAATTGAGGGGGGCTGCTCCTAGTACGAGA
GGACCGGAGTGGACGCATCACTGGTGTTCGGGTTGTCATGCCAATGGCACTGCCCGGTAGCTAAATGCGG
AAGAGATAAGTGCTGAAAGCATCTAAGCACGAAACTTGCCCCGAGATGAGTTCTCCCTGAGACT
>PSA_T53A0
ATTGCTTGACGATCATAGAGCGTTGGAACCACCTGATCCCTTCCCGAACTCAGAAGTGAAACGACGCATC
GCCGATGGTAGTGTGGGGT
>PSA_T53A1
ATTGCTTGACGATCATAGAGCGTTGGAACCACCTGATCCCTTCCCGAACTCAGAAGTGAAACGACGCATC
GCCGATGGTAGTGTGGGG
>PSA_T65A0
GCCCGGATGGCGAAATCGGTAGACGCAAGGGACTTAAAATCCCTCGGGGGTAACCCCGTGCCGGTTCGAC
CCCGGCTCCGGGCACCA
>PSA_T65A1
GCCCGGATGGCGAAATCGGTAGACGCAAGGGACTTAAAATCCCTCGGGGGTAACCCCGTGCCGGTTCGAC
CCCGGCTCCGGGCA
>PSA_T9A0
GGTCAAGTGAAGAAGCGCATACGGTGGATGCCTTGGCAGTCAGAGGCGATGAAAGACGTGGTAGCCTGCG
AAAAGCTTCGGGGAGTCGGCAAACAGACTTTGATCCGGAGATCTCTGAATGGGGGAACCCACCTAGGATA
ACCTAGGTATCTTGTACTGAATCCATAGGTGCAAGAGGCGAACCAGGGGAACTGAAACATCTAAGTACCC
TGAGGAAAAGAAATCAACCGAGATTCCCTTAGTAGTGGCGAGCGAACGGGGATTAGCCCTTAAGCTTCAT
TGATTTTAGCGGAACGCTCTGGAAAGTGCGGCCATAGTGGGTGATAGCCCCGTACGCGAAAGGATCTTTG
AAGTGAAATCGAGTAGGACGGAGCACGAGAAACTTTGTCTGAACATGGGGGGACCATCCTCCAAGGCTAA
ATACTACTGACTGACCGATAGTGAACCAGTACCGTGAGGGAAAGGCGAAAAGAACCCCGGAGAGGGGAGT
GAAATAGAACCTGAAACCGTATGCGTACAAGCAGTGGGAGCCTACTTGTTAGGTGACTGCGTACCTTTTG
TATAATGGGTCAGCGACTTATATTCAGTGGCAAGCTTAACCGTATAGGGTAGGCGTAGCGAAAGCGAGTC
TTAATAGGGCGTTTAGTCGCTGGGTATAGACCCGAAACCGGGCGATCTATCCATGAGCAGGTTGAAGGTT
AGGTAACACTGACTGGAGGACCGAACCCACTCCCGTTGAAAAGGTAGGGGATGACTTGTGGATCGGAGTG
AAAGGCTAATCAAGCTCGGAGATAGCTGGTTCTCCTCGAAAGCTATTTAGGTAGCGCCTCATGTATCACT
CTGGGGGGTAGAGCACTGTTTCGGCTAGGGGGTCATCCCGACTTACCAAACCGATGCAAACTCCGAATAC
CCAGAAGTGCCGAGCATGGGAGACACACGGCGGGTGCTAACGTCCGTCGTGAAAAGGGAAACAACCCAGA
CCGCCAGCTAAGGTCCCAAAGTTGTGGTTAAGTGGTAAACGATGTGGGAAGGCTTAGACAGCTAGGAGGT
TGGCTTAGAAGCAGCCA
>PSA_T9A3
CAAGAGGCGAACCAGGGGAACTGAAACATCTAAGTACCCTGAGGAAAAGAAATCAACCGAGATTCCCTTA
GTAGTGGCGAGCGAACGGGGATTAGCCCTTAAGCTTCATTGATTTTAGCGGAACGCTCTGGAAAGTGCGG
CCATAGTGGGTGATAGCCCCGTACGCGAAAGGATCTTTGAAGTGAAATCGAGTAGGACGGAGCACGAGAA
ACTTTGTCTGAACATGGGGGGACCATCCTCCAAGGCTAAATACTACTGACTGACCGATAGTGAACCAGTA
CCGTGAGGGAAAGGCGAAAAGAACCCCGGAGAGGGGAGTGAAATAGAACCTGAAACCGTATGCGTACAAG
CAGTGGGAGCCTACTTGTTAGGTGACTGCGTACCTTTTGTATAATGGGTCAGCGACTTATATTCAGTGGC
AAGCTTAACCGTATAGGGTAGGCGTAGCGAAAGCGAGTCTTAATAGGGCGTTTAGTCGCTGGGTATAGAC
CCGAAACCGGGCGATCTATCCATGAGCAGGTTGAAGGTTAGGTAACACTGACTGGAGGACCGAACCCACT
CCCGTTGAAAAGGTAGGGGATGACTTGTGGATCGGAGTGAAAGGCTAATCAAGCTCGGAGATAGCTGGTT
CTCCTCGAAAGCTATTTAGGTAGCGCCTCATGTATCACTCTGGGGGGTAGAGCACTGTTTCGGCTAGGGG
GTCATCCCGACTTACCAAACCGATGCAAACTCCGAATACCCAGAAGTGCCGAGCATGGGAGACACACGGC
GGGTGCTAACGTCCGTCGTGAAAAGGGAAACAACCCAGACCGCCAGCTAAGGTCCCAAAGTTGTGGTTAA
GTGGTAAACGATGTGGGAAGGCTTAGACAGCTAGGAGGTTGGCTTAGAAGCAGCCACCCTTTAAAGAAAG
CGTAATAGCTCACTAGTCGAGTCGGCCTGCGCGGAAGATGTAACGGGGCTCAAACCACACACCGAAGCTG
CGGGTGTCACGTAAGTGACGCGGTAGAGGAGCGTTCTGTAAGCCTGTGAAGGTGAGTTGAGAAGCTTGCT
GGAGGTATCAGAAGTGCGA
>SAE_T107A0
TAGACCGCCTGGGGAGTACGGCCGCAAGGTTAAAACTCAAATGAATTGACGGGGGCCCGCACAAGCGGTG
GAGCATGTGGTTTAATTCGATGCAACGCGAAGAACCTTACCTGGTCTTGACATCCACGGAAGTTTTCAGA
GATGAGAATGTGCCTTCGGGAACCGTGAGACAGGTGCTGCATGGCTGTCGTCAGCTCGTGTTGTGAAATG
TTGGGTTAAGTCCCGCAACGAGCGCAACCCTTATCCTTTGTTGCCAGCGGTTAGGCCGGGAACTCAAAGG
AGACTGCCAGTGATAAACTGGAGGAAGGTGGGGATGACGTCAAGTCATCATGGCCCTTACGACCAGGGCT
ACACACGTGCTACAATGGCGCATACAAAGAGAAGCGACCTCGC
>SAE_T107A19
GGCCGCAAGGTTAAAACTCAAATGAATTGACGGGGGCCCGCACAAGCGGTGGAGCATGTGGTTTAATTCG
ATGCAACGCGAAGAACCTTACCTGGTCTTGACATCCACAGAACTTTCCAGAGATGGACTGGTGCCTTCGG
GAACTGTGAGACAGGTGCTGCATGGCTGTCGTCAGCTCGTGTTGTGAAATGTTGGGTTAAGTCCCGCAAC
GAGCGCAACCCTTATCCTTTGTTGCCAGCGGTTAGGCCGGGAACTCAAAGGAGACTGCCAGTGATAAACT
GGAGGAAGGTGGGGATGACGTCAAGTCATCATGGCCCTTACGACCAGGGCTACACACGTGCTACAATGGC
GCATACAAAGAGAAGCGACCT
>SAE_T107A5
TAGACCGCCTGGGGAGTACGGCCGCAAGGTTAAAACTCAAATGAATTGACGGGGGCCCGCACAAGCGGTG
GAGCATGTGGTTTAATTCGATGCAACGCGAAGAACCTTACCTGGTCTTGACATCCACAGAACTTTCCAGA
GATGGATTGGTGCCTTCGGGAACTGTGAGACAGGTGCTGCATGGCTGTCGTCAGCTCGTGTTGTGAAATG
TTGGGTTAAGTCCCGCAACGAGCGCAACCCTTATCCTTTGTTGCCAGCGATTAGGTCGGGAACTCAAAGG
AGACTGCCAGTGATAAACTGGAGGAAGGTGGGGATGACGTCAAGTCATCATGGCCCTTACGACCAGGGCT
ACACACGTGCTACAATGGCGCATACAAAGAGAAGCGACCTCGC
>SAE_T118A0
GGGGCTGATTCTGGATTCGACGGGATTTGCGAAACCCAAGGTGCATGCCGAGGGGCGGTTGGCCTCGTAA
AAAGCCGCAAAAAAATAGTCGCAAACGACGAAACCTACGCTTTAGCAGCTTAATAACCTGCTTAGAGCCC
TCTCTCCCTAGCCTCCGCTCTTAGGACGGGGATCAAGAGAGGTCAAACCCAAAAGAGATCGCGCGGATGC
CCTGCCTGGGGTTGAAGCGTTAAAACGAATCAGGCTAGTCTGGTAGTGGCGTGTCCGTCCGCAGGTGCCA
GGCGAATGTAAAGACTGACTAAGCATGTAGTACCGAGGATGTAGGAATTTCGGACGCGGGTTCAACTCCC
GCCAGCTCCACCA
>SAE_T118A1
GGGGCTGATTCTGGATTCGACGGGATTTGCGAAACCCAAGGTGCATGCCGAGGGGCGGTTGGCCTCGTAA
AAAGCCGCAAAAAAATAGTCGCAAACGACGAAACCTACGCTTTAGCAGCTTAATAACCTGCTTAGAGCCC
TCTCTCCCTAGCCTCCGCTCTTAGGACGGGGATCAAGAGAGGTCAAACCCAAAAGAGATCGCGTGGATGC
CCTGCCTGGGGTTGAAGCGTTAAAACGAATCAGGCTAGTCTGGTAGTGGCGTGTCCGTCCGCAGGTGCCA
GGCGAATGTAAAGACTGACTAAGCATGTAGTACCGAGGATGTAGGAATTTCGGACGCGGGTTCAACTCCC
GCCAGCTCCACCA
>SAE_T166A0
ATTTCTCTGAGATGTTTGCAAGCGGGCCAGTCCCCTGAGCCGATATTTCATACCACAAGAATGTGGCGCT
CCGCGGTTGGTGAGCATGCTCGGTCCGTCCGAGAAGCCTTAAAACTGTGACGACACATTCACCTTGAACC
AAGGGTTCAAGGGTTACAGCCTGCGGCGGCATCTCGGAGATTCC
>SAE_T166A1
ATTTCTCTGAGATGTTTGCAAGCGGGCCAGTCCCCTGAGCCGATATTTCATACCACAAGAATGTGGCGCT
CCGCGGTTGGTGAGCATGCTCGGTTCGTCCGAGAAGCCTTAAAACTGTGACGACACATTCACCTTGAACC
AAGGGTTCAAGGGTTACAGCCTGCGGCGGCATCTCGGAGATTCC
>SAE_T182A2
TGAGTTCTCCCTGAGACTTAGAGTCTCCTGAAGGAACGTTGAAGACGACGACGTTGATAGGCCGGGTGTG
TAAGCGCAGCGATGCGTTGAGCTAACCGGTACTAATGAACCGTGAGGCTTAACCTTACAACGCCGAAG
>SAE_T182A23
TGAGTTCTCCCTGAGACTTAAAGTCTCCTGAAGGAACGTTGAAGACGACGACGTTGATAGGCCGGGTGTG
TAAGCGCAGCGATGCGTTGAGCTAACCGGTACTAATGAACCGTGAGGCTTAACCCTACAACGCCGAAG
>SAE_T182A4
ATGAGTTCTCCCTGAGACTTAGAGTCTCCTGAAGGAACGTTGAAGACGACGACGTTGATAGGCCGGGTGT
GTAAGCGCAGCGATGCGTTGAGCTAACCGGTACTAATGAACCGTGAGGCTTAACCTTACAACGCCGAAG
>SAE_T191A2
TTGTCTGGCGGCAGTAGCGCGGTGGTCCCACCTGACCCCATGCCGAACTCAGAAGTGAAACGCCGTAGCG
CCGATGGTAGTGTGGGGTCTCCCCATGCGAGAGTAGGGAACTGCCAGACATC
>SAE_T191A3
TTGCCTGGCGGCACTAGCGCGGTGGTCCCACCTGACCCCATGCCGAACTCAGAAGTGAAACGCCGTAGCG
CCGATGGTAGTGTGGGGTCTCCCCATGCGAGAGTAGGGAACTGCCAGGCATC
>SAE_T191A56
TTGCCTGGCGGCACTAGCGCGGTGGTCCCACCTGACCCCATGCCGAACTCAGAAGTGAAACGCCGTAGCG
CCGATGGTAGTGTGGGGTCTCCCCATGCGAGAGTAGGGAACTGC
>SAE_T198A0
ACGGTTATAAATCAACACATTGATTTATAAGCATGGAAATCCCCTGAGTGAAACAACGAATTGCTGTGTG
TAGTCTTTGCCCGTCTCCTACGATGGGCTTTTTTTTTA
>SAE_T208A0
TGTTGGTTCTCCCGCAACGCTACTCTGTTTACCAGGTCAGGTCCGGAAGGAAGCAGCCAAGGCAGATGAC
GCGTGTGCCGGGATGTAGCTGGCAGGG
>SAE_T20A122
TGCTGGAGGTATCAGAAGTGCGAATGCTGACATAAGTAACGATAAAGCGGGTGAAAAGCCCGCTCGCCGG
AAGACCAAGGGTTCCTGTCCAACGTTAATCGGGGCAGGGTGAGTCGACCCCTAAGGCGAGGCCGAAAGGC
GTAGTCGATGGGAAACGGGTTAATATTCCCGTACTTGGTGTTACTGCGAAGGGGGGACGGAGAAGGCTAT
GTTGGCCGGGCGACGGTTGTCCCGGTTTAAGCGTGTAGGTGTGTGTTCCAGGTAAATCCGGTTCACTTTA
ACACTGAGGCGTGACGACGAGGCACTACGGTGCTGAAGCAACAAATGCCCTGCTTCCAGGAAAAGCCTCT
AAGCATCAGGTAACACGAAATCGTACCCCAAACCGACACAGGTGGTCAGGTAGAGAATACCAAGGCGCTT
GAGAGAACTCGGGTGAAGGAACTAGGCAAAATGGTGCCGTAACTTCGGGAGAAGGCACGCTGACACGTAG
GTGAAGTGATTTACTCATGGAGCTGAAGTCAGTCGAAGATACCAGCTGGCTGCAACTGTTTATTAAAAAC
ACAGCACTGTGCAAACACGAAAGTGGACGTATACGGTGTGACGCCTGCCCGGTGCCGGAAGGTTAATTGA
TGGGGTCAGCGCAAGCGAAGCTCCTGATCGAAGCCCCGGTAAACGGCGGCCGTAACTATAACGGTCCTAA
GGTAGCGAAATTCCTTGTCGGGTAAGTTCCGACCTGCACGAATGGCGTAATGATGGCCAGGCTGTCTCCA
CCCGAGACTCAGTGAAATTGAACTCGCTGTGAAGATGCAGTGTACCCGCGGCAAGACGGAAAGACCCCGT
GAACCTTTACTATAGCTTGACACTGAACATTGAGCCTTGATGTGTAGGATAGGTGGGAGGCTTTGAAGTG
TGGACGCCAGTCTGCATGGAGCCGACCTTGAAATACCACCCTTTAATGTTTGATGTTCTAACGTGGACCC
GTAATCCGGGTTGCGGACAGTGTCTGGTGGGTAGTTTGACTGGGGCGGTCTCCTCCTAAAGAGTAACGGA
GGAGCACGAAGGTTGGCTAATCCTGGTCGGACATCAGGAGGTTAGTGCAATGGCATAAGCCAGCTTGACT
GCGAGCGTGACGGCGCGAGCAGGTGCGAAAGCAGGTCATAGTGATCCGGTGGTTCTGAATGGAAGGGCCA
TCGCTCAACGGATAAAAGGTACTCCGGGGATAACAGGCTGATACCGCCCAAGAGTTCATATCGACGGCGG
TGTTTGGCACCTCGATGTCGGCTCATCACATCCTGGGGCTGAAGTAGGTCCCAAGGGTATGGCTGTTCGC
CATTTAAAGTGGTACGCGAGCTGGGTTTAGAACGTCGTGAGACAGTTCGGTCCCTATCTGCCGTGGGCGC
TGGAGAACTGAGGGGGGCTGCTCCTAGTACGAGAGGACCGGAGTGGACGCATCACTGGTGTTCGGGTTGT
CATGCCAATGGCACTGCCCGGTAGCTAAATGCGGAAGAGATAAGTGCTGAAAGCATCTAAGCACGAAACT
TGCCCCGAGATGAGTTCTCCCTGAGACTTAGAGTCTCCTGAAGGAACGTTGAAGACGACGACGTTGATAG
GCCGGGTGTGTAAGCGCAGCGATGCGTTGAGCTAACCGGTACTAATGAACCGTGAGGCTTAACCTTAC
>SAE_T20A57
TGCTGGAGGTATCAGAAGTGCGAATGCTGACATAAGTAACGATAAAGCGGGTGAAAAGCCCGCTCGCCGG
AAGACCAAGGGTTCCTGTCCAACGTTAATCGGGGCAGGGTGAGTCGACCCCTAAGGCGAGGCCGAAAGGC
GTAGTCGATGGGAAACGGGTTAATATTCCCGTACTTGGTGTTACTGCGAAGGGGGGACGGAGAAGGCTAT
GTTGGCCGGGCGACGGTTGTCCCGGTTTAAGCGTGTAGGTGTGTGTTCCAGGTAAATCCGGTTCACTTTA
ACACTGAGGCGTGACGACGAGGCACTACGGTGCTGAAGCAACAAATGCCCTGCTTCCAGGAAAAGCCTCT
AAGCATCAGGTAACATCAAATCGTACCCCAAACCGACACAGGTGGTCAGGTAGAGAATACCAAGGCGCTT
GAGAGAACTCGGGTGAAGGAACTAGGCAAAATGGTGCCGTAACTTCGGGAGAAGGCACGCTGACACGTAG
GTGAAGTGATTTACTCATGGAGCTGAAGTCAGTCGAAGATACCAGCTGGCTGCAACTGTTTATTAAAAAC
ACAGCACTGTGCAAACACGAAAGTGGACGTATACGGTGTGACGCCTGCCCGGTGCCGGAAGGTTAATTGA
TGGGGTCAGCGCAAGCGAAGCTCCTGATCGAAGCCCCGGTAAACGGCGGCCGTAACTATAACGGTCCTAA
GGTAGCGAAATTCCTTGTCGGGTAAGTTCCGACCTGCACGAATGGCGTAATGATGGCCAGGCTGTCTCCA
CCCGAGACTCAGTGAAATTGAACTCGCTGTGAAGATGCAGTGTACCCGCGGCAAGACGGAAAGACCCCGT
GAACCTTTACTATAGCTTGACACTGAACATTGAGCCTTGATGTGTAGGATAGGTGGGAGGCTTTGAAGTG
TGGACGCCAGTCTGCATGGAGCCGACCTTGAAATACCACCCTTTAATGTTTGATGTTCTAACGTGGACCC
GTAATCCGGGTTGCGGACAGTGTCTGGTGGGTAGTTTGACTGGGGCGGTCTCCTCCTAAAGAGTAACGGA
GGAGCACGAAGGTTGGCTAATCCTGGTCGGACATCAGGAGGTTAGTGCAATGGCATAAGCCAGCTTGACT
GCGAGCGTGACGGCGCGAGCAGGTGCGAAAGCAGGTCATAGTGATCCGGTGGTTCTGAATGGAAGGGCCA
TCGCTCAACGGATAAAAGGTACTCCGGGGATAACAGGCTGATACCGCCCAAGAGTTCATATCGACGGCGG
TGTTTGGCACCTCGATGTCGGCTCATCACATCCTGGGGCTGAAGTAGGTCCCAAGGGTATGGCTGTTCGC
CATTTAAAGTGGTACGCGAGCTGGGTTTAGAACGTCGTGAGACAGTTCGGTCCCTATCTGCCGTGGGCGC
TGGAGAACTGAGGGGGGCTGCTCCTAGTACGAGAGGACCGGAGTGGACGCATCACTGGTGTTCGGGTTGT
CATGCCAATGGCACTGCCCGGTAGCTAAATGCGGAAGAGATAAGTGCTGAAAGCATCTAAGCACGAAACT
TGCCCCGAGATGAGTTCTCCCTGAGACTTAGAGTCTCCTGAAGGAACGTTGAAGACGACGACGTTGATAG
GCCGGGTGTGTAAGCGCAGCGATGCGTTGAGCTAACCGGTACTAATGAACCGTGAGGCTTAACCTTAC
>SAE_T229A0
GCGGGAGTGGCGAAATTGGTAGACGCACCAGATTTAGGTTCTGGCGCCGCAAGGTGTGCGAGTTCAAGTC
TCGCCTCCCGCACCA
>SAE_T229A1
GCGGGAGTGGCGAAATTGGTAGACGCACCAGATTTAGGTTCTGGCGCCGCAAGGTGTGCGAGTTCAAGTC
TCGCCTCCCGCACCT
>SAE_T22A275
TTTAAATTGAAGAGTTTGATCATGGCTCAGATTGAACGCTGGCGGCAGGCCTAACACATGCAAGTCGAAC
GGTAACAGGAAGCAGCTTGCTGCTTTGCTGACGAGTGGCGGACGGGTGAGTAATGTCTGGGAAACTGCCT
GATGGAGGGGGATAACTACTGGAAACGGTGGCTAATACCGCATAACGTCGCAAGACCAAAGAGGGGGACC
TTCGGGCCTCTTGCCATCAGATGTGCCCAGATGGGATTAGCTTGTTGGTGAGGTAACGGCTCACCAAGGC
GACGATCCCTAGCTGGTCTGAGAGGATGACCAGCCACACTGGAACTGAGACACGGTCCAGACTCCTACGG
GAGGCAGCAGTGGGGAATATTGCACAATGGGCGCAAGCCTGATGCAGCCATGCCGCGTGTATGAAGAAGG
CCTTCGGGTTGTAAAGTACTTTCAGCGGGGAGGAAGGTGTTGTGGTTAATAACCGCAGCAATTGACGTTA
CCCGCAGAAGAAGCACCGGCTAACTCCGTGCCAGCAGCCGCGGTAATACGGAGGGTGCAAGCGTTAATCG
GAATTACTGGGCGTAAAGCGCACGCAGGCGGTCTGTCAAGTCGGATGTGAAATCCCCGGGCTCAACCTGG
GAACTGCATTCGAAACTGGCAGGCTTGAGTCTTGTAGAGGGGGGTAGAATTCCAGGTGTAGCGGTGAAAT
GCGTAGAGATCTGGAGGAATACCGGTGGCGAAGGCGGCCCCCTGGACAAAGACTGACGCTCAGGTGCGAA
AGCGTGGGGAGCAAACAGGATTAGATACCCTGGTAGTCCACGCCGTAAACGATGTCTACTTGGAGGTTGT
GCCCTTGAGGCGTGGCTTCCGGAGCTAACGCGTTAAGTAGACCGCCTGGGGAGTACGGCCGCAAGGTTAA
AACTCAAATGAATTGACGGGGGCCCGCACAAGCGGTGGAGCATGTGGTTTAATTCGATGCAACGCGAAGA
ACCTTACCTGGTCTTGACATCCACAGAACTTTCCAGAGATGGATTGGTGCCTTCGGGAACTGTGAGACAG
GTGCTGCATGGCTGTCGTCAGCTCGTGTTGTGAAATGTTGGGTTAAGTCCCGCAACGAGCGCAACCCTTA
TCCTTTGTTGCCAGCGGTCCGGCCGGGAACTCAAAGGAGACTGCCAGTGATAAACTGGAGGAAGGTGGGG
ATGACGTCAAGTCATCATGGCCCTTACGACCAGGGCTACACACGTGCTACAATGGCGCATACAAAGAGAA
GCGACCTCGCGAGAGCAAGCGGACCTCATAAAGTGCGTCGTAGTCCGGATTGGAGTCTGCAACTCGACTC
CATGAAGTCGGAATCGCTAGTAATCGTGGATCAGAATGCCACGGTGAATACGTTCCCGGGCCTTGTACAC
ACCGCCCGTCACACCATGGGAGTGGGTTGCAAAAGAAGTAGGTAGCTTAACCTTCGGGGGGGCGCTTACC
ACTTTGTGATTCATGACTGGGGTGAAGTCGTAACAAGGTAACCGTAGGGGAACCTGCGGTTGGATCACCT
CCTTACC
>SAE_T22A32
TTTAAATTGAAGAGTTTGATCATGGCTCAGATTGAACGCTGGCGGCAGGCCTAACACATGCAAGTCGAAC
GGTAACAGGAAGCAGCTTGCTGCTTTGCTGACGAGTGGCGGACGGGTGAGTAATGTCTGGGAAACTGCCT
GATGGAGGGGGATAACTACTGGAAACGGTGGCTAATACCGCATAACGTCGCAAGACCAAAGAGGGGGACC
TTCGGGCCTCTTGCCATCAGATGTGCCCAGATGGGATTAGCTTGTTGGTGAGGTAACGGCTCACCAAGGC
GACGATCCCTAGCTGGTCTGAGAGGATGACCAGCCACACTGGAACTGAGACACGGTCCAGACTCCTACGG
GAGGCAGCAGTGGGGAATATTGCACAATGGGCGCAAGCCTGATGCAGCCATGCCGCGTGTATGAAGAAGG
CCTTCGGGTTGTAAAGTACTTTCAGCGGGGAGGAAGGTGTTGTGGTTAATAACCGCAGCAATTGACGTTA
CCCGCAGAAGAAGCACCGGCTAACTCCGTGCCAGCAGCCGCGGTAATACGGAGGGTGCAAGCGTTAATCG
GAATTACTGGGCGTAAAGCGCACGCAGGCGGTCTGTCAAGTCGGATGTGAAATCCCCGGGCTCAACCTGG
GAACTGCATTCGAAACTGGCAGGCTTGAGTCTTGTAGAGGGGGGTAGAATTCCAGGTGTAGCGGTGAAAT
GCGTAGAGATCTGGAGGAATACCGGTGGCGAAGGCGGCCCCCTGGACAAAGACTGACGCTCAGGTGCGAA
AGCGTGGGGAGCAAACAGGATTAGATACCCTGGTAGTCCACGCCGTAAACGATGTCTACTTGGAGGTTGT
GCCCTTGAGGCGTGGCTTCCGGAGCTAACGCGTTAAGTAGACCGCCTGGGGAGTACGGCCGCAAGGTTAA
AACTCAAATGAATTGACGGGGGCCCGCACAAGCGGTGGAGCATGTGGTTTAATTCGATGCAACGCGAAGA
ACCTTACCTGGTCTTGACATCCACAGAAGAATCCAGAGATGGATTTGTGCCTTCGGGAACTGTGAGACAG
GTGCTGCATGGCTGTCGTCAGCTCGTGTTGTGAAATGTTGGGTTAAGTCCCGCAACGAGCGCAACCCTTA
TCCTTTGTTGCCAGCGGTTAGGCCGGGAACTCAAAGGAGACTGCCAGTGATAAACTGGAGGAAGGTGGGG
ATGACGTCAAGTCATCATGGCCCTTACGACCAGGGCTACACACGTGCTACAATGGCGCATACAAAGAGAA
GCGACCTCGCGAGAGCAAGCGGACCTCATAAAGTGCGTCGTAGTCCGGATTGGAGTCTGCAACTCGACTC
CATGAAGTCGGAATCGCTAGTAATCGTGGATCAGAATGCCACGGTGAATACGTTCCCGGGCCTTGTACAC
ACCGCCCGTCACACCATGGGAGTGGGTTGCAAAAGAAGTAGGTAGCTTAACCTTCGGGAGGGCGCTTACC
ACTTTGTGATTCATGACTGGGGTGAAGTCGTAACAAGGTAACCGTAGGGGAACCTGCGGTTGGATCACCT
CCTTACC
>SAE_T22A60
GCTGACGAGTGGCGGACGGGTGAGTAATGTCTGGGAAACTGCCTGATGGAGGGGGATAACTACTGGAAAC
GGTGGCTAATACCGCATAACGTCGCAAGACCAAAGAGGGGGACCTTCGGGCCTCTTGCCATCAGATGTGC
CCAGATGGGATTAGCTAGTTGGTGAGGTAACGGCTCACCAAGGCGACGATCCCTAGCTGGTCTGAGAGGA
TGACCAGCCACACTGGAACTGAGACACGGTCCAGACTCCTACGGGAGGCAGCAGTGGGGAATATTGCACA
ATGGGCGCAAGCCTGATGCAGCCATGCCGCGTGTATGAAGAAGGCCTTCGGGTTGTAAAGTACTTTCAGC
GGGGAGGAAGGTGTTGTGGTTAATAACCGCAGCAATTGACGTTACCCGCAGAAGAAGCACCGGCTAACTC
CGTGCCAGCAGCCGCGGTAATACGGAGGGTGCAAGCGTTAATCGGAATTACTGGGCGTAAAGCGCACGCA
GGCGGTCTGTCAAGTCGGATGTGAAATCCCCGGGCTCAACCTGGGAACTGCATTCGAAACTGGCAGGCTT
GAGTCTTGTAGAGGGGGGTAGAATTCCAGGTGTAGCGGTGAAATGCGTAGAGATCTGGAGGAATACCGGT
GGCGAAGGCGGCCCCCTGGACAAAGACTGACGCTCAGGTGCGAAAGCGTGGGGAGCAAACAGGATTAGAT
ACCCTGGTAGTCCACGCCGTAAACGATGTCTACTTGGAGGTTGTGCCCTTGAGGCGTGGCTTCCGGAGCT
AACGCGTTAAGTAGACCGCCTGGGGAGTACGGCCGCAAGGTTAAAACTCAAATGAATTGACGGGGGCCCG
CACAAGCGGTGGAGCATGTGGTTTAATTCGATGCAACGCGAAGAACCTTACCTGGTCTTGACATCCACAG
AACTTTCCAGAGATGGATTGGTGCCTTCGGGAACTGTGAGACAGGTGCTGCATGGCTGTCGTCAGCTCGT
GTTGTGAAATGTTGGGTTAAGTCCCGCAACGAGCGCAACCCTTATCCTTTGTTGCCAGCGATTAGGTCGG
GAACTCAAAGGAGACTGCCAGTGATAAACTGGAGGAAGGTGGGGATGACGTCAAGTCATCATGGCCCTTA
CGACCAGGGCTACACACGTGCTACAATGGCGCATACAAAGAGAAGCGACCTCGCGAGAGCAAGCGGACCT
CATAAAGTGCGTCGTAGTCCGGATTGGAGTCTGCAACTCGACTCCATGAAGTCGGAATCGCTAGTAATCG
TGGATCAGAATGCCACGGTGAATACGTTCCCGGGCCTTGTACACACCGCCCGTCACACCATGGGAGTGGG
TTGCAAAAGAAGTAGGTAGCTTAACCTTCGGGAGGGCGCTTACCACTTTGTGATTCATGACTGGGGTGAA
GTCGTAACAAGGTAACCGTAGGGGAACCTGCGGTTGGATCACCTCCTTACCTTAAAGAA
>SAE_T22A61
TTTAAATTGAAGAGTTTGATCATGGCTCAGATTGAACGCTGGCGGCAGGCCTAACACATGCAAGTCGAAC
GGTAACAGGAAGCAGCTTGCTGCTTCGCTGACGAGTGGCGGACGGGTGAGTAATGTCTGGGAAACTGCCT
GATGGAGGGGGATAACTACTGGAAACGGTGGCTAATACCGCATAACGTCGCAAGACCAAAGAGGGGGACC
TTCGGGCCTCTTGCCATCAGATGTGCCCAGATGGGATTAGCTAGTTGGTGAGGTAACGGCTCACCAAGGC
GACGATCCCTAGCTGGTCTGAGAGGATGACCAGCCACACTGGAACTGAGACACGGTCCAGACTCCTACGG
GAGGCAGCAGTGGGGAATATTGCACAATGGGCGCAAGCCTGATGCAGCCATGCCGCGTGTATGAAGAAGG
CCTTCGGGTTGTAAAGTACTTTCAGCGGGGAGGAAGGTGTTGTGGTTAATAACCGCAGCAATTGACGTTA
CCCGCAGAAGAAGCACCGGCTAACTCCGTGCCAGCAGCCGCGGTAATACGGAGGGTGCAAGCGTTAATCG
GAATTACTGGGCGTAAAGCGCACGCAGGCGGTCTGTCAAGTCGGATGTGAAATCCCCGGGCTCAACCTGG
GAACTGCATTCGAAACTGGCAGGCTTGAGTCTTGTAGAGGGGGGTAGAATTCCAGGTGTAGCGGTGAAAT
GCGTAGAGATCTGGAGGAATACCGGTGGCGAAGGCGGCCCCCTGGACAAAGACTGACGCTCAGGTGCGAA
AGCGTGGGGAGCAAACAGGATTAGATACCCTGGTAGTCCACGCCGTAAACGATGTCTACTTGGAGGTTGT
GCCCTTGAGGCGTGGCTTCCGGAGCTAACGCGTTAAGTAGACCGCCTGGGGAGTACGGCCGCAAGGTTAA
AACTCAAATGAATTGACGGGGGCCCGCACAAGCGGTGGAGCATGTGGTTTAATTCGATGCAACGCGAAGA
ACCTTACCTGGTCTTGACATCCACAGAACTTTCCAGAGATGGATTGGTGCCTTCGGGAACTGTGAGACAG
GTGCTGCATGGCTGTCGTCAGCTCGTGTTGTGAAATGTTGGGTTAAGTCCCGCAACGAGCGCAACCCTTA
TCCTTTGTTGCCAGCGATTAGGTCGGGAACTCAAAGGAGACTGCCAGTGATAAACTGGAGGAAGGTGGGG
ATGACGTCAAGTCATCATGGCCCTTACGACCAGGGCTACACACGTGCTACAATGGCGCATACAAAGAGAA
GCGACCTCGCGAGAGCAAGCGGACCTCATAAAGTGCGTCGTAGTCCGGATTGGAGTCTGCAACTCGACTC
CATGAAGTCGGAATCGCTAGTAATCGTGGATCAGAATGCCACGGTGAATACGTTCCCGGGCCTTGTACAC
ACCGCCCGTCACACCATGGGAGTGGGTTGCAAAAGAAGTAGGTAGCTTAACCTTCGGGAGGGCGCTTACC
ACTTTGTGATTCATGACTGGGGTGAAGTCGTAACAAGGTAACCGTAGGGGAACCTGCGGTTGGATCACCT
CCTTACC
>SAE_T276A1
GCTGGTTTAGCTCCAATGGTAGAGCAGTCGCCTTGTAAGCGAATGGGTAGCGGTTCAAGTCCGTTAACCA
GCACCA
>SAE_T276A6
GCTGGTTTAGCTCCAATGGTAGAGCAGTCGCCTTGTAAGCGAATGGGTAGCGGTTCAACTCCGTTAACCA
GCACCA
>SAE_T45A0
GCTGACGAGTGGCGGACGGGTGAGTAATGTCTGGGAAACTGCCTGATGGAGGGGGATAACTACTGGAAAC
GGTGGCTAATACCGCATAACGTCGCAAGACCAAAGAGGGGGACCTTCGGGCCTCTTGCCATCAGATGTGC
CCAGATGGGATTAGCTTGTTGGTGAGGTAACGGCTCACCAAGGCGACGATCCCTAGCTGGTCTGAGAGGA
TGACCAGCCACACTGGAACTGAGACACGGTCCAGACTCCTACGGGAGGCAGCAGTGGGGAATATTGCACA
ATGGGCGCAAGCCTGATGCAGCCATGCCGCGTGTATGAAGAAGGCCTTCGGGTTGTAAAGTACTTTCAGC
GGGGAGGAAGGTGTTGTGGTTAATAACCGCAGCAATTGACGTTACCCGCAGAAGAAGCACCGGCTAACTC
CGTGCCAGCAGCCGCGGTAATACGGAGGGTGCAAGCGTTAATCGGAATTACTGGGCGTAAAGCGCACGCA
GGCGGTCTGTCAAGTCGGATGTGAAATCCCCGGGCTCAACCTGGGAACTGCATTCGAAACTGGCAGGCTT
GAGTCTTGTAGAGGGGGGTAGAATTCCAGGTGTAGCGGTGAAATGCGTAGAGATCTGGAGGAATACCGGT
GGCGAAGGCGGCCCCCTGGACAAAGACTGACGCTCAGGTGCGAAAGCGTGGGGAGCAAACAGGATTAGAT
ACCCTGGTAGTCCACGCCGTAAACGATGTCTACTTGGAGGTTGTGCCCTTGAGGCGTGGCTTCCGGAGCT
AACGCGTTAAGTAGACCGCCTGGGGAGTACGGCCGCAAGGTTAAAACTCAAATGAATTGACGGGGGCCCG
CACAAGCGGTGGAGCATGTGGTTTAATTCGATGCAACGCGAAGAACCTTACCTGGTCTTGACATCCAC
>SAE_T45A14
TTTAAATTGAAGAGTTTGATCATGGCTCAGATTGAACGCTGGCGGCAGGCCTAACACATGCAAGTCGAAC
GGTAACAGGAAGCAGCTTGCTGCTTCGCTGACGAGTGGCGGACGGGTGAGTAATGTCTGGGAAACTGCCT
GATGGAGGGGGATAACTACTGGAAACGGTGGCTAATACCGCATAACGTCGCAAGACCAAAGAGGGGGACC
TTCGGGCCTCTTGCCATCAGATGTGCCCAGATGGGATTAGCTAGTTGGTGAGGTAACGGCTCACCAAGGC
GACGATCCCTAGCTGGTCTGAGAGGATGACCAGCCACACTGGAACTGAGACACGGTCCAGACTCCTACGG
GAGGCAGCAGTGGGGAATATTGCACAATGGGCGCAAGCCTGATGCAGCCATGCCGCGTGTATGAAGAAGG
CCTTCGGGTTGTAAAGTACTTTCAGCGGGGAGGAAGGTGTTGTGGTTAATAACCGCAGCAATTGACGTTA
CCCGCAGAAGAAGCACCGGCTAACTCCGTGCCAGCAGCCGCGGTAATACGGAGGGTGCAAGCGTTAATCG
GAATTACTGGGCGTAAAGCGCACGCAGGCGGTCTGTCAAGTCGGATGTGAAATCCCCGGGCTCAACCTGG
GAACTGCATTCGAAACTGGCAGGCTTGAGTCTTGTAGAGGGGGGTAGAATTCCAGGTGTAGCGGTGAAAT
GCGTAGAGATCTGGAGGAATACCGGTGGCGAAGGCGGCCCCCTGGACAAAGACTGACGCTCAGGTGCGAA
AGCGTGGGGAGCAAACAGGATTAGATACCCTGGTAGTCCACGCCGTAAACGATGTCTACTTGGAGGTTGT
GCCCTTGAGGCGTGGCTTCCGGAGCTAACGCGTTAAGTAGACCGCCTGGGGAGTACGGCCGCAAGGTTAA
AACTCAAATGAATTGACGGGGGCCCGCACAAGCGGTGGAGCATGTGGTTTAATTCGATGCAACGCGAAGA
ACCTTACCTGGTCTTGACATCCACAGAA
>SAE_T5A21
GGTTAAGCGACTAAGCGTACACGGTGGATGCCCTGGCAGTCAGAGGCGATGAAGGGCGTGCTAATCTGCG
ATAAGCGCCGGTAAGGTGATATGAACCGTTATAACCGGCGATACCCGAATGGGGAAACCCAGTGTGATTC
GTCACACTATCATTAACTGAATCCATAGGTTAATGAGGCGAACCGGGGGAACTGAAACATCTAAGTACCC
CGAGGAAAAGAAATCAACCGAGATTCCCCCAGTAGCGGCGAGCGAACGGGGAGGAGCCCAGAGCCTGAAT
CAGCATGTGTGTTAGTGGAAGCGTCTGGAAAGGCGCGCGATACAGGGTGACAGCCCCGTACACAAAAGCG
CATGTGCTGTGAGCTCGATGAGTAGGGCGGGACACGTGGTATCCTGTCTGAATATGGGGGGACCATCCTC
CAAGGCTAAATACTCCTGACTGACCGATAGTGAACCAGTACCGTGAGGGAAAGGCGAAAAGAACCCCGGC
GAGGGGAGTGAAAAAGAACCTGAAACCGTGTACGTACAAGCAGTGGGAGCACCCTTCGGGGTGTGACTGC
GTACCTTTTGTATAATGGGTCAGCGACTTATATTCTGTAGCAAGGTTAACCGTATAGGGGAGCCGGAGGG
AAACCGAGTCTTAACCGGGCGTTAAGTTGCAGGGTATAGACCCGAAACCCGGTGATCTAGCCATGGGCAG
GTTGAAGGTTGGGTAACACTAACTGGAGGACCGAACCGACTAATGTTGAAAAATTAGCGGATGACCTGTG
GCTGGGGGTGAAAGGCCAATCAAACCGGGAGATAGCTGGTTCTCCCCGAAAGCTATTTAGGTAGCGCCTC
GTGAATTCATCTCCGGGGGTAGAGCACTGTTTCGGCTAGGGGGCCATCCCGGCTTACCAACCCGATGCAA
ACTGCGAATACCGGAGAATGTTATCACGGGAGACACACGGCGGGTGCTAACGTCCGTCGTGAAGAGGGAA
ACAACCCAGACCGCCAGCTAAGGTCCCAAAGTCATGGTTAAGTGGGAAACGATGTGGGAAGGCCCAGACA
GCCAGGATGTTGGCTTAGAAGCAGCCATCATTTAAAGAAAGCGTAATAGCTCACTGGTCGAGTCGGCCTG
CGCGGAAGATGTAACGGGGCTAAACCATGCACCGAAGCTGCGGCAGCGAACGTATCACCCAAGACAACTT
TACGGAGTTGACGATTGACGGAGCGAAGCGACGTCAAAGCGTTCATTAAAGTCGAGTTGGCTTAGGGATA
CGTTCGTTGGGTAGGGGAGCGTTCTGTAAGCCTGTGAAGGTGTGTCGTGAGGCATGCTGGAGGTATCAGA
AGTGCGAATGCTGACATAAGTAACGATAAAGCGGGTGAAAAGCCCGCTCGCCGGAAGACCAAGGGTTCCT
GTCCAACGTTAATCGGGGCAGGGTGAGTCGACCCCTAAGGCGAGGCCGAAAGGCGTAGTCGATGGGAAAC
GGGTTAATATTCCCGTACTTGGTGTTACTGCGAAGGGGGGACGGAGAAGGCTATGTTGGCCGGGCGACGG
TTGTCCCGGTTTAAGCGTGTAGGTGTGTGTTCCAGGTAAATCCGGTTCACTTTAACACTGAGGCGTGACG
ACGAGGCACTACGGTGCTGAAGCAACAAATGCCCTGCTTCCAGGAAAAGCCTCTAAGCATCAGGTAACAC
GAAATCGTACCCCAAACCGACACAGGTGGTCAGGTAGAGAATACCAAGGCGCTTGAGAGAACTCGGGTGA
AGGAACTAGGCAAAATGGTGCCGTAACTTCGGGAGAAGGCACGCTGACACGTAGGTGAAGTGATTTACTC
ATGGAGCTGAAGTCAGTCGAAGATACCAGCTGGCTGCAACTGTTTATTAAAAACACAGCACTGTGCAAAC
ACGAAAGTGGACGTATACGGTGTGACGCCTGCCCGGTGCCGGAAGGTTAATTGATGGGGTCAGCGCAAGC
GAAGCTCCTGATCGAAGCCCCGGTAAACGGCGGCCGTAACTATAACGGTCCTAAGGTAGCGAAATTCCTT
GTCGGGTAAGTTCCGACCTGCACGAATGGCGTAATGATGGCCAGGCTGTCTCCACCCGAGACTCAGTGAA
ATTGAACTCGCTGTGAAGATGCAGTGTACCCGCGGCAAGACGGAAAGACCCCGTGAACCTTTACTATAGC
TTGACACTGAACATTGAGCCTTGATGTGTAGGATAGGTGGGAGGCTTTGAAGTGTGGACGCCAGTCTGCA
TGGAGCCGACCTTGAAATACCACCCTTTAATGTTTGATGTTCTAACGTGGACCCGTAATCCGGGTTGCGG
ACAGTGTCTGGTGGGTAGTTTGACTGGGGCGGTCTCCTCCTAAAGAGTAACGGAGGAGCACGAAGGTTGG
CTAATCCTGGTCGGACATCAGGAGGTTAGTGCAATGGCATAAGCCAGCTTGACTGCGAGCGTGACGGCGC
GAGCAGGTGCGAAAGCAGGTCATAGTGATCCGGTGGTTCTGAATGGAAGGGCCATCGCTCAACGGATAAA
AGGTACTCCGGGGATAACAGGCTGATACCGCCCAAGAGTTCATATCGACGGCGGTGTTTGGCACCTCGAT
GTCGGCTCATCACATCCTGGGGCTGAAGTAGGTCCCAAGGGTATGGCTGTTCGCCATTTAAAGTGGTACG
CGAGCTGGGTTTAGAACGTCGTGAGACAGTTCGGTCCCTATCTGCCGTGGGCGCTGGAGAACTGAGGGGG
GCTGCTCCTAGTACGAGAGGACCGGAGTGGACGCATCACTGGTGTTCGGGTTGTCATGCCAATGGCACTG
CCCGGTAGCTAAATGCGGAAGAGATAAGTGCTGAAAGCATCTAAGCACGAAACTTGCCCCGAGATGAGTT
CTCCCTGAGACTTAGAGTCTCCTGAAGGAACGTTGAAGACGACGACGTTGATAGGCCGGGTGTGTAAGCG
CAGCGATGCGTTGAGCTAACCGGTACTAATGAACCGTGAGGCTTAACCTTAC
>SAE_T5A27
GGTTAAGCGACTAAGCGTACACGGTGGATGCCCTGGCAGTCAGAGGCGATGAAGGGCGTGCTAATCTGCG
ATAAGCGCCGGTAAGGTGATATGAACCGTTATAACCGGCGATACCCGAATGGGGAAACCCAGTGTGATTC
GTCACACTATCATTAACTGAATCCATAGGTTAATGAGGCGAACCGGGGGAACTGAAACATCTAAGTACCC
CGAGGAAAAGAAATCAACCGAGATTCCCCCAGTAGCGGCGAGCGAACGGGGAGGAGCCCAGAGCCTGAAT
CAGCATGTGTGTTAGTGGAAGCGTCTGGAAAGGCGCGCGATACAGGGTGACAGCCCCGTACACAAAAGCG
CATGTGCTGTGAGCTCGATGAGTAGGGCGGGACACGTGGTATCCTGTCTGAATATGGGGGGACCATCCTC
CAAGGCTAAATACTCCTGACTGACCGATAGTGAACCAGTACCGTGAGGGAAAGGCGAAAAGAACCCCGGC
GAGGGGAGTGAAAAAGAACCTGAAACCGTGTACGTACAAGCAGTGGGAGCACCCTTCGGGGTGTGACTGC
GTACCTTTTGTATAATGGGTCAGCGACTTATATTCTGTAGCAAGGTTAACCGTATAGGGGAGCCGGAGGG
AAACCGAGTCTTAATTGGGCGTTAAGTTGCAGGGTATAGACCCGAAACCCGGTGATCTAGCCATGGGCAG
GTTGAAGGTTGGGTAACACTAACTGGAGGACCGAACCGACTAATGTTGAAAAATTAGCGGATGACCTGTG
GCTGGGGGTGAAAGGCCAATCAAACCGGGAGATAGCTGGTTCTCCCCGAAAGCTATTTAGGTAGCGCCTC
GTGAATTCATCTCCGGGGGTAGAGCACTGTTTCGGCTAGGGGGCCATCCCGGCTTACCAACCCGATGCAA
ACTGCGAATACCGGAGAATGTTATCACGGGAGACACACGGCGGGTGCTAACGTCCGTCGTGAAGAGGGAA
ACAACCCAGACCGCCAGCTAAGGTCCCAAAGTCATGGTTAAGTGGGAAACGATGTGGGAAGGCCCAGACA
GCCAGGATGTTGGCTTAGAAGCAGCCATCATTTAAAGAAAGCGTAATAGCTCACTGGTCGAGTCGGCCTG
CGCGGAAGATGTAACGGGGCTAAACCATGCACCGAAGCTGCGGCAGCGAACGTATCACCCAAGACAACTT
TACGGAGTTGACGATTGACGGAGCGAAGCGACGTCAAAGCGTTCATTAAAGTCGAGTTGGCTTAGGGATA
CGTTCGTTGGGTAGGGGAGCGTTCTGTAAGCCTGTGAAGGTGTGTCGTGAGGCATGCTGGAGGTATCAGA
AGTGCGAATGCTGACATAAGTAACGATAAAGCGGGTGAAAAGCCCGCTCGCCGGAAGACCAAGGGTTCCT
GTCCAACGTTAATCGGGGCAGGGTGAGTCGACCCCTAAGGCGAGGCCGAAAGGCGTAGTCGATGGGAAAC
GGGTTAATATTCCCGTACTTGGTGTTACTGCGAAGGGGGGACGGAGAAGGCTATGTTGGCCGGGCGACGG
TTGTCCCGGTTTAAGCGTGTAGGTGTGTGTTCCAGGTAAATCCGGTTCACTTTAACACTGAGGCGTGACG
ACGAGGCACTACGGTGCTGAAGCAACAAATGCCCTGCTTCCAGGAAAAGCCTCTAAGCATCAGGTAACAC
GAAATCGTACCCCAAACCGACACAGGTGGTCAGGTAGAGAATACCAAGGCGCTTGAGAGAACTCGGGTGA
AGGAACTAGGCAAAATGGTGCCGTAACTTCGGGAGAAGGCACGCTGACACGTAGGTGAAGTGATTTACTC
ATGGAGCTGAAGTCAGTCGAAGATACCAGCTGGCTGCAACTGTTTATTAAAAACACAGCACTGTGCAAAC
ACGAAAGTGGACGTATACGGTGTGACGCCTGCCCGGTGCCGGAAGGTTAATTGATGGGGTCAGCGCAAGC
GAAGCTCCTGATCGAAGCCCCGGTAAACGGCGGCCGTAACTATAACGGTCCTAAGGTAGCGAAATTCCTT
GTCGGGTAAGTTCCGACCTGCACGAATGGCGTAATGATGGCCAGGCTGTCTCCACCCGAGACTCAGTGAA
ATTGAACTCGCTGTGAAGATGCAGTGTACCCGCGGCAAGACGGAAAGACCCCGTGAACCTTTACTATAGC
TTGACACTGAACATTGAGCCTTGATGTGTAGGATAGGTGGGAGGCTTTGAAGTGTGGACGCCAGTCTGCA
TGGAGCCGACCTTGAAATACCACCCTTTAATGTTTGATGTTCTAACGTGGACCCGTAATCCGGGTTGCGG
ACAGTGTCTGGTGGGTAGTTTGACTGGGGCGGTCTCCTCCTAAAGAGTAACGGAGGAGCACGAAGGTTGG
CTAATCCTGGTCGGACATCAGGAGGTTAGTGCAATGGCATAAGCCAGCTTGACTGCGAGCGTGACGGCGC
GAGCAGGTGCGAAAGCAGGTCATAGTGATCCGGTGGTTCTGAATGGAAGGGCCATCGCTCAACGGATAAA
AGGTACTCCGGGGATAACAGGCTGATACCGCCCAAGAGTTCATATCGACGGCGGTGTTTGGCACCTCGAT
GTCGGCTCATCACATCCTGGGGCTGAAGTAGGTCCCAAGGGTATGGCTGTTCGCCATTTAAAGTGGTACG
CGAGCTGGGTTTAGAACGTCGTGAGACAGTTCGGTCCCTATCTGCCGTGGGCGCTGGAGAACTGAGGGGG
GCTGCTCCTAGTACGAGAGGACCGGAGTGGACGCATCACTGGTGTTCGGGTTGTCATGCCAATGGCACTG
CCCGGTAGCTAAATGCGGAAGAGATAAGTGCTGAAAGCATCTAAGCACGAAACTTGCCCCGAGATGAGTT
CTCCCTGAGACTTAGAGTCTCCTGAAGGAACGTTGAAGACGACGACGTTGATAGGCCGGGTGTGTAAGCG
CAGCGATGCGTTGAGCTAACCGGTACTAATGAACCGTGAGGCTTAACCTTAC
>SAE_T6A5
GTGACTGCGTACCTTTTGTATAATGGGTCAGCGACTTATATTCTGTAGCAAGGTTAACCGTATAGGGGAG
CCGGAGGGAAACCGAGTCTTAACCGGGCGTTAAGTTGCAGGGTATAGACCCGAAACCCGGTGATCTAGCC
ATGGGCAGGTTGAAGGTTGGGTAACACTAACTGGAGGACCGAACCGACTAATGTTGAAAAATTAGCGGAT
GACCTGTGGCTGGGGGTGAAAGGCCAATCAAACCGGGAGATAGCTGGTTCTCCCCGAAAGCTATTTAGGT
AGCGCCTCGTGAATTCATCTCCGGGGGTAGAGCACTGTTTCGGCTAGGGGGCCATCCCGGCTTACCAACC
CGATGCAAACTGCGAATACCGGAGAATGTTATCACGGGAGACACACGGCGGGTGCTAACGTCCGTCGTGA
AGAGGGAAACAACCCAGACCGCCAGCTAAGGTCCCAAAGTCATGGTTAAGTGGGAAACGATGTGGGAAGG
CCCAGACAGCCAGGATGTTGGCTTAGAAGCAGCCATCATTTAAAGAAAGCGTAATAGCTCACTGGTCGAG
TCGGCCTGCGCGGAAGATGTAACGGGGCTAAACCATGCACCGAAGCTGCGGCAGCGAACGTATCACCCAA
GACAACTTTACGGAGTTGACGATTGACGGAGCGAAGCGACGTCAAAGCGTTCATTAAAGTCGAGTTGGCT
TAGGGATACGTTCGTTGGGTAGGGGAGCGTTCTGTAAGCCTGTGAAGGTGTGTCGTGAGGCATGCTGGAG
GTATCAGAAGTGCGAATGCTGACATAAGTAACGATAAAGCGGGTGAAAAGCCCGCTCGCCGGAAGACCAA
GGGTTCCTGTCCAACGTTAATCGGGGCAGGGTGAGTCGACCCCTAAGGCGAGGCCGAAAGGCGTAGTCGA
TGGGAAACGGGTTAATATTCCCGTACTTGGTGTTACTGCGAAGGGGGGACGGAGAAGGCTATGTTGGCCG
GGCGACGGTTGTCCCGGTTTAAGCGTGTAGGTGTGTGTTCCAGGTAAATCCGGTTCACTTTAACACTGAG
GCGTGACGACGAGGCACTACGGTGCTGAAGCAACAAATGCCCTGCTTCCAGGAAAAGCCTCTAAGCATCA
GGTAACACGAAATCGTACCCCAAACCGACACAGGTGGTCAGGTAGAGAATACCAAGGCGCTTGAGAGAAC
TCGGGTGAAGGAACTAGGCAAAATGGTGCCGTAACTTCGGGAGAAGGCACGCTGACACGTAGGTGAAGTG
ATTTACTCATGGAGCTGAAGTCAGTCGAAGATACCAGCTGGCTGCAACTGTTTATTAAAAACACAGCACT
GTGCAAACACGAAAGTGGACGTATACGGTGTGACGCCTGCCCGGTGCCGGAAGGTTAATTGATGGGGTCA
GCGCAAGCGAAGCTCCTGATCGAAGCCCCGGTAAACGGCGGCCGTAACTATAACGGTCCTAAGGTAGCGA
AATTCCTTGTCGGGTAAGTTCCGACCTGCACGAATGGCGTAATGATGGCCAGGCTGTCTCCACCCGAGAC
TCAGTGAAATTGAACTCGCTGTGAAGATGCAGTGTACCCGCGGCAAGACGGAAAGACCCCGTGAACCTTT
ACTATAGCTTGACACTGAACATTGAGCCTTGATGTGTAGGATAGGTGGGAGGCTTTGAAGTGTGGACGCC
AGTCTGCATGGAGCCGACCTTGAAATACCACCCTTTAATGTTTGATGTTCTAACGTGGACCCGTAATCCG
GGTTGCGGACAGTGTCTGGTGGGTAGTTTGACTGGGGCGGTCTCCTCCTAAAGAGTAACGGAGGAGCACG
AAGGTTGGCTAATCCTGGTCGGACATCAGGAGGTTAGTGCAATGGCATAAGCCAGCTTGACTGCGAGCGT
GACGGCGCGAGCAGGTGCGAAAGCAGGTCATAGTGATCCGGTGGTTCTGAATGGAAGGGCCATCGCTCAA
CGGATAAAAGGTACTCCGGGGATAACAGGCTGATACCGCCCAAGAGTTCATATCGACGGCGGTGTTTGGC
ACCTCGATGTCGGCTCATCACATCCTGGGGCTGAAGTAGGTCCCAAGGGTATGGCTGTTCGCCATTTAAA
GTGGTACGCGAGCTGGGTTTAGAACGTCGTGAGACAGTTCGGTCCCTATCTGCCGTGGGCGCTGGAGAAC
TGAGGGGGGCTGCTCCTAGTACGAGAGGACCGGAGTGGACGCATCACTGGTGTTCGGGTTGTCATGCCAA
TGGCACTGCCCGGTAGCTAAATGCGGAAGAGATAAGTGCTGAAAGCATCTAAGCACGAAACTTGCCCCGA
GATGAGTTCTCCCTGAGACTTAGAGTCTCCTGAAGGAACGTTGAAGACGACGACGTTGATAGGCCGGGTG
TGTAAGCGCAGCGATGCGTTGAGCTAACCGGTACTAATGAACCGTGAGGCTTAACCTTAC
>SAE_T6A9
GTGACTGCGTACCTTTTGTATAATGGGTCAGCGACTTATATTCTGTAGCAAGGTTAACCGTATAGGGGAG
CCGGAGGGAAACCGAGTCTTAACCGGGCGTTAAGTTGCAGGGTATAGACCCGAAACCCGGTGATCTAGCC
ATGGGCAGGTTGAAGGTTGGGTAACACTAACTGGAGGACCGAACCGACTAATGTTGAAAAATTAGCGGAT
GACCTGTGGCTGGGGGTGAAAGGCCAATCAAACCGGGAGATAGCTGGTTCTCCCCGAAAGCTATTTAGGT
AGCGCCTCGTGAATTCATCTCCGGGGGTAGAGCACTGTTTCGGCTAGGGGGCCATCCCGGCTTACCAACC
CGATGCAAACTGCGAATACCGGAGAATGTTATCACGGGAGACACACGGCGGGTGCTAACGTCCGTCGTGA
AGAGGGAAACAACCCAGACCGCCAGCTAAGGTCCCAAAGTCATGGTTAAGTGGGAAACGATGTGGGAAGG
CCCAGACAGCCAGGATGTTGGCTTAGAAGCAGCCATCATTTAAAGAAAGCGTAATAGCTCACTGGTCGAG
TCGGCCTGCGCGGAAGATGTAACGGGGCTAAACCATGCACCGAAGCTGCGGCAGCGAACGTATCACCCAA
GACAACTTTACGGAGTTGACGATTGACGGAGCGAAGCGACGTCAAAGCGTTCATTAAAGTCGAGTTGGCT
TAGGGATACGTTCGTTGGGTAGGGGAGCGTTCTGTAAGCCTGTGAAGGTGTGTCGTGAGGCATGCTGGAG
GTATCAGAAGTGCGAATGCTGACATAAGTAACGATAAAGCGGGTGAAAAGCCCGCTCGCCGGAAGACCAA
GGGTTCCTGTCCAACGTTAATCGGGGCAGGGTGAGTCGACCCCTAAGGCGAGGCCGAAAGGCGTAGTCGA
TGGGAAACGGGTTAATATTCCCGTACTTGGTGTTACTGCGAAGGGGGGACGGAGAAGGCTATGTTGGCCG
GGCGACGGTTGTCCCGGTTTAAGCGTGTAGGTGTGTGTTCCAGGTAAATCCGGTTCACTTTAACACTGAG
GCGTGACGACGAGGCACTACGGTGCTGAAGCAACAAATGCCCTGCTTCCAGGAAAAGCCTCTAAGCATCA
GGTAACACGAAATCGTACCCCAAACCGACACAGGTGGTCAGGTAGAGAATACCAAGGCGCTTGAGAGAAC
TCGGGTGAAGGAACTAGGCAAAATGGTGCCGTAACTTCGGGAGAAGGCACGCTGACACGTAGGTGAAGTG
ATTTACTCATGGAGCTGAAGTCAGTCGAAGATACCAGCTGGCTGCAACTGTTTATTAAAAACACAGCACT
GTGCAAACACGAAAGTGGACGTATACGGTGTGACGCCTGCCCGGTGCCGGAAGGTTAATTGATGGGGTCA
GCGTAAGCGAAGCTCCTGATCGAAGCCCCGGTAAACGGCGGCCGTAACTATAACGGTCCTAAGGTAGCGA
AATTCCTTGTCGGGTAAGTTCCGACCTGCACGAATGGCGTAATGATGGCCAGGCTGTCTCCACCCGAGAC
TCAGTGAAATTGAACTCGCTGTGAAGATGCAGTGTACCCGCGGCAAGACGGAAAGACCCCGTGAACCTTT
ACTATAGCTTGACACTGAACATTGAGCCTTGATGTGTAGGATAGGTGGGAGGCTTTGAAGTGTGGACGCC
AGTCTGCATGGAGCCGACCTTGAAATACCACCCTTTAATGTTTGATGTTCTAACGTGGACCCGTAATCCG
GGTTGCGGACAGTGTCTGGTGGGTAGTTTGACTGGGGCGGTCTCCTCCTAAAGAGTAACGGAGGAGCACG
AAGGTTGGCTAATCCTGGTCGGACATCAGGAGGTTAGTGCAATGGCATAAGCCAGCTTGACTGCGAGCGT
GACGGCGCGAGCAGGTGCGAAAGCAGGTCATAGTGATCCGGTGGTTCTGAATGGAAGGGCCATCGCTCAA
CGGATAAAAGGTACTCCGGGGATAACAGGCTGATACCGCCCAAGAGTTCATATCGACGGCGGTGTTTGGC
ACCTCGATGTCGGCTCATCACATCCTGGGGCTGAAGTAGGTCCCAAGGGTATGGCTGTTCGCCATTTAAA
GTGGTACGCGAGCTGGGTTTAGAACGTCGTGAGACAGTTCGGTCCCTATCTGCCGTGGGCGCTGGAGAAC
TGAGGGGGGCTGCTCCTAGTACGAGAGGACCGGAGTGGACGCATCACTGGTGTTCGGGTTGTCATGCCAA
TGGCACTGCCCGGTAGCTAAATGCGGAAGAGATAAGTGCTGAAAGCATCTAAGCACGAAACTTGCCCCGA
GATGAGTTCTCCCTGAGACTTAGAGTCTCCTGAAGGAACGTTGAAGACGACGACGTTGATAGGCCGGGTG
TGTAAGCGCAGCGATGCGTTGAGCTAACCGGTACTAATGAACCGTGAGGCTTAACCTTAC
>SAE_T77A0
GGGTTGTGAGGTTAAGCGACTAAGCGTACACGGTGGATGCCCTGGCAGTCAGAGGCGATGAAGGGCGTGC
TAATCTGCGATAAGCGCCGGTAAGGTGATATGAACCGTTATAACCGGCGATACCCGAATGGGGAAACCCA
GTGTGACTCGTCACACTATCATTAACTGAATCCATAGGTTAATGAGGCGAACCGGGGGAACTGAAACATC
TAAGTACCCCGAGGAAAAGAAATCAACCGAGATTCCCCCAGTAGCGGCGAGCGAACGGGGAGGAGCCCAG
AGCCTGAATCAGCATGTGTGTTAGTGGAAGCGTCTGGAAAGGCGCGCGATACAGGGTGACAGCCCCGTAC
ACAAAAGCGCATGTGCTGTGAGCTCGATGAGTAGGGCGGGACACGTGGTATCCTGTCTGAATATGGGGGG
ACCATCCTCCAAGGCTAAATACTCCTGACTGACCGATAGTGAACCAGTACCGTGAGGGAAAGGCGAAAAG
AACCCCGGCGAGGGGAGTGAAAAAGAACCTGAAACCGTGTACGTACAAGCAGTGGGAGC
>SAE_T77A1
GGGTTGTGAGGTTAAGCGACTAAGCGTACACGGTGGATGCCCTGGCAGTCAGAGGCGATGAAGGGCGTGC
TAATCTGCGATAAGCGCCGGTAAGGTGATATGAACCGTTATAACCGGCGATACCCGAATGGGGAAACCCA
GTGTGATTCGTCACACTATCATTAACTGAATCCATAGGTTAATGAGGCGAACCGGGGGAACTGAAACATC
TAAGTACCCCGAGGAAAAGAAATCAACCGAGATTCCCCCAGTAGCGGCGAGCGAACGGGGAGGAGCCCAG
AGCCTGAATCAGCATGTGTGTTAGTGGAAGCGTCTGGAAAGGCGCGCGATACAGGGTGACAGCCCCGTAC
ACAAAAGCGCATGTGCTGTGAGCTCGATGAGTAGGGCGGGACACGTGGTATCCTGTCTGAATATGGGGGG
ACCATCCTCCAAGGCTAAATACTCCTGACTGACCGATAGTGAACCAGTACCGTGAGGGAAAGGCGAAAAG
AACCCCGGCGAGGGGAGTGAAAAAGAACCTGAAACCGTGTACGTACAAGCAGTGGGAGC
>STA_T100A0
GCGGGTGTGGCGGAATTGGCAGACGCACTAGACTTAGGATCTAGCGCCTTACGGCGTGGGGGTTCGACTC
CCTTCACCCGCA
>STA_T100A1
GCGGGTGTGGCGGAATTGGCAGACGCACTAGACTTAGGATCTAGCGCCTTACGGCGTGGGGGGTCGACTC
CCTTCACCCGCA
>STA_T102A0
GAGCCATTAGCTCAGTTGGTAGAGCATCTGACTTTTAATCAGAGGGTCAGAGGTTCGAATCCTCTATGGC
TCACTA
>STA_T102A2
GAGCCATTAGCTCAGTTGGTAGAGCATCTGACTTTTAATCAGAGGGTCAGAGGTTCGAATCCTCTATGGC
TCACCA
>STA_T106A0
GCGCCCGTAGCTCAATTGGATAGAGCGTTTGACTACGGATCAAGAGGTTATGGGTTCGACTCCTATCGGG
CGCG
>STA_T106A1
GCGCCCGTAGCTCAATTGGATAGAGCGTTTGACTACGGATCAAGAGGTTATGGGTTCGACTCCTATCGGG
CGCGCCA
>STA_T107A0
GGGCCTATAGCTCAGCTGGTTAGAGCGCACGCCTGATAAGCGTGAGGTCGGTGGTTCGAGTCCACTTAGG
CCCACCA
>STA_T107A1
GGGCCTATAGCTCAGCTGGTTAGAGCGCACGCCTGATAAGTGTGAGGTCGGTGGTTCGAGTCCACTTAGG
CCCACCA
>STA_T108A0
GGAGAATTAGCTCAGCTGGGAGAGCATCTGCCTTACAAGCAGAGGGTCGGCGGTTCGAACCCGTCATTCT
CCACCA
>STA_T108A1
GGGGGCTTAGCTCAGCTGGGAGAGCGCCTGCTTTGCACGCAGGAGGTCAGCGGTTCGATCCCGCTAGTCT
CCACCA
>STA_T109A0
GCCGGCCTAGCTCAATTGGTAGAGCAACTGACTTGTAATCAGTAGGTTGGGGGTTCAAGTCCTCTGGCCG
GCACCA
>STA_T109A5
GCCGGCCTAGCTCAATTGGTAGAGCAACTGACTTGTAATCAGTAGGTTGGGTGTTCAAGTCCTCTGGCCG
GCACCA
>STA_T110A0
GGTCTCGTAGTGTAGCGGTTAACACGCCTGCCTGTCACGCAGGAGATCGCGGGTTCGATTCCCGTCGAGA
CCG
>STA_T110A1
GGTCTCGTAGTGTAGCGGTTAACACGCCTGCCTGTCACGCAGGAGATCGCGGGTTCGATTCCCGTCGAGA
CCGCCA
>STA_T111A0
GTCCTGGTAGCTCAGCTGGATAGAGCAATGGCCTTCTAAGCCATCGGTCGGGGGTTCGAATCCCTCCCAG
GACG
>STA_T111A1
TGTCCTGGTAGCTCAGCTGGATAGAGCAATGGCCTTCTAAGCCATCGGTCGGGGGTTCGAATCCCTCCCA
GGACGT
>STA_T114A0
TGGGCTATAGCCAAGCGGTAAGGCAACGGACTTTGACTCCGTCACTCGTTGGTTCGAATCCAGCTAGCCC
AGCCA
>STA_T114A1
TGGGCTATAGCCAAGCGGTAAGGCAACGGACTTTGACTCCGTCACTCGTTGGTTCGAATCCAGCTAGCCC
AG
>STA_T116A0
GCAGAAGTAGTTCAGCGGTAGAATACAACCTTGCCAAGGTTGGGGTCGCGGGTTCGAATCCCGTCTTCTG
CTCCA
>STA_T116A11
GCAGAAGTAGTTCAGCGGTAGAATACAACCTTGCCAAGTTTGGGGTCGCGGGTTCGAATCCCGTCTTCTG
CTCCA
>STA_T120A0
CGGGAAGTAGCTCAGCTTGGTAGAGCACTTGGTTTGGGACCAAGGGGTCGCAGGTTCGAATCCTGTCTTC
CCGA
>STA_T120A1
CGGGAAGTAGCTCAGCTTGGTAGAGCACTTGGTTTGGGACCAAGGGGTCGCGGGTTCGAATCCTGTCTTC
CCGA
>STA_T122A0
AGGGGCATAGTTCAACGGTAGAATAGAGGTCTCCAAAACCTTTGGTGTGGGTTCGATTCCTACTGCCCCT
GCCA
>STA_T122A2
AGGGGCATAGTTCAACGGTAGAATAGAGGTCTCCAAAACCTTTGGTGTGGGTTCGATTCCTACTGCCCCT
GTCA
>STA_T21A0
CATCATAATTTTTATGGAGAGTTTGATCCTGGCTCAGGATGAACGCTGGCGGCGTGCCTAATACATGCAA
GTCGAGCGAACGGACGAGAAGCTTGCTTCTCTGATGTTAGCGGCGGACGGGTGAGTAACACGTGGATAAC
CTACCTATAAGACTGGGATAACTTCGGGAAACCGGAGCTAATACCGGATAATATTTTGAACCGCATGGTT
CAAAAGTGAAAGACGGTCTTGCTGTCACTTATAGATGGATCCGCGCTGCATTAGCTAGTTGGTAAGGTAA
CGGCTTACCAAGGCAACGATGCATAGCCGACCTGAGAGGGTGATCGGCCACACTGGAACTGAGACACGGT
CCAGACTCCTACGGGAGGCAGCAGTAGGGAATCTTCCGCAATGGGCGAAAGCCTGACGGAGCAACGCCGC
GTGAGTGATGAAGGTCTTCGGATCGTAAAACTCTGTTATTAGGGAAGAACATATGTGTAAGTAACTGTGC
ACATCTTGACGGTACCTAATCAGAAAGCCACGGCTAACTACGTGCCAGCAGCCGCGGTAATACGTAGGTG
GCAAGCGTTATCCGGAATTATTGGGCGTAAAGCGCGCGTAGGCGGTTTTTTAAGTCTGATGTGAAAGCCC
ACGGCTCAACCGTGGAGGGTCATTGGAAACTGGAAAACTTGAGTGCAGAAGAGGAAAGTGGAATTCCATG
TGTAGCGGTGAAATGCGCAGAGATATGGAGGAACACCAGTGGCGAAGGCGACTTTCTGGTCTGTAACTGA
CGCTGATGTGCGAAAGCGTGGGGATCAAACAGGATTAGATACCCTGGTAGTCCACGCCGTAAACGATGAG
TGCTAAGTGTTAGGGGGTTTCCGCCCCTTAGTGCTGCAGCTAACGCATTAAGCACTCCGCCTGGGGAGTA
CGACCGCAAGGTTGAAACTCAAAGGAATTGACGGGGACCCGCACAAGCGGTGGAGCATGTGGTTTAATTC
GAAGCAACGCGAAGAACCTTACCAAATCTTGACATCCTTTGACAACTCTAGAGATAGAGCCTTCCCCTTC
GGGGGACAAAGTGACAGGTGGTGCATGGTTGTCGTCAGCTCGTGTCGTGAGATGTTGGGTTAAGTCCCGC
AACGAGCGCAACCCTTAAGCTTAGTTGCCATCATTAAGTTGGGCACTCTAAGTTGACTGCCGGTGACAAA
CCGGAGGAAGGTGGGGATGACGTCAAATCATCATGCCCCTTATGATTTGGGCTACACACGTGCTACAATG
GACAATACAAAGGGCAGCGAAACCGCGAGGTCAAGCAAATCCCATAAAGTTGTTCTCAGTTCGGATTGTA
GTCTGCAACTCGACTACATGAAGCTGGAATCGCTAGTAATCGTAGATCAGCATGCTACGGTGAATACGTT
CCCGGGTCTTGTACACACCGCCCGTCACACCACGAGAGTTTGTAACACCCGAAGCCGGTGGAGTAACCTT
TTAGGAGCTAGCCGTCGAAGGTGGGACAAATGATTGGGGTGAAGTCGTAACAAGGTAGCCGTATCGGAAG
GTGCGGCTGGATCACCTCCTTTCTA
>STA_T21A1
CATCATAATTTTTATGGAGAGTTTGATCCTGGCTCAGGATGAACGCTGGCGGCGTGCCTAATACATGCAA
GTCGAGCGAACGGACGAGAAGCTTGCTTCTCTGATGTTAGCGGCGGACGGGTGAGTAACACGTGGATAAC
CTACCTATAAGACTGGGATAACTTCGGGAAACCGGAGCTAATACCGGATAATATTTTGAACCGCATGGTT
CAAAAGTGAAAGACGGTCTTGCTGTCACTTATAGATGGATCCGCGCTGCATTAGCTAGTTGGTAAGGTAA
CGGCTTACCAAGGCAACGATGCATAGCCGACCTGAGAGGGTGATCGGCCACACTGGAACTGAGACACGGT
CCAGACTCCTACGGGAGGCAGCAGTAGGGAATCTTCCGCAATGGGCGAAAGCCTGACGGAGCAACGCCGC
GTGAGTGATGAAGGTCTTCGGATCGTAAAACTCTGTTATTAGGGAAGAACATATGTGTAAGTAACTGTGC
ACATCTTGACGGTACCTAATCAGAAAGCCACGGCTAACTACGTGCCAGCAGCCGCGGTAATACGTAGGTG
GCAAGCGTTATCCGGAATTATTGGGCGTAAAGCGCGCGTAGGCGGTTTTTTAAGTCTGATGTGAAAGCCC
ACGGCTCAACCGTGGAGGGTCATTGGAAACTGGAAAACTTGAGTGCAGAAGAGGAAAGTGGAATTCCATG
TGTAGCGGTGAAATGCGCAGAGATATGGAGGAACACCAGTGGCGAAGGCGACTTTCTGGTCTGTAACTGA
CGCTGATGTGCGAAAGCGTGGGGATCAAACAGGATTAGATACCCTGGTAGTCCACGCCGTAAACGATGAG
TGCTAAGTGTTAGGGGGTTTCCGCCCCTTAGTGCTGCAGCTAACGCATTAAGCACTCCGCCTGGGGAGTA
CGACCGCAAGGTTGAAACTCAAAGGAATTGACGGGGACCCGCACAAGCGGTGGAGCATGTGGTTTAATTC
GAAGCAACGCGAAGAACCTTACCAAATCTTGACATCCTTTGACAACTCTAGAGATAGAGCTTTCCCCTTC
GGGGGACAAAGTGACAGGTGGTGCATGGTTGTCGTCAGCTCGTGTCGTGAGATGTTGGGTTAAGTCCCGC
AACGAGCGCAACCCTTAAGCTTAGTTGCCATCATTAAGTTGGGCACTCTAAGTTGACTGCCGGTGACAAA
CCGGAGGAAGGTGGGGATGACGTCAAATCATCATGCCCCTTATGATTTGGGCTACACACGTGCTACAATG
GACAATACAAAGGGCAGCGAAACCGCGAGGTCAAGCAAATCCCATAAAGTTGTTCTCAGTTCGGATTGTA
GTCTGCAACTCGACTACATGAAGCTGGAATCGCTAGTAATCGTAGATCAGCATGCTACGGTGAATACGTT
CCCGGGTCTTGTACACACCGCCCGTCACACCACGAGAGTTTGTAACACCCGAAGCCGGTGGAGTAACCTT
TTAGGAGCTAGCCGTCGAAGGTGGGACAAATGATTGGGGTGAAGTCGTAACAAGGTAGCCGTATCGGAAG
GTGCGGCTGGATCACCTCCTTTCTA
>STA_T49A1
AAGGTTGAAACTCAAAGGAATTGACGGGGACCCGCACAAGCGGTGGAGCATGTGGTTTAATTCGAAGCAA
CGCGAAGAACCTTACCAAATCTTGACATCCTTTGACAACTCTAGAGATAGAGCTTTCCCCTTCGGGGGAC
AAAGTGACAGGTGGTGCATGGTTGTCGTCAGCTCGTGTCGTGAGATGTTGGGTTAAGTCCCGCAACGAGC
GCAACCCTTAAGCTTAGTTGCCATCATTAAGTTGGGCACTCTAAGTTGACTGCCGGTGACAAACCGGAGG
AAGGTGGGGATGACGTCAAATCATCATGCCCCTTATGATTTGGGCTACACACGTGCTACAATGGACAATA
CAAAGGGCAGCGAAACCGTGAGGTCAAGCAAATCCCATAAAGTTGTTCTCAGTTCGGATTGTAGTCTGCA
ACTCGACTACATGAAGCTGGAATCGCTAGTAATCGTAGATCAGCATGCTACGGTGAATACGTTCCCGGGT
CTTGTACACACCGCCCGTCACACCACGAGAGTTTGTAACACCCGAAGCCGGTGGAGTAACCTTTTAGGAG
CTAGCCGTCGAAGGTGGGACAAATGATTGGGGTGAAGTCGTAACAAGGTAGCCGTATCGGAAGGTGCGGC
TGGATCACCTCCTTTCTA
>STA_T49A3
AACGCATTAAGCACTCCGCCTGGGGAGTACGACCGCAAGGTTGAAACTCAAAGGAATTGACGGGGACCCG
CACAAGCGGTGGAGCATGTGGTTTAATTCGAAGCAACGCGAAGAACCTTACCAAATCTTGACATCCTTTG
ACAACTCTAGAGATAGAGCTTTCCCCTTCGGGGGACAAAGTGACAGGTGGTGCATGGTTGTCGTCAGCTC
GTGTCGTGAGATGTTGGGTTAAGTCCCGCAACGAGCGCAACCCTTAAGCTTAGTTGCCATCATTAAGTTG
GGCACTCTAAGTTGACTGCCGGTGACAAACCGGAGGAAGGTGGGGATGACGTCAAATCATCATGCCCCTT
ATGATTTGGGCTACACACGTGCTACAATGGACAATACAAAGGGCAGCGAAACCGTGAGGTCAAGCAAATC
CCATAAAGTTGTTCTCAGTTCGGATTGTAGTCTGCAACTCGACTACATGAAGCTGGAATCGCTAGTAATC
GTAGATCATCATGCTACGGTGAATACGTTCCCGGGTCTTGTACACACCGCCCGTCACACCACGAGAGTTT
GTAACACCCGAAGCCGGTGGAGTAACCTTTTAGGAGCTAGCCGTCGAAGGTGGGACAAATGATTGGGGTG
AAGTCGTAACAAGGTAGCCGTATCGGAAGGTGCGGCTGGATCACCTCCTTTCTA
>STA_T68A0
GGGGACGTTCATGGATTCGACAGGGGTCCCCCGAGCTCATTAAGCGTGTCGGAGGGTTGTCTTCGTCATC
AACACACACAGTTTATAATAACTGGCAAATCAAACAATAATTTCGCAGTAGCTGCCTAATCGCACTCTGC
ATCGCCTAACAGCATTTCCTATGTGCTGTTAACGCGATTCAACCTTAATAGGATATGCTAAACACTGCCG
TTTGAAGTCTGTTTAGAAGAAACTTAATCAAGCTAGCATCATGTTGGTTGTTTATCACTTTTCATGATGC
GAAACTTTTCGATAAACTACACACGTAGAAAGATGTGTATCAGGACCTCTGGACGCGGGTTCAAATCCCG
CCGTCTCCA
>STA_T68A1
GGGGGCGTTTCTGGATTCGACAGGGGTCCCCCGAGCTCATTAAGCGTGTCGGAGGGTTGTCTTCGTCATC
AACACACACAGTTTATAATAACTGGCAAAACAAACAATAATTTCGCAGTAGCTGCCTAATCGCACTCTGC
ATCGCCTAACAGCATTTCCTATGTGCTGTTAACGCGATTCAACCTTAATAGGATATGCTAAACACTGCCG
TTTGAAGTCTGTTTAGAAGAAACTTAATCAAGCTAGCATCATGTTGGTTGTTTATCACTTTTCATGATGC
GAAACCTTTCGATAAACTACACACGTAGAAAGATGTGTATCAGGACCTCTGGACGCGGGTTCAAATCCCG
CCGTCTCCA
>STA_T91A0
GGAGGAATACCCAAGTCCGGCTGAAGGGATCGGTCTTGAAAACCGACAGGGGCTTAACGGCTCGCGGGGG
TTCGAATCCCTCTTCCTCCGCCA
>STA_T91A2
GGAGGAATACCCAAGTCCGGCTGAAGGGATCGGTCTTGAAAACCGACAGGGCCTTAACGGGCCGCGGGGG
TTCGAATCCCTCTTCCTCCGCCA
>STA_T91A3
GGAGGAATACCCAAGTCCGGCTGAAGGGATCGGTCTTGAAAACCGACAGGGGCTTAACGGCTCGCGGGGG
TTCGAATCCCTCTTCCTCCG
>STA_T93A0
GGAAACGTACTCAAGTTGGCTGAAGAGGCGCCCCTGCTAAGGGTGTAGGTCGCGAAAGCGGCGCGAGGGT
TCGAATCCCTCCGTTTCCG
>STA_T93A1
TGGAAACGTACTCAAGTTGGCTGAAGAGGCGCCCCTGCTAAGGGTGTAGGTCGCGAAAGCGGCGCGAGGG
TTCGAATCCCTCCGTTTCCGT
>STA_T95A0
GCCGGGGTGGCGGAACTGGCAGACGCACAGGACTTAAAATCCTGCGGTGAGAGATCACCGTACCGGTTCG
ATTCCGGTCCTCGGCACCA
>STA_T95A1
GCCGGGGTGGCGGAACTGGCAGACGCACAGGACTTAAAATCCTGCGGTGAGTGATCACCGTACCGGTTCG
ATTCCGGTCCTCGGCACCA
>STA_T97A0
GGAGGGGTAGCGAAGTGGCTAAACGCGGCGGACTGTAAATCCGCTCCTTCGGGTTCGGCAGTTCGAATCT
GCCCCCCTCCACCA
>STA_T97A1
GGAGGGGTAGCGAAGTGGCTAAACGCGGCGGACTGTAAATCCGCTCCTTCGGGTTCGGCAGTTCGAATCT
GCCCCCCTCCA
>STP_T43A0
GGGGTCGTTACGGATTCGACAGGCATTATGAGGCATATTTTGCGACTCGTGTGGCGACGTAAACGCTCAG
TTAAATATAACTGCAAAAAATAACACTTCTTACGCTCTAGCTGCCTAAAAACCAGCAGGCGTGACCCGAT
TTGGATTGCTCGTGTTCAATGACAGGTCTTATTATTAGCGAGATACGATTAAGCCTTGTCTAGCGGTTTG
ATAAGAGATTGATAGACTCGCAGTTTCTAGACTTGAGTTATGTGTCGAGGGGCTGTTAAAATAATACATA
ACCTATGGTTGTAGACAAATATGTTGGCAGGTGTTTGGACGTGGGTTCGACTCCCACCGGCTCCA
>STP_T43A1
GGGGTCGTTACGGATTCGACAGGCATTATGAGGCATATTTTGCGACTCGTGTGGCGACGTAAACGCTCAG
TTAAATATAACTGCAAAAAATAACACTTCTTACGCTCTAGCTGCCTAAAAACCAGCAGGCGTGACCCGAT
TTGGATTGCTCGTGTTCAATGACAGGTCTTATTATTAGCGAGATACGATTAAGCCTTGTCTAGCGGCTTG
ATAAGAGATTGATAGACTCGCAGTTTCTAGACTTGAGTTATGTGTCGAGGGGCTGTTAAAATAATACATA
ACCTATGGTTGTAGACAAATATGTTGGCAGGTGTTTGGACGTGGGTTCGACTCCCACCGGCTCCA
>STP_T80A0
TGGGGCCTTAGCTCAGCTGGGAGAGCGCCTGCTTTGCACGCAGGAGGTCAGCGGTTCGATCCCGCTAGGC
TCCAT
>STP_T80A1
GGGAGTTTAGCTCAGCTGGGAGAGCATCTGCCTTACAAGCAGAGGGTCAGCGGTTCGATCCCGTTAACTC
CCA
>STP_T92A0
TCCACCCTTAGTGTAATGGATATCACGTAAGATTCCGGTTCTTGAGATGGGGGTTCGATTCCCTCAGGGT
GGAT
>STP_T92A2
CCACCCTTAGTGTAATGGATATCACGTAAGATTCCGGTTCTTGAGATGGGGGTTCGATTCCCTCAGGGTG
GA
