# Supplementary material for: Global pathogenomic analysis identifies known and candidate genetic antimicrobial resistance determinants in twelve species
Source: Nat Commun. 2023 Nov 24;14:7690. doi: 10.1038/s41467-023-43549-9 (PMC10673929; doi:10.1038/s41467-023-43549-9)
Supplement: Supplementary file 11 — Supplementary Data 8 [file 41467_2023_43549_MOESM11_ESM.xlsx]

## Sheet: Legend
cycA_frdD_ampC_instances
	All observed instances of cycA, frdD, and ampC across all 3,856 E. coli genomes.
	The genome, contig, start, end, strand, and PATRIC feature ID are provided for all instances.
cycA_alleles
	All identified E. coli alleles of cycA, mutations relative to the most common allele, number of samples with each allele (n), and LOR for resistance against various quinolones
cycA_expts
	Maximum culture densities (OD600) achieved by BW25113 (WT) vs. cycA knockout (KO) mutant in various conditions
		CIP_conc: Ciprofloxacin concentration in μg/L
		cycA: cycA knockout mutant (KO) or (WT) otherwise
		base_media: Cation-adjusted Mueller-Hinton broth (MHB) or M9 minimal media with 2g/L glucose (M9)
		supplement: 10mM of D-alanine (D-ala), L-alanine (L-ala), 50:50 racemic mixture (DL-ala), D-serine (D-ser), Glycine (gly), or none
		OD1,2,3: Maximum culture densities in triplicate
cycA_pvals
	Welch t-tests for significant differences in final density between WT and cycA KO strains for each condition
	Entries are sorted by p-value, and significance is determined with Benjamini-Hochberg correction (FDR < 0.05)
frdD_alleles
	All identified E. coli alleles of frdD, mutations relative to the most common allele, number of samples with each allele (n), and LOR for resistance against various beta-lactams
frdD-ampC_expts
	Maximum culture densities (OD600) achieved by six frdD/ampC mutants in various conditions
		AMP_conc: Ampicillin concentration in mg/L
		base_media: Cation-adjusted Mueller-Hinton broth (MHB) or M9 minimal media with 2g/L glucose (M9)
		ampC: ampC knockout mutant as base strain (KO) or (WT) otherwise
		frdD: One of three possible frdD genotypes
			WT: Wildtype frdD for BW25113
			M1: frdD_332T>A, resulting in V111D substitution in frdD and elevated ampC expression
			M2: frdD_332TC>AT, resulting in V111D substitution in frdD and minimal effect on ampC expression
		OD1,2,3: Maximum culture densities in triplicate
	OD2 for condition (1mg/L, MHB, ampC WT, frdD WT) was discarded as an outlier and is highlighted
frdD-ampC_pvals
	Welch t-tests for significant differences in final density between ampC WT and ampC KO strains for each condition and frdD genotype
	Entries are sorted by p-value, and significance is determined with Benjamini-Hochberg correction (FDR < 0.05)
ampC_WT_tx, ampC_M1_tx, ampC_M2_tx
	Raw outputs for predicted ampC transcription rates for variants of frdD V111 from LaFleur et.al. 2022 model
		https://www.denovodna.com/software/predict_promoter_calculator
	Rows for position 104 corresponding to correctly alignment promoters and maximum transcription rates are highlighted

## Sheet: cycA_frdD_ampC_instances
genome_id	gene	contig	start	end	strand	protein_id
1.32843e+06	ampC	accn|JAPS01000001	4790485	4791618	-	fig|1328433.3.peg.4723
1.32843e+06	frdD	accn|JAPS01000001	4791681	4792040	-	fig|1328433.3.peg.4724
1.32843e+06	cycA	accn|JAPS01000001	4851227	4852639	+	fig|1328433.3.peg.4785
1.32843e+06	ampC	accn|JAPR01000001	238223	239356	-	fig|1328434.3.peg.254
1.32843e+06	frdD	accn|JAPR01000001	239419	239778	-	fig|1328434.3.peg.255
1.32843e+06	cycA	accn|JAPR01000001	291502	292914	+	fig|1328434.3.peg.308
1.32844e+06	cycA	accn|JAPP01000007	254575	255987	-	fig|1328437.3.peg.4204
1.32844e+06	frdD	accn|JAPP01000007	313805	314164	+	fig|1328437.3.peg.4261
1.32844e+06	ampC	accn|JAPP01000007	314227	315360	+	fig|1328437.3.peg.4262
1.32844e+06	cycA	accn|JAPV01000005	254575	255987	-	fig|1328438.3.peg.4791
1.32844e+06	frdD	accn|JAPV01000005	313805	314164	+	fig|1328438.3.peg.4848
1.32844e+06	ampC	accn|JAPV01000005	314227	315360	+	fig|1328438.3.peg.4849
1.32844e+06	cycA	accn|JAPN01000029	96237	97649	-	fig|1328439.3.peg.3871
1.32844e+06	frdD	accn|JAPN01000029	155244	155603	+	fig|1328439.3.peg.3928
1.32844e+06	ampC	accn|JAPN01000029	155666	156799	+	fig|1328439.3.peg.3929
1.32844e+06	ampC	accn|JAPM01000017	115791	116924	-	fig|1328440.3.peg.3920
1.32844e+06	frdD	accn|JAPM01000017	116987	117346	-	fig|1328440.3.peg.3921
1.32844e+06	cycA	accn|JAPM01000017	174941	176353	+	fig|1328440.3.peg.3978
1.32844e+06	ampC	accn|JAPL01000003	116607	117740	-	fig|1328441.3.peg.4665
1.32844e+06	frdD	accn|JAPL01000003	117803	118162	-	fig|1328441.3.peg.4666
1.32844e+06	cycA	accn|JAPL01000003	175980	177392	+	fig|1328441.3.peg.4723
1.32844e+06	cycA	accn|JAPK01000001	254575	255987	-	fig|1328442.3.peg.260
1.32844e+06	frdD	accn|JAPK01000001	313805	314164	+	fig|1328442.3.peg.317
1.32844e+06	ampC	accn|JAPK01000001	314227	315360	+	fig|1328442.3.peg.318
1.32844e+06	cycA	accn|JAPJ01000001	254575	255987	-	fig|1328443.3.peg.260
1.32844e+06	frdD	accn|JAPJ01000001	313805	314164	+	fig|1328443.3.peg.317
1.32844e+06	ampC	accn|JAPJ01000001	314227	315360	+	fig|1328443.3.peg.318
1.32844e+06	ampC	accn|JAPI01000009	116845	117978	-	fig|1328444.3.peg.4677
1.32844e+06	frdD	accn|JAPI01000009	118041	118400	-	fig|1328444.3.peg.4678
1.32844e+06	cycA	accn|JAPI01000009	176218	177630	+	fig|1328444.3.peg.4735
1.32845e+06	ampC	accn|AXLI01000001	4782079	4783212	-	fig|1328445.3.peg.4679
1.32845e+06	frdD	accn|AXLI01000001	4783275	4783634	-	fig|1328445.3.peg.4680
1.32845e+06	cycA	accn|AXLI01000001	4841452	4842864	+	fig|1328445.3.peg.4737
1.32845e+06	ampC	accn|JAPH01000016	165346	166479	-	fig|1328446.3.peg.4708
1.32845e+06	frdD	accn|JAPH01000016	166542	166901	-	fig|1328446.3.peg.4709
1.32845e+06	cycA	accn|JAPH01000016	226310	227722	+	fig|1328446.3.peg.4770
1.32845e+06	ampC	accn|JAPG01000012	314711	315844	-	fig|1328447.3.peg.4716
1.32845e+06	frdD	accn|JAPG01000012	315907	316266	-	fig|1328447.3.peg.4717
1.32845e+06	cycA	accn|JAPG01000012	375230	376642	+	fig|1328447.3.peg.4778
1.32845e+06	ampC	accn|AYHV01000015	164158	165291	-	fig|1328448.3.peg.4318
1.32845e+06	frdD	accn|AYHV01000015	165354	165713	-	fig|1328448.3.peg.4319
1.32845e+06	cycA	accn|AYHV01000015	224687	226099	+	fig|1328448.3.peg.4381
1.32845e+06	ampC	accn|AYHU01000018	99874	101007	-	fig|1328449.3.peg.4713
1.32845e+06	frdD	accn|AYHU01000018	101070	101429	-	fig|1328449.3.peg.4714
1.32845e+06	cycA	accn|AYHU01000018	160393	161805	+	fig|1328449.3.peg.4775
1.32845e+06	ampC	accn|AYHT01000014	51556	52689	-	fig|1328450.3.peg.4388
1.32845e+06	frdD	accn|AYHT01000014	52752	53111	-	fig|1328450.3.peg.4389
1.32845e+06	cycA	accn|AYHT01000014	109672	111084	+	fig|1328450.3.peg.4446
1.40016e+06	ampC	accn|JAPF01000006	179853	180986	-	fig|1400156.3.peg.4550
1.40016e+06	frdD	accn|JAPF01000006	181049	181408	-	fig|1400156.3.peg.4551
1.40016e+06	cycA	accn|JAPF01000006	239226	240638	+	fig|1400156.3.peg.4608
1.40016e+06	ampC	accn|JAPE01000019	271594	272727	-	fig|1400157.3.peg.3166
1.40016e+06	frdD	accn|JAPE01000019	272790	273149	-	fig|1400157.3.peg.3167
1.40016e+06	cycA	accn|JAPE01000019	330744	332156	+	fig|1400157.3.peg.3224
1.40016e+06	ampC	accn|JAPU01000015	38102	39235	-	fig|1400158.3.peg.3155
1.40016e+06	frdD	accn|JAPU01000015	39298	39657	-	fig|1400158.3.peg.3156
1.40016e+06	cycA	accn|JAPU01000015	99014	100426	+	fig|1400158.3.peg.3216
1.41667e+06	ampC	accn|KZ160440	4557	5690	-	fig|1416670.3.peg.3967
1.41667e+06	frdD	accn|KZ160440	5753	6112	-	fig|1416670.3.peg.3968
1.41667e+06	cycA	accn|KZ160440	65000	66412	+	fig|1416670.3.peg.4029
1.41667e+06	cycA	accn|KZ160339	446064	447476	-	fig|1416671.3.peg.1587
1.41667e+06	frdD	accn|KZ160339	497422	497781	+	fig|1416671.3.peg.1639
1.41667e+06	ampC	accn|KZ160339	497844	498977	+	fig|1416671.3.peg.1640
1.41667e+06	ampC	accn|KZ160114	15761	16894	-	fig|1416672.3.peg.228
1.41667e+06	frdD	accn|KZ160114	16957	17316	-	fig|1416672.3.peg.229
1.41667e+06	cycA	accn|KZ160114	76373	77785	+	fig|1416672.3.peg.291
1.41667e+06	cycA	accn|KZ160268	446080	447492	-	fig|1416673.3.peg.1002
1.41667e+06	frdD	accn|KZ160268	497438	497797	+	fig|1416673.3.peg.1054
1.41667e+06	ampC	accn|KZ160268	497860	498993	+	fig|1416673.3.peg.1055
1.41667e+06	ampC	accn|KZ209781	176094	177227	-	fig|1416674.4.peg.2464
1.41667e+06	frdD	accn|KZ209781	177290	177649	-	fig|1416674.4.peg.2465
1.41667e+06	cycA	accn|KZ209781	227595	229007	+	fig|1416674.4.peg.2517
1.41668e+06	cycA	accn|KZ160211	388084	389487	-	fig|1416675.3.peg.3828
1.41668e+06	frdD	accn|KZ160211	449063	449422	+	fig|1416675.3.peg.3892
1.41668e+06	ampC	accn|KZ160211	449485	450618	+	fig|1416675.3.peg.3893
1.41668e+06	cycA	accn|KZ209768	102639	104051	-	fig|1416676.7.peg.3437
1.41668e+06	frdD	accn|KZ209768	162905	163264	+	fig|1416676.7.peg.3500
1.41668e+06	ampC	accn|KZ209768	163327	164460	+	fig|1416676.7.peg.3501
1.43867e+06	ampC	accn|JMUW01000006	272133	273266	-	fig|1438668.3.peg.4412
1.43867e+06	frdD	accn|JMUW01000006	273329	273688	-	fig|1438668.3.peg.4413
1.43867e+06	cycA	accn|JMUW01000006	332875	334287	+	fig|1438668.3.peg.4474
1.43867e+06	ampC	accn|JMUX01000003	176794	177927	-	fig|1438669.3.peg.279
1.43867e+06	frdD	accn|JMUX01000003	177990	178349	-	fig|1438669.3.peg.280
1.43867e+06	cycA	accn|JMUX01000003	236944	238356	+	fig|1438669.3.peg.338
1.43867e+06	ampC	accn|JMUY01000006	272133	273266	-	fig|1438670.3.peg.4187
1.43867e+06	frdD	accn|JMUY01000006	273329	273688	-	fig|1438670.3.peg.4188
1.43867e+06	cycA	accn|JMUY01000006	332875	334287	+	fig|1438670.3.peg.4249
1.43867e+06	ampC	accn|JMUZ01000014	99997	101130	-	fig|1438671.3.peg.4302
1.43867e+06	frdD	accn|JMUZ01000014	101193	101552	-	fig|1438671.3.peg.4303
1.43867e+06	cycA	accn|JMUZ01000014	160739	162151	+	fig|1438671.3.peg.4364
1.43867e+06	ampC	accn|JMVA01000004	270880	272013	-	fig|1438672.3.peg.3682
1.43867e+06	frdD	accn|JMVA01000004	272076	272435	-	fig|1438672.3.peg.3683
1.43867e+06	cycA	accn|JMVA01000004	331622	333034	+	fig|1438672.3.peg.3744
1.43867e+06	ampC	accn|JMVB01000025	38101	39234	-	fig|1438673.3.peg.3749
1.43867e+06	frdD	accn|JMVB01000025	39297	39656	-	fig|1438673.3.peg.3750
1.43867e+06	cycA	accn|JMVB01000025	99235	100647	+	fig|1438673.3.peg.3810
1.43867e+06	ampC	accn|JMVC01000004	245495	246628	-	fig|1438674.3.peg.4211
1.43867e+06	frdD	accn|JMVC01000004	246691	247050	-	fig|1438674.3.peg.4212
1.43867e+06	cycA	accn|JMVC01000004	306237	307649	+	fig|1438674.3.peg.4273
1.43868e+06	ampC	accn|JMVD01000028	14951	16084	-	fig|1438675.3.peg.4428
1.43868e+06	frdD	accn|JMVD01000028	16147	16506	-	fig|1438675.3.peg.4429
1.43868e+06	cycA	accn|JMVD01000028	74324	75736	+	fig|1438675.3.peg.4486
1.43868e+06	ampC	accn|JMVE01000034	15741	16874	-	fig|1438676.3.peg.3752
1.43868e+06	frdD	accn|JMVE01000034	16937	17296	-	fig|1438676.3.peg.3753
1.43868e+06	cycA	accn|JMVE01000034	74602	76014	+	fig|1438676.3.peg.3810
1.43868e+06	ampC	accn|JMVF01000016	34624	35757	-	fig|1438677.3.peg.3116
1.43868e+06	frdD	accn|JMVF01000016	35820	36179	-	fig|1438677.3.peg.3117
1.43868e+06	cycA	accn|JMVF01000016	93151	94563	+	fig|1438677.3.peg.3174
1.43868e+06	ampC	accn|JMVG01000019	207742	208875	-	fig|1438678.3.peg.3591
1.43868e+06	frdD	accn|JMVG01000019	208938	209297	-	fig|1438678.3.peg.3592
1.43868e+06	cycA	accn|JMVG01000019	261584	262996	+	fig|1438678.3.peg.3645
1.43868e+06	ampC	accn|JMVH01000027	188416	189549	-	fig|1438679.3.peg.3938
1.43868e+06	frdD	accn|JMVH01000027	189612	189971	-	fig|1438679.3.peg.3939
1.43868e+06	cycA	accn|JMVH01000027	248932	250344	+	fig|1438679.3.peg.4000
1.43868e+06	ampC	accn|JMVI01000018	206765	207898	-	fig|1438680.3.peg.4021
1.43868e+06	frdD	accn|JMVI01000018	207961	208320	-	fig|1438680.3.peg.4022
1.43868e+06	cycA	accn|JMVI01000018	267385	268797	+	fig|1438680.3.peg.4082
1.43868e+06	ampC	accn|JMVJ01000017	106748	107881	-	fig|1438681.3.peg.3074
1.43868e+06	frdD	accn|JMVJ01000017	107944	108303	-	fig|1438681.3.peg.3075
1.43868e+06	cycA	accn|JMVJ01000017	160027	161439	+	fig|1438681.3.peg.3128
1.43868e+06	ampC	accn|JMVK01000005	536310	537443	-	fig|1438682.3.peg.2388
1.43868e+06	frdD	accn|JMVK01000005	537506	537865	-	fig|1438682.3.peg.2389
1.43868e+06	cycA	accn|JMVK01000005	597052	598464	+	fig|1438682.3.peg.2449
1.43868e+06	ampC	accn|JMVL01000009	206456	207589	-	fig|1438683.3.peg.3807
1.43868e+06	frdD	accn|JMVL01000009	207652	208011	-	fig|1438683.3.peg.3808
1.43868e+06	cycA	accn|JMVL01000009	267975	269387	+	fig|1438683.3.peg.3870
1.43869e+06	ampC	accn|JMVP01000027	169698	170831	-	fig|1438687.3.peg.3915
1.43869e+06	frdD	accn|JMVP01000027	170894	171253	-	fig|1438687.3.peg.3916
1.43869e+06	cycA	accn|JMVP01000027	228847	230259	+	fig|1438687.3.peg.3972
1.43869e+06	ampC	accn|JMVQ01000029	85404	86537	-	fig|1438688.3.peg.3325
1.43869e+06	frdD	accn|JMVQ01000029	86600	86959	-	fig|1438688.3.peg.3326
1.43869e+06	cycA	accn|JMVQ01000029	138686	140089	+	fig|1438688.3.peg.3378
1.43869e+06	ampC	accn|JMVR01000021	205694	206827	-	fig|1438689.3.peg.4401
1.43869e+06	frdD	accn|JMVR01000021	206890	207249	-	fig|1438689.3.peg.4402
1.43869e+06	cycA	accn|JMVR01000021	266436	267848	+	fig|1438689.3.peg.4463
1.43869e+06	cycA	accn|1438690.4.con.0015	46211	47623	+	fig|1438690.4.peg.2834
1.43869e+06	ampC	accn|1438690.4.con.0016	99853	100986	-	fig|1438690.4.peg.2996
1.43869e+06	frdD	accn|1438690.4.con.0016	101049	101408	-	fig|1438690.4.peg.2997
1.43869e+06	ampC	accn|JMVS01000017	182773	183906	-	fig|1438691.3.peg.3973
1.43869e+06	frdD	accn|JMVS01000017	183969	184328	-	fig|1438691.3.peg.3974
1.43869e+06	cycA	accn|JMVS01000017	243305	244717	+	fig|1438691.3.peg.4035
1.43869e+06	ampC	accn|JMVT01000011	163488	164621	-	fig|1438693.3.peg.4138
1.43869e+06	frdD	accn|JMVT01000011	164684	165043	-	fig|1438693.3.peg.4139
1.43869e+06	cycA	accn|JMVT01000012	45067	46479	+	fig|1438693.3.peg.4196
1.43869e+06	ampC	accn|JMVU01000016	15154	16287	-	fig|1438694.3.peg.3519
1.43869e+06	frdD	accn|JMVU01000016	16350	16709	-	fig|1438694.3.peg.3520
1.43869e+06	cycA	accn|JMVU01000016	74437	75849	+	fig|1438694.3.peg.3577
1.4387e+06	ampC	accn|JMVV01000031	228401	229534	-	fig|1438695.3.peg.4558
1.4387e+06	frdD	accn|JMVV01000031	229597	229956	-	fig|1438695.3.peg.4559
1.4387e+06	cycA	accn|JMVV01000031	281972	283384	+	fig|1438695.3.peg.4614
1.4387e+06	ampC	accn|JMVW01000022	172934	174067	-	fig|1438696.3.peg.4141
1.4387e+06	frdD	accn|JMVW01000022	174130	174489	-	fig|1438696.3.peg.4142
1.4387e+06	cycA	accn|JMVW01000022	232566	233969	+	fig|1438696.3.peg.4200
1.44586e+06	ampC	accn|JJMY01000012	113448	114581	-	fig|1445862.3.peg.2436
1.44586e+06	frdD	accn|JJMY01000012	114644	115003	-	fig|1445862.3.peg.2437
1.44586e+06	cycA	accn|JJMY01000014	45175	46587	+	fig|1445862.3.peg.2595
1.44586e+06	ampC	accn|JJMX01000015	15119	16252	-	fig|1445863.3.peg.2871
1.44586e+06	frdD	accn|JJMX01000015	16315	16674	-	fig|1445863.3.peg.2872
1.44586e+06	cycA	accn|JJMX01000015	75576	76988	+	fig|1445863.3.peg.2930
562.106	cycA	accn|562.10576.con.0005	215776	217188	-	fig|562.10576.peg.2054
562.106	frdD	accn|562.10576.con.0005	277879	278238	+	fig|562.10576.peg.2118
562.13	cycA	accn|MPCP01000001	250504	251916	-	fig|562.12959.peg.262
562.13	frdD	accn|MPCP01000001	311103	311462	+	fig|562.12959.peg.324
562.13	ampC	accn|MPCP01000001	311525	312658	+	fig|562.12959.peg.325
562.13	ampC	accn|MPCO01000001	4668308	4669441	-	fig|562.12960.peg.4604
562.13	frdD	accn|MPCO01000001	4669504	4669863	-	fig|562.12960.peg.4605
562.13	cycA	accn|MPCO01000001	4729496	4730908	+	fig|562.12960.peg.4669
562.13	frdD	accn|FLXF01000006	171558	171917	-	fig|562.12961.peg.420
562.13	cycA	accn|FLXF01000006	218645	220048	+	fig|562.12961.peg.467
562.13	frdD	accn|FLWH01000005	173527	173886	-	fig|562.12962.peg.521
562.13	cycA	accn|FLWH01000005	220614	222029	+	fig|562.12962.peg.568
562.135	cycA	accn|MJAL01000002	60316	61728	-	fig|562.13502.peg.551
562.135	frdD	accn|MJAL01000002	119069	119428	+	fig|562.13502.peg.611
562.135	ampC	accn|MJAL01000002	119458	120624	+	fig|562.13502.peg.612
562.137	cycA	accn|MOJG01000011	2905	4317	+	fig|562.13671.peg.251
562.137	frdD	accn|MOJG01000013	48807	49166	+	fig|562.13671.peg.397
562.137	ampC	accn|MOJG01000013	49229	50362	+	fig|562.13671.peg.398
562.163	cycA	accn|CP020048	1993546	1994958	-	fig|562.16324.peg.2082
562.163	frdD	accn|CP020048	2053814	2054173	+	fig|562.16324.peg.2144
562.163	ampC	accn|CP020048	2054236	2055369	+	fig|562.16324.peg.2145
562.163	cycA	accn|CP020058	2405089	2406501	-	fig|562.16325.peg.2509
562.163	frdD	accn|CP020058	2465476	2465835	+	fig|562.16325.peg.2572
562.163	ampC	accn|CP020058	2465898	2467031	+	fig|562.16325.peg.2573
562.163	ampC	accn|CP020055	2551215	2552348	-	fig|562.16326.peg.2598
562.163	frdD	accn|CP020055	2552411	2552770	-	fig|562.16326.peg.2599
562.163	cycA	accn|CP020055	2611747	2613159	+	fig|562.16326.peg.2662
562.163	cycA	accn|CP020116	4077991	4079403	-	fig|562.16327.peg.4284
562.163	frdD	accn|CP020116	4138590	4138949	+	fig|562.16327.peg.4349
562.163	ampC	accn|CP020116	4139012	4140145	+	fig|562.16327.peg.4350
562.165	cycA	accn|CP021175	921638	923050	-	fig|562.16466.peg.961
562.165	frdD	accn|CP021175	980727	981086	+	fig|562.16466.peg.1026
562.165	ampC	accn|CP021175	981149	982282	+	fig|562.16466.peg.1027
562.174	cycA	accn|CP021179	4930540	4931952	-	fig|562.17359.peg.4862
562.174	frdD	accn|CP021179	4991139	4991498	+	fig|562.17359.peg.4924
562.174	ampC	accn|CP021179	4991561	4992694	+	fig|562.17359.peg.4925
562.176	cycA	accn|CP021732	2049689	2051101	-	fig|562.17620.peg.2135
562.176	frdD	accn|CP021732	2108778	2109137	+	fig|562.17620.peg.2200
562.176	ampC	accn|CP021732	2109200	2110333	+	fig|562.17620.peg.2201
562.176	ampC	accn|CP021736	2381485	2382618	-	fig|562.17621.peg.2390
562.176	frdD	accn|CP021736	2382681	2383040	-	fig|562.17621.peg.2391
562.176	cycA	accn|CP021736	2439941	2441353	+	fig|562.17621.peg.2454
562.177	cycA	accn|CP021879	701546	702958	-	fig|562.17721.peg.727
562.177	frdD	accn|CP021879	760635	760994	+	fig|562.17721.peg.792
562.177	ampC	accn|CP021879	761057	762190	+	fig|562.17721.peg.793
562.177	ampC	accn|CP021935	2817057	2818190	-	fig|562.17722.peg.2861
562.177	frdD	accn|CP021935	2818253	2818612	-	fig|562.17722.peg.2862
562.177	cycA	accn|CP021935	2877799	2879211	+	fig|562.17722.peg.2927
562.191	cycA	accn|NQBA01000019	78769	80172	-	fig|562.19078.peg.3818
562.191	frdD	accn|NQBA01000019	139277	139636	+	fig|562.19078.peg.3879
562.191	ampC	accn|NQBA01000019	139699	140832	+	fig|562.19078.peg.3880
562.191	cycA	accn|NQDK01000109	70183	71595	-	fig|562.19080.peg.1510
562.191	frdD	accn|NQDK01000109	130782	131141	+	fig|562.19080.peg.1572
562.191	ampC	accn|NQDK01000109	131204	132337	+	fig|562.19080.peg.1573
562.191	ampC	accn|NQDM01000120	14931	16064	-	fig|562.19081.peg.1271
562.191	frdD	accn|NQDM01000120	16127	16486	-	fig|562.19081.peg.1272
562.191	cycA	accn|NQDM01000120	75673	77085	+	fig|562.19081.peg.1336
562.191	cycA	accn|NQDO01000039	83206	84618	-	fig|562.19082.peg.1873
562.191	frdD	accn|NQDO01000076	31279	31638	+	fig|562.19082.peg.2651
562.191	ampC	accn|NQDO01000076	31701	32834	+	fig|562.19082.peg.2652
562.191	ampC	accn|NQEA01000103	17563	18696	-	fig|562.19083.peg.549
562.191	frdD	accn|NQEA01000103	18759	19118	-	fig|562.19083.peg.550
562.191	cycA	accn|NQEA01000103	78224	79627	+	fig|562.19083.peg.612
562.191	ampC	accn|NQCM01000092	14931	16064	-	fig|562.19084.peg.1432
562.191	frdD	accn|NQCM01000092	16127	16486	-	fig|562.19084.peg.1433
562.191	cycA	accn|NQCM01000092	75673	77085	+	fig|562.19084.peg.1497
562.191	ampC	accn|NQDN01000016	14931	16064	-	fig|562.19085.peg.1118
562.191	frdD	accn|NQDN01000016	16127	16486	-	fig|562.19085.peg.1119
562.191	cycA	accn|NQDN01000016	73591	75003	+	fig|562.19085.peg.1180
562.191	cycA	accn|NQDT01000113	83221	84633	-	fig|562.19086.peg.3350
562.191	frdD	accn|NQDT01000113	143819	144178	+	fig|562.19086.peg.3413
562.191	ampC	accn|NQDT01000113	144241	145374	+	fig|562.19086.peg.3414
562.192	frdD	accn|NIZZ01000038	200085	200444	+	fig|562.19151.peg.2481
562.192	ampC	accn|NIZZ01000038	200507	201640	+	fig|562.19151.peg.2482
562.192	cycA	accn|NIZZ01000068	2358	3770	+	fig|562.19151.peg.4991
562.192	ampC	accn|NSEO01000092	50875	52008	-	fig|562.19184.peg.529
562.192	frdD	accn|NSEO01000092	52071	52430	-	fig|562.19184.peg.530
562.192	cycA	accn|NSEO01000120	2004	3416	+	fig|562.19184.peg.4329
562.192	ampC	accn|NSEQ01000042	162832	163965	-	fig|562.19185.peg.4358
562.192	frdD	accn|NSEQ01000042	164028	164387	-	fig|562.19185.peg.4359
562.192	cycA	accn|NSEQ01000053	2209	3621	+	fig|562.19185.peg.981
562.192	cycA	accn|NSER01000039	77931	79343	-	fig|562.19186.peg.446
562.192	frdD	accn|NSER01000039	136157	136516	+	fig|562.19186.peg.505
562.192	ampC	accn|NSER01000039	136579	137712	+	fig|562.19186.peg.506
562.192	ampC	accn|NSEJ01000122	3480	4613	-	fig|562.19189.peg.2331
562.192	frdD	accn|NSEJ01000122	4676	5035	-	fig|562.19189.peg.2332
562.192	cycA	accn|NSEJ01000132	44420	45832	-	fig|562.19189.peg.2521
562.192	cycA	accn|NTMT01000008	53574	54986	-	fig|562.19194.peg.5215
562.192	frdD	accn|NTMT01000008	111921	112280	+	fig|562.19194.peg.5275
562.192	ampC	accn|NTMT01000008	112343	113476	+	fig|562.19194.peg.5276
562.192	ampC	accn|NTMV01000008	4604	5737	-	fig|562.19195.peg.4769
562.192	frdD	accn|NTMV01000008	5800	6159	-	fig|562.19195.peg.4770
562.192	cycA	accn|NTMV01000008	64457	65869	+	fig|562.19195.peg.4829
562.192	cycA	accn|NTMS01000024	69479	70891	-	fig|562.19196.peg.1693
562.192	frdD	accn|NTMS01000024	129868	130227	+	fig|562.19196.peg.1756
562.192	ampC	accn|NTMS01000024	130290	131423	+	fig|562.19196.peg.1757
562.192	cycA	accn|NTMU01000004	45685	47088	+	fig|562.19197.peg.3253
562.192	ampC	accn|NTMU01000028	172618	173751	-	fig|562.19197.peg.2124
562.192	frdD	accn|NTMU01000028	173814	174173	-	fig|562.19197.peg.2125
562.192	ampC	accn|NTMX01000042	15029	16162	-	fig|562.19198.peg.2634
562.192	frdD	accn|NTMX01000042	16225	16584	-	fig|562.19198.peg.2635
562.192	cycA	accn|NTMX01000042	76160	77563	+	fig|562.19198.peg.2699
562.192	cycA	accn|NTMY01000066	38134	39546	-	fig|562.19199.peg.4551
562.192	ampC	accn|NTMY01000069	4604	5770	-	fig|562.19199.peg.4600
562.192	frdD	accn|NTMY01000069	5800	6159	-	fig|562.19199.peg.4601
562.192	cycA	accn|NTMW01000045	76467	77870	-	fig|562.19200.peg.3851
562.192	frdD	accn|NTMW01000045	137445	137804	+	fig|562.19200.peg.3914
562.192	ampC	accn|NTMW01000045	137867	139000	+	fig|562.19200.peg.3915
562.192	cycA	accn|NTNC01000003	387877	389280	-	fig|562.19201.peg.3121
562.192	ampC	accn|NTNC01000015	160171	161304	-	fig|562.19201.peg.881
562.192	frdD	accn|NTNC01000015	161367	161726	-	fig|562.19201.peg.882
562.192	cycA	accn|NQBL01000134	46334	47737	+	fig|562.19221.peg.2815
562.192	ampC	accn|NQBL01000224	197235	198368	-	fig|562.19221.peg.1894
562.192	frdD	accn|NQBL01000224	198431	198790	-	fig|562.19221.peg.1895
562.196	cycA	accn|CP021691	4798011	4799423	-	fig|562.19631.peg.4895
562.196	frdD	accn|CP021691	4856324	4856683	+	fig|562.19631.peg.4958
562.196	ampC	accn|CP021691	4856746	4857879	+	fig|562.19631.peg.4959
562.196	ampC	accn|CP021689	1531239	1532372	-	fig|562.19632.peg.1529
562.196	frdD	accn|CP021689	1532435	1532794	-	fig|562.19632.peg.1530
562.196	cycA	accn|CP021689	1591981	1593393	+	fig|562.19632.peg.1595
562.196	cycA	accn|CP021535	4841487	4842899	-	fig|562.19633.peg.5016
562.196	frdD	accn|CP021535	4901755	4902114	+	fig|562.19633.peg.5078
562.196	ampC	accn|CP021535	4902177	4903310	+	fig|562.19633.peg.5079
562.196	ampC	accn|NIUI01000020	14931	16064	-	fig|562.19637.peg.1480
562.196	frdD	accn|NIUI01000020	16127	16486	-	fig|562.19637.peg.1481
562.196	cycA	accn|NIUI01000020	75672	77084	+	fig|562.19637.peg.1545
562.196	ampC	accn|NIUH01000042	14931	16064	-	fig|562.19638.peg.1128
562.196	frdD	accn|NIUH01000042	16127	16486	-	fig|562.19638.peg.1129
562.196	cycA	accn|NIUH01000042	75672	77084	+	fig|562.19638.peg.1193
562.198	ampC	accn|CP021532	813954	815087	-	fig|562.19821.peg.797
562.198	frdD	accn|CP021532	815150	815509	-	fig|562.19821.peg.798
562.198	cycA	accn|CP021532	872409	873821	+	fig|562.19821.peg.862
562.198	cycA	accn|CP021722	4555689	4557101	-	fig|562.19823.peg.4703
562.198	frdD	accn|CP021722	4615957	4616316	+	fig|562.19823.peg.4765
562.198	ampC	accn|CP021722	4616379	4617512	+	fig|562.19823.peg.4766
562.205	cycA	accn|CP021683	3893358	3894770	-	fig|562.20499.peg.4025
562.205	frdD	accn|CP021683	3951670	3952029	+	fig|562.20499.peg.4088
562.205	ampC	accn|CP021683	3952092	3953225	+	fig|562.20499.peg.4089
562.219	ampC	accn|NTMZ01000025	109718	110851	-	fig|562.21897.peg.1871
562.219	frdD	accn|NTMZ01000025	110914	111273	-	fig|562.21897.peg.1872
562.219	cycA	accn|NTMZ01000025	169906	171318	+	fig|562.21897.peg.1934
562.219	ampC	accn|NTNB01000026	27807	28940	-	fig|562.21898.peg.2260
562.219	frdD	accn|NTNB01000026	29003	29362	-	fig|562.21898.peg.2261
562.219	cycA	accn|NTNB01000026	88217	89629	+	fig|562.21898.peg.2325
562.219	ampC	accn|NTNA01000029	20036	21169	-	fig|562.21899.peg.2336
562.219	frdD	accn|NTNA01000029	21232	21591	-	fig|562.21899.peg.2337
562.219	cycA	accn|NTNA01000029	80569	81981	+	fig|562.21899.peg.2402
562.224	cycA	accn|CP021683	3893358	3894770	-	fig|562.22426.peg.4025
562.224	frdD	accn|CP021683	3951670	3952029	+	fig|562.22426.peg.4088
562.224	ampC	accn|CP021683	3952092	3953225	+	fig|562.22426.peg.4089
562.224	frdD	accn|562.22428.con.0010	12494	12853	+	fig|562.22428.peg.3114
562.224	ampC	accn|562.22428.con.0010	12916	14049	+	fig|562.22428.peg.3115
562.224	cycA	accn|562.22428.con.0015	67025	68437	-	fig|562.22428.peg.3895
562.224	cycA	accn|562.22429.con.0018	83242	84654	-	fig|562.22429.peg.2661
562.224	frdD	accn|562.22429.con.0025	13049	13408	+	fig|562.22429.peg.3164
562.224	ampC	accn|562.22429.con.0025	13471	14604	+	fig|562.22429.peg.3165
562.224	cycA	accn|562.22430.con.0013	46219	47631	+	fig|562.22430.peg.3222
562.224	frdD	accn|562.22430.con.0017	12494	12853	+	fig|562.22430.peg.3659
562.224	ampC	accn|562.22430.con.0017	12916	14049	+	fig|562.22430.peg.3660
562.224	ampC	accn|562.22431.con.0046	17135	18268	-	fig|562.22431.peg.3930
562.224	frdD	accn|562.22431.con.0046	18331	18690	-	fig|562.22431.peg.3931
562.224	cycA	accn|562.22431.con.0048	16851	18263	-	fig|562.22431.peg.3989
562.224	cycA	accn|562.22432.con.0017	70161	71573	-	fig|562.22432.peg.3123
562.224	frdD	accn|562.22432.con.0033	12786	13145	+	fig|562.22432.peg.4458
562.224	ampC	accn|562.22432.con.0033	13208	14341	+	fig|562.22432.peg.4459
562.224	cycA	accn|562.22433.con.0014	83305	84717	-	fig|562.22433.peg.3528
562.224	ampC	accn|562.22433.con.0026	18243	19376	-	fig|562.22433.peg.4596
562.224	frdD	accn|562.22433.con.0026	19439	19798	-	fig|562.22433.peg.4597
562.224	frdD	accn|562.22434.con.0013	12494	12853	+	fig|562.22434.peg.2685
562.224	ampC	accn|562.22434.con.0013	12916	14049	+	fig|562.22434.peg.2686
562.224	cycA	accn|562.22434.con.0015	45135	46547	+	fig|562.22434.peg.2986
562.224	ampC	accn|562.22435.con.0008	161565	162698	-	fig|562.22435.peg.1831
562.224	frdD	accn|562.22435.con.0008	162761	163120	-	fig|562.22435.peg.1832
562.224	cycA	accn|562.22435.con.0025	2002	3405	+	fig|562.22435.peg.3683
562.224	cycA	accn|562.22436.con.0023	44233	45645	+	fig|562.22436.peg.3701
562.224	ampC	accn|562.22436.con.0041	14905	16038	-	fig|562.22436.peg.4676
562.224	frdD	accn|562.22436.con.0041	16101	16460	-	fig|562.22436.peg.4677
562.224	cycA	accn|562.22437.con.0016	81458	82870	-	fig|562.22437.peg.3690
562.224	ampC	accn|562.22437.con.0032	14909	16042	-	fig|562.22437.peg.4756
562.224	frdD	accn|562.22437.con.0032	16105	16464	-	fig|562.22437.peg.4757
562.224	cycA	accn|562.22438.con.0014	46219	47631	+	fig|562.22438.peg.2916
562.224	frdD	accn|562.22438.con.0021	12494	12853	+	fig|562.22438.peg.3654
562.224	ampC	accn|562.22438.con.0021	12916	14049	+	fig|562.22438.peg.3655
562.224	cycA	accn|562.22439.con.0016	80562	81974	-	fig|562.22439.peg.3308
562.224	ampC	accn|562.22439.con.0021	84685	85818	-	fig|562.22439.peg.3878
562.224	frdD	accn|562.22439.con.0021	85881	86240	-	fig|562.22439.peg.3879
562.224	cycA	accn|562.22440.con.0019	66852	68264	-	fig|562.22440.peg.3661
562.224	frdD	accn|562.22440.con.0030	12786	13145	+	fig|562.22440.peg.4452
562.224	ampC	accn|562.22440.con.0030	13208	14341	+	fig|562.22440.peg.4453
562.224	ampC	accn|562.22441.con.0013	14909	16042	-	fig|562.22441.peg.2751
562.224	frdD	accn|562.22441.con.0013	16105	16464	-	fig|562.22441.peg.2752
562.224	cycA	accn|562.22441.con.0013	75361	76773	+	fig|562.22441.peg.2812
562.224	cycA	accn|562.22442.con.0017	70161	71573	-	fig|562.22442.peg.3214
562.224	frdD	accn|562.22442.con.0032	12786	13145	+	fig|562.22442.peg.4339
562.224	ampC	accn|562.22442.con.0032	13208	14341	+	fig|562.22442.peg.4340
562.224	cycA	accn|562.22443.con.0013	100792	102204	-	fig|562.22443.peg.2622
562.224	frdD	accn|562.22443.con.0021	12494	12853	+	fig|562.22443.peg.3502
562.224	ampC	accn|562.22443.con.0021	12916	14049	+	fig|562.22443.peg.3503
562.224	cycA	accn|562.22444.con.0015	80562	81974	-	fig|562.22444.peg.3593
562.224	ampC	accn|562.22444.con.0023	33247	34380	-	fig|562.22444.peg.4287
562.224	frdD	accn|562.22444.con.0023	34443	34802	-	fig|562.22444.peg.4288
562.224	cycA	accn|562.22445.con.0016	83344	84756	-	fig|562.22445.peg.3400
562.224	frdD	accn|562.22445.con.0026	12786	13145	+	fig|562.22445.peg.4139
562.224	ampC	accn|562.22445.con.0026	13208	14341	+	fig|562.22445.peg.4140
562.224	cycA	accn|562.22446.con.0015	46213	47625	+	fig|562.22446.peg.3335
562.224	ampC	accn|562.22446.con.0031	14909	16042	-	fig|562.22446.peg.4353
562.224	frdD	accn|562.22446.con.0031	16105	16464	-	fig|562.22446.peg.4354
562.224	cycA	accn|562.22447.con.0015	83430	84842	-	fig|562.22447.peg.3610
562.224	ampC	accn|562.22447.con.0033	14909	16042	-	fig|562.22447.peg.4812
562.224	frdD	accn|562.22447.con.0033	16105	16464	-	fig|562.22447.peg.4813
562.224	cycA	accn|562.22448.con.0015	77969	79381	-	fig|562.22448.peg.3315
562.224	ampC	accn|562.22448.con.0036	14909	16042	-	fig|562.22448.peg.4542
562.224	frdD	accn|562.22448.con.0036	16105	16464	-	fig|562.22448.peg.4543
562.224	frdD	accn|562.22449.con.0012	12493	12852	+	fig|562.22449.peg.1662
562.224	ampC	accn|562.22449.con.0012	12915	14048	+	fig|562.22449.peg.1663
562.224	cycA	accn|562.22449.con.0015	44102	45514	+	fig|562.22449.peg.1988
562.225	ampC	accn|562.22450.con.0010	186991	188124	-	fig|562.22450.peg.2964
562.225	frdD	accn|562.22450.con.0010	188187	188546	-	fig|562.22450.peg.2965
562.225	cycA	accn|562.22450.con.0017	46217	47629	+	fig|562.22450.peg.3970
562.225	cycA	accn|562.22451.con.0015	83451	84863	-	fig|562.22451.peg.3690
562.225	ampC	accn|562.22451.con.0031	14909	16042	-	fig|562.22451.peg.4797
562.225	frdD	accn|562.22451.con.0031	16105	16464	-	fig|562.22451.peg.4798
562.225	cycA	accn|562.22452.con.0011	70602	72005	-	fig|562.22452.peg.1621
562.225	ampC	accn|562.22452.con.0057	14904	16037	-	fig|562.22452.peg.4203
562.225	frdD	accn|562.22452.con.0057	16100	16459	-	fig|562.22452.peg.4204
562.225	cycA	accn|562.22453.con.0010	32046	33449	+	fig|562.22453.peg.1385
562.225	frdD	accn|562.22453.con.0027	31141	31500	+	fig|562.22453.peg.2687
562.225	ampC	accn|562.22453.con.0027	31563	32696	+	fig|562.22453.peg.2688
562.225	cycA	accn|562.22454.con.0017	60503	61915	-	fig|562.22454.peg.3697
562.225	ampC	accn|562.22454.con.0035	15005	16138	-	fig|562.22454.peg.4826
562.225	frdD	accn|562.22454.con.0035	16201	16560	-	fig|562.22454.peg.4827
562.225	cycA	accn|562.22455.con.0017	80756	82168	-	fig|562.22455.peg.3185
562.225	ampC	accn|562.22455.con.0028	40924	42057	-	fig|562.22455.peg.4188
562.225	frdD	accn|562.22455.con.0028	42120	42479	-	fig|562.22455.peg.4189
562.225	frdD	accn|562.22457.con.0015	12493	12852	+	fig|562.22457.peg.3131
562.225	ampC	accn|562.22457.con.0015	12915	14048	+	fig|562.22457.peg.3132
562.225	cycA	accn|562.22457.con.0016	45135	46547	+	fig|562.22457.peg.3296
562.225	cycA	accn|562.22458.con.0028	2042	3445	-	fig|562.22458.peg.3863
562.225	ampC	accn|562.22458.con.0036	25044	26177	-	fig|562.22458.peg.4239
562.225	frdD	accn|562.22458.con.0036	26240	26599	-	fig|562.22458.peg.4240
562.225	ampC	accn|562.22459.con.0051	16864	17997	-	fig|562.22459.peg.3212
562.225	frdD	accn|562.22459.con.0051	18060	18419	-	fig|562.22459.peg.3213
562.225	cycA	accn|562.22459.con.0107	1972	3384	+	fig|562.22459.peg.4318
562.225	cycA	accn|562.22460.con.0020	37494	38906	-	fig|562.22460.peg.2796
562.225	ampC	accn|562.22460.con.0064	4635	5768	-	fig|562.22460.peg.4599
562.225	frdD	accn|562.22460.con.0064	5831	6190	-	fig|562.22460.peg.4600
562.225	frdD	accn|562.22461.con.0013	12725	13084	+	fig|562.22461.peg.2491
562.225	ampC	accn|562.22461.con.0013	13147	14280	+	fig|562.22461.peg.2492
562.225	cycA	accn|562.22461.con.0022	67197	68600	-	fig|562.22461.peg.3422
562.225	frdD	accn|562.22462.con.0010	12494	12853	+	fig|562.22462.peg.2149
562.225	ampC	accn|562.22462.con.0010	12916	14049	+	fig|562.22462.peg.2150
562.225	cycA	accn|562.22462.con.0017	86396	87799	-	fig|562.22462.peg.3300
562.225	cycA	accn|562.22463.con.0002	415417	416829	-	fig|562.22463.peg.1278
562.225	frdD	accn|562.22463.con.0018	12493	12852	+	fig|562.22463.peg.4109
562.225	ampC	accn|562.22463.con.0018	12915	14048	+	fig|562.22463.peg.4110
562.225	ampC	accn|562.22464.con.0009	144566	145699	-	fig|562.22464.peg.1980
562.225	frdD	accn|562.22464.con.0009	145762	146121	-	fig|562.22464.peg.1981
562.225	cycA	accn|562.22464.con.0023	2137	3549	+	fig|562.22464.peg.3399
562.225	cycA	accn|562.22465.con.0017	70160	71572	-	fig|562.22465.peg.3285
562.225	frdD	accn|562.22465.con.0031	12786	13145	+	fig|562.22465.peg.4425
562.225	ampC	accn|562.22465.con.0031	13208	14341	+	fig|562.22465.peg.4426
562.225	frdD	accn|562.22466.con.0013	12727	13086	+	fig|562.22466.peg.2366
562.225	ampC	accn|562.22466.con.0013	13149	14282	+	fig|562.22466.peg.2367
562.225	cycA	accn|562.22466.con.0025	2002	3405	+	fig|562.22466.peg.3509
562.225	cycA	accn|562.22467.con.0003	334218	335621	-	fig|562.22467.peg.1176
562.225	frdD	accn|562.22467.con.0007	12786	13145	+	fig|562.22467.peg.2080
562.225	ampC	accn|562.22467.con.0007	13208	14341	+	fig|562.22467.peg.2081
562.225	cycA	accn|562.22468.con.0014	71233	72645	-	fig|562.22468.peg.3317
562.225	ampC	accn|562.22468.con.0017	84640	85773	-	fig|562.22468.peg.3658
562.225	frdD	accn|562.22468.con.0017	85836	86195	-	fig|562.22468.peg.3659
562.225	cycA	accn|562.22469.con.0012	46213	47625	+	fig|562.22469.peg.2205
562.225	ampC	accn|562.22469.con.0046	14909	16042	-	fig|562.22469.peg.4356
562.225	frdD	accn|562.22469.con.0046	16105	16464	-	fig|562.22469.peg.4357
562.225	cycA	accn|562.22470.con.0005	46204	47616	+	fig|562.22470.peg.1480
562.225	ampC	accn|562.22470.con.0008	181915	183048	-	fig|562.22470.peg.2333
562.225	frdD	accn|562.22470.con.0008	183111	183470	-	fig|562.22470.peg.2334
562.225	ampC	accn|562.22471.con.0008	161326	162459	-	fig|562.22471.peg.1780
562.225	frdD	accn|562.22471.con.0008	162522	162881	-	fig|562.22471.peg.1781
562.225	cycA	accn|562.22471.con.0023	2002	3405	+	fig|562.22471.peg.3374
562.225	cycA	accn|562.22472.con.0013	46213	47625	+	fig|562.22472.peg.2365
562.225	ampC	accn|562.22472.con.0046	14909	16042	-	fig|562.22472.peg.4386
562.225	frdD	accn|562.22472.con.0046	16105	16464	-	fig|562.22472.peg.4387
562.225	ampC	accn|562.22473.con.0011	161886	163019	-	fig|562.22473.peg.2483
562.225	frdD	accn|562.22473.con.0011	163082	163441	-	fig|562.22473.peg.2484
562.225	cycA	accn|562.22473.con.0023	2002	3405	+	fig|562.22473.peg.3733
562.225	cycA	accn|562.22474.con.0015	69626	71038	-	fig|562.22474.peg.3210
562.225	frdD	accn|562.22474.con.0020	12494	12853	+	fig|562.22474.peg.3678
562.225	ampC	accn|562.22474.con.0020	12916	14049	+	fig|562.22474.peg.3679
562.225	cycA	accn|562.22476.con.0001	178851	180263	-	fig|562.22476.peg.182
562.225	ampC	accn|562.22476.con.0059	4635	5768	-	fig|562.22476.peg.4398
562.225	frdD	accn|562.22476.con.0059	5831	6190	-	fig|562.22476.peg.4399
562.225	cycA	accn|562.22477.con.0013	117375	118787	-	fig|562.22477.peg.3173
562.225	frdD	accn|562.22477.con.0015	12494	12853	+	fig|562.22477.peg.3390
562.225	ampC	accn|562.22477.con.0015	12916	14049	+	fig|562.22477.peg.3391
562.225	cycA	accn|562.22478.con.0018	70161	71573	-	fig|562.22478.peg.3568
562.225	ampC	accn|562.22478.con.0031	21368	22501	-	fig|562.22478.peg.4534
562.225	frdD	accn|562.22478.con.0031	22564	22923	-	fig|562.22478.peg.4535
562.225	cycA	accn|562.22479.con.0023	45062	46474	-	fig|562.22479.peg.4015
562.225	ampC	accn|562.22479.con.0030	32235	33368	-	fig|562.22479.peg.4513
562.225	frdD	accn|562.22479.con.0030	33431	33790	-	fig|562.22479.peg.4514
562.225	cycA	accn|562.22480.con.0014	45617	47020	+	fig|562.22480.peg.2723
562.225	ampC	accn|562.22480.con.0044	15211	16344	-	fig|562.22480.peg.4516
562.225	frdD	accn|562.22480.con.0044	16407	16766	-	fig|562.22480.peg.4517
562.225	frdD	accn|562.22481.con.0014	12493	12852	+	fig|562.22481.peg.2961
562.225	ampC	accn|562.22481.con.0014	12915	14048	+	fig|562.22481.peg.2962
562.225	cycA	accn|562.22481.con.0017	45135	46547	+	fig|562.22481.peg.3339
562.225	cycA	accn|562.22482.con.0026	45196	46608	-	fig|562.22482.peg.2637
562.225	ampC	accn|562.22482.con.0062	14907	16040	-	fig|562.22482.peg.4098
562.225	frdD	accn|562.22482.con.0062	16103	16462	-	fig|562.22482.peg.4099
562.225	cycA	accn|562.22483.con.0018	70645	72057	-	fig|562.22483.peg.3572
562.225	ampC	accn|562.22483.con.0029	32235	33368	-	fig|562.22483.peg.4544
562.225	frdD	accn|562.22483.con.0029	33431	33790	-	fig|562.22483.peg.4545
562.225	ampC	accn|562.22484.con.0007	161476	162609	-	fig|562.22484.peg.1480
562.225	frdD	accn|562.22484.con.0007	162672	163031	-	fig|562.22484.peg.1481
562.225	cycA	accn|562.22484.con.0023	2002	3405	+	fig|562.22484.peg.3300
562.225	cycA	accn|562.22485.con.0025	2002	3405	+	fig|562.22485.peg.3275
562.225	ampC	accn|562.22485.con.0036	39355	40488	-	fig|562.22485.peg.3982
562.225	frdD	accn|562.22485.con.0036	40551	40910	-	fig|562.22485.peg.3983
562.225	frdD	accn|562.22486.con.0010	12494	12853	+	fig|562.22486.peg.2868
562.225	ampC	accn|562.22486.con.0010	12916	14049	+	fig|562.22486.peg.2869
562.225	cycA	accn|562.22486.con.0016	38920	40323	+	fig|562.22486.peg.3814
562.225	cycA	accn|562.22487.con.0023	46211	47614	+	fig|562.22487.peg.4469
562.225	frdD	accn|562.22487.con.0025	12785	13144	+	fig|562.22487.peg.4546
562.225	ampC	accn|562.22487.con.0025	13207	14340	+	fig|562.22487.peg.4547
562.225	cycA	accn|562.22488.con.0018	70645	72057	-	fig|562.22488.peg.3704
562.225	ampC	accn|562.22488.con.0031	14909	16042	-	fig|562.22488.peg.4603
562.225	frdD	accn|562.22488.con.0031	16105	16464	-	fig|562.22488.peg.4604
562.225	cycA	accn|562.22489.con.0016	69626	71038	-	fig|562.22489.peg.3635
562.225	frdD	accn|562.22489.con.0020	12494	12853	+	fig|562.22489.peg.4001
562.225	ampC	accn|562.22489.con.0020	12916	14049	+	fig|562.22489.peg.4002
562.225	cycA	accn|562.22490.con.0015	81241	82653	-	fig|562.22490.peg.3773
562.225	ampC	accn|562.22490.con.0033	14909	16042	-	fig|562.22490.peg.4850
562.225	frdD	accn|562.22490.con.0033	16105	16464	-	fig|562.22490.peg.4851
562.225	cycA	accn|562.22491.con.0017	70259	71671	-	fig|562.22491.peg.3009
562.225	ampC	accn|562.22491.con.0030	40924	42057	-	fig|562.22491.peg.4146
562.225	frdD	accn|562.22491.con.0030	42120	42479	-	fig|562.22491.peg.4147
562.225	cycA	accn|562.22492.con.0016	69854	71266	-	fig|562.22492.peg.3304
562.225	frdD	accn|562.22492.con.0023	12494	12853	+	fig|562.22492.peg.3992
562.225	ampC	accn|562.22492.con.0023	12916	14049	+	fig|562.22492.peg.3993
562.225	cycA	accn|562.22493.con.0003	46212	47615	+	fig|562.22493.peg.1152
562.225	frdD	accn|562.22493.con.0020	12786	13145	+	fig|562.22493.peg.4276
562.225	ampC	accn|562.22493.con.0020	13208	14341	+	fig|562.22493.peg.4277
562.225	cycA	accn|562.22494.con.0013	81361	82773	-	fig|562.22494.peg.3052
562.225	ampC	accn|562.22494.con.0037	14909	16042	-	fig|562.22494.peg.4605
562.225	frdD	accn|562.22494.con.0037	16105	16464	-	fig|562.22494.peg.4606
562.225	cycA	accn|562.22495.con.0016	73131	74543	-	fig|562.22495.peg.2616
562.225	ampC	accn|562.22495.con.0042	25559	26692	-	fig|562.22495.peg.4296
562.225	frdD	accn|562.22495.con.0042	26755	27114	-	fig|562.22495.peg.4297
562.225	cycA	accn|562.22496.con.0029	2063	3475	+	fig|562.22496.peg.3351
562.225	ampC	accn|562.22496.con.0048	23753	24886	-	fig|562.22496.peg.4338
562.225	frdD	accn|562.22496.con.0048	24949	25308	-	fig|562.22496.peg.4339
562.225	cycA	accn|562.22497.con.0014	46213	47625	+	fig|562.22497.peg.2863
562.225	frdD	accn|562.22497.con.0020	12494	12853	+	fig|562.22497.peg.3488
562.225	ampC	accn|562.22497.con.0020	12916	14049	+	fig|562.22497.peg.3489
562.225	cycA	accn|562.22498.con.0005	74183	75595	-	fig|562.22498.peg.883
562.225	ampC	accn|562.22498.con.0030	33643	34776	-	fig|562.22498.peg.2974
562.225	frdD	accn|562.22498.con.0030	34839	35198	-	fig|562.22498.peg.2975
562.225	cycA	accn|562.22499.con.0017	70160	71572	-	fig|562.22499.peg.3209
562.225	ampC	accn|562.22499.con.0030	30740	31873	-	fig|562.22499.peg.4346
562.225	frdD	accn|562.22499.con.0030	31936	32295	-	fig|562.22499.peg.4347
562.225	cycA	accn|562.22500.con.0014	69854	71266	-	fig|562.22500.peg.3248
562.225	ampC	accn|562.22500.con.0034	14909	16042	-	fig|562.22500.peg.4470
562.225	frdD	accn|562.22500.con.0034	16105	16464	-	fig|562.22500.peg.4471
562.225	cycA	accn|562.22501.con.0014	70545	71948	-	fig|562.22501.peg.2804
562.225	ampC	accn|562.22501.con.0044	15211	16344	-	fig|562.22501.peg.4298
562.225	frdD	accn|562.22501.con.0044	16407	16766	-	fig|562.22501.peg.4299
562.225	cycA	accn|562.22502.con.0015	80562	81974	-	fig|562.22502.peg.3640
562.225	frdD	accn|562.22502.con.0019	12494	12853	+	fig|562.22502.peg.3997
562.225	ampC	accn|562.22502.con.0019	12916	14049	+	fig|562.22502.peg.3998
562.225	cycA	accn|562.22503.con.0014	78336	79748	-	fig|562.22503.peg.2903
562.225	ampC	accn|562.22503.con.0039	14906	16039	-	fig|562.22503.peg.4514
562.225	frdD	accn|562.22503.con.0039	16102	16461	-	fig|562.22503.peg.4515
562.225	cycA	accn|562.22504.con.0013	79684	81096	-	fig|562.22504.peg.3150
562.225	frdD	accn|562.22504.con.0018	12493	12852	+	fig|562.22504.peg.3649
562.225	ampC	accn|562.22504.con.0018	12915	14048	+	fig|562.22504.peg.3650
562.225	cycA	accn|562.22505.con.0014	80562	81974	-	fig|562.22505.peg.3609
562.225	frdD	accn|562.22505.con.0018	12494	12853	+	fig|562.22505.peg.4011
562.225	ampC	accn|562.22505.con.0018	12916	14049	+	fig|562.22505.peg.4012
562.225	cycA	accn|562.22506.con.0015	69626	71038	-	fig|562.22506.peg.3542
562.225	frdD	accn|562.22506.con.0020	12494	12853	+	fig|562.22506.peg.3999
562.225	ampC	accn|562.22506.con.0020	12916	14049	+	fig|562.22506.peg.4000
562.225	cycA	accn|562.22507.con.0033	49745	51157	-	fig|562.22507.peg.3621
562.225	frdD	accn|562.22507.con.0037	48754	49113	+	fig|562.22507.peg.3820
562.225	ampC	accn|562.22507.con.0037	49176	50309	+	fig|562.22507.peg.3821
562.225	frdD	accn|562.22508.con.0013	12725	13084	+	fig|562.22508.peg.2044
562.225	ampC	accn|562.22508.con.0013	13147	14280	+	fig|562.22508.peg.2045
562.225	cycA	accn|562.22508.con.0087	2002	3405	+	fig|562.22508.peg.4892
562.225	cycA	accn|562.22509.con.0014	83451	84863	-	fig|562.22509.peg.3544
562.225	ampC	accn|562.22509.con.0031	14909	16042	-	fig|562.22509.peg.4704
562.225	frdD	accn|562.22509.con.0031	16105	16464	-	fig|562.22509.peg.4705
562.225	frdD	accn|562.22510.con.0018	12786	13145	+	fig|562.22510.peg.3590
562.225	ampC	accn|562.22510.con.0018	13208	14341	+	fig|562.22510.peg.3591
562.225	cycA	accn|562.22510.con.0019	22711	24123	+	fig|562.22510.peg.3698
562.225	cycA	accn|562.22511.con.0014	45618	47030	+	fig|562.22511.peg.2620
562.225	frdD	accn|562.22511.con.0029	13048	13407	+	fig|562.22511.peg.3978
562.225	ampC	accn|562.22511.con.0029	13470	14603	+	fig|562.22511.peg.3979
562.225	cycA	accn|562.22512.con.0015	44106	45518	+	fig|562.22512.peg.3007
562.225	ampC	accn|562.22512.con.0042	15005	16138	-	fig|562.22512.peg.4712
562.225	frdD	accn|562.22512.con.0042	16201	16560	-	fig|562.22512.peg.4713
562.225	cycA	accn|562.22513.con.0005	172850	174253	-	fig|562.22513.peg.1606
562.225	ampC	accn|562.22513.con.0037	14909	16042	-	fig|562.22513.peg.4636
562.225	frdD	accn|562.22513.con.0037	16105	16464	-	fig|562.22513.peg.4637
562.225	cycA	accn|562.22514.con.0004	46210	47622	+	fig|562.22514.peg.1267
562.225	frdD	accn|562.22514.con.0033	12786	13145	+	fig|562.22514.peg.4773
562.225	ampC	accn|562.22514.con.0033	13208	14341	+	fig|562.22514.peg.4774
562.225	cycA	accn|562.22515.con.0026	2002	3405	+	fig|562.22515.peg.3571
562.225	ampC	accn|562.22515.con.0028	51878	53011	-	fig|562.22515.peg.3744
562.225	frdD	accn|562.22515.con.0028	53074	53433	-	fig|562.22515.peg.3745
562.225	frdD	accn|562.22516.con.0012	12725	13084	+	fig|562.22516.peg.2046
562.225	ampC	accn|562.22516.con.0012	13147	14280	+	fig|562.22516.peg.2047
562.225	cycA	accn|562.22516.con.0093	2002	3405	+	fig|562.22516.peg.4841
562.225	frdD	accn|562.22517.con.0015	49637	49996	+	fig|562.22517.peg.2838
562.225	ampC	accn|562.22517.con.0015	50059	51192	+	fig|562.22517.peg.2839
562.225	cycA	accn|562.22517.con.0023	22711	24123	+	fig|562.22517.peg.3662
562.225	cycA	accn|562.22518.con.0014	70259	71671	-	fig|562.22518.peg.2684
562.225	frdD	accn|562.22518.con.0014	130857	131216	+	fig|562.22518.peg.2746
562.225	ampC	accn|562.22518.con.0014	131279	132412	+	fig|562.22518.peg.2747
562.225	cycA	accn|562.22519.con.0015	79440	80852	-	fig|562.22519.peg.3425
562.225	ampC	accn|562.22519.con.0031	14909	16042	-	fig|562.22519.peg.4521
562.225	frdD	accn|562.22519.con.0031	16105	16464	-	fig|562.22519.peg.4522
562.225	cycA	accn|562.22520.con.0033	49947	51359	-	fig|562.22520.peg.3770
562.225	ampC	accn|562.22520.con.0044	16507	17640	-	fig|562.22520.peg.4176
562.225	frdD	accn|562.22520.con.0044	17703	18062	-	fig|562.22520.peg.4177
562.225	frdD	accn|562.22521.con.0009	12725	13084	+	fig|562.22521.peg.2157
562.225	ampC	accn|562.22521.con.0009	13147	14280	+	fig|562.22521.peg.2158
562.225	cycA	accn|562.22521.con.0012	44153	45565	+	fig|562.22521.peg.2638
562.225	cycA	accn|562.22522.con.0002	46204	47616	+	fig|562.22522.peg.556
562.225	ampC	accn|562.22522.con.0008	183301	184434	-	fig|562.22522.peg.2639
562.225	frdD	accn|562.22522.con.0008	184497	184856	-	fig|562.22522.peg.2640
562.225	cycA	accn|562.22523.con.0014	79684	81096	-	fig|562.22523.peg.3088
562.225	frdD	accn|562.22523.con.0019	12493	12852	+	fig|562.22523.peg.3559
562.225	ampC	accn|562.22523.con.0019	12915	14048	+	fig|562.22523.peg.3560
562.225	ampC	accn|562.22524.con.0013	124342	125475	-	fig|562.22524.peg.2644
562.225	frdD	accn|562.22524.con.0013	125538	125897	-	fig|562.22524.peg.2645
562.225	cycA	accn|562.22524.con.0022	68753	70165	-	fig|562.22524.peg.3557
562.225	cycA	accn|562.22525.con.0016	69854	71266	-	fig|562.22525.peg.3353
562.225	ampC	accn|562.22525.con.0033	14909	16042	-	fig|562.22525.peg.4452
562.225	frdD	accn|562.22525.con.0033	16105	16464	-	fig|562.22525.peg.4453
562.225	cycA	accn|562.22526.con.0014	46219	47631	+	fig|562.22526.peg.3328
562.225	frdD	accn|562.22526.con.0020	12494	12853	+	fig|562.22526.peg.3923
562.225	ampC	accn|562.22526.con.0020	12916	14049	+	fig|562.22526.peg.3924
562.225	ampC	accn|562.22527.con.0008	168720	169853	-	fig|562.22527.peg.2164
562.225	frdD	accn|562.22527.con.0008	169916	170275	-	fig|562.22527.peg.2165
562.225	cycA	accn|562.22527.con.0020	2002	3405	+	fig|562.22527.peg.3520
562.225	cycA	accn|562.22528.con.0015	69854	71266	-	fig|562.22528.peg.3294
562.225	ampC	accn|562.22528.con.0033	14909	16042	-	fig|562.22528.peg.4452
562.225	frdD	accn|562.22528.con.0033	16105	16464	-	fig|562.22528.peg.4453
562.225	frdD	accn|562.22529.con.0007	13015	13374	+	fig|562.22529.peg.1473
562.225	ampC	accn|562.22529.con.0007	13437	14570	+	fig|562.22529.peg.1474
562.225	cycA	accn|562.22529.con.0022	2091	3503	+	fig|562.22529.peg.3193
562.225	cycA	accn|562.22530.con.0015	69854	71266	-	fig|562.22530.peg.3232
562.225	ampC	accn|562.22530.con.0034	14909	16042	-	fig|562.22530.peg.4470
562.225	frdD	accn|562.22530.con.0034	16105	16464	-	fig|562.22530.peg.4471
562.225	cycA	accn|562.22531.con.0007	187117	188529	-	fig|562.22531.peg.1632
562.225	ampC	accn|562.22531.con.0018	108469	109602	-	fig|562.22531.peg.3160
562.225	frdD	accn|562.22531.con.0018	109665	110024	-	fig|562.22531.peg.3161
562.225	cycA	accn|562.22532.con.0018	84183	85595	-	fig|562.22532.peg.3729
562.225	ampC	accn|562.22532.con.0033	14909	16042	-	fig|562.22532.peg.4586
562.225	frdD	accn|562.22532.con.0033	16105	16464	-	fig|562.22532.peg.4587
562.225	cycA	accn|562.22533.con.0013	46219	47631	+	fig|562.22533.peg.3057
562.225	frdD	accn|562.22533.con.0020	12494	12853	+	fig|562.22533.peg.3773
562.225	ampC	accn|562.22533.con.0020	12916	14049	+	fig|562.22533.peg.3774
562.225	cycA	accn|562.22534.con.0015	65197	66609	-	fig|562.22534.peg.2981
562.225	ampC	accn|562.22534.con.0044	15048	16181	-	fig|562.22534.peg.4667
562.225	frdD	accn|562.22534.con.0044	16244	16603	-	fig|562.22534.peg.4668
562.225	cycA	accn|562.22535.con.0019	64159	65571	-	fig|562.22535.peg.3775
562.225	ampC	accn|562.22535.con.0037	15106	16239	-	fig|562.22535.peg.4714
562.225	frdD	accn|562.22535.con.0037	16302	16661	-	fig|562.22535.peg.4715
562.225	cycA	accn|562.22536.con.0017	70645	72057	-	fig|562.22536.peg.3423
562.225	ampC	accn|562.22536.con.0030	32235	33368	-	fig|562.22536.peg.4571
562.225	frdD	accn|562.22536.con.0030	33431	33790	-	fig|562.22536.peg.4572
562.225	cycA	accn|562.22537.con.0014	46213	47625	+	fig|562.22537.peg.3342
562.225	frdD	accn|562.22537.con.0019	12471	12830	+	fig|562.22537.peg.3817
562.225	ampC	accn|562.22537.con.0019	12893	14026	+	fig|562.22537.peg.3818
562.225	cycA	accn|562.22538.con.0017	67135	68547	-	fig|562.22538.peg.3642
562.225	frdD	accn|562.22538.con.0022	13062	13421	+	fig|562.22538.peg.4107
562.225	ampC	accn|562.22538.con.0022	13484	14617	+	fig|562.22538.peg.4108
562.225	cycA	accn|562.22539.con.0017	70161	71573	-	fig|562.22539.peg.3111
562.225	frdD	accn|562.22539.con.0033	12786	13145	+	fig|562.22539.peg.4385
562.225	ampC	accn|562.22539.con.0033	13208	14341	+	fig|562.22539.peg.4386
562.225	cycA	accn|562.22540.con.0016	80562	81974	-	fig|562.22540.peg.3341
562.225	frdD	accn|562.22540.con.0021	12494	12853	+	fig|562.22540.peg.3813
562.225	ampC	accn|562.22540.con.0021	12916	14049	+	fig|562.22540.peg.3814
562.225	cycA	accn|562.22541.con.0018	70161	71573	-	fig|562.22541.peg.3284
562.225	frdD	accn|562.22541.con.0031	12786	13145	+	fig|562.22541.peg.4274
562.225	ampC	accn|562.22541.con.0031	13208	14341	+	fig|562.22541.peg.4275
562.225	frdD	accn|562.22542.con.0010	13049	13408	+	fig|562.22542.peg.2042
562.225	ampC	accn|562.22542.con.0010	13471	14604	+	fig|562.22542.peg.2043
562.225	cycA	accn|562.22542.con.0018	70966	72378	-	fig|562.22542.peg.3141
562.225	cycA	accn|562.22543.con.0015	83821	85233	-	fig|562.22543.peg.3181
562.225	ampC	accn|562.22543.con.0027	25227	26360	-	fig|562.22543.peg.4107
562.225	frdD	accn|562.22543.con.0027	26423	26782	-	fig|562.22543.peg.4108
562.225	ampC	accn|562.22544.con.0009	161395	162528	-	fig|562.22544.peg.1987
562.225	frdD	accn|562.22544.con.0009	162591	162950	-	fig|562.22544.peg.1988
562.225	cycA	accn|562.22544.con.0022	2002	3405	+	fig|562.22544.peg.3367
562.225	cycA	accn|562.22545.con.0015	68183	69595	-	fig|562.22545.peg.3203
562.225	frdD	accn|562.22545.con.0020	12494	12853	+	fig|562.22545.peg.3689
562.225	ampC	accn|562.22545.con.0020	12916	14049	+	fig|562.22545.peg.3690
562.225	ampC	accn|562.22546.con.0005	161476	162609	-	fig|562.22546.peg.1137
562.225	frdD	accn|562.22546.con.0005	162672	163031	-	fig|562.22546.peg.1138
562.225	cycA	accn|562.22546.con.0025	2002	3405	+	fig|562.22546.peg.3423
562.225	cycA	accn|562.22547.con.0012	105295	106698	-	fig|562.22547.peg.2602
562.225	ampC	accn|562.22547.con.0038	16725	17858	-	fig|562.22547.peg.4557
562.225	frdD	accn|562.22547.con.0038	17921	18280	-	fig|562.22547.peg.4558
562.225	frdD	accn|562.22548.con.0014	12725	13084	+	fig|562.22548.peg.2261
562.225	ampC	accn|562.22548.con.0014	13147	14280	+	fig|562.22548.peg.2262
562.225	cycA	accn|562.22548.con.0045	2002	3405	+	fig|562.22548.peg.4365
562.225	frdD	accn|562.22549.con.0010	12493	12852	+	fig|562.22549.peg.1427
562.225	ampC	accn|562.22549.con.0010	12915	14048	+	fig|562.22549.peg.1428
562.225	cycA	accn|562.22549.con.0075	6385	7797	-	fig|562.22549.peg.4314
562.226	cycA	accn|562.22550.con.0014	83305	84717	-	fig|562.22550.peg.3441
562.226	ampC	accn|562.22550.con.0034	14909	16042	-	fig|562.22550.peg.4837
562.226	frdD	accn|562.22550.con.0034	16105	16464	-	fig|562.22550.peg.4838
562.226	cycA	accn|562.22551.con.0018	70161	71573	-	fig|562.22551.peg.3513
562.226	frdD	accn|562.22551.con.0030	12786	13145	+	fig|562.22551.peg.4451
562.226	ampC	accn|562.22551.con.0030	13208	14341	+	fig|562.22551.peg.4452
562.226	cycA	accn|562.22552.con.0013	100786	102198	-	fig|562.22552.peg.2810
562.226	frdD	accn|562.22552.con.0021	12494	12853	+	fig|562.22552.peg.3680
562.226	ampC	accn|562.22552.con.0021	12916	14049	+	fig|562.22552.peg.3681
562.226	cycA	accn|562.22553.con.0016	61468	62880	-	fig|562.22553.peg.3689
562.226	ampC	accn|562.22553.con.0025	32401	33534	-	fig|562.22553.peg.4405
562.226	frdD	accn|562.22553.con.0025	33597	33956	-	fig|562.22553.peg.4406
562.226	cycA	accn|562.22554.con.0014	45617	47029	+	fig|562.22554.peg.2677
562.226	frdD	accn|562.22554.con.0023	13049	13408	+	fig|562.22554.peg.3442
562.226	ampC	accn|562.22554.con.0023	13471	14604	+	fig|562.22554.peg.3443
562.226	cycA	accn|562.22555.con.0015	91137	92549	-	fig|562.22555.peg.2983
562.226	ampC	accn|562.22555.con.0034	25227	26360	-	fig|562.22555.peg.4638
562.226	frdD	accn|562.22555.con.0034	26423	26782	-	fig|562.22555.peg.4639
562.226	cycA	accn|562.22556.con.0010	37196	38608	+	fig|562.22556.peg.2454
562.226	ampC	accn|562.22556.con.0011	161828	162961	-	fig|562.22556.peg.2738
562.226	frdD	accn|562.22556.con.0011	163024	163383	-	fig|562.22556.peg.2739
562.226	cycA	accn|562.22557.con.0015	83441	84853	-	fig|562.22557.peg.3604
562.226	ampC	accn|562.22557.con.0034	14909	16042	-	fig|562.22557.peg.4779
562.226	frdD	accn|562.22557.con.0034	16105	16464	-	fig|562.22557.peg.4780
562.226	cycA	accn|562.22558.con.0014	81361	82773	-	fig|562.22558.peg.3447
562.226	ampC	accn|562.22558.con.0033	14909	16042	-	fig|562.22558.peg.4639
562.226	frdD	accn|562.22558.con.0033	16105	16464	-	fig|562.22558.peg.4640
562.226	cycA	accn|562.22559.con.0022	17467	18879	-	fig|562.22559.peg.3969
562.226	ampC	accn|562.22559.con.0038	14909	16042	-	fig|562.22559.peg.4744
562.226	frdD	accn|562.22559.con.0038	16105	16464	-	fig|562.22559.peg.4745
562.226	cycA	accn|562.22560.con.0013	46213	47625	+	fig|562.22560.peg.3239
562.226	ampC	accn|562.22560.con.0028	16343	17476	-	fig|562.22560.peg.4366
562.226	frdD	accn|562.22560.con.0028	17539	17898	-	fig|562.22560.peg.4367
562.226	cycA	accn|562.22561.con.0017	70161	71573	-	fig|562.22561.peg.3209
562.226	ampC	accn|562.22561.con.0027	32166	33170	-	fig|562.22561.peg.4120
562.226	frdD	accn|562.22561.con.0027	33362	33721	-	fig|562.22561.peg.4121
562.226	cycA	accn|562.22562.con.0023	2137	3549	+	fig|562.22562.peg.3115
562.226	ampC	accn|562.22562.con.0025	48758	49891	-	fig|562.22562.peg.3304
562.226	frdD	accn|562.22562.con.0025	49954	50313	-	fig|562.22562.peg.3305
562.226	cycA	accn|562.22563.con.0010	87509	88921	-	fig|562.22563.peg.2678
562.226	ampC	accn|562.22563.con.0024	47096	48229	-	fig|562.22563.peg.4142
562.226	frdD	accn|562.22563.con.0024	48292	48651	-	fig|562.22563.peg.4143
562.226	cycA	accn|562.22564.con.0015	67042	68454	-	fig|562.22564.peg.3040
562.226	ampC	accn|562.22564.con.0038	14909	16042	-	fig|562.22564.peg.4487
562.226	frdD	accn|562.22564.con.0038	16105	16464	-	fig|562.22564.peg.4488
562.226	cycA	accn|562.22565.con.0018	70259	71671	-	fig|562.22565.peg.3465
562.226	frdD	accn|562.22565.con.0031	12786	13145	+	fig|562.22565.peg.4480
562.226	ampC	accn|562.22565.con.0031	13208	14341	+	fig|562.22565.peg.4481
562.226	cycA	accn|562.22566.con.0015	46216	47628	+	fig|562.22566.peg.3567
562.226	ampC	accn|562.22566.con.0037	14909	16042	-	fig|562.22566.peg.4828
562.226	frdD	accn|562.22566.con.0037	16105	16464	-	fig|562.22566.peg.4829
562.226	cycA	accn|562.22567.con.0014	62513	63925	-	fig|562.22567.peg.2075
562.226	ampC	accn|562.22567.con.0049	15222	16355	-	fig|562.22567.peg.4205
562.226	frdD	accn|562.22567.con.0049	16418	16777	-	fig|562.22567.peg.4206
562.226	cycA	accn|562.22568.con.0011	27878	29290	-	fig|562.22568.peg.2930
562.226	frdD	accn|562.22568.con.0011	88076	88435	+	fig|562.22568.peg.2990
562.226	ampC	accn|562.22568.con.0011	88498	89631	+	fig|562.22568.peg.2991
562.226	cycA	accn|562.22569.con.0012	46219	47631	+	fig|562.22569.peg.2874
562.226	frdD	accn|562.22569.con.0019	12494	12853	+	fig|562.22569.peg.3604
562.226	ampC	accn|562.22569.con.0019	12916	14049	+	fig|562.22569.peg.3605
562.226	frdD	accn|562.22570.con.0008	13062	13421	+	fig|562.22570.peg.1898
562.226	ampC	accn|562.22570.con.0008	13484	14617	+	fig|562.22570.peg.1899
562.226	cycA	accn|562.22570.con.0021	25774	27186	+	fig|562.22570.peg.3962
562.226	cycA	accn|562.22571.con.0003	334049	335452	-	fig|562.22571.peg.1127
562.226	ampC	accn|562.22571.con.0033	14909	16042	-	fig|562.22571.peg.4639
562.226	frdD	accn|562.22571.con.0033	16105	16464	-	fig|562.22571.peg.4640
562.226	cycA	accn|562.22572.con.0014	80562	81974	-	fig|562.22572.peg.3320
562.226	frdD	accn|562.22572.con.0020	12494	12853	+	fig|562.22572.peg.3843
562.226	ampC	accn|562.22572.con.0020	12915	14048	+	fig|562.22572.peg.3844
562.226	cycA	accn|562.22573.con.0015	83300	84712	-	fig|562.22573.peg.3761
562.226	ampC	accn|562.22573.con.0030	14909	16042	-	fig|562.22573.peg.4771
562.226	frdD	accn|562.22573.con.0030	16105	16464	-	fig|562.22573.peg.4772
562.226	cycA	accn|562.22574.con.0014	46213	47625	+	fig|562.22574.peg.2885
562.226	ampC	accn|562.22574.con.0039	14909	16042	-	fig|562.22574.peg.4497
562.226	frdD	accn|562.22574.con.0039	16105	16464	-	fig|562.22574.peg.4498
562.226	cycA	accn|562.22576.con.0006	163461	164873	-	fig|562.22576.peg.2079
562.226	frdD	accn|562.22576.con.0021	13062	13421	+	fig|562.22576.peg.4146
562.226	ampC	accn|562.22576.con.0021	13484	14617	+	fig|562.22576.peg.4147
562.226	cycA	accn|562.22577.con.0014	46219	47631	+	fig|562.22577.peg.3355
562.226	frdD	accn|562.22577.con.0019	12494	12853	+	fig|562.22577.peg.3830
562.226	ampC	accn|562.22577.con.0019	12916	14049	+	fig|562.22577.peg.3831
562.226	cycA	accn|562.22578.con.0009	45136	46539	+	fig|562.22578.peg.1439
562.226	ampC	accn|562.22578.con.0051	14904	16037	-	fig|562.22578.peg.4181
562.226	frdD	accn|562.22578.con.0051	16100	16459	-	fig|562.22578.peg.4182
562.226	cycA	accn|562.22579.con.0005	68183	69595	-	fig|562.22579.peg.1402
562.226	frdD	accn|562.22579.con.0005	128492	128851	+	fig|562.22579.peg.1462
562.226	ampC	accn|562.22579.con.0005	128914	130047	+	fig|562.22579.peg.1463
562.226	cycA	accn|562.22580.con.0023	46211	47614	+	fig|562.22580.peg.4602
562.226	ampC	accn|562.22580.con.0025	25226	26359	-	fig|562.22580.peg.4693
562.226	frdD	accn|562.22580.con.0025	26422	26781	-	fig|562.22580.peg.4694
562.226	cycA	accn|562.22581.con.0012	100833	102245	-	fig|562.22581.peg.2697
562.226	ampC	accn|562.22581.con.0037	14984	16117	-	fig|562.22581.peg.4481
562.226	frdD	accn|562.22581.con.0037	16180	16539	-	fig|562.22581.peg.4482
562.226	cycA	accn|562.22582.con.0018	70161	71573	-	fig|562.22582.peg.3330
562.226	frdD	accn|562.22582.con.0031	12786	13145	+	fig|562.22582.peg.4308
562.226	ampC	accn|562.22582.con.0031	13208	14341	+	fig|562.22582.peg.4309
562.226	ampC	accn|562.22583.con.0008	168449	169582	-	fig|562.22583.peg.2111
562.226	frdD	accn|562.22583.con.0008	169645	170004	-	fig|562.22583.peg.2112
562.226	cycA	accn|562.22583.con.0020	2002	3405	+	fig|562.22583.peg.3562
562.226	ampC	accn|562.22584.con.0008	179882	181015	-	fig|562.22584.peg.2111
562.226	frdD	accn|562.22584.con.0008	181078	181437	-	fig|562.22584.peg.2112
562.226	cycA	accn|562.22584.con.0017	46212	47615	+	fig|562.22584.peg.3366
562.226	cycA	accn|562.22585.con.0015	81361	82773	-	fig|562.22585.peg.3259
562.226	ampC	accn|562.22585.con.0036	14909	16042	-	fig|562.22585.peg.4551
562.226	frdD	accn|562.22585.con.0036	16105	16464	-	fig|562.22585.peg.4552
562.226	ampC	accn|562.22586.con.0006	168719	169852	-	fig|562.22586.peg.1635
562.226	frdD	accn|562.22586.con.0006	169915	170274	-	fig|562.22586.peg.1636
562.226	cycA	accn|562.22586.con.0022	2002	3405	+	fig|562.22586.peg.3430
562.226	cycA	accn|562.22587.con.0012	100825	102237	-	fig|562.22587.peg.2584
562.226	frdD	accn|562.22587.con.0021	12494	12853	+	fig|562.22587.peg.3605
562.226	ampC	accn|562.22587.con.0021	12916	14049	+	fig|562.22587.peg.3606
562.226	cycA	accn|562.22588.con.0018	70161	71573	-	fig|562.22588.peg.3317
562.226	frdD	accn|562.22588.con.0031	12786	13145	+	fig|562.22588.peg.4412
562.226	ampC	accn|562.22588.con.0031	13208	14341	+	fig|562.22588.peg.4413
562.226	cycA	accn|562.22589.con.0007	193623	195035	-	fig|562.22589.peg.2716
562.226	ampC	accn|562.22589.con.0016	84678	85811	-	fig|562.22589.peg.4097
562.226	frdD	accn|562.22589.con.0016	85874	86233	-	fig|562.22589.peg.4098
562.226	cycA	accn|562.22590.con.0010	174073	175476	-	fig|562.22590.peg.3001
562.226	frdD	accn|562.22590.con.0021	12786	13145	+	fig|562.22590.peg.4306
562.226	ampC	accn|562.22590.con.0021	13208	14341	+	fig|562.22590.peg.4307
562.226	cycA	accn|562.22591.con.0009	171170	172582	-	fig|562.22591.peg.1960
562.226	frdD	accn|562.22591.con.0010	12494	12853	+	fig|562.22591.peg.1972
562.226	ampC	accn|562.22591.con.0010	12916	14049	+	fig|562.22591.peg.1973
562.226	cycA	accn|562.22592.con.0014	69854	71266	-	fig|562.22592.peg.3497
562.226	ampC	accn|562.22592.con.0029	14909	16042	-	fig|562.22592.peg.4409
562.226	frdD	accn|562.22592.con.0029	16105	16464	-	fig|562.22592.peg.4410
562.226	cycA	accn|562.22593.con.0003	334145	335548	-	fig|562.22593.peg.1132
562.226	ampC	accn|562.22593.con.0036	14909	16042	-	fig|562.22593.peg.4647
562.226	frdD	accn|562.22593.con.0036	16105	16464	-	fig|562.22593.peg.4648
562.226	cycA	accn|562.22594.con.0014	69855	71267	-	fig|562.22594.peg.2969
562.226	ampC	accn|562.22594.con.0034	14909	16042	-	fig|562.22594.peg.4400
562.226	frdD	accn|562.22594.con.0034	16105	16464	-	fig|562.22594.peg.4401
562.226	cycA	accn|562.22595.con.0019	70161	71573	-	fig|562.22595.peg.3318
562.226	frdD	accn|562.22595.con.0031	12786	13145	+	fig|562.22595.peg.4311
562.226	ampC	accn|562.22595.con.0031	13208	14341	+	fig|562.22595.peg.4312
562.226	cycA	accn|562.22596.con.0018	70161	71573	-	fig|562.22596.peg.3166
562.226	ampC	accn|562.22596.con.0029	40925	42058	-	fig|562.22596.peg.4141
562.226	frdD	accn|562.22596.con.0029	42121	42480	-	fig|562.22596.peg.4142
562.226	cycA	accn|562.22597.con.0001	344323	345735	-	fig|562.22597.peg.312
562.226	frdD	accn|562.22597.con.0032	12786	13145	+	fig|562.22597.peg.4378
562.226	ampC	accn|562.22597.con.0032	13208	14341	+	fig|562.22597.peg.4379
562.226	cycA	accn|562.22598.con.0009	46211	47614	+	fig|562.22598.peg.2306
562.226	frdD	accn|562.22598.con.0019	12786	13145	+	fig|562.22598.peg.3822
562.226	ampC	accn|562.22598.con.0019	13208	14341	+	fig|562.22598.peg.3823
562.226	cycA	accn|562.22599.con.0005	331826	333238	-	fig|562.22599.peg.2015
562.226	frdD	accn|562.22599.con.0009	12494	12853	+	fig|562.22599.peg.2755
562.226	ampC	accn|562.22599.con.0009	12916	14049	+	fig|562.22599.peg.2756
562.226	cycA	accn|562.22600.con.0015	65975	67378	-	fig|562.22600.peg.3258
562.226	ampC	accn|562.22600.con.0033	21445	22578	-	fig|562.22600.peg.4351
562.226	frdD	accn|562.22600.con.0033	22641	23000	-	fig|562.22600.peg.4352
562.226	cycA	accn|562.22601.con.0017	70160	71572	-	fig|562.22601.peg.3314
562.226	ampC	accn|562.22601.con.0031	32235	33368	-	fig|562.22601.peg.4564
562.226	frdD	accn|562.22601.con.0031	33431	33790	-	fig|562.22601.peg.4565
562.226	ampC	accn|562.22602.con.0005	161214	162347	-	fig|562.22602.peg.1247
562.226	frdD	accn|562.22602.con.0005	162410	162769	-	fig|562.22602.peg.1248
562.226	cycA	accn|562.22602.con.0023	2002	3405	+	fig|562.22602.peg.3344
562.226	cycA	accn|562.22603.con.0014	73509	74921	-	fig|562.22603.peg.3050
562.226	frdD	accn|562.22603.con.0019	12494	12853	+	fig|562.22603.peg.3520
562.226	ampC	accn|562.22603.con.0019	12916	14049	+	fig|562.22603.peg.3521
562.226	cycA	accn|562.22604.con.0012	81361	82773	-	fig|562.22604.peg.3132
562.226	ampC	accn|562.22604.con.0036	14909	16042	-	fig|562.22604.peg.4724
562.226	frdD	accn|562.22604.con.0036	16105	16464	-	fig|562.22604.peg.4725
562.226	cycA	accn|562.22605.con.0013	46211	47623	+	fig|562.22605.peg.3373
562.226	ampC	accn|562.22605.con.0024	38437	39570	-	fig|562.22605.peg.4513
562.226	frdD	accn|562.22605.con.0024	39633	39992	-	fig|562.22605.peg.4514
562.226	ampC	accn|562.22606.con.0008	189761	190894	-	fig|562.22606.peg.2481
562.226	frdD	accn|562.22606.con.0008	190957	191316	-	fig|562.22606.peg.2482
562.226	cycA	accn|562.22606.con.0015	69854	71266	-	fig|562.22606.peg.3567
562.226	cycA	accn|562.22607.con.0015	46307	47710	+	fig|562.22607.peg.2753
562.226	ampC	accn|562.22607.con.0053	3428	4561	-	fig|562.22607.peg.4566
562.226	frdD	accn|562.22607.con.0053	4624	4983	-	fig|562.22607.peg.4567
562.226	ampC	accn|562.22608.con.0008	159065	160198	-	fig|562.22608.peg.1856
562.226	frdD	accn|562.22608.con.0008	160261	160620	-	fig|562.22608.peg.1857
562.226	cycA	accn|562.22608.con.0013	45611	47023	+	fig|562.22608.peg.2556
562.226	cycA	accn|562.22609.con.0015	79782	81194	-	fig|562.22609.peg.3367
562.226	frdD	accn|562.22609.con.0020	12494	12853	+	fig|562.22609.peg.3873
562.226	ampC	accn|562.22609.con.0020	12916	14049	+	fig|562.22609.peg.3874
562.226	cycA	accn|562.22610.con.0017	70259	71671	-	fig|562.22610.peg.3388
562.226	ampC	accn|562.22610.con.0033	14909	16042	-	fig|562.22610.peg.4508
562.226	frdD	accn|562.22610.con.0033	16105	16464	-	fig|562.22610.peg.4509
562.226	cycA	accn|562.22611.con.0017	70161	71573	-	fig|562.22611.peg.3252
562.226	ampC	accn|562.22611.con.0036	14909	16042	-	fig|562.22611.peg.4538
562.226	frdD	accn|562.22611.con.0036	16105	16464	-	fig|562.22611.peg.4539
562.226	cycA	accn|562.22612.con.0020	83806	85218	-	fig|562.22612.peg.3756
562.226	ampC	accn|562.22612.con.0022	31354	32487	-	fig|562.22612.peg.3872
562.226	frdD	accn|562.22612.con.0022	32550	32909	-	fig|562.22612.peg.3873
562.226	cycA	accn|562.22613.con.0017	46213	47625	+	fig|562.22613.peg.3606
562.226	ampC	accn|562.22613.con.0032	14909	16042	-	fig|562.22613.peg.4564
562.226	frdD	accn|562.22613.con.0032	16105	16464	-	fig|562.22613.peg.4565
562.226	cycA	accn|562.22614.con.0017	82194	83606	-	fig|562.22614.peg.3136
562.226	ampC	accn|562.22614.con.0043	4635	5768	-	fig|562.22614.peg.4455
562.226	frdD	accn|562.22614.con.0043	5831	6190	-	fig|562.22614.peg.4456
562.226	cycA	accn|562.22615.con.0014	80562	81974	-	fig|562.22615.peg.3328
562.226	frdD	accn|562.22615.con.0018	12494	12853	+	fig|562.22615.peg.3687
562.226	ampC	accn|562.22615.con.0018	12916	14049	+	fig|562.22615.peg.3688
562.226	cycA	accn|562.22617.con.0013	78764	80176	-	fig|562.22617.peg.3085
562.226	ampC	accn|562.22617.con.0035	14909	16042	-	fig|562.22617.peg.4459
562.226	frdD	accn|562.22617.con.0035	16105	16464	-	fig|562.22617.peg.4460
562.226	cycA	accn|562.22618.con.0005	247930	249333	-	fig|562.22618.peg.1637
562.226	frdD	accn|562.22618.con.0007	13061	13420	+	fig|562.22618.peg.1942
562.226	ampC	accn|562.22618.con.0007	13483	14616	+	fig|562.22618.peg.1943
562.226	cycA	accn|562.22619.con.0024	2002	3405	+	fig|562.22619.peg.3496
562.226	frdD	accn|562.22619.con.0028	48109	48468	+	fig|562.22619.peg.3800
562.226	ampC	accn|562.22619.con.0028	48531	49664	+	fig|562.22619.peg.3801
562.226	cycA	accn|562.22620.con.0018	70161	71573	-	fig|562.22620.peg.3552
562.226	frdD	accn|562.22620.con.0030	12786	13145	+	fig|562.22620.peg.4452
562.226	ampC	accn|562.22620.con.0030	13208	14341	+	fig|562.22620.peg.4453
562.226	cycA	accn|562.22621.con.0016	80562	81974	-	fig|562.22621.peg.3630
562.226	frdD	accn|562.22621.con.0020	12494	12853	+	fig|562.22621.peg.3993
562.226	ampC	accn|562.22621.con.0020	12916	14049	+	fig|562.22621.peg.3994
562.226	cycA	accn|562.22622.con.0017	70160	71572	-	fig|562.22622.peg.3540
562.226	ampC	accn|562.22622.con.0028	32235	33368	-	fig|562.22622.peg.4536
562.226	frdD	accn|562.22622.con.0028	33431	33790	-	fig|562.22622.peg.4537
562.226	cycA	accn|562.22623.con.0016	79684	81096	-	fig|562.22623.peg.3378
562.226	frdD	accn|562.22623.con.0021	12493	12852	+	fig|562.22623.peg.3877
562.226	ampC	accn|562.22623.con.0021	12915	14048	+	fig|562.22623.peg.3878
562.226	cycA	accn|562.22624.con.0014	69855	71267	-	fig|562.22624.peg.3072
562.226	ampC	accn|562.22624.con.0032	14909	16042	-	fig|562.22624.peg.4357
562.226	frdD	accn|562.22624.con.0032	16105	16464	-	fig|562.22624.peg.4358
562.226	cycA	accn|562.22625.con.0022	46211	47614	+	fig|562.22625.peg.4413
562.226	frdD	accn|562.22625.con.0024	12786	13145	+	fig|562.22625.peg.4489
562.226	ampC	accn|562.22625.con.0024	13208	14341	+	fig|562.22625.peg.4490
562.226	cycA	accn|562.22626.con.0025	9405	10817	+	fig|562.22626.peg.3841
562.226	ampC	accn|562.22626.con.0039	16431	17564	-	fig|562.22626.peg.4627
562.226	frdD	accn|562.22626.con.0039	17627	17986	-	fig|562.22626.peg.4628
562.226	cycA	accn|562.22627.con.0022	68753	70165	-	fig|562.22627.peg.3934
562.226	ampC	accn|562.22627.con.0028	20734	21867	-	fig|562.22627.peg.4173
562.226	frdD	accn|562.22627.con.0028	21930	22289	-	fig|562.22627.peg.4174
562.226	cycA	accn|562.22628.con.0012	45617	47029	+	fig|562.22628.peg.1739
562.226	ampC	accn|562.22628.con.0056	15220	16353	-	fig|562.22628.peg.4195
562.226	frdD	accn|562.22628.con.0056	16416	16775	-	fig|562.22628.peg.4196
562.226	cycA	accn|562.22629.con.0015	97397	98809	-	fig|562.22629.peg.3399
562.226	ampC	accn|562.22629.con.0032	14909	16042	-	fig|562.22629.peg.4567
562.226	frdD	accn|562.22629.con.0032	16105	16464	-	fig|562.22629.peg.4568
562.226	cycA	accn|562.22630.con.0016	70161	71573	-	fig|562.22630.peg.2824
562.226	frdD	accn|562.22630.con.0038	12786	13145	+	fig|562.22630.peg.4415
562.226	ampC	accn|562.22630.con.0038	13208	14341	+	fig|562.22630.peg.4416
562.226	cycA	accn|562.22631.con.0018	70161	71573	-	fig|562.22631.peg.3688
562.226	frdD	accn|562.22631.con.0026	12786	13145	+	fig|562.22631.peg.4325
562.226	ampC	accn|562.22631.con.0026	13208	14341	+	fig|562.22631.peg.4326
562.226	cycA	accn|562.22632.con.0013	81361	82773	-	fig|562.22632.peg.3195
562.226	ampC	accn|562.22632.con.0035	14909	16042	-	fig|562.22632.peg.4527
562.226	frdD	accn|562.22632.con.0035	16105	16464	-	fig|562.22632.peg.4528
562.226	cycA	accn|562.22633.con.0017	70027	71439	-	fig|562.22633.peg.2864
562.226	ampC	accn|562.22633.con.0031	39858	40991	-	fig|562.22633.peg.3911
562.226	frdD	accn|562.22633.con.0031	41054	41413	-	fig|562.22633.peg.3912
562.226	cycA	accn|562.22634.con.0015	80563	81975	-	fig|562.22634.peg.3558
562.226	ampC	accn|562.22634.con.0031	14909	16042	-	fig|562.22634.peg.4533
562.226	frdD	accn|562.22634.con.0031	16105	16464	-	fig|562.22634.peg.4534
562.226	cycA	accn|562.22635.con.0013	46210	47622	+	fig|562.22635.peg.2460
562.226	ampC	accn|562.22635.con.0042	14909	16042	-	fig|562.22635.peg.4520
562.226	frdD	accn|562.22635.con.0042	16105	16464	-	fig|562.22635.peg.4521
562.226	ampC	accn|562.22636.con.0005	161326	162459	-	fig|562.22636.peg.1367
562.226	frdD	accn|562.22636.con.0005	162522	162881	-	fig|562.22636.peg.1368
562.226	cycA	accn|562.22636.con.0028	2002	3405	+	fig|562.22636.peg.3932
562.226	cycA	accn|562.22637.con.0001	344420	345832	-	fig|562.22637.peg.311
562.226	ampC	accn|562.22637.con.0027	31390	32394	-	fig|562.22637.peg.4618
562.226	frdD	accn|562.22637.con.0027	32586	32945	-	fig|562.22637.peg.4619
562.226	cycA	accn|562.22638.con.0015	69854	71266	-	fig|562.22638.peg.3404
562.226	ampC	accn|562.22638.con.0032	14909	16042	-	fig|562.22638.peg.4491
562.226	frdD	accn|562.22638.con.0032	16105	16464	-	fig|562.22638.peg.4492
562.226	cycA	accn|562.22639.con.0023	68113	69525	-	fig|562.22639.peg.3342
562.226	frdD	accn|562.22639.con.0026	44573	44932	+	fig|562.22639.peg.3503
562.226	ampC	accn|562.22639.con.0026	44995	46128	+	fig|562.22639.peg.3504
562.226	cycA	accn|562.22640.con.0016	45617	47029	+	fig|562.22640.peg.2508
562.226	ampC	accn|562.22640.con.0037	34234	35367	-	fig|562.22640.peg.3954
562.226	frdD	accn|562.22640.con.0037	35430	35789	-	fig|562.22640.peg.3955
562.226	cycA	accn|562.22641.con.0013	46219	47631	+	fig|562.22641.peg.3079
562.226	frdD	accn|562.22641.con.0020	12494	12853	+	fig|562.22641.peg.3824
562.226	ampC	accn|562.22641.con.0020	12916	14049	+	fig|562.22641.peg.3825
562.226	cycA	accn|562.22642.con.0018	70161	71573	-	fig|562.22642.peg.3078
562.226	frdD	accn|562.22642.con.0036	12786	13145	+	fig|562.22642.peg.4535
562.226	ampC	accn|562.22642.con.0036	13208	14341	+	fig|562.22642.peg.4536
562.226	cycA	accn|562.22643.con.0008	190540	191952	-	fig|562.22643.peg.1971
562.226	ampC	accn|562.22643.con.0011	172044	173177	-	fig|562.22643.peg.2505
562.226	frdD	accn|562.22643.con.0011	173239	173598	-	fig|562.22643.peg.2506
562.226	cycA	accn|562.22644.con.0019	46213	47625	+	fig|562.22644.peg.3606
562.226	ampC	accn|562.22644.con.0034	14909	16042	-	fig|562.22644.peg.4552
562.226	frdD	accn|562.22644.con.0034	16105	16464	-	fig|562.22644.peg.4553
562.226	cycA	accn|562.22645.con.0003	46180	47592	+	fig|562.22645.peg.961
562.226	ampC	accn|562.22645.con.0018	84678	85811	-	fig|562.22645.peg.3977
562.226	frdD	accn|562.22645.con.0018	85874	86233	-	fig|562.22645.peg.3978
562.226	cycA	accn|562.22646.con.0016	83330	84742	-	fig|562.22646.peg.3174
562.226	ampC	accn|562.22646.con.0031	17162	18295	-	fig|562.22646.peg.4332
562.226	frdD	accn|562.22646.con.0031	18358	18717	-	fig|562.22646.peg.4333
562.226	cycA	accn|562.22647.con.0015	46216	47628	+	fig|562.22647.peg.3143
562.226	ampC	accn|562.22647.con.0036	14909	16042	-	fig|562.22647.peg.4465
562.226	frdD	accn|562.22647.con.0036	16105	16464	-	fig|562.22647.peg.4466
562.226	cycA	accn|562.22648.con.0014	83441	84853	-	fig|562.22648.peg.3642
562.226	ampC	accn|562.22648.con.0029	18243	19376	-	fig|562.22648.peg.4816
562.226	frdD	accn|562.22648.con.0029	19439	19798	-	fig|562.22648.peg.4817
562.226	cycA	accn|562.22649.con.0013	81361	82773	-	fig|562.22649.peg.3098
562.226	ampC	accn|562.22649.con.0037	14909	16042	-	fig|562.22649.peg.4595
562.226	frdD	accn|562.22649.con.0037	16105	16464	-	fig|562.22649.peg.4596
562.226	cycA	accn|562.22650.con.0017	80658	82070	-	fig|562.22650.peg.3337
562.226	ampC	accn|562.22650.con.0031	25227	26360	-	fig|562.22650.peg.4465
562.226	frdD	accn|562.22650.con.0031	26423	26782	-	fig|562.22650.peg.4466
562.227	cycA	accn|562.22651.con.0021	37494	38906	-	fig|562.22651.peg.2709
562.227	ampC	accn|562.22651.con.0067	4635	5768	-	fig|562.22651.peg.4575
562.227	frdD	accn|562.22651.con.0067	5831	6190	-	fig|562.22651.peg.4576
562.227	ampC	accn|562.22652.con.0005	161475	162608	-	fig|562.22652.peg.1105
562.227	frdD	accn|562.22652.con.0005	162671	163030	-	fig|562.22652.peg.1106
562.227	cycA	accn|562.22652.con.0022	2002	3405	+	fig|562.22652.peg.2924
562.227	cycA	accn|562.22653.con.0032	11022	12425	-	fig|562.22653.peg.3233
562.227	ampC	accn|562.22653.con.0069	4638	5771	-	fig|562.22653.peg.4628
562.227	frdD	accn|562.22653.con.0069	5834	6193	-	fig|562.22653.peg.4629
562.227	cycA	accn|562.22654.con.0020	46211	47614	+	fig|562.22654.peg.4394
562.227	frdD	accn|562.22654.con.0022	12786	13145	+	fig|562.22654.peg.4469
562.227	ampC	accn|562.22654.con.0022	13208	14341	+	fig|562.22654.peg.4470
562.227	cycA	accn|562.22655.con.0016	70161	71573	-	fig|562.22655.peg.3519
562.227	ampC	accn|562.22655.con.0033	14909	16042	-	fig|562.22655.peg.4711
562.227	frdD	accn|562.22655.con.0033	16105	16464	-	fig|562.22655.peg.4712
562.227	cycA	accn|562.22656.con.0014	69854	71266	-	fig|562.22656.peg.3333
562.227	ampC	accn|562.22656.con.0031	14909	16042	-	fig|562.22656.peg.4439
562.227	frdD	accn|562.22656.con.0031	16105	16464	-	fig|562.22656.peg.4440
562.227	cycA	accn|562.22657.con.0018	70259	71671	-	fig|562.22657.peg.3401
562.227	frdD	accn|562.22657.con.0031	12785	13144	+	fig|562.22657.peg.4446
562.227	ampC	accn|562.22657.con.0031	13207	14340	+	fig|562.22657.peg.4447
562.227	cycA	accn|562.22658.con.0004	46211	47623	+	fig|562.22658.peg.1341
562.227	frdD	accn|562.22658.con.0017	12494	12853	+	fig|562.22658.peg.4050
562.227	ampC	accn|562.22658.con.0017	12916	14049	+	fig|562.22658.peg.4051
562.227	frdD	accn|562.22659.con.0009	12493	12852	+	fig|562.22659.peg.1324
562.227	ampC	accn|562.22659.con.0009	12915	14048	+	fig|562.22659.peg.1325
562.227	cycA	accn|562.22659.con.0083	6351	7763	-	fig|562.22659.peg.4597
562.227	cycA	accn|562.22660.con.0018	1973	3385	+	fig|562.22660.peg.2993
562.227	ampC	accn|562.22660.con.0052	4635	5768	-	fig|562.22660.peg.4575
562.227	frdD	accn|562.22660.con.0052	5831	6190	-	fig|562.22660.peg.4576
562.227	ampC	accn|562.22661.con.0009	12919	14052	+	fig|562.22661.peg.2412
562.227	cycA	accn|562.22661.con.0016	79470	80873	-	fig|562.22661.peg.3635
562.227	ampC	accn|562.22662.con.0021	76602	77735	-	fig|562.22662.peg.3226
562.227	frdD	accn|562.22662.con.0021	77798	78157	-	fig|562.22662.peg.3227
562.227	cycA	accn|562.22662.con.0025	2002	3405	+	fig|562.22662.peg.3489
562.227	frdD	accn|562.22663.con.0020	12494	12853	+	fig|562.22663.peg.3815
562.227	ampC	accn|562.22663.con.0020	12916	14049	+	fig|562.22663.peg.3816
562.227	cycA	accn|562.22663.con.0024	46213	47625	+	fig|562.22663.peg.4163
562.227	cycA	accn|562.22664.con.0014	46219	47631	+	fig|562.22664.peg.2827
562.227	ampC	accn|562.22664.con.0039	18234	19367	-	fig|562.22664.peg.4451
562.227	frdD	accn|562.22664.con.0039	19430	19789	-	fig|562.22664.peg.4452
562.227	cycA	accn|562.22665.con.0020	67354	68766	-	fig|562.22665.peg.3409
562.227	ampC	accn|562.22665.con.0028	36113	37246	-	fig|562.22665.peg.3852
562.227	frdD	accn|562.22665.con.0028	37309	37668	-	fig|562.22665.peg.3853
562.227	cycA	accn|562.22666.con.0021	61035	62447	-	fig|562.22666.peg.2871
562.227	ampC	accn|562.22666.con.0068	3234	4367	-	fig|562.22666.peg.4608
562.227	frdD	accn|562.22666.con.0068	4430	4789	-	fig|562.22666.peg.4609
562.227	cycA	accn|562.22667.con.0003	46211	47614	+	fig|562.22667.peg.1174
562.227	frdD	accn|562.22667.con.0024	12786	13145	+	fig|562.22667.peg.4538
562.227	ampC	accn|562.22667.con.0024	13208	14341	+	fig|562.22667.peg.4539
562.227	cycA	accn|562.22668.con.0015	81467	82879	-	fig|562.22668.peg.3394
562.227	ampC	accn|562.22668.con.0035	14909	16042	-	fig|562.22668.peg.4649
562.227	frdD	accn|562.22668.con.0035	16105	16464	-	fig|562.22668.peg.4650
562.227	cycA	accn|562.22669.con.0016	70161	71573	-	fig|562.22669.peg.2944
562.227	frdD	accn|562.22669.con.0032	12786	13145	+	fig|562.22669.peg.4174
562.227	ampC	accn|562.22669.con.0032	13208	14341	+	fig|562.22669.peg.4175
562.227	cycA	accn|562.22670.con.0013	46210	47622	+	fig|562.22670.peg.2964
562.227	frdD	accn|562.22670.con.0030	12786	13145	+	fig|562.22670.peg.4423
562.227	ampC	accn|562.22670.con.0030	13208	14341	+	fig|562.22670.peg.4424
562.227	cycA	accn|562.22671.con.0016	46216	47628	+	fig|562.22671.peg.3345
562.227	ampC	accn|562.22671.con.0042	14909	16042	-	fig|562.22671.peg.5037
562.227	frdD	accn|562.22671.con.0042	16105	16464	-	fig|562.22671.peg.5038
562.227	frdD	accn|562.22672.con.0011	12740	13099	+	fig|562.22672.peg.1977
562.227	ampC	accn|562.22672.con.0011	13162	14295	+	fig|562.22672.peg.1978
562.227	cycA	accn|562.22672.con.0023	2002	3405	+	fig|562.22672.peg.3173
562.227	cycA	accn|562.22673.con.0005	46215	47627	+	fig|562.22673.peg.1458
562.227	ampC	accn|562.22673.con.0037	14909	16042	-	fig|562.22673.peg.4764
562.227	frdD	accn|562.22673.con.0037	16105	16464	-	fig|562.22673.peg.4765
562.227	cycA	accn|562.22674.con.0012	46219	47631	+	fig|562.22674.peg.2904
562.227	ampC	accn|562.22674.con.0037	14961	16094	-	fig|562.22674.peg.4683
562.227	frdD	accn|562.22674.con.0037	16157	16516	-	fig|562.22674.peg.4684
562.227	frdD	accn|562.22675.con.0011	12494	12853	+	fig|562.22675.peg.2504
562.227	ampC	accn|562.22675.con.0011	12916	14049	+	fig|562.22675.peg.2505
562.227	cycA	accn|562.22675.con.0012	119039	120451	-	fig|562.22675.peg.2764
562.227	frdD	accn|562.22676.con.0013	12725	13084	+	fig|562.22676.peg.2441
562.227	ampC	accn|562.22676.con.0013	13147	14280	+	fig|562.22676.peg.2442
562.227	cycA	accn|562.22676.con.0022	2002	3405	+	fig|562.22676.peg.3336
562.227	cycA	accn|562.22677.con.0012	1998	3410	+	fig|562.22677.peg.1739
562.227	ampC	accn|562.22677.con.0026	50702	51835	-	fig|562.22677.peg.3058
562.227	frdD	accn|562.22677.con.0026	51898	52257	-	fig|562.22677.peg.3059
562.227	cycA	accn|562.22678.con.0027	46211	47614	+	fig|562.22678.peg.4496
562.227	frdD	accn|562.22678.con.0029	12786	13145	+	fig|562.22678.peg.4572
562.227	ampC	accn|562.22678.con.0029	13208	14341	+	fig|562.22678.peg.4573
562.227	cycA	accn|562.22679.con.0031	2090	3502	+	fig|562.22679.peg.3557
562.227	cycA	accn|562.22680.con.0018	70258	71670	-	fig|562.22680.peg.3476
562.227	ampC	accn|562.22680.con.0034	18922	20055	-	fig|562.22680.peg.4630
562.227	frdD	accn|562.22680.con.0034	20118	20477	-	fig|562.22680.peg.4631
562.227	frdD	accn|562.22681.con.0019	12786	13145	+	fig|562.22681.peg.3226
562.227	ampC	accn|562.22681.con.0019	13208	14341	+	fig|562.22681.peg.3227
562.227	cycA	accn|562.22681.con.0023	64541	65953	-	fig|562.22681.peg.3629
562.227	cycA	accn|562.22682.con.0015	79566	80978	-	fig|562.22682.peg.3280
562.227	frdD	accn|562.22682.con.0020	12494	12853	+	fig|562.22682.peg.3782
562.227	ampC	accn|562.22682.con.0020	12916	14049	+	fig|562.22682.peg.3783
562.227	cycA	accn|562.22683.con.0016	46166	47578	+	fig|562.22683.peg.3432
562.227	ampC	accn|562.22683.con.0035	14909	16042	-	fig|562.22683.peg.4610
562.227	frdD	accn|562.22683.con.0035	16105	16464	-	fig|562.22683.peg.4611
562.227	cycA	accn|562.22684.con.0013	100792	102204	-	fig|562.22684.peg.3057
562.227	ampC	accn|562.22684.con.0032	14984	16117	-	fig|562.22684.peg.4408
562.227	frdD	accn|562.22684.con.0032	16180	16539	-	fig|562.22684.peg.4409
562.227	cycA	accn|562.22685.con.0014	83666	85078	-	fig|562.22685.peg.3125
562.227	ampC	accn|562.22685.con.0024	37880	39013	-	fig|562.22685.peg.3998
562.227	frdD	accn|562.22685.con.0024	39076	39435	-	fig|562.22685.peg.3999
562.227	cycA	accn|562.22686.con.0016	46213	47625	+	fig|562.22686.peg.3401
562.227	ampC	accn|562.22686.con.0036	14909	16042	-	fig|562.22686.peg.4584
562.227	frdD	accn|562.22686.con.0036	16105	16464	-	fig|562.22686.peg.4585
562.227	cycA	accn|562.22687.con.0016	68075	69487	-	fig|562.22687.peg.2636
562.227	ampC	accn|562.22687.con.0049	15297	16430	-	fig|562.22687.peg.4509
562.227	frdD	accn|562.22687.con.0049	16493	16852	-	fig|562.22687.peg.4510
562.227	ampC	accn|562.22688.con.0006	161475	162608	-	fig|562.22688.peg.1188
562.227	frdD	accn|562.22688.con.0006	162671	163030	-	fig|562.22688.peg.1189
562.227	cycA	accn|562.22688.con.0024	2002	3405	+	fig|562.22688.peg.3200
562.227	cycA	accn|562.22689.con.0017	46218	47630	+	fig|562.22689.peg.3811
562.227	ampC	accn|562.22689.con.0033	14909	16042	-	fig|562.22689.peg.4811
562.227	frdD	accn|562.22689.con.0033	16105	16464	-	fig|562.22689.peg.4812
562.227	ampC	accn|562.22690.con.0007	164566	165699	-	fig|562.22690.peg.1438
562.227	frdD	accn|562.22690.con.0007	165762	166121	-	fig|562.22690.peg.1439
562.227	cycA	accn|562.22690.con.0017	45617	47029	+	fig|562.22690.peg.2750
562.227	cycA	accn|562.22691.con.0017	46210	47622	+	fig|562.22691.peg.3350
562.227	frdD	accn|562.22691.con.0026	12786	13145	+	fig|562.22691.peg.4056
562.227	ampC	accn|562.22691.con.0026	13208	14341	+	fig|562.22691.peg.4057
562.227	cycA	accn|562.22692.con.0014	44102	45514	+	fig|562.22692.peg.2509
562.227	ampC	accn|562.22692.con.0040	16961	18094	-	fig|562.22692.peg.3951
562.227	frdD	accn|562.22692.con.0040	18157	18516	-	fig|562.22692.peg.3952
562.227	ampC	accn|562.22693.con.0007	161385	162518	-	fig|562.22693.peg.1791
562.227	frdD	accn|562.22693.con.0007	162581	162940	-	fig|562.22693.peg.1792
562.227	cycA	accn|562.22693.con.0022	2002	3405	+	fig|562.22693.peg.3379
562.227	cycA	accn|562.22694.con.0022	55958	57370	-	fig|562.22694.peg.3881
562.227	frdD	accn|562.22694.con.0030	12786	13145	+	fig|562.22694.peg.4442
562.227	ampC	accn|562.22694.con.0030	13208	14341	+	fig|562.22694.peg.4443
562.227	frdD	accn|562.22695.con.0007	13015	13374	+	fig|562.22695.peg.1504
562.227	ampC	accn|562.22695.con.0007	13437	14570	+	fig|562.22695.peg.1505
562.227	cycA	accn|562.22695.con.0016	2090	3502	+	fig|562.22695.peg.2835
562.227	frdD	accn|562.22696.con.0014	12606	12965	+	fig|562.22696.peg.3263
562.227	ampC	accn|562.22696.con.0014	13028	14161	+	fig|562.22696.peg.3264
562.227	cycA	accn|562.22696.con.0017	46331	47743	+	fig|562.22696.peg.3702
562.227	cycA	accn|562.22697.con.0001	46217	47629	+	fig|562.22697.peg.50
562.227	frdD	accn|562.22698.con.0007	12786	13145	+	fig|562.22698.peg.1429
562.227	ampC	accn|562.22698.con.0007	13208	14341	+	fig|562.22698.peg.1430
562.227	cycA	accn|562.22698.con.0018	44107	45519	+	fig|562.22698.peg.3017
562.227	cycA	accn|562.22699.con.0009	46211	47614	+	fig|562.22699.peg.2465
562.227	frdD	accn|562.22699.con.0023	12786	13145	+	fig|562.22699.peg.4244
562.227	ampC	accn|562.22699.con.0023	13208	14341	+	fig|562.22699.peg.4245
562.227	cycA	accn|562.22700.con.0017	64244	65656	-	fig|562.22700.peg.2482
562.227	frdD	accn|562.22700.con.0024	13049	13408	+	fig|562.22700.peg.2975
562.227	ampC	accn|562.22700.con.0024	13471	14604	+	fig|562.22700.peg.2976
562.227	cycA	accn|562.22701.con.0014	59847	61259	-	fig|562.22701.peg.1970
562.227	frdD	accn|562.22701.con.0027	12493	12852	+	fig|562.22701.peg.3034
562.227	ampC	accn|562.22701.con.0027	12915	14048	+	fig|562.22701.peg.3035
562.227	cycA	accn|562.22702.con.0014	46213	47625	+	fig|562.22702.peg.2710
562.227	ampC	accn|562.22702.con.0039	15106	16239	-	fig|562.22702.peg.4448
562.227	frdD	accn|562.22702.con.0039	16302	16661	-	fig|562.22702.peg.4449
562.227	cycA	accn|562.22703.con.0002	427932	429344	-	fig|562.22703.peg.901
562.227	ampC	accn|562.22703.con.0021	63231	64364	-	fig|562.22703.peg.4092
562.227	frdD	accn|562.22703.con.0021	64427	64786	-	fig|562.22703.peg.4093
562.227	cycA	accn|562.22704.con.0014	73413	74825	-	fig|562.22704.peg.3064
562.227	ampC	accn|562.22704.con.0037	15575	16708	-	fig|562.22704.peg.4515
562.227	frdD	accn|562.22704.con.0037	16771	17130	-	fig|562.22704.peg.4516
562.227	cycA	accn|562.22705.con.0013	81361	82773	-	fig|562.22705.peg.3144
562.227	ampC	accn|562.22705.con.0035	14909	16042	-	fig|562.22705.peg.4487
562.227	frdD	accn|562.22705.con.0035	16105	16464	-	fig|562.22705.peg.4488
562.227	cycA	accn|562.22706.con.0018	65092	66504	-	fig|562.22706.peg.3311
562.227	ampC	accn|562.22706.con.0041	14909	16042	-	fig|562.22706.peg.4636
562.227	frdD	accn|562.22706.con.0041	16105	16464	-	fig|562.22706.peg.4637
562.227	cycA	accn|562.22707.con.0021	69061	70473	-	fig|562.22707.peg.3337
562.227	ampC	accn|562.22707.con.0025	39815	40948	-	fig|562.22707.peg.3574
562.227	frdD	accn|562.22707.con.0025	41011	41370	-	fig|562.22707.peg.3575
562.227	frdD	accn|562.22708.con.0015	12493	12852	+	fig|562.22708.peg.3037
562.227	ampC	accn|562.22708.con.0015	12915	14048	+	fig|562.22708.peg.3038
562.227	cycA	accn|562.22708.con.0021	4217	5629	+	fig|562.22708.peg.3662
562.227	cycA	accn|562.22709.con.0014	81459	82871	-	fig|562.22709.peg.3366
562.227	ampC	accn|562.22709.con.0034	14909	16042	-	fig|562.22709.peg.4561
562.227	frdD	accn|562.22709.con.0034	16105	16464	-	fig|562.22709.peg.4562
562.227	cycA	accn|562.22710.con.0003	334236	335639	-	fig|562.22710.peg.1171
562.227	frdD	accn|562.22710.con.0007	12786	13145	+	fig|562.22710.peg.2080
562.227	ampC	accn|562.22710.con.0007	13208	14341	+	fig|562.22710.peg.2081
562.227	cycA	accn|562.22711.con.0015	67877	69289	-	fig|562.22711.peg.3679
562.227	ampC	accn|562.22711.con.0032	14909	16042	-	fig|562.22711.peg.4673
562.227	frdD	accn|562.22711.con.0032	16105	16464	-	fig|562.22711.peg.4674
562.227	cycA	accn|562.22712.con.0015	69854	71266	-	fig|562.22712.peg.3338
562.227	frdD	accn|562.22712.con.0019	12494	12853	+	fig|562.22712.peg.3701
562.227	ampC	accn|562.22712.con.0019	12916	14049	+	fig|562.22712.peg.3702
562.227	frdD	accn|562.22713.con.0008	13017	13376	+	fig|562.22713.peg.1890
562.227	ampC	accn|562.22713.con.0008	13439	14572	+	fig|562.22713.peg.1891
562.227	cycA	accn|562.22713.con.0020	1932	3344	+	fig|562.22713.peg.3402
562.227	frdD	accn|562.22714.con.0008	12494	12853	+	fig|562.22714.peg.2019
562.227	ampC	accn|562.22714.con.0008	12916	14049	+	fig|562.22714.peg.2020
562.227	cycA	accn|562.22714.con.0014	68183	69595	-	fig|562.22714.peg.3110
562.227	cycA	accn|562.22715.con.0003	46211	47623	+	fig|562.22715.peg.1002
562.227	ampC	accn|562.22715.con.0018	75266	76399	-	fig|562.22715.peg.4059
562.227	frdD	accn|562.22715.con.0018	76462	76821	-	fig|562.22715.peg.4060
562.227	cycA	accn|562.22716.con.0009	46211	47614	+	fig|562.22716.peg.2636
562.227	ampC	accn|562.22716.con.0023	25227	26360	-	fig|562.22716.peg.4279
562.227	frdD	accn|562.22716.con.0023	26423	26782	-	fig|562.22716.peg.4280
562.227	cycA	accn|562.22717.con.0014	83313	84725	-	fig|562.22717.peg.2858
562.227	frdD	accn|562.22717.con.0031	12786	13145	+	fig|562.22717.peg.4382
562.227	ampC	accn|562.22717.con.0031	13208	14341	+	fig|562.22717.peg.4383
562.227	cycA	accn|562.22718.con.0017	70161	71573	-	fig|562.22718.peg.3507
562.227	frdD	accn|562.22718.con.0029	12786	13145	+	fig|562.22718.peg.4497
562.227	ampC	accn|562.22718.con.0029	13208	14341	+	fig|562.22718.peg.4498
562.227	cycA	accn|562.22719.con.0001	230493	231905	-	fig|562.22719.peg.225
562.227	ampC	accn|562.22719.con.0040	15527	16660	-	fig|562.22719.peg.4709
562.227	frdD	accn|562.22719.con.0040	16723	17082	-	fig|562.22719.peg.4710
562.227	cycA	accn|562.22720.con.0010	27870	29282	+	fig|562.22720.peg.1234
562.227	ampC	accn|562.22720.con.0053	15691	16824	-	fig|562.22720.peg.3807
562.227	frdD	accn|562.22720.con.0053	16887	17246	-	fig|562.22720.peg.3808
562.227	cycA	accn|562.22721.con.0014	46216	47628	+	fig|562.22721.peg.2969
562.227	ampC	accn|562.22721.con.0039	14909	16042	-	fig|562.22721.peg.4479
562.227	frdD	accn|562.22721.con.0039	16105	16464	-	fig|562.22721.peg.4480
562.227	ampC	accn|562.22722.con.0025	1129	2262	-	fig|562.22722.peg.2716
562.227	frdD	accn|562.22722.con.0025	2325	2684	-	fig|562.22722.peg.2717
562.227	cycA	accn|562.22722.con.0025	52662	54074	+	fig|562.22722.peg.2769
562.227	cycA	accn|562.22723.con.0014	83316	84728	-	fig|562.22723.peg.3974
562.227	ampC	accn|562.22723.con.0029	14909	16042	-	fig|562.22723.peg.4888
562.227	frdD	accn|562.22723.con.0029	16105	16464	-	fig|562.22723.peg.4889
562.227	cycA	accn|562.22724.con.0008	187117	188529	-	fig|562.22724.peg.1929
562.227	ampC	accn|562.22724.con.0047	4193	5326	-	fig|562.22724.peg.4791
562.227	frdD	accn|562.22724.con.0047	5389	5748	-	fig|562.22724.peg.4792
562.227	cycA	accn|562.22725.con.0018	46218	47630	+	fig|562.22725.peg.3195
562.227	ampC	accn|562.22725.con.0041	14909	16042	-	fig|562.22725.peg.4583
562.227	frdD	accn|562.22725.con.0041	16105	16464	-	fig|562.22725.peg.4584
562.227	cycA	accn|562.22726.con.0004	326426	327838	-	fig|562.22726.peg.1598
562.227	frdD	accn|562.22726.con.0016	13062	13421	+	fig|562.22726.peg.3596
562.227	ampC	accn|562.22726.con.0016	13484	14617	+	fig|562.22726.peg.3597
562.227	cycA	accn|562.22727.con.0016	46216	47628	+	fig|562.22727.peg.3341
562.227	ampC	accn|562.22727.con.0038	14909	16042	-	fig|562.22727.peg.4635
562.227	frdD	accn|562.22727.con.0038	16105	16464	-	fig|562.22727.peg.4636
562.227	cycA	accn|562.22728.con.0014	67135	68547	-	fig|562.22728.peg.2877
562.227	ampC	accn|562.22728.con.0040	14909	16042	-	fig|562.22728.peg.4492
562.227	frdD	accn|562.22728.con.0040	16105	16464	-	fig|562.22728.peg.4493
562.227	cycA	accn|562.22729.con.0016	83316	84728	-	fig|562.22729.peg.3688
562.227	ampC	accn|562.22729.con.0033	14909	16042	-	fig|562.22729.peg.4854
562.227	frdD	accn|562.22729.con.0033	16105	16464	-	fig|562.22729.peg.4855
562.227	cycA	accn|562.22730.con.0017	64564	65976	-	fig|562.22730.peg.3474
562.227	ampC	accn|562.22730.con.0038	14909	16042	-	fig|562.22730.peg.4692
562.227	frdD	accn|562.22730.con.0038	16105	16464	-	fig|562.22730.peg.4693
562.227	ampC	accn|562.22731.con.0019	84682	85815	-	fig|562.22731.peg.3695
562.227	frdD	accn|562.22731.con.0019	85878	86237	-	fig|562.22731.peg.3696
562.227	cycA	accn|562.22731.con.0023	17184	18596	-	fig|562.22731.peg.3945
562.227	cycA	accn|562.22732.con.0015	83450	84862	-	fig|562.22732.peg.3886
562.227	ampC	accn|562.22732.con.0030	14909	16042	-	fig|562.22732.peg.4803
562.227	frdD	accn|562.22732.con.0030	16105	16464	-	fig|562.22732.peg.4804
562.227	cycA	accn|562.22733.con.0016	70259	71671	-	fig|562.22733.peg.3149
562.227	frdD	accn|562.22733.con.0031	12786	13145	+	fig|562.22733.peg.4327
562.227	ampC	accn|562.22733.con.0031	13208	14341	+	fig|562.22733.peg.4328
562.227	cycA	accn|562.22734.con.0026	2090	3502	+	fig|562.22734.peg.3410
562.227	ampC	accn|562.22734.con.0047	18236	19369	-	fig|562.22734.peg.4415
562.227	frdD	accn|562.22734.con.0047	19432	19791	-	fig|562.22734.peg.4416
562.227	frdD	accn|562.22735.con.0012	12725	13084	+	fig|562.22735.peg.2201
562.227	ampC	accn|562.22735.con.0012	13147	14280	+	fig|562.22735.peg.2202
562.227	cycA	accn|562.22735.con.0024	2002	3405	+	fig|562.22735.peg.3403
562.227	cycA	accn|562.22736.con.0014	81459	82871	-	fig|562.22736.peg.3413
562.227	ampC	accn|562.22736.con.0034	14909	16042	-	fig|562.22736.peg.4598
562.227	frdD	accn|562.22736.con.0034	16105	16464	-	fig|562.22736.peg.4599
562.227	cycA	accn|562.22737.con.0028	1963	3375	+	fig|562.22737.peg.3389
562.227	ampC	accn|562.22737.con.0049	17531	18664	-	fig|562.22737.peg.4262
562.227	frdD	accn|562.22737.con.0049	18727	19086	-	fig|562.22737.peg.4263
562.227	cycA	accn|562.22738.con.0016	79684	81096	-	fig|562.22738.peg.3347
562.227	frdD	accn|562.22738.con.0020	12493	12852	+	fig|562.22738.peg.3747
562.227	ampC	accn|562.22738.con.0020	12915	14048	+	fig|562.22738.peg.3748
562.227	cycA	accn|562.22740.con.0023	46211	47614	+	fig|562.22740.peg.4576
562.227	frdD	accn|562.22740.con.0025	12786	13145	+	fig|562.22740.peg.4652
562.227	ampC	accn|562.22740.con.0025	13208	14341	+	fig|562.22740.peg.4653
562.227	frdD	accn|562.22741.con.0006	12815	13174	+	fig|562.22741.peg.1319
562.227	ampC	accn|562.22741.con.0006	13237	14370	+	fig|562.22741.peg.1320
562.227	cycA	accn|562.22741.con.0026	67638	69050	-	fig|562.22741.peg.3751
562.227	cycA	accn|562.22742.con.0012	35259	36671	+	fig|562.22742.peg.3212
562.227	ampC	accn|562.22742.con.0036	14908	16041	-	fig|562.22742.peg.4774
562.227	frdD	accn|562.22742.con.0036	16104	16463	-	fig|562.22742.peg.4775
562.227	frdD	accn|562.22743.con.0011	12494	12853	+	fig|562.22743.peg.3046
562.227	ampC	accn|562.22743.con.0011	12916	14049	+	fig|562.22743.peg.3047
562.227	cycA	accn|562.22743.con.0018	18015	19427	-	fig|562.22743.peg.3886
562.227	cycA	accn|562.22744.con.0017	64148	65560	-	fig|562.22744.peg.3751
562.227	ampC	accn|562.22744.con.0035	15106	16239	-	fig|562.22744.peg.4728
562.227	frdD	accn|562.22744.con.0035	16302	16661	-	fig|562.22744.peg.4729
562.227	cycA	accn|562.22745.con.0014	46213	47625	+	fig|562.22745.peg.2461
562.227	ampC	accn|562.22745.con.0043	14909	16042	-	fig|562.22745.peg.4368
562.227	frdD	accn|562.22745.con.0043	16105	16464	-	fig|562.22745.peg.4369
562.227	cycA	accn|562.22746.con.0005	44103	45515	+	fig|562.22746.peg.712
562.227	ampC	accn|562.22746.con.0056	15212	16345	-	fig|562.22746.peg.3719
562.227	frdD	accn|562.22746.con.0056	16408	16767	-	fig|562.22746.peg.3720
562.227	frdD	accn|562.22747.con.0005	12494	12853	+	fig|562.22747.peg.834
562.227	ampC	accn|562.22747.con.0005	12916	14049	+	fig|562.22747.peg.835
562.227	cycA	accn|562.22747.con.0034	44463	45875	-	fig|562.22747.peg.3738
562.227	cycA	accn|562.22748.con.0014	46219	47631	+	fig|562.22748.peg.2309
562.227	frdD	accn|562.22748.con.0035	5363	5722	+	fig|562.22748.peg.3892
562.227	ampC	accn|562.22748.con.0035	5785	6918	+	fig|562.22748.peg.3893
562.227	ampC	accn|562.22749.con.0006	200240	201373	-	fig|562.22749.peg.1505
562.227	frdD	accn|562.22749.con.0006	201436	201795	-	fig|562.22749.peg.1506
562.227	cycA	accn|562.22749.con.0024	2002	3405	+	fig|562.22749.peg.3333
562.227	frdD	accn|562.22750.con.0008	12815	13174	+	fig|562.22750.peg.1897
562.227	ampC	accn|562.22750.con.0008	13237	14370	+	fig|562.22750.peg.1898
562.227	cycA	accn|562.22750.con.0021	67638	69050	-	fig|562.22750.peg.3507
562.228	cycA	accn|562.22751.con.0024	2002	3405	+	fig|562.22751.peg.3129
562.228	ampC	accn|562.22751.con.0051	14897	16030	-	fig|562.22751.peg.4280
562.228	frdD	accn|562.22751.con.0051	16093	16452	-	fig|562.22751.peg.4281
562.228	frdD	accn|562.22752.con.0014	12786	13145	+	fig|562.22752.peg.2566
562.228	ampC	accn|562.22752.con.0014	13208	14341	+	fig|562.22752.peg.2567
562.228	cycA	accn|562.22752.con.0038	15786	17198	-	fig|562.22752.peg.4364
562.228	cycA	accn|562.22753.con.0003	326953	328365	-	fig|562.22753.peg.1233
562.228	ampC	accn|562.22753.con.0033	14909	16042	-	fig|562.22753.peg.4751
562.228	frdD	accn|562.22753.con.0033	16105	16464	-	fig|562.22753.peg.4752
562.228	cycA	accn|562.22754.con.0019	70161	71573	-	fig|562.22754.peg.3359
562.228	ampC	accn|562.22754.con.0039	14909	16042	-	fig|562.22754.peg.4644
562.228	frdD	accn|562.22754.con.0039	16105	16464	-	fig|562.22754.peg.4645
562.228	cycA	accn|562.22755.con.0016	83470	84882	-	fig|562.22755.peg.3129
562.228	frdD	accn|562.22755.con.0029	12786	13145	+	fig|562.22755.peg.4081
562.228	ampC	accn|562.22755.con.0029	13208	14341	+	fig|562.22755.peg.4082
562.228	ampC	accn|562.22756.con.0016	63996	65129	-	fig|562.22756.peg.2074
562.228	frdD	accn|562.22756.con.0016	65192	65551	-	fig|562.22756.peg.2075
562.228	cycA	accn|562.22756.con.0036	11334	12746	+	fig|562.22756.peg.3180
562.228	cycA	accn|562.22757.con.0025	45196	46608	-	fig|562.22757.peg.2368
562.228	ampC	accn|562.22757.con.0067	14907	16040	-	fig|562.22757.peg.4096
562.228	frdD	accn|562.22757.con.0067	16103	16462	-	fig|562.22757.peg.4097
562.228	cycA	accn|562.22758.con.0019	63853	65265	-	fig|562.22758.peg.3201
562.228	ampC	accn|562.22758.con.0048	4635	5768	-	fig|562.22758.peg.4521
562.228	frdD	accn|562.22758.con.0048	5831	6190	-	fig|562.22758.peg.4522
562.228	cycA	accn|562.22759.con.0018	61542	62954	-	fig|562.22759.peg.3690
562.228	ampC	accn|562.22759.con.0032	14909	16042	-	fig|562.22759.peg.4439
562.228	frdD	accn|562.22759.con.0032	16105	16464	-	fig|562.22759.peg.4440
562.228	ampC	accn|562.22760.con.0010	181891	183024	-	fig|562.22760.peg.2933
562.228	frdD	accn|562.22760.con.0010	183087	183446	-	fig|562.22760.peg.2934
562.228	cycA	accn|562.22760.con.0013	46204	47616	+	fig|562.22760.peg.3361
562.228	cycA	accn|562.22761.con.0014	85214	86626	-	fig|562.22761.peg.3074
562.228	frdD	accn|562.22761.con.0023	12494	12853	+	fig|562.22761.peg.4028
562.228	ampC	accn|562.22761.con.0023	12916	14049	+	fig|562.22761.peg.4029
562.228	cycA	accn|562.22762.con.0018	83666	85078	-	fig|562.22762.peg.3534
562.228	frdD	accn|562.22762.con.0028	12786	13145	+	fig|562.22762.peg.4152
562.228	ampC	accn|562.22762.con.0028	13208	14341	+	fig|562.22762.peg.4153
562.228	frdD	accn|562.22763.con.0033	12493	12852	+	fig|562.22763.peg.4241
562.228	ampC	accn|562.22763.con.0033	12915	14048	+	fig|562.22763.peg.4242
562.228	cycA	accn|562.22763.con.0037	2232	3644	+	fig|562.22763.peg.4358
562.228	cycA	accn|562.22764.con.0025	2063	3475	+	fig|562.22764.peg.3489
562.228	ampC	accn|562.22764.con.0047	14906	16039	-	fig|562.22764.peg.4457
562.228	frdD	accn|562.22764.con.0047	16102	16461	-	fig|562.22764.peg.4458
562.228	ampC	accn|562.22765.con.0006	168720	169853	-	fig|562.22765.peg.1755
562.228	frdD	accn|562.22765.con.0006	169916	170275	-	fig|562.22765.peg.1756
562.228	cycA	accn|562.22765.con.0020	2002	3405	+	fig|562.22765.peg.3351
562.228	cycA	accn|562.22766.con.0021	46216	47628	+	fig|562.22766.peg.3932
562.228	ampC	accn|562.22766.con.0039	14909	16042	-	fig|562.22766.peg.4701
562.228	frdD	accn|562.22766.con.0039	16105	16464	-	fig|562.22766.peg.4702
562.228	cycA	accn|562.22767.con.0015	46216	47628	+	fig|562.22767.peg.3319
562.228	ampC	accn|562.22767.con.0035	14909	16042	-	fig|562.22767.peg.4591
562.228	frdD	accn|562.22767.con.0035	16105	16464	-	fig|562.22767.peg.4592
562.228	cycA	accn|562.22768.con.0019	71751	73163	-	fig|562.22768.peg.3788
562.228	ampC	accn|562.22768.con.0032	14909	16042	-	fig|562.22768.peg.4697
562.228	frdD	accn|562.22768.con.0032	16105	16464	-	fig|562.22768.peg.4698
562.228	cycA	accn|562.22769.con.0018	26967	28379	+	fig|562.22769.peg.3164
562.228	ampC	accn|562.22769.con.0042	14909	16042	-	fig|562.22769.peg.4362
562.228	frdD	accn|562.22769.con.0042	16105	16464	-	fig|562.22769.peg.4363
562.228	ampC	accn|562.22770.con.0005	165571	166704	-	fig|562.22770.peg.1321
562.228	frdD	accn|562.22770.con.0005	166767	167126	-	fig|562.22770.peg.1322
562.228	cycA	accn|562.22770.con.0057	1973	3385	+	fig|562.22770.peg.4788
562.228	cycA	accn|562.22771.con.0018	65921	67333	-	fig|562.22771.peg.3736
562.228	ampC	accn|562.22771.con.0029	24306	25439	-	fig|562.22771.peg.4519
562.228	frdD	accn|562.22771.con.0029	25502	25861	-	fig|562.22771.peg.4520
562.228	cycA	accn|562.22772.con.0022	2002	3405	+	fig|562.22772.peg.2902
562.228	ampC	accn|562.22772.con.0055	14897	16030	-	fig|562.22772.peg.4491
562.228	frdD	accn|562.22772.con.0055	16093	16452	-	fig|562.22772.peg.4492
562.228	cycA	accn|562.22773.con.0015	91137	92549	-	fig|562.22773.peg.2925
562.228	frdD	accn|562.22773.con.0033	12786	13145	+	fig|562.22773.peg.4527
562.228	ampC	accn|562.22773.con.0033	13208	14341	+	fig|562.22773.peg.4528
562.228	cycA	accn|562.22774.con.0012	100845	102257	-	fig|562.22774.peg.2758
562.228	frdD	accn|562.22774.con.0018	12494	12853	+	fig|562.22774.peg.3370
562.228	ampC	accn|562.22774.con.0018	12916	14049	+	fig|562.22774.peg.3371
562.228	cycA	accn|562.22775.con.0027	64663	66075	-	fig|562.22775.peg.3202
562.228	ampC	accn|562.22775.con.0057	4635	5768	-	fig|562.22775.peg.4476
562.228	frdD	accn|562.22775.con.0057	5831	6190	-	fig|562.22775.peg.4477
562.228	cycA	accn|562.22776.con.0015	97640	99043	-	fig|562.22776.peg.3158
562.228	frdD	accn|562.22776.con.0028	12786	13145	+	fig|562.22776.peg.4315
562.228	ampC	accn|562.22776.con.0028	13208	14341	+	fig|562.22776.peg.4316
562.228	cycA	accn|562.22777.con.0013	46219	47631	+	fig|562.22777.peg.3180
562.228	ampC	accn|562.22777.con.0032	15152	16285	-	fig|562.22777.peg.4445
562.228	frdD	accn|562.22777.con.0032	16348	16707	-	fig|562.22777.peg.4446
562.228	cycA	accn|562.22778.con.0017	83474	84886	-	fig|562.22778.peg.3345
562.228	frdD	accn|562.22778.con.0027	12786	13145	+	fig|562.22778.peg.4133
562.228	ampC	accn|562.22778.con.0027	13208	14341	+	fig|562.22778.peg.4134
562.228	cycA	accn|562.22779.con.0023	2002	3405	+	fig|562.22779.peg.2801
562.228	ampC	accn|562.22779.con.0059	14897	16030	-	fig|562.22779.peg.4539
562.228	frdD	accn|562.22779.con.0059	16093	16452	-	fig|562.22779.peg.4540
562.228	cycA	accn|562.22780.con.0007	136947	138359	-	fig|562.22780.peg.1390
562.228	ampC	accn|562.22780.con.0034	27461	28594	-	fig|562.22780.peg.3793
562.228	frdD	accn|562.22780.con.0034	28657	29016	-	fig|562.22780.peg.3794
562.228	cycA	accn|562.22781.con.0012	46219	47631	+	fig|562.22781.peg.2954
562.228	ampC	accn|562.22781.con.0020	78888	80021	-	fig|562.22781.peg.3851
562.228	frdD	accn|562.22781.con.0020	80084	80443	-	fig|562.22781.peg.3852
562.228	cycA	accn|562.22782.con.0014	69624	71036	-	fig|562.22782.peg.3155
562.228	ampC	accn|562.22782.con.0036	14909	16042	-	fig|562.22782.peg.4592
562.228	frdD	accn|562.22782.con.0036	16105	16464	-	fig|562.22782.peg.4593
562.228	cycA	accn|562.22783.con.0016	67839	69251	-	fig|562.22783.peg.2859
562.228	frdD	accn|562.22783.con.0033	12786	13145	+	fig|562.22783.peg.4200
562.228	ampC	accn|562.22783.con.0033	13208	14341	+	fig|562.22783.peg.4201
562.228	cycA	accn|562.22784.con.0008	176575	177987	-	fig|562.22784.peg.2239
562.228	frdD	accn|562.22784.con.0029	12786	13145	+	fig|562.22784.peg.4642
562.228	ampC	accn|562.22784.con.0029	13208	14341	+	fig|562.22784.peg.4643
562.228	frdD	accn|562.22785.con.0010	12494	12853	+	fig|562.22785.peg.2072
562.228	ampC	accn|562.22785.con.0010	12916	14049	+	fig|562.22785.peg.2073
562.228	cycA	accn|562.22785.con.0025	2002	3405	+	fig|562.22785.peg.3653
562.228	frdD	accn|562.22786.con.0013	12727	13086	+	fig|562.22786.peg.2370
562.228	ampC	accn|562.22786.con.0013	13149	14282	+	fig|562.22786.peg.2371
562.228	cycA	accn|562.22786.con.0022	2002	3405	+	fig|562.22786.peg.3265
562.228	cycA	accn|562.22787.con.0015	46213	47625	+	fig|562.22787.peg.3195
562.228	ampC	accn|562.22787.con.0036	14909	16042	-	fig|562.22787.peg.4521
562.228	frdD	accn|562.22787.con.0036	16105	16464	-	fig|562.22787.peg.4522
562.228	cycA	accn|562.22788.con.0018	46218	47630	+	fig|562.22788.peg.3186
562.228	ampC	accn|562.22788.con.0039	16473	17606	-	fig|562.22788.peg.4534
562.228	frdD	accn|562.22788.con.0039	17669	18028	-	fig|562.22788.peg.4535
562.228	cycA	accn|562.22789.con.0018	64564	65976	-	fig|562.22789.peg.4182
562.228	ampC	accn|562.22789.con.0033	14909	16042	-	fig|562.22789.peg.4959
562.228	frdD	accn|562.22789.con.0033	16105	16464	-	fig|562.22789.peg.4960
562.228	frdD	accn|562.22790.con.0007	12494	12853	+	fig|562.22790.peg.1890
562.228	ampC	accn|562.22790.con.0007	12916	14049	+	fig|562.22790.peg.1891
562.228	cycA	accn|562.22790.con.0016	46213	47625	+	fig|562.22790.peg.3341
562.228	cycA	accn|562.22791.con.0008	150618	152030	-	fig|562.22791.peg.2354
562.228	ampC	accn|562.22791.con.0028	25261	26394	-	fig|562.22791.peg.4492
562.228	frdD	accn|562.22791.con.0028	26457	26816	-	fig|562.22791.peg.4493
562.228	frdD	accn|562.22792.con.0010	13015	13374	+	fig|562.22792.peg.1985
562.228	ampC	accn|562.22792.con.0010	13437	14570	+	fig|562.22792.peg.1986
562.228	cycA	accn|562.22792.con.0026	68930	70342	-	fig|562.22792.peg.3905
562.228	cycA	accn|562.22793.con.0015	46216	47628	+	fig|562.22793.peg.3280
562.228	ampC	accn|562.22793.con.0034	14909	16042	-	fig|562.22793.peg.4794
562.228	cycA	accn|562.22794.con.0016	44106	45518	+	fig|562.22794.peg.3297
562.228	ampC	accn|562.22794.con.0034	14909	16042	-	fig|562.22794.peg.4454
562.228	frdD	accn|562.22794.con.0034	16105	16464	-	fig|562.22794.peg.4455
562.228	cycA	accn|562.22795.con.0022	46211	47614	+	fig|562.22795.peg.4349
562.228	frdD	accn|562.22795.con.0024	12786	13145	+	fig|562.22795.peg.4424
562.228	ampC	accn|562.22795.con.0024	13208	14341	+	fig|562.22795.peg.4425
562.228	cycA	accn|562.22796.con.0012	128722	130134	-	fig|562.22796.peg.3004
562.228	frdD	accn|562.22796.con.0021	12495	12854	+	fig|562.22796.peg.3921
562.228	ampC	accn|562.22796.con.0021	12917	14050	+	fig|562.22796.peg.3922
562.228	cycA	accn|562.22797.con.0017	70156	71568	-	fig|562.22797.peg.3328
562.228	ampC	accn|562.22797.con.0037	14909	16042	-	fig|562.22797.peg.4588
562.228	frdD	accn|562.22797.con.0037	16105	16464	-	fig|562.22797.peg.4589
562.228	cycA	accn|562.22798.con.0023	67342	68754	-	fig|562.22798.peg.3626
562.228	ampC	accn|562.22798.con.0041	14909	16042	-	fig|562.22798.peg.4490
562.228	frdD	accn|562.22798.con.0041	16105	16464	-	fig|562.22798.peg.4491
562.228	ampC	accn|562.22799.con.0021	84372	85505	-	fig|562.22799.peg.3365
562.228	frdD	accn|562.22799.con.0021	85568	85927	-	fig|562.22799.peg.3366
562.228	cycA	accn|562.22799.con.0025	41178	42590	-	fig|562.22799.peg.3639
562.228	cycA	accn|562.22800.con.0013	72168	73580	-	fig|562.22800.peg.2874
562.228	ampC	accn|562.22800.con.0024	62838	63971	-	fig|562.22800.peg.3955
562.228	frdD	accn|562.22800.con.0024	64034	64393	-	fig|562.22800.peg.3956
562.228	frdD	accn|562.22801.con.0007	13062	13421	+	fig|562.22801.peg.2006
562.228	ampC	accn|562.22801.con.0007	13484	14617	+	fig|562.22801.peg.2007
562.228	cycA	accn|562.22801.con.0013	87868	89280	-	fig|562.22801.peg.3099
562.228	cycA	accn|562.22802.con.0014	89220	90623	-	fig|562.22802.peg.2705
562.228	ampC	accn|562.22802.con.0044	15211	16344	-	fig|562.22802.peg.4540
562.228	frdD	accn|562.22802.con.0044	16407	16766	-	fig|562.22802.peg.4541
562.228	cycA	accn|562.22803.con.0015	83444	84856	-	fig|562.22803.peg.3590
562.228	ampC	accn|562.22803.con.0031	14909	16042	-	fig|562.22803.peg.4790
562.228	frdD	accn|562.22803.con.0031	16105	16464	-	fig|562.22803.peg.4791
562.228	cycA	accn|562.22804.con.0016	83445	84857	-	fig|562.22804.peg.3866
562.228	ampC	accn|562.22804.con.0029	14909	16042	-	fig|562.22804.peg.4743
562.228	frdD	accn|562.22804.con.0029	16105	16464	-	fig|562.22804.peg.4744
562.228	cycA	accn|562.22805.con.0014	83182	84594	-	fig|562.22805.peg.3511
562.228	ampC	accn|562.22805.con.0032	14909	16042	-	fig|562.22805.peg.4762
562.228	frdD	accn|562.22805.con.0032	16105	16464	-	fig|562.22805.peg.4763
562.228	cycA	accn|562.22806.con.0017	70156	71568	-	fig|562.22806.peg.3142
562.228	ampC	accn|562.22806.con.0042	14909	16042	-	fig|562.22806.peg.4609
562.228	frdD	accn|562.22806.con.0042	16105	16464	-	fig|562.22806.peg.4610
562.228	cycA	accn|562.22807.con.0005	172663	174066	-	fig|562.22807.peg.1479
562.228	frdD	accn|562.22807.con.0009	181169	181528	-	fig|562.22807.peg.2283
562.228	cycA	accn|562.22808.con.0014	83242	84654	-	fig|562.22808.peg.3550
562.228	ampC	accn|562.22808.con.0033	15005	16138	-	fig|562.22808.peg.4810
562.228	frdD	accn|562.22808.con.0033	16201	16560	-	fig|562.22808.peg.4811
562.228	cycA	accn|562.22809.con.0016	24832	26244	+	fig|562.22809.peg.2367
562.228	ampC	accn|562.22809.con.0054	16720	17853	-	fig|562.22809.peg.4411
562.228	frdD	accn|562.22809.con.0054	17916	18275	-	fig|562.22809.peg.4412
562.228	cycA	accn|562.22810.con.0011	187737	189149	-	fig|562.22810.peg.2394
562.228	ampC	accn|562.22810.con.0045	4642	5775	-	fig|562.22810.peg.4754
562.228	frdD	accn|562.22810.con.0045	5838	6197	-	fig|562.22810.peg.4755
562.228	cycA	accn|562.22811.con.0017	70161	71573	-	fig|562.22811.peg.3031
562.228	frdD	accn|562.22811.con.0032	12786	13145	+	fig|562.22811.peg.4243
562.228	ampC	accn|562.22811.con.0032	13208	14341	+	fig|562.22811.peg.4244
562.228	cycA	accn|562.22812.con.0016	80562	81974	-	fig|562.22812.peg.3335
562.228	ampC	accn|562.22812.con.0036	14909	16042	-	fig|562.22812.peg.4644
562.228	frdD	accn|562.22812.con.0036	16105	16464	-	fig|562.22812.peg.4645
562.228	cycA	accn|562.22813.con.0019	70161	71573	-	fig|562.22813.peg.3266
562.228	frdD	accn|562.22813.con.0033	12786	13145	+	fig|562.22813.peg.4365
562.228	ampC	accn|562.22813.con.0033	13208	14341	+	fig|562.22813.peg.4366
562.228	cycA	accn|562.22814.con.0016	83325	84737	-	fig|562.22814.peg.3213
562.228	frdD	accn|562.22814.con.0027	12786	13145	+	fig|562.22814.peg.4218
562.228	ampC	accn|562.22814.con.0027	13208	14341	+	fig|562.22814.peg.4219
562.228	cycA	accn|562.22815.con.0017	83325	84737	-	fig|562.22815.peg.3594
562.228	frdD	accn|562.22815.con.0026	12786	13145	+	fig|562.22815.peg.4242
562.228	ampC	accn|562.22815.con.0026	13208	14341	+	fig|562.22815.peg.4243
562.228	cycA	accn|562.22816.con.0014	46213	47625	+	fig|562.22816.peg.3353
562.228	ampC	accn|562.22816.con.0030	14909	16042	-	fig|562.22816.peg.4442
562.228	frdD	accn|562.22816.con.0030	16105	16464	-	fig|562.22816.peg.4443
562.228	cycA	accn|562.22817.con.0017	80562	81974	-	fig|562.22817.peg.3540
562.228	frdD	accn|562.22817.con.0021	12494	12853	+	fig|562.22817.peg.3951
562.228	ampC	accn|562.22817.con.0021	12916	14049	+	fig|562.22817.peg.3952
562.228	cycA	accn|562.22818.con.0014	46213	47625	+	fig|562.22818.peg.3063
562.228	ampC	accn|562.22818.con.0038	14909	16042	-	fig|562.22818.peg.4548
562.228	frdD	accn|562.22818.con.0038	16105	16464	-	fig|562.22818.peg.4549
562.228	cycA	accn|562.22819.con.0015	46213	47625	+	fig|562.22819.peg.3230
562.228	ampC	accn|562.22819.con.0033	14910	16043	-	fig|562.22819.peg.4491
562.228	frdD	accn|562.22819.con.0033	16106	16465	-	fig|562.22819.peg.4492
562.228	cycA	accn|562.22820.con.0007	176575	177987	-	fig|562.22820.peg.1942
562.228	frdD	accn|562.22820.con.0030	12786	13145	+	fig|562.22820.peg.4603
562.228	ampC	accn|562.22820.con.0030	13208	14341	+	fig|562.22820.peg.4604
562.228	cycA	accn|562.22821.con.0017	70156	71568	-	fig|562.22821.peg.3199
562.228	ampC	accn|562.22821.con.0040	14909	16042	-	fig|562.22821.peg.4630
562.228	frdD	accn|562.22821.con.0040	16105	16464	-	fig|562.22821.peg.4631
562.228	cycA	accn|562.22822.con.0020	70156	71568	-	fig|562.22822.peg.3592
562.228	ampC	accn|562.22822.con.0040	14909	16042	-	fig|562.22822.peg.4741
562.228	frdD	accn|562.22822.con.0040	16105	16464	-	fig|562.22822.peg.4742
562.228	cycA	accn|562.22823.con.0022	46211	47614	+	fig|562.22823.peg.4439
562.228	frdD	accn|562.22823.con.0024	12786	13145	+	fig|562.22823.peg.4514
562.228	ampC	accn|562.22823.con.0024	13208	14341	+	fig|562.22823.peg.4515
562.228	cycA	accn|562.22824.con.0014	46219	47631	+	fig|562.22824.peg.3207
562.228	frdD	accn|562.22824.con.0017	12494	12853	+	fig|562.22824.peg.3498
562.228	ampC	accn|562.22824.con.0017	12916	14049	+	fig|562.22824.peg.3499
562.228	frdD	accn|562.22825.con.0003	13062	13421	+	fig|562.22825.peg.445
562.228	ampC	accn|562.22825.con.0003	13484	14617	+	fig|562.22825.peg.446
562.228	cycA	accn|562.22825.con.0028	68753	70165	-	fig|562.22825.peg.3960
562.228	cycA	accn|562.22826.con.0017	64159	65571	-	fig|562.22826.peg.3717
562.228	ampC	accn|562.22826.con.0037	14909	16042	-	fig|562.22826.peg.4722
562.228	frdD	accn|562.22826.con.0037	16105	16464	-	fig|562.22826.peg.4723
562.228	ampC	accn|562.22827.con.0009	187012	188145	-	fig|562.22827.peg.2849
562.228	frdD	accn|562.22827.con.0009	188208	188567	-	fig|562.22827.peg.2850
562.228	cycA	accn|562.22827.con.0016	46218	47630	+	fig|562.22827.peg.3893
562.228	cycA	accn|562.22828.con.0016	96975	98387	-	fig|562.22828.peg.3500
562.228	ampC	accn|562.22828.con.0030	14909	16042	-	fig|562.22828.peg.4506
562.228	frdD	accn|562.22828.con.0030	16105	16464	-	fig|562.22828.peg.4507
562.228	cycA	accn|562.22829.con.0016	80562	81974	-	fig|562.22829.peg.3319
562.228	frdD	accn|562.22829.con.0021	12494	12853	+	fig|562.22829.peg.3833
562.228	ampC	accn|562.22829.con.0021	12916	14049	+	fig|562.22829.peg.3834
562.228	cycA	accn|562.22830.con.0025	71983	73395	-	fig|562.22830.peg.3933
562.228	frdD	accn|562.22831.con.0009	13062	13421	+	fig|562.22831.peg.2056
562.228	ampC	accn|562.22831.con.0009	13484	14617	+	fig|562.22831.peg.2057
562.228	cycA	accn|562.22831.con.0020	34089	35501	+	fig|562.22831.peg.3801
562.228	cycA	accn|562.22832.con.0013	46213	47625	+	fig|562.22832.peg.2603
562.228	ampC	accn|562.22832.con.0014	172	1176	+	fig|562.22832.peg.2671
562.228	frdD	accn|562.22832.con.0052	233	592	-	fig|562.22832.peg.4793
562.228	cycA	accn|562.22833.con.0015	46213	47625	+	fig|562.22833.peg.3178
562.228	ampC	accn|562.22833.con.0035	14909	16042	-	fig|562.22833.peg.4398
562.228	frdD	accn|562.22833.con.0035	16105	16464	-	fig|562.22833.peg.4399
562.228	frdD	accn|562.22834.con.0011	13294	13653	+	fig|562.22834.peg.3064
562.228	ampC	accn|562.22834.con.0011	13716	14849	+	fig|562.22834.peg.3065
562.228	cycA	accn|562.22834.con.0019	46413	47825	+	fig|562.22834.peg.4072
562.228	cycA	accn|562.22835.con.0022	2137	3549	+	fig|562.22835.peg.3043
562.228	ampC	accn|562.22835.con.0025	48861	49994	-	fig|562.22835.peg.3294
562.228	frdD	accn|562.22835.con.0025	50057	50416	-	fig|562.22835.peg.3295
562.228	cycA	accn|562.22836.con.0017	26967	28379	+	fig|562.22836.peg.3415
562.228	ampC	accn|562.22836.con.0037	14909	16042	-	fig|562.22836.peg.4374
562.228	frdD	accn|562.22836.con.0037	16105	16464	-	fig|562.22836.peg.4375
562.228	cycA	accn|562.22837.con.0015	46216	47628	+	fig|562.22837.peg.2857
562.228	ampC	accn|562.22837.con.0040	14909	16042	-	fig|562.22837.peg.4390
562.228	frdD	accn|562.22837.con.0040	16105	16464	-	fig|562.22837.peg.4391
562.228	cycA	accn|562.22838.con.0016	65521	66933	-	fig|562.22838.peg.3036
562.228	ampC	accn|562.22838.con.0044	14909	16042	-	fig|562.22838.peg.4628
562.228	frdD	accn|562.22838.con.0044	16105	16464	-	fig|562.22838.peg.4629
562.228	cycA	accn|562.22839.con.0017	64160	65572	-	fig|562.22839.peg.3731
562.228	ampC	accn|562.22839.con.0035	14909	16042	-	fig|562.22839.peg.4778
562.228	frdD	accn|562.22839.con.0035	16105	16464	-	fig|562.22839.peg.4779
562.228	cycA	accn|562.22840.con.0015	65521	66933	-	fig|562.22840.peg.3209
562.228	ampC	accn|562.22840.con.0039	14909	16042	-	fig|562.22840.peg.4691
562.228	frdD	accn|562.22840.con.0039	16105	16464	-	fig|562.22840.peg.4692
562.228	cycA	accn|562.22841.con.0022	44106	45518	+	fig|562.22841.peg.3534
562.228	ampC	accn|562.22841.con.0042	14909	16042	-	fig|562.22841.peg.4557
562.228	frdD	accn|562.22841.con.0042	16105	16464	-	fig|562.22841.peg.4558
562.228	frdD	accn|562.22842.con.0008	12493	12852	+	fig|562.22842.peg.2139
562.228	ampC	accn|562.22842.con.0008	12915	14048	+	fig|562.22842.peg.2140
562.228	cycA	accn|562.22842.con.0018	46212	47624	+	fig|562.22842.peg.3765
562.228	ampC	accn|562.22843.con.0008	159098	160231	-	fig|562.22843.peg.1748
562.228	frdD	accn|562.22843.con.0008	160294	160653	-	fig|562.22843.peg.1749
562.228	cycA	accn|562.22843.con.0013	45616	47028	+	fig|562.22843.peg.2369
562.228	cycA	accn|562.22844.con.0015	83436	84848	-	fig|562.22844.peg.3693
562.228	ampC	accn|562.22844.con.0030	14909	16042	-	fig|562.22844.peg.4672
562.228	frdD	accn|562.22844.con.0030	16105	16464	-	fig|562.22844.peg.4673
562.228	cycA	accn|562.22845.con.0018	60495	61907	-	fig|562.22845.peg.3850
562.228	ampC	accn|562.22845.con.0033	14909	16042	-	fig|562.22845.peg.4756
562.228	frdD	accn|562.22845.con.0033	16105	16464	-	fig|562.22845.peg.4757
562.228	cycA	accn|562.22846.con.0014	79684	81096	-	fig|562.22846.peg.3195
562.228	frdD	accn|562.22846.con.0019	12493	12852	+	fig|562.22846.peg.3696
562.228	ampC	accn|562.22846.con.0019	12915	14048	+	fig|562.22846.peg.3697
562.228	ampC	accn|562.22847.con.0008	144914	146047	-	fig|562.22847.peg.1752
562.228	frdD	accn|562.22847.con.0008	146110	146469	-	fig|562.22847.peg.1753
562.228	cycA	accn|562.22847.con.0018	2137	3549	+	fig|562.22847.peg.2673
562.228	cycA	accn|562.22848.con.0017	84175	85587	-	fig|562.22848.peg.3724
562.228	ampC	accn|562.22848.con.0033	14909	16042	-	fig|562.22848.peg.4690
562.228	frdD	accn|562.22848.con.0033	16105	16464	-	fig|562.22848.peg.4691
562.228	ampC	accn|562.22849.con.0010	187082	188215	-	fig|562.22849.peg.3072
562.228	frdD	accn|562.22849.con.0010	188278	188637	-	fig|562.22849.peg.3073
562.228	cycA	accn|562.22849.con.0016	46218	47630	+	fig|562.22849.peg.3932
562.229	cycA	accn|562.22850.con.0008	186374	187786	-	fig|562.22850.peg.2275
562.229	frdD	accn|562.22850.con.0011	12494	12853	+	fig|562.22850.peg.2800
562.229	ampC	accn|562.22850.con.0011	12916	14049	+	fig|562.22850.peg.2801
562.229	cycA	accn|562.22851.con.0016	84175	85587	-	fig|562.22851.peg.3572
562.229	ampC	accn|562.22851.con.0034	14909	16042	-	fig|562.22851.peg.4725
562.229	frdD	accn|562.22851.con.0034	16105	16464	-	fig|562.22851.peg.4726
562.229	cycA	accn|562.22852.con.0019	67355	68767	-	fig|562.22852.peg.3560
562.229	ampC	accn|562.22852.con.0027	36113	37246	-	fig|562.22852.peg.4019
562.229	frdD	accn|562.22852.con.0027	37309	37668	-	fig|562.22852.peg.4020
562.229	frdD	accn|562.22853.con.0011	12494	12853	+	fig|562.22853.peg.2711
562.229	ampC	accn|562.22853.con.0011	12916	14049	+	fig|562.22853.peg.2712
562.229	cycA	accn|562.22853.con.0013	46211	47623	+	fig|562.22853.peg.3108
562.229	ampC	accn|562.22854.con.0008	20643	21776	-	fig|562.22854.peg.1570
562.229	frdD	accn|562.22854.con.0008	21839	22198	-	fig|562.22854.peg.1571
562.229	cycA	accn|562.22854.con.0008	72174	73586	+	fig|562.22854.peg.1624
562.229	cycA	accn|562.22855.con.0003	334142	335545	-	fig|562.22855.peg.1145
562.229	frdD	accn|562.22855.con.0007	12786	13145	+	fig|562.22855.peg.2047
562.229	ampC	accn|562.22855.con.0007	13208	14341	+	fig|562.22855.peg.2048
562.229	cycA	accn|562.22856.con.0016	79684	81096	-	fig|562.22856.peg.3381
562.229	frdD	accn|562.22856.con.0021	12493	12852	+	fig|562.22856.peg.3886
562.229	ampC	accn|562.22856.con.0021	12915	14048	+	fig|562.22856.peg.3887
562.229	cycA	accn|562.22857.con.0014	46213	47625	+	fig|562.22857.peg.3215
562.229	frdD	accn|562.22857.con.0019	12494	12853	+	fig|562.22857.peg.3736
562.229	ampC	accn|562.22857.con.0019	12916	14049	+	fig|562.22857.peg.3737
562.229	ampC	accn|562.22858.con.0008	164168	165301	-	fig|562.22858.peg.1921
562.229	frdD	accn|562.22858.con.0008	165364	165723	-	fig|562.22858.peg.1922
562.229	cycA	accn|562.22858.con.0015	64003	65415	-	fig|562.22858.peg.2810
562.229	cycA	accn|562.22859.con.0018	60503	61915	-	fig|562.22859.peg.3710
562.229	ampC	accn|562.22859.con.0035	14909	16042	-	fig|562.22859.peg.4797
562.229	frdD	accn|562.22859.con.0035	16105	16464	-	fig|562.22859.peg.4798
562.229	ampC	accn|562.22860.con.0013	77286	78419	-	fig|562.22860.peg.2402
562.229	frdD	accn|562.22860.con.0013	78482	78841	-	fig|562.22860.peg.2403
562.229	cycA	accn|562.22860.con.0021	2137	3549	+	fig|562.22860.peg.2973
562.229	frdD	accn|562.22861.con.0008	12494	12853	+	fig|562.22861.peg.2314
562.229	ampC	accn|562.22861.con.0008	12916	14049	+	fig|562.22861.peg.2315
562.229	cycA	accn|562.22861.con.0022	17474	18886	-	fig|562.22861.peg.4244
562.229	cycA	accn|562.22862.con.0012	67760	69172	-	fig|562.22862.peg.1605
562.229	ampC	accn|562.22862.con.0073	4032	5165	-	fig|562.22862.peg.4592
562.229	frdD	accn|562.22862.con.0073	5228	5587	-	fig|562.22862.peg.4593
562.229	cycA	accn|562.22863.con.0015	97640	99043	-	fig|562.22863.peg.3119
562.229	frdD	accn|562.22863.con.0030	12785	13144	+	fig|562.22863.peg.4340
562.229	ampC	accn|562.22863.con.0030	13207	14340	+	fig|562.22863.peg.4341
562.229	cycA	accn|562.22864.con.0016	44113	45525	+	fig|562.22864.peg.3064
562.229	ampC	accn|562.22864.con.0038	14909	16042	-	fig|562.22864.peg.4529
562.229	frdD	accn|562.22864.con.0038	16105	16464	-	fig|562.22864.peg.4530
562.229	cycA	accn|562.22865.con.0014	45642	47054	+	fig|562.22865.peg.2646
562.229	frdD	accn|562.22865.con.0015	13080	13439	+	fig|562.22865.peg.2736
562.229	ampC	accn|562.22865.con.0015	13502	14635	+	fig|562.22865.peg.2737
562.229	cycA	accn|562.22866.con.0013	46219	47631	+	fig|562.22866.peg.3130
562.229	frdD	accn|562.22866.con.0019	12494	12853	+	fig|562.22866.peg.3776
562.229	ampC	accn|562.22866.con.0019	12916	14049	+	fig|562.22866.peg.3777
562.229	cycA	accn|562.22867.con.0014	45640	47052	+	fig|562.22867.peg.2652
562.229	frdD	accn|562.22867.con.0015	13280	13639	+	fig|562.22867.peg.2744
562.229	ampC	accn|562.22867.con.0015	13702	14835	+	fig|562.22867.peg.2745
562.229	cycA	accn|562.22868.con.0017	46213	47625	+	fig|562.22868.peg.3306
562.229	ampC	accn|562.22868.con.0037	14909	16042	-	fig|562.22868.peg.4549
562.229	frdD	accn|562.22868.con.0037	16105	16464	-	fig|562.22868.peg.4550
562.229	cycA	accn|562.22869.con.0015	64004	65416	-	fig|562.22869.peg.2532
562.229	frdD	accn|562.22869.con.0023	13049	13408	+	fig|562.22869.peg.3190
562.229	ampC	accn|562.22869.con.0023	13471	14604	+	fig|562.22869.peg.3191
562.229	cycA	accn|562.22870.con.0013	113124	114536	-	fig|562.22870.peg.3297
562.229	ampC	accn|562.22870.con.0031	14909	16042	-	fig|562.22870.peg.4730
562.229	frdD	accn|562.22870.con.0031	16105	16464	-	fig|562.22870.peg.4731
562.229	cycA	accn|562.22871.con.0019	26967	28379	+	fig|562.22871.peg.3473
562.229	ampC	accn|562.22871.con.0038	14909	16042	-	fig|562.22871.peg.4475
562.229	frdD	accn|562.22871.con.0038	16105	16464	-	fig|562.22871.peg.4476
562.229	frdD	accn|562.22872.con.0008	13062	13421	+	fig|562.22872.peg.1635
562.229	ampC	accn|562.22872.con.0008	13484	14617	+	fig|562.22872.peg.1636
562.229	cycA	accn|562.22872.con.0025	9179	10591	+	fig|562.22872.peg.3906
562.229	cycA	accn|562.22873.con.0014	46218	47630	+	fig|562.22873.peg.3242
562.229	ampC	accn|562.22873.con.0035	14909	16042	-	fig|562.22873.peg.4628
562.229	frdD	accn|562.22873.con.0035	16105	16464	-	fig|562.22873.peg.4629
562.229	cycA	accn|562.22874.con.0032	42923	44335	-	fig|562.22874.peg.2470
562.229	ampC	accn|562.22874.con.0080	3893	5026	-	fig|562.22874.peg.3838
562.229	frdD	accn|562.22874.con.0080	5089	5448	-	fig|562.22874.peg.3839
562.229	cycA	accn|562.22875.con.0011	67759	69171	-	fig|562.22875.peg.1905
562.229	ampC	accn|562.22875.con.0042	29493	30626	-	fig|562.22875.peg.4163
562.229	frdD	accn|562.22875.con.0042	30689	31048	-	fig|562.22875.peg.4164
562.229	cycA	accn|562.22876.con.0013	83676	85088	-	fig|562.22876.peg.2621
562.229	frdD	accn|562.22876.con.0029	12786	13145	+	fig|562.22876.peg.3989
562.229	ampC	accn|562.22876.con.0029	13208	14341	+	fig|562.22876.peg.3990
562.229	ampC	accn|562.22877.con.0013	144063	145196	-	fig|562.22877.peg.3236
562.229	frdD	accn|562.22877.con.0013	145259	145618	-	fig|562.22877.peg.3237
562.229	cycA	accn|562.22877.con.0016	88163	89575	-	fig|562.22877.peg.3608
562.229	cycA	accn|562.22878.con.0015	98092	99504	-	fig|562.22878.peg.2864
562.229	frdD	accn|562.22878.con.0036	12786	13145	+	fig|562.22878.peg.4636
562.229	ampC	accn|562.22878.con.0036	13208	14341	+	fig|562.22878.peg.4637
562.229	frdD	accn|562.22879.con.0008	12494	12853	+	fig|562.22879.peg.1837
562.229	ampC	accn|562.22879.con.0008	12916	14049	+	fig|562.22879.peg.1838
562.229	cycA	accn|562.22879.con.0016	45134	46546	+	fig|562.22879.peg.2945
562.229	ampC	accn|562.22880.con.0004	161475	162608	-	fig|562.22880.peg.814
562.229	frdD	accn|562.22880.con.0004	162671	163030	-	fig|562.22880.peg.815
562.229	cycA	accn|562.22880.con.0026	2002	3405	+	fig|562.22880.peg.3480
562.229	cycA	accn|562.22881.con.0019	45617	47029	+	fig|562.22881.peg.3023
562.229	ampC	accn|562.22881.con.0033	34234	35367	-	fig|562.22881.peg.3866
562.229	frdD	accn|562.22881.con.0033	35430	35789	-	fig|562.22881.peg.3867
562.229	cycA	accn|562.22882.con.0013	83445	84857	-	fig|562.22882.peg.3257
562.229	ampC	accn|562.22882.con.0035	14909	16042	-	fig|562.22882.peg.4881
562.229	frdD	accn|562.22882.con.0035	16105	16464	-	fig|562.22882.peg.4882
562.229	cycA	accn|562.22883.con.0023	46211	47614	+	fig|562.22883.peg.4482
562.229	ampC	accn|562.22883.con.0025	25226	26359	-	fig|562.22883.peg.4572
562.229	frdD	accn|562.22883.con.0025	26422	26781	-	fig|562.22883.peg.4573
562.229	cycA	accn|562.22884.con.0013	100827	102239	-	fig|562.22884.peg.3007
562.229	frdD	accn|562.22884.con.0021	12494	12853	+	fig|562.22884.peg.3897
562.229	ampC	accn|562.22884.con.0021	12916	14049	+	fig|562.22884.peg.3898
562.229	cycA	accn|562.22885.con.0014	45617	47029	+	fig|562.22885.peg.2551
562.229	frdD	accn|562.22885.con.0022	13049	13408	+	fig|562.22885.peg.3299
562.229	ampC	accn|562.22885.con.0022	13471	14604	+	fig|562.22885.peg.3300
562.229	frdD	accn|562.22886.con.0007	12725	13084	+	fig|562.22886.peg.1607
562.229	ampC	accn|562.22886.con.0007	13147	14280	+	fig|562.22886.peg.1608
562.229	cycA	accn|562.22886.con.0022	36995	38407	-	fig|562.22886.peg.3512
562.229	ampC	accn|562.22887.con.0012	158976	160109	-	fig|562.22887.peg.2551
562.229	frdD	accn|562.22887.con.0012	160172	160531	-	fig|562.22887.peg.2552
562.229	cycA	accn|562.22887.con.0015	45614	47026	+	fig|562.22887.peg.2933
562.229	frdD	accn|562.22888.con.0006	13062	13421	+	fig|562.22888.peg.1269
562.229	ampC	accn|562.22888.con.0006	13484	14617	+	fig|562.22888.peg.1270
562.229	cycA	accn|562.22888.con.0025	68753	70165	-	fig|562.22888.peg.3980
562.229	cycA	accn|562.22889.con.0016	83316	84728	-	fig|562.22889.peg.3855
562.229	ampC	accn|562.22889.con.0031	14909	16042	-	fig|562.22889.peg.4805
562.229	frdD	accn|562.22889.con.0031	16105	16464	-	fig|562.22889.peg.4806
562.229	frdD	accn|562.22890.con.0010	12494	12853	+	fig|562.22890.peg.2117
562.229	ampC	accn|562.22890.con.0010	12916	14049	+	fig|562.22890.peg.2118
562.229	cycA	accn|562.22890.con.0016	37254	38666	+	fig|562.22890.peg.3001
562.229	cycA	accn|562.22891.con.0012	46219	47631	+	fig|562.22891.peg.3014
562.229	ampC	accn|562.22891.con.0034	15175	16308	-	fig|562.22891.peg.4454
562.229	frdD	accn|562.22891.con.0034	16371	16730	-	fig|562.22891.peg.4455
562.229	cycA	accn|562.22892.con.0016	44106	45518	+	fig|562.22892.peg.3127
562.229	ampC	accn|562.22892.con.0041	15005	16138	-	fig|562.22892.peg.4691
562.229	frdD	accn|562.22892.con.0041	16201	16560	-	fig|562.22892.peg.4692
562.229	cycA	accn|562.22893.con.0016	66943	68355	-	fig|562.22893.peg.3226
562.229	ampC	accn|562.22893.con.0036	14909	16042	-	fig|562.22893.peg.4503
562.229	frdD	accn|562.22893.con.0036	16105	16464	-	fig|562.22893.peg.4504
562.229	cycA	accn|562.22894.con.0001	334159	335562	-	fig|562.22894.peg.326
562.229	frdD	accn|562.22894.con.0019	12786	13145	+	fig|562.22894.peg.3547
562.229	ampC	accn|562.22894.con.0019	13208	14341	+	fig|562.22894.peg.3548
562.229	cycA	accn|562.22895.con.0013	45617	47029	+	fig|562.22895.peg.2316
562.229	frdD	accn|562.22895.con.0021	13049	13408	+	fig|562.22895.peg.3005
562.229	ampC	accn|562.22895.con.0021	13471	14604	+	fig|562.22895.peg.3006
562.229	cycA	accn|562.22896.con.0014	38943	40355	+	fig|562.22896.peg.3064
562.229	ampC	accn|562.22896.con.0044	14907	16040	-	fig|562.22896.peg.5020
562.229	frdD	accn|562.22896.con.0044	16103	16462	-	fig|562.22896.peg.5021
562.229	ampC	accn|562.22897.con.0008	168729	169862	-	fig|562.22897.peg.2170
562.229	frdD	accn|562.22897.con.0008	169925	170284	-	fig|562.22897.peg.2171
562.229	cycA	accn|562.22897.con.0022	2002	3405	+	fig|562.22897.peg.3698
562.229	cycA	accn|562.22898.con.0015	46218	47630	+	fig|562.22898.peg.3514
562.229	ampC	accn|562.22898.con.0031	14909	16042	-	fig|562.22898.peg.4467
562.229	frdD	accn|562.22898.con.0031	16105	16464	-	fig|562.22898.peg.4468
562.229	cycA	accn|562.22899.con.0013	73158	74570	-	fig|562.22899.peg.2858
562.229	frdD	accn|562.22899.con.0019	12494	12853	+	fig|562.22899.peg.3460
562.229	ampC	accn|562.22899.con.0019	12916	14049	+	fig|562.22899.peg.3461
562.229	cycA	accn|562.22900.con.0013	46211	47623	+	fig|562.22900.peg.2826
562.229	ampC	accn|562.22900.con.0039	14909	16042	-	fig|562.22900.peg.4450
562.229	frdD	accn|562.22900.con.0039	16105	16464	-	fig|562.22900.peg.4451
562.229	cycA	accn|562.22901.con.0015	44106	45518	+	fig|562.22901.peg.2995
562.229	ampC	accn|562.22901.con.0042	15005	16138	-	fig|562.22901.peg.4619
562.229	frdD	accn|562.22901.con.0042	16201	16560	-	fig|562.22901.peg.4620
562.229	ampC	accn|562.22902.con.0054	4632	5765	-	fig|562.22902.peg.4528
562.229	frdD	accn|562.22902.con.0054	5828	6187	-	fig|562.22902.peg.4529
562.229	cycA	accn|562.22902.con.0060	1973	3376	+	fig|562.22902.peg.4619
562.229	cycA	accn|562.22903.con.0011	46226	47629	+	fig|562.22903.peg.2345
562.229	ampC	accn|562.22903.con.0038	15064	16197	-	fig|562.22903.peg.4383
562.229	frdD	accn|562.22903.con.0038	16260	16619	-	fig|562.22903.peg.4384
562.229	cycA	accn|562.22904.con.0014	79684	81096	-	fig|562.22904.peg.3118
562.229	frdD	accn|562.22904.con.0019	12493	12852	+	fig|562.22904.peg.3619
562.229	ampC	accn|562.22904.con.0019	12915	14048	+	fig|562.22904.peg.3620
562.229	cycA	accn|562.22905.con.0015	80562	81974	-	fig|562.22905.peg.3288
562.229	ampC	accn|562.22905.con.0034	14909	16042	-	fig|562.22905.peg.4580
562.229	frdD	accn|562.22905.con.0034	16105	16464	-	fig|562.22905.peg.4581
562.229	frdD	accn|562.22906.con.0010	12494	12853	+	fig|562.22906.peg.2841
562.229	ampC	accn|562.22906.con.0010	12916	14049	+	fig|562.22906.peg.2842
562.229	cycA	accn|562.22906.con.0017	46247	47659	+	fig|562.22906.peg.4013
562.229	cycA	accn|562.22907.con.0015	97640	99043	-	fig|562.22907.peg.3141
562.229	frdD	accn|562.22907.con.0029	12786	13145	+	fig|562.22907.peg.4349
562.229	ampC	accn|562.22907.con.0029	13208	14341	+	fig|562.22907.peg.4350
562.229	cycA	accn|562.22908.con.0004	161877	163289	-	fig|562.22908.peg.878
562.229	frdD	accn|562.22908.con.0008	12494	12853	+	fig|562.22908.peg.1491
562.229	ampC	accn|562.22908.con.0008	12916	14049	+	fig|562.22908.peg.1492
562.229	cycA	accn|562.22909.con.0002	464819	466231	-	fig|562.22909.peg.959
562.229	frdD	accn|562.22909.con.0007	12494	12853	+	fig|562.22909.peg.2182
562.229	ampC	accn|562.22909.con.0007	12916	14049	+	fig|562.22909.peg.2183
562.229	cycA	accn|562.22910.con.0016	83451	84863	-	fig|562.22910.peg.3960
562.229	ampC	accn|562.22910.con.0030	15005	16138	-	fig|562.22910.peg.4914
562.229	frdD	accn|562.22910.con.0030	16201	16560	-	fig|562.22910.peg.4915
562.229	cycA	accn|562.22911.con.0015	46213	47625	+	fig|562.22911.peg.3027
562.229	frdD	accn|562.22911.con.0021	12494	12853	+	fig|562.22911.peg.3648
562.229	ampC	accn|562.22911.con.0021	12916	14049	+	fig|562.22911.peg.3649
562.229	cycA	accn|562.22912.con.0015	85232	86644	-	fig|562.22912.peg.3459
562.229	ampC	accn|562.22912.con.0031	14909	16042	-	fig|562.22912.peg.4521
562.229	frdD	accn|562.22912.con.0031	16105	16464	-	fig|562.22912.peg.4522
562.229	cycA	accn|562.22913.con.0020	2002	3405	+	fig|562.22913.peg.3457
562.229	ampC	accn|562.22913.con.0042	15468	16601	-	fig|562.22913.peg.4580
562.229	frdD	accn|562.22913.con.0042	16664	17023	-	fig|562.22913.peg.4581
562.229	frdD	accn|562.22914.con.0016	12494	12853	+	fig|562.22914.peg.3450
562.229	ampC	accn|562.22914.con.0016	12916	14049	+	fig|562.22914.peg.3451
562.229	cycA	accn|562.22914.con.0017	68067	69479	-	fig|562.22914.peg.3634
562.229	frdD	accn|562.22915.con.0009	12494	12853	+	fig|562.22915.peg.2497
562.229	ampC	accn|562.22915.con.0009	12916	14049	+	fig|562.22915.peg.2498
562.229	cycA	accn|562.22915.con.0015	46218	47630	+	fig|562.22915.peg.3552
562.229	cycA	accn|562.22916.con.0023	33759	35171	-	fig|562.22916.peg.3832
562.229	ampC	accn|562.22916.con.0034	14984	16117	-	fig|562.22916.peg.4366
562.229	frdD	accn|562.22916.con.0034	16180	16539	-	fig|562.22916.peg.4367
562.229	frdD	accn|562.22917.con.0006	13062	13421	+	fig|562.22917.peg.1842
562.229	ampC	accn|562.22917.con.0006	13484	14617	+	fig|562.22917.peg.1843
562.229	cycA	accn|562.22917.con.0010	114583	115995	-	fig|562.22917.peg.2648
562.229	ampC	accn|562.22918.con.0007	168720	169853	-	fig|562.22918.peg.1840
562.229	frdD	accn|562.22918.con.0007	169916	170275	-	fig|562.22918.peg.1841
562.229	cycA	accn|562.22918.con.0022	2002	3405	+	fig|562.22918.peg.3563
562.229	cycA	accn|562.22919.con.0025	5886	7298	+	fig|562.22919.peg.4190
562.229	ampC	accn|562.22919.con.0036	14909	16042	-	fig|562.22919.peg.4670
562.229	frdD	accn|562.22919.con.0036	16105	16464	-	fig|562.22919.peg.4671
562.229	ampC	accn|562.22920.con.0007	168719	169852	-	fig|562.22920.peg.1853
562.229	frdD	accn|562.22920.con.0007	169915	170274	-	fig|562.22920.peg.1854
562.229	cycA	accn|562.22920.con.0021	2002	3405	+	fig|562.22920.peg.3394
562.229	cycA	accn|562.22921.con.0014	45617	47029	+	fig|562.22921.peg.2734
562.229	cycA	accn|562.22922.con.0016	80562	81974	-	fig|562.22922.peg.3422
562.229	ampC	accn|562.22922.con.0033	14909	16042	-	fig|562.22922.peg.4581
562.229	frdD	accn|562.22922.con.0033	16105	16464	-	fig|562.22922.peg.4582
562.229	frdD	accn|562.22923.con.0010	13092	13451	+	fig|562.22923.peg.2563
562.229	ampC	accn|562.22923.con.0010	13514	14647	+	fig|562.22923.peg.2564
562.229	cycA	accn|562.22923.con.0015	45637	47040	+	fig|562.22923.peg.3393
562.229	cycA	accn|562.22924.con.0015	46213	47625	+	fig|562.22924.peg.3363
562.229	ampC	accn|562.22924.con.0032	14909	16042	-	fig|562.22924.peg.4495
562.229	frdD	accn|562.22924.con.0032	16105	16464	-	fig|562.22924.peg.4496
562.229	cycA	accn|562.22925.con.0004	46211	47623	+	fig|562.22925.peg.1578
562.229	ampC	accn|562.22925.con.0015	84685	85818	-	fig|562.22925.peg.4061
562.229	frdD	accn|562.22925.con.0015	85881	86240	-	fig|562.22925.peg.4062
562.229	frdD	accn|562.22926.con.0009	13062	13421	+	fig|562.22926.peg.2526
562.229	ampC	accn|562.22926.con.0009	13484	14617	+	fig|562.22926.peg.2527
562.229	cycA	accn|562.22926.con.0010	148751	150163	-	fig|562.22926.peg.2845
562.229	ampC	accn|562.22927.con.0055	4631	5764	-	fig|562.22927.peg.4570
562.229	frdD	accn|562.22927.con.0055	5827	6186	-	fig|562.22927.peg.4571
562.229	cycA	accn|562.22927.con.0060	1973	3376	+	fig|562.22927.peg.4644
562.229	cycA	accn|562.22928.con.0009	46218	47630	+	fig|562.22928.peg.2497
562.229	ampC	accn|562.22928.con.0038	14909	16042	-	fig|562.22928.peg.4656
562.229	frdD	accn|562.22928.con.0038	16105	16464	-	fig|562.22928.peg.4657
562.229	ampC	accn|562.22929.con.0009	161630	162763	-	fig|562.22929.peg.2170
562.229	frdD	accn|562.22929.con.0009	162826	163185	-	fig|562.22929.peg.2171
562.229	cycA	accn|562.22929.con.0024	2002	3405	+	fig|562.22929.peg.3738
562.229	cycA	accn|562.22930.con.0004	185905	187317	-	fig|562.22930.peg.934
562.229	ampC	accn|562.22930.con.0049	4640	5773	-	fig|562.22930.peg.4506
562.229	frdD	accn|562.22930.con.0049	5836	6195	-	fig|562.22930.peg.4507
562.229	cycA	accn|562.22931.con.0007	46214	47626	+	fig|562.22931.peg.1786
562.229	ampC	accn|562.22931.con.0014	142385	143518	-	fig|562.22931.peg.3159
562.229	frdD	accn|562.22931.con.0014	143581	143940	-	fig|562.22931.peg.3160
562.229	cycA	accn|562.22932.con.0018	46218	47630	+	fig|562.22932.peg.3928
562.229	ampC	accn|562.22932.con.0032	14909	16042	-	fig|562.22932.peg.4678
562.229	frdD	accn|562.22932.con.0032	16105	16464	-	fig|562.22932.peg.4679
562.229	ampC	accn|562.22933.con.0008	144914	146047	-	fig|562.22933.peg.1750
562.229	frdD	accn|562.22933.con.0008	146110	146469	-	fig|562.22933.peg.1751
562.229	cycA	accn|562.22933.con.0018	2137	3549	+	fig|562.22933.peg.2708
562.229	cycA	accn|562.22934.con.0015	71221	72624	-	fig|562.22934.peg.2823
562.229	ampC	accn|562.22934.con.0023	65074	66207	-	fig|562.22934.peg.3566
562.229	frdD	accn|562.22934.con.0023	66270	66629	-	fig|562.22934.peg.3567
562.229	ampC	accn|562.22935.con.0010	186985	188118	-	fig|562.22935.peg.2988
562.229	frdD	accn|562.22935.con.0010	188181	188540	-	fig|562.22935.peg.2989
562.229	cycA	accn|562.22935.con.0017	46218	47630	+	fig|562.22935.peg.3994
562.229	ampC	accn|562.22936.con.0018	64033	65166	-	fig|562.22936.peg.2474
562.229	frdD	accn|562.22936.con.0018	65229	65588	-	fig|562.22936.peg.2475
562.229	cycA	accn|562.22936.con.0049	432	1835	-	fig|562.22936.peg.3997
562.229	cycA	accn|562.22937.con.0017	72068	73480	-	fig|562.22937.peg.3033
562.229	ampC	accn|562.22937.con.0040	4635	5768	-	fig|562.22937.peg.4386
562.229	frdD	accn|562.22937.con.0040	5831	6190	-	fig|562.22937.peg.4387
562.229	ampC	accn|562.22938.con.0006	244612	245745	-	fig|562.22938.peg.2735
562.229	frdD	accn|562.22938.con.0006	245808	246167	-	fig|562.22938.peg.2736
562.229	cycA	accn|562.22938.con.0013	83301	84713	-	fig|562.22938.peg.4000
562.229	frdD	accn|562.22939.con.0015	12786	13145	+	fig|562.22939.peg.2767
562.229	ampC	accn|562.22939.con.0015	13208	14341	+	fig|562.22939.peg.2768
562.229	cycA	accn|562.22939.con.0019	67355	68767	-	fig|562.22939.peg.3215
562.229	cycA	accn|562.22940.con.0016	80556	81968	-	fig|562.22940.peg.3396
562.229	ampC	accn|562.22940.con.0032	14909	16042	-	fig|562.22940.peg.4420
562.229	frdD	accn|562.22940.con.0032	16105	16464	-	fig|562.22940.peg.4421
562.229	cycA	accn|562.22941.con.0014	69854	71266	-	fig|562.22941.peg.3229
562.229	frdD	accn|562.22941.con.0017	12494	12853	+	fig|562.22941.peg.3497
562.229	ampC	accn|562.22941.con.0017	12916	14049	+	fig|562.22941.peg.3498
562.229	ampC	accn|562.22942.con.0007	168449	169582	-	fig|562.22942.peg.1917
562.229	frdD	accn|562.22942.con.0007	169645	170004	-	fig|562.22942.peg.1918
562.229	cycA	accn|562.22942.con.0021	2002	3405	+	fig|562.22942.peg.3427
562.229	cycA	accn|562.22943.con.0013	46213	47625	+	fig|562.22943.peg.3218
562.229	frdD	accn|562.22943.con.0018	12493	12852	+	fig|562.22943.peg.3753
562.229	ampC	accn|562.22943.con.0018	12915	14048	+	fig|562.22943.peg.3754
562.229	cycA	accn|562.22944.con.0013	68025	69437	-	fig|562.22944.peg.2870
562.229	frdD	accn|562.22944.con.0017	12494	12853	+	fig|562.22944.peg.3252
562.229	ampC	accn|562.22944.con.0017	12916	14049	+	fig|562.22944.peg.3253
562.229	cycA	accn|562.22945.con.0002	438904	440307	-	fig|562.22945.peg.902
562.229	frdD	accn|562.22945.con.0026	12786	13145	+	fig|562.22945.peg.4562
562.229	ampC	accn|562.22945.con.0026	13208	14341	+	fig|562.22945.peg.4563
562.229	cycA	accn|562.22946.con.0009	118475	119887	-	fig|562.22946.peg.2344
562.229	frdD	accn|562.22946.con.0020	12494	12853	+	fig|562.22946.peg.3556
562.229	ampC	accn|562.22946.con.0020	12916	14049	+	fig|562.22946.peg.3557
562.229	cycA	accn|562.22947.con.0017	78213	79616	-	fig|562.22947.peg.2493
562.229	ampC	accn|562.22947.con.0051	14909	16042	-	fig|562.22947.peg.4551
562.229	frdD	accn|562.22947.con.0051	16105	16464	-	fig|562.22947.peg.4552
562.229	cycA	accn|562.22948.con.0016	83320	84732	-	fig|562.22948.peg.3837
562.229	ampC	accn|562.22948.con.0030	14909	16042	-	fig|562.22948.peg.4693
562.229	frdD	accn|562.22948.con.0030	16105	16464	-	fig|562.22948.peg.4694
562.229	cycA	accn|562.22949.con.0015	69854	71266	-	fig|562.22949.peg.3373
562.229	ampC	accn|562.22949.con.0032	14909	16042	-	fig|562.22949.peg.4438
562.229	frdD	accn|562.22949.con.0032	16105	16464	-	fig|562.22949.peg.4439
562.23	cycA	accn|562.22950.con.0016	47351	48763	-	fig|562.22950.peg.2359
562.23	ampC	accn|562.22950.con.0050	15222	16355	-	fig|562.22950.peg.4148
562.23	frdD	accn|562.22950.con.0050	16418	16777	-	fig|562.22950.peg.4149
562.23	cycA	accn|562.22951.con.0025	45196	46608	-	fig|562.22951.peg.2316
562.23	ampC	accn|562.22951.con.0064	14907	16040	-	fig|562.22951.peg.3893
562.23	frdD	accn|562.22951.con.0064	16103	16462	-	fig|562.22951.peg.3894
562.23	cycA	accn|562.22952.con.0014	97261	98664	-	fig|562.22952.peg.3318
562.23	frdD	accn|562.22952.con.0029	12786	13145	+	fig|562.22952.peg.4553
562.23	ampC	accn|562.22952.con.0029	13208	14341	+	fig|562.22952.peg.4554
562.23	ampC	accn|562.22953.con.0010	180304	181437	-	fig|562.22953.peg.3025
562.23	frdD	accn|562.22953.con.0010	181500	181859	-	fig|562.22953.peg.3026
562.23	cycA	accn|562.22953.con.0012	46211	47623	+	fig|562.22953.peg.3247
562.23	frdD	accn|562.22954.con.0007	12784	13143	+	fig|562.22954.peg.1233
562.23	ampC	accn|562.22954.con.0007	13206	14339	+	fig|562.22954.peg.1234
562.23	cycA	accn|562.22954.con.0022	2090	3502	+	fig|562.22954.peg.3123
562.23	cycA	accn|562.22955.con.0060	11211	12623	+	fig|562.22955.peg.3699
562.23	ampC	accn|562.22955.con.0063	14907	16040	-	fig|562.22955.peg.3790
562.23	frdD	accn|562.22955.con.0063	16103	16462	-	fig|562.22955.peg.3791
562.23	cycA	accn|562.22956.con.0014	95930	97342	-	fig|562.22956.peg.2387
562.23	ampC	accn|562.22956.con.0041	27582	28715	-	fig|562.22956.peg.4073
562.23	frdD	accn|562.22956.con.0041	28778	29137	-	fig|562.22956.peg.4074
562.23	cycA	accn|562.22957.con.0013	69854	71266	-	fig|562.22957.peg.3433
562.23	ampC	accn|562.22957.con.0030	14909	16042	-	fig|562.22957.peg.4427
562.23	frdD	accn|562.22957.con.0030	16105	16464	-	fig|562.22957.peg.4428
562.23	cycA	accn|562.22958.con.0026	44107	45519	+	fig|562.22958.peg.3934
562.23	ampC	accn|562.22958.con.0041	14909	16042	-	fig|562.22958.peg.4580
562.23	frdD	accn|562.22958.con.0041	16105	16464	-	fig|562.22958.peg.4581
562.23	cycA	accn|562.22959.con.0012	68183	69595	-	fig|562.22959.peg.2949
562.23	frdD	accn|562.22959.con.0018	12494	12853	+	fig|562.22959.peg.3548
562.23	ampC	accn|562.22959.con.0018	12916	14049	+	fig|562.22959.peg.3549
562.23	cycA	accn|562.22960.con.0017	101124	102536	-	fig|562.22960.peg.3504
562.23	ampC	accn|562.22960.con.0030	31356	32489	-	fig|562.22960.peg.4552
562.23	frdD	accn|562.22960.con.0030	32552	32911	-	fig|562.22960.peg.4553
562.23	cycA	accn|562.22961.con.0014	80561	81973	-	fig|562.22961.peg.3071
562.23	ampC	accn|562.22961.con.0037	14909	16042	-	fig|562.22961.peg.4574
562.23	frdD	accn|562.22961.con.0037	16105	16464	-	fig|562.22961.peg.4575
562.23	ampC	accn|562.22962.con.0004	159120	160253	-	fig|562.22962.peg.780
562.23	frdD	accn|562.22962.con.0004	160316	160675	-	fig|562.22962.peg.781
562.23	cycA	accn|562.22962.con.0021	64897	66300	-	fig|562.22962.peg.2501
562.23	frdD	accn|562.22963.con.0009	12493	12852	+	fig|562.22963.peg.1171
562.23	ampC	accn|562.22963.con.0009	12915	14048	+	fig|562.22963.peg.1172
562.23	cycA	accn|562.22963.con.0027	45196	46608	-	fig|562.22963.peg.2604
562.23	cycA	accn|562.22964.con.0022	28913	30316	+	fig|562.22964.peg.3609
562.23	ampC	accn|562.22964.con.0040	14909	16042	-	fig|562.22964.peg.4479
562.23	frdD	accn|562.22964.con.0040	16105	16464	-	fig|562.22964.peg.4480
562.23	cycA	accn|562.22965.con.0015	69854	71266	-	fig|562.22965.peg.3294
562.23	ampC	accn|562.22965.con.0034	14909	16042	-	fig|562.22965.peg.4500
562.23	frdD	accn|562.22965.con.0034	16105	16464	-	fig|562.22965.peg.4501
562.23	frdD	accn|562.22966.con.0006	13126	13485	+	fig|562.22966.peg.1368
562.23	ampC	accn|562.22966.con.0006	13548	14681	+	fig|562.22966.peg.1369
562.23	cycA	accn|562.22966.con.0024	2090	3502	+	fig|562.22966.peg.3422
562.23	cycA	accn|562.22967.con.0022	11428	12840	+	fig|562.22967.peg.3971
562.23	ampC	accn|562.22967.con.0028	26301	27434	-	fig|562.22967.peg.4327
562.23	frdD	accn|562.22967.con.0028	27497	27856	-	fig|562.22967.peg.4328
562.23	cycA	accn|562.22968.con.0015	69854	71266	-	fig|562.22968.peg.3347
562.23	ampC	accn|562.22968.con.0032	14909	16042	-	fig|562.22968.peg.4448
562.23	frdD	accn|562.22968.con.0032	16105	16464	-	fig|562.22968.peg.4449
562.23	cycA	accn|562.22969.con.0013	44114	45526	+	fig|562.22969.peg.3037
562.23	ampC	accn|562.22969.con.0024	32966	34099	-	fig|562.22969.peg.3961
562.23	frdD	accn|562.22969.con.0024	34162	34521	-	fig|562.22969.peg.3962
562.23	cycA	accn|562.22970.con.0005	50195	51607	+	fig|562.22970.peg.827
562.23	ampC	accn|562.22970.con.0050	14908	16041	-	fig|562.22970.peg.4308
562.23	frdD	accn|562.22970.con.0050	16104	16463	-	fig|562.22970.peg.4309
562.23	frdD	accn|562.22971.con.0005	12494	12853	+	fig|562.22971.peg.1415
562.23	ampC	accn|562.22971.con.0005	12916	14049	+	fig|562.22971.peg.1416
562.23	cycA	accn|562.22971.con.0014	45617	47020	+	fig|562.22971.peg.2932
562.23	cycA	accn|562.22972.con.0011	46226	47629	+	fig|562.22972.peg.2457
562.23	ampC	accn|562.22972.con.0037	15064	16197	-	fig|562.22972.peg.4592
562.23	frdD	accn|562.22972.con.0037	16260	16619	-	fig|562.22972.peg.4593
562.23	cycA	accn|562.22973.con.0016	46213	47625	+	fig|562.22973.peg.3585
562.23	ampC	accn|562.22973.con.0031	14909	16042	-	fig|562.22973.peg.4507
562.23	frdD	accn|562.22973.con.0031	16105	16464	-	fig|562.22973.peg.4508
562.23	cycA	accn|562.22974.con.0004	295560	296972	-	fig|562.22974.peg.1463
562.23	ampC	accn|562.22974.con.0033	14909	16042	-	fig|562.22974.peg.4397
562.23	frdD	accn|562.22974.con.0033	16105	16464	-	fig|562.22974.peg.4398
562.23	cycA	accn|562.22975.con.0005	79684	81096	-	fig|562.22975.peg.1560
562.23	frdD	accn|562.22975.con.0005	139880	140239	+	fig|562.22975.peg.1620
562.23	ampC	accn|562.22975.con.0005	140302	141435	+	fig|562.22975.peg.1621
562.23	cycA	accn|562.22976.con.0003	45612	47024	+	fig|562.22976.peg.627
562.23	ampC	accn|562.22976.con.0045	15216	16349	-	fig|562.22976.peg.4310
562.23	frdD	accn|562.22976.con.0045	16412	16771	-	fig|562.22976.peg.4311
562.23	cycA	accn|562.22977.con.0018	46219	47631	+	fig|562.22977.peg.3784
562.23	ampC	accn|562.22977.con.0034	14909	16042	-	fig|562.22977.peg.4768
562.23	frdD	accn|562.22977.con.0034	16105	16464	-	fig|562.22977.peg.4769
562.23	cycA	accn|562.22978.con.0013	70104	71516	-	fig|562.22978.peg.3057
562.23	frdD	accn|562.22978.con.0018	12494	12853	+	fig|562.22978.peg.3540
562.23	ampC	accn|562.22978.con.0018	12916	14049	+	fig|562.22978.peg.3541
562.23	cycA	accn|562.22979.con.0014	46213	47625	+	fig|562.22979.peg.3362
562.23	ampC	accn|562.22979.con.0033	14909	16042	-	fig|562.22979.peg.4667
562.23	frdD	accn|562.22979.con.0033	16105	16464	-	fig|562.22979.peg.4668
562.23	cycA	accn|562.22980.con.0014	46212	47624	+	fig|562.22980.peg.3321
562.23	frdD	accn|562.22980.con.0019	12494	12853	+	fig|562.22980.peg.3860
562.23	ampC	accn|562.22980.con.0019	12916	14049	+	fig|562.22980.peg.3861
562.23	cycA	accn|562.22981.con.0004	319306	320718	-	fig|562.22981.peg.1741
562.23	ampC	accn|562.22981.con.0017	84678	85811	-	fig|562.22981.peg.4014
562.23	frdD	accn|562.22981.con.0017	85874	86233	-	fig|562.22981.peg.4015
562.23	cycA	accn|562.22982.con.0012	88341	89744	-	fig|562.22982.peg.2910
562.23	ampC	accn|562.22982.con.0028	37244	38377	-	fig|562.22982.peg.4325
562.23	frdD	accn|562.22982.con.0028	38440	38799	-	fig|562.22982.peg.4326
562.23	cycA	accn|562.22983.con.0016	46213	47625	+	fig|562.22983.peg.3403
562.23	ampC	accn|562.22983.con.0033	16508	17641	-	fig|562.22983.peg.4444
562.23	frdD	accn|562.22983.con.0033	17704	18063	-	fig|562.22983.peg.4445
562.23	cycA	accn|562.22984.con.0013	48925	50337	-	fig|562.22984.peg.2519
562.23	frdD	accn|562.22984.con.0013	109136	109495	+	fig|562.22984.peg.2578
562.23	ampC	accn|562.22984.con.0013	109558	110691	+	fig|562.22984.peg.2579
562.23	frdD	accn|562.22985.con.0008	13015	13374	+	fig|562.22985.peg.1779
562.23	ampC	accn|562.22985.con.0008	13437	14570	+	fig|562.22985.peg.1780
562.23	cycA	accn|562.22985.con.0023	2090	3502	+	fig|562.22985.peg.3517
562.23	cycA	accn|562.22986.con.0016	69854	71266	-	fig|562.22986.peg.3370
562.23	ampC	accn|562.22986.con.0033	14909	16042	-	fig|562.22986.peg.4468
562.23	frdD	accn|562.22986.con.0033	16105	16464	-	fig|562.22986.peg.4469
562.23	cycA	accn|562.22987.con.0015	101925	103337	-	fig|562.22987.peg.3677
562.23	frdD	accn|562.22987.con.0020	12494	12853	+	fig|562.22987.peg.4166
562.23	ampC	accn|562.22987.con.0020	12916	14049	+	fig|562.22987.peg.4167
562.23	cycA	accn|562.22988.con.0013	45047	46459	+	fig|562.22988.peg.2332
562.23	ampC	accn|562.22988.con.0050	3293	4426	-	fig|562.22988.peg.4330
562.23	frdD	accn|562.22988.con.0050	4489	4848	-	fig|562.22988.peg.4331
562.23	ampC	accn|562.22989.con.0006	161582	162715	-	fig|562.22989.peg.1475
562.23	frdD	accn|562.22989.con.0006	162778	163137	-	fig|562.22989.peg.1476
562.23	cycA	accn|562.22989.con.0027	2002	3405	+	fig|562.22989.peg.3631
562.23	cycA	accn|562.22990.con.0002	384970	386373	-	fig|562.22990.peg.919
562.23	frdD	accn|562.22990.con.0025	12786	13145	+	fig|562.22990.peg.4401
562.23	ampC	accn|562.22990.con.0025	13208	14341	+	fig|562.22990.peg.4402
562.23	cycA	accn|562.22991.con.0026	45196	46608	-	fig|562.22991.peg.2615
562.23	ampC	accn|562.22991.con.0061	14907	16040	-	fig|562.22991.peg.4011
562.23	frdD	accn|562.22991.con.0061	16103	16462	-	fig|562.22991.peg.4012
562.23	cycA	accn|562.22992.con.0019	65861	67273	-	fig|562.22992.peg.2372
562.23	ampC	accn|562.22992.con.0042	27568	28701	-	fig|562.22992.peg.3636
562.23	frdD	accn|562.22992.con.0042	28764	29123	-	fig|562.22992.peg.3637
562.23	cycA	accn|562.22993.con.0004	319296	320708	-	fig|562.22993.peg.1716
562.23	ampC	accn|562.22993.con.0017	84678	85811	-	fig|562.22993.peg.4003
562.23	frdD	accn|562.22993.con.0017	85874	86233	-	fig|562.22993.peg.4004
562.23	cycA	accn|562.22994.con.0008	156717	158129	-	fig|562.22994.peg.2288
562.23	frdD	accn|562.22994.con.0020	12494	12853	+	fig|562.22994.peg.3924
562.23	ampC	accn|562.22994.con.0020	12916	14049	+	fig|562.22994.peg.3925
562.23	cycA	accn|562.22995.con.0013	46219	47631	+	fig|562.22995.peg.3288
562.23	frdD	accn|562.22995.con.0017	12494	12853	+	fig|562.22995.peg.3719
562.23	ampC	accn|562.22995.con.0017	12916	14049	+	fig|562.22995.peg.3720
562.23	cycA	accn|562.22996.con.0005	67655	69067	-	fig|562.22996.peg.1344
562.23	frdD	accn|562.22996.con.0005	119045	119404	+	fig|562.22996.peg.1396
562.23	ampC	accn|562.22996.con.0005	119467	120600	+	fig|562.22996.peg.1397
562.23	cycA	accn|562.22997.con.0022	70089	71501	-	fig|562.22997.peg.3209
562.23	ampC	accn|562.22997.con.0066	1128	2261	-	fig|562.22997.peg.4771
562.23	frdD	accn|562.22997.con.0066	2324	2683	-	fig|562.22997.peg.4772
562.23	cycA	accn|562.22998.con.0014	83441	84853	-	fig|562.22998.peg.3526
562.23	ampC	accn|562.22998.con.0033	14909	16042	-	fig|562.22998.peg.4838
562.23	frdD	accn|562.22998.con.0033	16105	16464	-	fig|562.22998.peg.4839
562.23	cycA	accn|562.22999.con.0023	70187	71590	-	fig|562.22999.peg.3747
562.23	ampC	accn|562.22999.con.0043	15470	16603	-	fig|562.22999.peg.4605
562.23	frdD	accn|562.22999.con.0043	16666	17025	-	fig|562.22999.peg.4606
[truncated: 9,395 more rows]

## Sheet: cycA_alleles
allele_id	mutations	n	LOR_norfloxacin	LOR_nalidixic_acid	LOR_ciprofloxacin	LOR_levofloxacin
ESC_C10507A0		1494	-0.766141	0.708575	3.00111	3.98925
ESC_C10507A1	D132G;A141S;V144I;T148V;A263S;V430L	946	0.831435	-3.49879	-3.07407	-2.06548
ESC_C10507A4	E406D;A465M;E467K;d468-470	260	0	0	0.000602749	-2.0455
ESC_C10507A7	A13S;S50N;D132G;A141S;V144I;T148V;A263S;V430L	173	0	-2.06467	-4.50162	-2.19707
ESC_C10507A12	D132G;A141S;V144I;T148V;A263S;V430L;A465M;E467K;d468-470	164	0	0	-1.43692	-0.266278
ESC_C10507A11	D132G;A141S;V144I;T148V;A263S;V430L;R464Q	157	0.650386	0	-1.85647	-3.78581
ESC_C10507A2	V430I	130	1.27154	-0.618385	-0.838214	-3.57841
ESC_C10507A6	V430I;A465M;E467K;d468-470	114	0.549681	2.04458	-1.99023	-0.830307
ESC_C10507A5	D132E	111	0	0	0.0371633	-3.05148
ESC_C10507A3	D10E;D11E;D132G;A141S;V144I;T148V;V181I;A184M;A198T;P278A;V430I;L444I;A452L;A465M;E467K;d468-470	43	0	2.04458	-1.16946	-2.85207
ESC_C10507A16	V430L	30	0	0	-4.91716	0
ESC_C10507A13	A263S;V430L;A465M;E467K;d468-470	26	0	0	-5.05196	-2.19707
ESC_C10507A60	D132G;E279D;V430I	23	0.514262	0	-1.16946	0
ESC_C10507A20	D132G;A141S;V144I;T148V;A198T;A263S;V430L;A465M;E467K;d468-470	8	0	0	-3.04264	-2.19707
ESC_C10507A68	D132E;V181I;A184M;I254V;V430L;A465M;E467K;d468-470	7	-3.18108	0	-3.47868	0
ESC_C10507A21	D132G;A141S;V144I;T148V;G204D;A263S;V430L	6	0	0	-3.04264	0
ESC_C10507A26	D132G;A141S;V144I;T148V;A198T;A263S;V430L	6	0	0	-3.04264	0
ESC_C10507A25	D132G;A141S;V144I;T148V;A263S;A465M;E467K;d468-470	5	0	0	0.131333	0
ESC_C10507A44	Q12H	4	0	0	-2.76312	0
ESC_C10507A86	D132G;A141S;V144I;T148V;V181I;A184M;P278A;V430I;A465I;E467K;d468-470	4	0	0	0	0
ESC_C10507A14	D132G;A141S;V144I;T148V;A263S;V421I;V430L	4	0	0	-1.96012	0
ESC_C10507A23	D11V;P131L;D132G;A141S;V144I;T148V;A263S;V430L	4	0	0	-2.76312	0
ESC_C10507A18	A13S;S50N;D132G;A141S;V144I;T148V;A263S;V430L;A465M;E467K;d468-470	4	0	0	-2.41655	0
ESC_C10507A29	A336T	3	0	0	-1.96012	0
ESC_C10507A66	D132E;A465M;E467K;d468-470	3	0	0	-1.28962	0
ESC_C10507A37	S45A	3	0	0	0.131333	0
ESC_C10507A39	R464Q	3	0	0	2.91305	0
ESC_C10507A58	N81K	2	0	0	2.91305	0
ESC_C10507A57	E406G;V430I	2	0	0	0	-3.04194
ESC_C10507A10	D132G;A141S;V144I;T148V;A263S;V378A;V430L;A465M;E467K;d468-470	2	0	0	0	1.26387
ESC_C10507A80	G461S	2	-1.20071	0	-1.28962	0
ESC_C10507A52	V181I;A184M;Q188K;A465T	2	0	0	2.91305	-3.04194
ESC_C10507A64	E279D;V430I	2	0	0	-1.28962	0
ESC_C10507A45	V396M;V430I	2	0	0	-1.96012	0
ESC_C10507A41	A465M;E467K;d468-470	2	0	0	0	0
ESC_C10507A40	L41V	2	0	0	2.09146	0
ESC_C10507A95	A13S;D132G;A141S;V144I;T148V;A263S;V430L	2	-1.85404	0	-1.96012	0
ESC_C10507A94	D11V;D132G;A141S;V144I;T148V;A263S;V430L	2	-1.85404	0	-1.96012	0
ESC_C10507A31	D132G;A141S;V144I;T148V;A263S;V430L;K463T	2	0	0	0.801835	0
ESC_C10507A27	D132G;A141S;V144I;T148V;A263S;V430L;L468Q	2	0	0	-1.96012	0
ESC_C10507A28	V427G	2	0	0	-1.28962	0
ESC_C10507A38	D10E;D11E	2	0	0	-1.96012	0

## Sheet: cycA_expts
CIP_conc	cycA	base_media	supplement	OD1	OD2	OD3
8	WT	MHB	D-ala	0.647	0.5433	0.5898
8	WT	MHB	L-ala	0.8502	0.7803	0.6956
8	WT	MHB	DL-ala	0.6757	0.6874	0.6433
8	WT	MHB	D-ser	0.8204	0.6887	0.7098
8	WT	MHB	gly	0.7251	0.7589	0.6661
8	WT	MHB	none	0.7894	0.7172	0.6987
8	WT	MHB	no CIP	1.0006	0.9727	0.9729
8	WT	M9	D-ala	0.4977	0.4604	0.4329
8	WT	M9	L-ala	0.4761	0.473	0.4649
8	WT	M9	DL-ala	0.3957	0.3787	0.379
8	WT	M9	D-ser	0.4677	0.462	0.4514
8	WT	M9	gly	0.4653	0.4608	0.4602
8	WT	M9	none	0.3709	0.359	0.3507
8	WT	M9	no CIP	0.5967	0.5951	0.5939
8	KO	MHB	D-ala	0.6296	0.5871	0.5865
8	KO	MHB	L-ala	0.7661	0.7467	0.7635
8	KO	MHB	DL-ala	0.6897	0.6483	0.5785
8	KO	MHB	D-ser	0.764	0.7583	0.7173
8	KO	MHB	gly	0.7769	0.7243	0.6982
8	KO	MHB	none	0.7215	0.7614	0.7069
8	KO	MHB	no CIP	0.9569	0.9313	0.9324
8	KO	M9	D-ala	0.4343	0.4655	0.4913
8	KO	M9	L-ala	0.4829	0.4758	0.4961
8	KO	M9	DL-ala	0.3787	0.395	0.4073
8	KO	M9	D-ser	0.4791	0.4697	0.3556
8	KO	M9	gly	0.5017	0.4981	0.5078
8	KO	M9	none	0.3773	0.3723	0.3735
8	KO	M9	no CIP	0.608	0.5591	0.6088
16	WT	MHB	D-ala	0.2171	0.2499	0.1969
16	WT	MHB	L-ala	0.2964	0.4265	0.3251
16	WT	MHB	DL-ala	0.2149	0.2656	0.3263
16	WT	MHB	D-ser	0.2854	0.2949	0.4371
16	WT	MHB	gly	0.2666	0.3213	0.3607
16	WT	MHB	none	0.2167	0.3536	0.3067
16	WT	MHB	no CIP	1.1012	1.1225	1.178
16	WT	M9	D-ala	0.2159	0.2029	0.204
16	WT	M9	L-ala	0.2703	0.263	0.2535
16	WT	M9	DL-ala	0.1963	0.1931	0.1951
16	WT	M9	D-ser	0.2363	0.2266	0.2185
16	WT	M9	gly	0.235	0.2266	0.223
16	WT	M9	none	0.2562	0.2584	0.2493
16	WT	M9	no CIP	0.6809	0.7103	0.605
16	KO	MHB	D-ala	0.3023	0.3062	0.2338
16	KO	MHB	L-ala	0.5569	0.5497	0.5836
16	KO	MHB	DL-ala	0.2957	0.3906	0.2626
16	KO	MHB	D-ser	0.552	0.541	0.5419
16	KO	MHB	gly	0.4538	0.4316	0.4633
16	KO	MHB	none	0.3493	0.3406	0.3821
16	KO	MHB	no CIP	1.1208	1.1225	1.0994
16	KO	M9	D-ala	0.2948	0.2818	0.2465
16	KO	M9	L-ala	0.2549	0.2847	0.2896
16	KO	M9	DL-ala	0.2415	0.2315	0.2248
16	KO	M9	D-ser	0.3178	0.3008	0.3181
16	KO	M9	gly	0.2864	0.2634	0.2463
16	KO	M9	none	0.1225	0.2832	0.2959
16	KO	M9	no CIP	0.4116	0.5939	0.5918
31	WT	MHB	D-ala	0.099	0.106	0.099
31	WT	MHB	L-ala	0.156	0.162	0.138
31	WT	MHB	DL-ala	0.131	0.128	0.121
31	WT	MHB	D-ser	0.141	0.132	0.123
31	WT	MHB	gly	0.142	0.123	0.117
31	WT	MHB	none	0.108	0.107	0.114
31	WT	MHB	no CIP	0.959	0.918	0.939
31	WT	M9	D-ala	0.106	0.103	0.102
31	WT	M9	L-ala	0.082	0.083	0.079
31	WT	M9	DL-ala	0.079	0.091	0.077
31	WT	M9	D-ser	0.07	0.077	0.07
31	WT	M9	gly	0.104	0.115	0.109
31	WT	M9	none	0.087	0.091	0.091
31	WT	M9	no CIP	0.481	0.485	0.48
31	KO	MHB	D-ala	0.098	0.096	0.094
31	KO	MHB	L-ala	0.131	0.142	0.142
31	KO	MHB	DL-ala	0.114	0.122	0.129
31	KO	MHB	D-ser	0.133	0.134	0.132
31	KO	MHB	gly	0.104	0.118	0.116
31	KO	MHB	none	0.111	0.116	0.115
31	KO	MHB	no CIP	0.891	0.911	0.934
31	KO	M9	D-ala	0.112	0.111	0.1
31	KO	M9	L-ala	0.084	0.081	0.083
31	KO	M9	DL-ala	0.092	0.09	0.086
31	KO	M9	D-ser	0.08	0.082	0.081
31	KO	M9	gly	0.127	0.124	0.119
31	KO	M9	none	0.115	0.112	0.117
31	KO	M9	no CIP	0.41	0.413	0.438
62	WT	MHB	D-ala	0.1467	0.1308	0.1356
62	WT	MHB	L-ala	0.1842	0.182	0.1927
62	WT	MHB	DL-ala	0.1606	0.164	0.1663
62	WT	MHB	D-ser	0.1655	0.1567	0.1674
62	WT	MHB	gly	0.1745	0.1965	0.1373
62	WT	MHB	none	0.1827	0.1828	0.1952
62	WT	MHB	no CIP	1.0785	1.0927	1.0944
62	WT	M9	D-ala	0.1064	0.1048	0.1028
62	WT	M9	L-ala	0.11	0.1097	0.1071
62	WT	M9	DL-ala	0.1363	0.1176	0.1057
62	WT	M9	D-ser	0.0798	0.0763	0.0814
62	WT	M9	gly	0.1492	0.1523	0.1403
62	WT	M9	none	0.1249	0.1197	0.112
62	WT	M9	no CIP	0.5684	0.5889	0.5673
62	KO	MHB	D-ala	0.1322	0.1212	0.1015
62	KO	MHB	L-ala	0.1898	0.1855	0.1705
62	KO	MHB	DL-ala	0.1646	0.1642	0.158
62	KO	MHB	D-ser	0.164	0.1564	0.1767
62	KO	MHB	gly	0.1632	0.1618	0.1763
62	KO	MHB	none	0.2179	0.1801	0.1873
62	KO	MHB	no CIP	1.1245	1.1459	1.1541
62	KO	M9	D-ala	0.1011	0.0907	0.1105
62	KO	M9	L-ala	0.1126	0.1132	0.122
62	KO	M9	DL-ala	0.1161	0.1122	0.1161
62	KO	M9	D-ser	0.0928	0.0943	0.0953
62	KO	M9	gly	0.1424	0.1393	0.1373
62	KO	M9	none	0.0973	0.0953	0.1002
62	KO	M9	no CIP	0.5783	0.5669	0.5645
125	WT	MHB	D-ala	0.1306	0.1674	0.1511
125	WT	MHB	L-ala	0.0845	0.1121	0.1116
125	WT	MHB	DL-ala	0.1344	0.1459	0.1213
125	WT	MHB	D-ser	0.046	0.0673	0.0678
125	WT	MHB	gly	0.1418	0.1569	0.1454
125	WT	MHB	none	0.1452	0.1339	0.1607
125	WT	MHB	no CIP	1.1395	1.1519	1.1441
125	WT	M9	D-ala	0.047	0.048	0.0451
125	WT	M9	L-ala	0.0563	0.0523	0.0523
125	WT	M9	DL-ala	0.0578	0.0532	0.0555
125	WT	M9	D-ser	0.0388	0.0362	0.0358
125	WT	M9	gly	0.0701	0.0664	0.0662
125	WT	M9	none	0.1	0.0999	0.1014
125	WT	M9	no CIP	0.6636	0.7323	0.6927
125	KO	MHB	D-ala	0.152	0.1525	0.1184
125	KO	MHB	L-ala	0.0782	0.0723	0.0787
125	KO	MHB	DL-ala	0.0768	0.0996	0.0976
125	KO	MHB	D-ser	0.035	0.0351	0.0272
125	KO	MHB	gly	0.1435	0.1447	0.1316
125	KO	MHB	none	0.1024	0.1082	0.0954
125	KO	MHB	no CIP	1.0825	1.0987	1.1193
125	KO	M9	D-ala	0.0453	0.0446	0.0444
125	KO	M9	L-ala	0.0996	0.0974	0.0834
125	KO	M9	DL-ala	0.0633	0.0636	0.0624
125	KO	M9	D-ser	0.063	0.0615	0.0645
125	KO	M9	gly	0.0812	0.0901	0.0908
125	KO	M9	none	0.0717	0.0727	0.0701
125	KO	M9	no CIP	0.7551	0.7608	0.7248

## Sheet: cycA_pvals
CIP_conc	base_media	supplement	tstat	pvalue	threshold	is_sig
125	M9	none	32.1923	2.3901e-05	0.000833333	True
125	M9	D-ser	-20.3892	3.59994e-05	0.00166667	True
31	M9	none	-12.6773	0.000232806	0.0025	True
16	M9	D-ser	-11.0639	0.000402578	0.00333333	True
8	M9	gly	-12.4164	0.00085564	0.00416667	True
62	M9	D-ser	-8.95139	0.00343504	0.005	True
125	M9	L-ala	-7.59377	0.0116249	0.00583333	False
125	M9	gly	-5.92815	0.0134171	0.00666667	False
16	M9	DL-ala	-7.64338	0.0135993	0.0075	False
125	MHB	DL-ala	4.178	0.0139597	0.00833333	False
125	MHB	none	5.18336	0.0156333	0.00916667	False
62	M9	none	5.30599	0.0192186	0.01	False
125	M9	DL-ala	-5.52332	0.0228614	0.0108333	False
16	MHB	L-ala	-5.2483	0.0260779	0.0116667	False
31	M9	gly	-3.54965	0.0274546	0.0125	False
16	MHB	gly	-4.62192	0.0288879	0.0133333	False
16	M9	D-ala	-4.44574	0.0352709	0.0141667	False
125	MHB	D-ser	3.65309	0.047038	0.015	False
16	MHB	D-ser	-4.18474	0.051707	0.0158333	False
31	M9	D-ser	-3.60555	0.0580402	0.0166667	False
16	M9	gly	-3.05914	0.0745565	0.0175	False
125	MHB	L-ala	2.81744	0.0953459	0.0183333	False
16	MHB	D-ala	-2.11409	0.112889	0.0191667	False
8	M9	none	-2.34057	0.129331	0.02	False
31	MHB	D-ala	2.04859	0.135305	0.0208333	False
8	M9	L-ala	-1.99393	0.135868	0.0216667	False
62	M9	L-ala	-2.20491	0.138402	0.0225	False
125	M9	D-ala	2.16454	0.140945	0.0233333	False
62	MHB	D-ala	1.91327	0.150955	0.0241667	False
62	M9	gly	1.95351	0.157343	0.025	False
31	MHB	gly	1.68361	0.184865	0.0258333	False
31	MHB	none	-1.625	0.187815	0.0266667	False
31	MHB	L-ala	1.68938	0.190668	0.0275	False
16	MHB	none	-1.54366	0.242409	0.0283333	False
31	M9	DL-ala	-1.48492	0.246233	0.0291667	False
125	MHB	gly	1.31028	0.260746	0.03	False
16	M9	L-ala	-1.18932	0.326101	0.0308333	False
16	MHB	DL-ala	-0.945753	0.39932	0.0316667	False
31	MHB	DL-ala	0.952501	0.401332	0.0325	False
31	M9	D-ala	-0.993127	0.41041	0.0333333	False
8	M9	DL-ala	-0.919255	0.416551	0.0341667	False
31	M9	L-ala	-0.894427	0.425867	0.035	False
8	MHB	DL-ala	0.855553	0.462758	0.0358333	False
62	MHB	L-ala	0.651926	0.559102	0.0366667	False
62	MHB	none	-0.666197	0.561439	0.0375	False
62	M9	D-ala	0.670997	0.567557	0.0383333	False
8	M9	D-ser	0.6395	0.586357	0.0391667	False
125	MHB	D-ala	0.56294	0.603628	0.04	False
62	M9	DL-ala	0.562947	0.628117	0.0408333	False
62	MHB	DL-ala	0.50563	0.641269	0.0416667	False
8	MHB	gly	-0.46096	0.669336	0.0425	False
62	MHB	D-ser	-0.368897	0.735749	0.0433333	False
16	M9	none	0.371688	0.745658	0.0441667	False
8	MHB	L-ala	0.367998	0.747054	0.045	False
8	MHB	D-ala	-0.231859	0.832233	0.0458333	False
31	MHB	D-ser	-0.191273	0.865592	0.0466667	False
8	MHB	none	0.160914	0.881685	0.0475	False
8	MHB	D-ser	-0.158956	0.885604	0.0483333	False
62	MHB	gly	0.130479	0.906789	0.0491667	False
8	M9	D-ala	-0.00133447	0.999	0.05	False

## Sheet: frdD_alleles
allele_id	mutations	n	LOR_cefoxitin	LOR_amoxicillin	LOR_ertapenem	LOR_cefuroxime	LOR_amoxicillin_clavulanic_acid	LOR_piperacillin_tazobactam	LOR_meropenem	LOR_cefalothin	LOR_ampicillin	LOR_cefotaxime	LOR_ceftazidime	LOR_aztreonam	LOR_cefepime	LOR_imipenem
ESC_C75960A0		3122	-2.49588	-0.632194	6.20072	-0.692739	-0.558795	0.404496	8.08981	-0.569	-0.114955	-0.683715	-0.0971064	-0.496046	1.54877	7.20702
ESC_C75960A1	V116I	595	1.88702	0.40177	-5.64781	0.346259	-0.0628685	-0.433936	-7.76324	0.272152	0.0581326	0.934718	0.13767	-2.06592	-1.19088	-6.95483
ESC_C75960A4	V111D	22	5.05687	4.02639	-2.60427	4.36914	4.69686	-0.0398245	-2.59729	3.47842	4.52059	-4.27075	0.201821	3.59054	-2.65125	-3.01189
ESC_C75960A20	S25G;I33V;L39M;V55I;I114V;V116I	7	0	0	0	-1.23301	0	0	-2.82185	-1.81128	1.43789	-1.26103	-3.38606	0	-2.87768	0
ESC_C75960A8	V116I;T118I	5	1.69097	1.42358	-1.00495	-1.23301	3.8011	-1.07343	-1.59059	1.41848	3.13537	0.921297	1.06502	-1.07055	-1.03494	-1.00308
ESC_C75960A5	T118I	5	1.0594	1.42358	-2.01239	1.2435	4.10382	-2.44002	-2.00791	2.59466	0.568243	-2.722	-2.6766	-2.11013	-2.05594	-1.00308
ESC_C75960A33	L39M	3	0	0	0	0	-2.42257	0	0	0	-3.24574	0	0	0	0	0
ESC_C75960A11	V66I	2	0	0	0	0	-1.29406	0	0	0	-1.93387	0	0	0	0	0
ESC_C75960A37	I33S	2	0	0	0	0	0	0	-1.59059	0	-0.581842	0	-1.88506	0	-1.63308	0
ESC_C75960A35	G115S	2	0	0	0	0	0	0	0	0	2.03835	0	0	0	0	0
ESC_C75960A2	S25G;I28V;I33V;F45A;G47A;L50F;V66A;L68I;M83I;A96N;T109S;V111I;I114V;V117L;T118F	2	-1.77212	0	-1.59376	3.13222	-1.96566	-1.68271	-1.59059	2.12207	2.03835	3.01608	1.06502	2.61472	-1.63308	0
ESC_C75960A21	V55I;V116I	2	0	1.42358	0	-1.23301	2.07832	0	0	1.41848	2.03835	-1.26103	2.29528	0	0	0
ESC_C75960A22	L42M	2	0	0	0	3.13222	0.784261	-1.68271	0	2.12207	2.03835	3.01608	1.06502	0	0	0

## Sheet: frdD-ampC_expts
AMP_conc	base_media	ampC	frdD	OD1	OD2	OD3
0.25	M9	WT	WT	0.4424	0.4501	0.4774
0.25	M9	WT	M1	0.669	0.711	0.6854
0.25	M9	WT	M2	0.5281	0.4842	0.5237
0.25	M9	KO	WT	0.2512	0.2189	0.2584
0.25	M9	KO	M1	0.253	0.299	0.2797
0.25	M9	KO	M2	0.2442	0.2546	0.243
0.25	MHB	WT	WT	0.8783	0.8741	0.9211
0.25	MHB	WT	M1	1.1897	1.1527	1.1186
0.25	MHB	WT	M2	1.1674	1.0921	1.0811
0.25	MHB	KO	WT	0.6829	0.6381	0.4496
0.25	MHB	KO	M1	0.7301	0.7415	0.7785
0.25	MHB	KO	M2	0.7779	0.7706	0.695
0.5	M9	WT	WT	0.298	0.2418	0.4333
0.5	M9	WT	M1	0.6795	0.6423	0.6756
0.5	M9	WT	M2	0.4474	0.4739	0.4594
0.5	M9	KO	WT	0.202	0.1829	0.1439
0.5	M9	KO	M1	0.1463	0.1464	0.1308
0.5	M9	KO	M2	0.0827	0.0997	0.1164
0.5	MHB	WT	WT	0.7588	0.8162	0.7505
0.5	MHB	WT	M1	1.0489	0.9885	0.9452
0.5	MHB	WT	M2	1.1396	1.0494	0.9831
0.5	MHB	KO	WT	0.6246	0.5511	0.6759
0.5	MHB	KO	M1	0.6706	0.6803	0.7135
0.5	MHB	KO	M2	0.5987	0.7095	0.7599
1	M9	WT	WT	0.0824	0.0629	0.0673
1	M9	WT	M1	0.6095	0.6434	0.6329
1	M9	WT	M2	0.1067	0.1806	0.1336
1	M9	KO	WT	0.1267	0.089	0.0195
1	M9	KO	M1	0.0724	0.0794	0.1116
1	M9	KO	M2	0.0085	0.0117	0.0333
1	MHB	WT	WT	0.8558	0.1698	0.7823
1	MHB	WT	M1	1.0048	0.9687	0.9465
1	MHB	WT	M2	1.0141	0.955	1.0715
1	MHB	KO	WT	0.0131	0.0149	0.0005
1	MHB	KO	M1	0.016	0	0.01
1	MHB	KO	M2	0.0168	0.0054	0.0174
2	M9	WT	WT	0.043	0.0137	0.2165
2	M9	WT	M1	0.606	0.6214	0.6534
2	M9	WT	M2	0.023	0.025	0.026
2	M9	KO	WT	0.017	0.018	0.015
2	M9	KO	M1	0.014	0.022	0.014
2	M9	KO	M2	0.017	0.019	0.018
2	MHB	WT	WT	0.0166	0.0149	0.0172
2	MHB	WT	M1	1.0029	1.0729	1.0493
2	MHB	WT	M2	1.021	1.074	1.003
2	MHB	KO	WT	0.004	0.005	0.008
2	MHB	KO	M1	0.009	0.01	0.009
2	MHB	KO	M2	0.005	0.006	0.007
4	M9	WT	WT	0.0026	0.0034	0.0012
4	M9	WT	M1	0.6626	0.6317	0.6339
4	M9	WT	M2	0.027	0.025	0.033
4	M9	KO	WT	0.007	0.009	0.009
4	M9	KO	M1	0.004	0.005	0.008
4	M9	KO	M2	0.005	0.008	0.004
4	MHB	WT	WT	0.0015	0.0054	0.0001
4	MHB	WT	M1	1.0174	1.0454	1.0874
4	MHB	WT	M2	0.014	0.016	0.015
4	MHB	KO	WT	0.003	0.001	0.003
4	MHB	KO	M1	0.002	0.004	0.005
4	MHB	KO	M2	0.003	0.002	0.003
8	M9	WT	WT	0.0239	0.0866	0.0849
8	M9	WT	M1	0.4995	0.5165	0.504
8	M9	WT	M2	0.026	0.03	0.032
8	M9	KO	WT	0.001	0	0.003
8	M9	KO	M1	0.002	0.001	0.001
8	M9	KO	M2	0.002	0.003	0
8	MHB	WT	WT	0.0045	0.0544	0.006
8	MHB	WT	M1	1.0137	1.0675	1.1079
8	MHB	WT	M2	0.011	0.008	0.007
8	MHB	KO	WT	0	0	0.005
8	MHB	KO	M1	0.002	0.001	0.001
8	MHB	KO	M2	0.007	0.001	0.002

## Sheet: frdD-ampC_pvals
AMP_conc	base_media	frdD	tstat	pvalue	threshold	is_sig
1	M9	M1	34.4743	5.83951e-06	0.00138889	True
0.5	M9	M2	29.1233	1.33868e-05	0.00277778	True
0.25	M9	M1	22.7341	2.3587e-05	0.00416667	True
0.5	M9	M1	40.6952	6.73653e-05	0.00555556	True
8	M9	M1	99.157	9.50332e-05	0.00694444	True
1	MHB	M1	54.7553	0.00012367	0.00833333	True
0.25	MHB	M1	16.0187	0.000173979	0.00972222	True
4	M9	M1	63.542	0.000202004	0.0111111	True
0.25	M9	WT	13.2523	0.000208518	0.0125	True
4	MHB	M2	18.5	0.000231208	0.0138889	True
2	M9	M1	42.9387	0.000345699	0.0152778	True
4	MHB	M1	51.3933	0.000369158	0.0166667	True
2	MHB	M1	50.2022	0.00039519	0.0180556	True
2	MHB	M2	48.1603	0.000426809	0.0194444	True
0.25	MHB	M2	9.64452	0.000648122	0.0208333	True
8	MHB	M1	38.9089	0.000658705	0.0222222	True
8	M9	M2	14.0296	0.000869327	0.0236111	True
1	MHB	M2	29.5453	0.000987395	0.025	True
0.25	M9	M2	18.3389	0.00160074	0.0263889	True
4	M9	WT	-6.40636	0.00306345	0.0277778	True
4	M9	M2	8.43436	0.00376752	0.0291667	True
2	MHB	WT	7.62804	0.0037782	0.0305556	True
0.5	MHB	M1	9.34377	0.00381687	0.0319444	True
0.5	MHB	M2	5.59656	0.00503838	0.0333333	True
2	M9	M2	6.32456	0.0052015	0.0347222	True
1	M9	M2	5.33483	0.0199398	0.0361111	True
1	MHB	WT	21.8631	0.0266489	0.0375	True
0.5	MHB	WT	3.78883	0.0291742	0.0388889	True
0.25	MHB	WT	4.12058	0.0468058	0.0402778	False
8	MHB	M2	2.41209	0.0841353	0.0416667	False
8	M9	WT	3.09088	0.0902508	0.0430556	False
0.5	M9	WT	2.49547	0.110966	0.0444444	False
8	MHB	WT	1.21204	0.347116	0.0458333	False
2	M9	WT	1.17553	0.360733	0.0472222	False
1	M9	WT	-0.235807	0.834236	0.0486111	False
4	MHB	WT	0	1	0.05	False

## Sheet: ampC_WT_tx
TSS [Transcriptional Start Site Position (nt)]	strand [Strand Orientation]	Tx_rate [Transcription Initiation Rate (au)]	dG_total [Total Gibbs Free Energy Change (kcal/mol)]	dG_10 [Gibbs Binding Free Energy for -10 Hexamer (kcal/mol)]	dG_35 [Gibbs Binding Free Energy for -35 Hexamer (kcal/mol)]	dG_UP [Gibbs Binding Free Energy for Upstream Element (kcal/mol)]	dG_ext10 [Gibbs Binding Free Energy for Extended -10 Hexamer (kcal/mol)]	dG_spacer [Gibbs Free Energy Penalty for Non-Optimal Spacing (kcal/mol)]	dG_disc [Gibbs Free Energy Penalty for Non-Optimal Discriminator element (kcal/mol)]	dG_ITR [Gibbs Free Energy Change for R-loop Formation at the Initial Transcribed Region (kcal/mol)]	UP [upstream sequence]	hex35 [-35 hexamer sequence]	spacer [spacer sequence]	hex10 [-10 hexamer sequence]	disc [discriminator sequence]	ITR [initial transcribed region sequence]	sequence [promoter sequence]
20	-	181.898	-0.895834	0.312663	-0.18681	0.431571	-0.159503	-0.0924	-0.175138	-0.0678591	ATCAGCGTGACAACTGTCAGGATA	CAGCCA	GACCGTAGAAAACCCAT	TTGCCC	GCAGGTACG	TGGATTTTCAGATCGTGCAT	ATCAGCGTGACAACTGTCAGGATAGCAGCCAGACCGTAGAAAACCCATTTGCCCGCAGGTACGTGGATTTTCAGATCGTGCAT
21	-	152.104	-0.786505	0.312663	-0.18681	0.431571	-0.159503	-0.0924	-0.175138	0.0414695	ATCAGCGTGACAACTGTCAGGATA	CAGCCA	GACCGTAGAAAACCCAT	TTGCCC	GCAGGTAC	GTGGATTTTCAGATCGTGCA	ATCAGCGTGACAACTGTCAGGATAGCAGCCAGACCGTAGAAAACCCATTTGCCCGCAGGTACGTGGATTTTCAGATCGTGCA
22	-	264.985	-1.12577	0.00386339	-0.443417	0.441706	0.122381	-0.0924	-0.106428	-0.0931178	CCAATCAGCGTGACAACTGTCAGG	TAGCAG	CCAGACCGTAGAAAACC	CATTTG	CCCGCAGGTA	CGTGGATTTTCAGATCGTGC	CCAATCAGCGTGACAACTGTCAGGATAGCAGCCAGACCGTAGAAAACCCATTTGCCCGCAGGTACGTGGATTTTCAGATCGTGC
23	-	222.867	-1.01998	-0.0826891	-0.443417	0.441706	0.0610364	-0.009	-0.0948519	0.0655972	CCAATCAGCGTGACAACTGTCAGG	TAGCAG	CCAGACCGTAGAAAAC	CCATTT	GCCCGCAGGT	ACGTGGATTTTCAGATCGTG	CCAATCAGCGTGACAACTGTCAGGATAGCAGCCAGACCGTAGAAAACCCATTTGCCCGCAGGTACGTGGATTTTCAGATCGTG
24	-	288.597	-1.17794	-0.0826891	-0.443417	0.441706	0.0610364	-0.009	-0.0948519	-0.0923638	CCAATCAGCGTGACAACTGTCAGG	TAGCAG	CCAGACCGTAGAAAAC	CCATTT	GCCCGCAGG	TACGTGGATTTTCAGATCGT	CCAATCAGCGTGACAACTGTCAGGATAGCAGCCAGACCGTAGAAAACCCATTTGCCCGCAGGTACGTGGATTTTCAGATCGT
25	-	269.607	-1.13634	-0.597629	-0.0066658	0.47233	0.0610364	-0.0924	-0.0478279	0.0331756	ACACCAATCAGCGTGACAACTGTC	GGATAG	CAGCCAGACCGTAGAAA	ACCCAT	TTGCCCGCAG	GTACGTGGATTTTCAGATCG	ACACCAATCAGCGTGACAACTGTCAGGATAGCAGCCAGACCGTAGAAAACCCATTTGCCCGCAGGTACGTGGATTTTCAGATCG
26	-	292.118	-1.18535	-0.597629	-0.0066658	0.47233	0.0610364	-0.0924	-0.0478279	-0.0158338	ACACCAATCAGCGTGACAACTGTC	GGATAG	CAGCCAGACCGTAGAAA	ACCCAT	TTGCCCGCA	GGTACGTGGATTTTCAGATC	ACACCAATCAGCGTGACAACTGTCAGGATAGCAGCCAGACCGTAGAAAACCCATTTGCCCGCAGGTACGTGGATTTTCAGATC
27	-	264.338	-1.12427	-0.597629	-0.0066658	0.47233	0.0610364	-0.0924	-0.0478279	0.0452394	ACACCAATCAGCGTGACAACTGTC	GGATAG	CAGCCAGACCGTAGAAA	ACCCAT	TTGCCCGC	AGGTACGTGGATTTTCAGAT	ACACCAATCAGCGTGACAACTGTCAGGATAGCAGCCAGACCGTAGAAAACCCATTTGCCCGCAGGTACGTGGATTTTCAGAT
28	-	287.647	-1.17592	-0.597629	-0.0066658	0.47233	0.0610364	-0.0924	-0.0478279	-0.00640892	ACACCAATCAGCGTGACAACTGTC	GGATAG	CAGCCAGACCGTAGAAA	ACCCAT	TTGCCCG	CAGGTACGTGGATTTTCAGA	ACACCAATCAGCGTGACAACTGTCAGGATAGCAGCCAGACCGTAGAAAACCCATTTGCCCGCAGGTACGTGGATTTTCAGA
29	-	244.571	-1.07677	-0.597629	-0.0066658	0.47233	0.0610364	-0.0924	-0.0478279	0.0927408	ACACCAATCAGCGTGACAACTGTC	GGATAG	CAGCCAGACCGTAGAAA	ACCCAT	TTGCCC	GCAGGTACGTGGATTTTCAG	ACACCAATCAGCGTGACAACTGTCAGGATAGCAGCCAGACCGTAGAAAACCCATTTGCCCGCAGGTACGTGGATTTTCAG
30	-	178.731	-0.885097	-0.140426	-0.329517	0.454941	0.0718602	0.1168	-0.106428	0.00603192	GTAACGACACCAATCAGCGTGACA	CTGTCA	GGATAGCAGCCAGACCGT	AGAAAA	CCCATTTGCC	CGCAGGTACGTGGATTTTCA	GTAACGACACCAATCAGCGTGACAACTGTCAGGATAGCAGCCAGACCGTAGAAAACCCATTTGCCCGCAGGTACGTGGATTTTCA
31	-	591.853	-1.61689	-0.719537	-0.329517	0.454941	0.0248202	-0.0924	-0.114464	0.117623	GTAACGACACCAATCAGCGTGACA	CTGTCA	GGATAGCAGCCAGACCG	TAGAAA	ACCCATTTGC	CCGCAGGTACGTGGATTTTC	GTAACGACACCAATCAGCGTGACAACTGTCAGGATAGCAGCCAGACCGTAGAAAACCCATTTGCCCGCAGGTACGTGGATTTTC
32	-	681.229	-1.70285	-0.719537	-0.329517	0.454941	0.0248202	-0.0924	-0.114464	0.0316676	GTAACGACACCAATCAGCGTGACA	CTGTCA	GGATAGCAGCCAGACCG	TAGAAA	ACCCATTTG	CCCGCAGGTACGTGGATTTT	GTAACGACACCAATCAGCGTGACAACTGTCAGGATAGCAGCCAGACCGTAGAAAACCCATTTGCCCGCAGGTACGTGGATTTT
33	-	630.287	-1.65535	-0.719537	-0.329517	0.454941	0.0248202	-0.0924	-0.114464	0.079169	GTAACGACACCAATCAGCGTGACA	CTGTCA	GGATAGCAGCCAGACCG	TAGAAA	ACCCATTT	GCCCGCAGGTACGTGGATTT	GTAACGACACCAATCAGCGTGACAACTGTCAGGATAGCAGCCAGACCGTAGAAAACCCATTTGCCCGCAGGTACGTGGATTT
34	-	681.229	-1.70285	-0.719537	-0.329517	0.454941	0.0248202	-0.0924	-0.114464	0.0316676	GTAACGACACCAATCAGCGTGACA	CTGTCA	GGATAGCAGCCAGACCG	TAGAAA	ACCCATT	TGCCCGCAGGTACGTGGATT	GTAACGACACCAATCAGCGTGACAACTGTCAGGATAGCAGCCAGACCGTAGAAAACCCATTTGCCCGCAGGTACGTGGATT
35	-	648.428	-1.67269	-0.719537	-0.329517	0.454941	0.0248202	-0.0924	-0.114464	0.0618272	GTAACGACACCAATCAGCGTGACA	CTGTCA	GGATAGCAGCCAGACCG	TAGAAA	ACCCAT	TTGCCCGCAGGTACGTGGAT	GTAACGACACCAATCAGCGTGACAACTGTCAGGATAGCAGCCAGACCGTAGAAAACCCATTTGCCCGCAGGTACGTGGAT
36	-	169.638	-0.853187	-0.229982	-0.349525	0.400061	0.0248202	0.1168	0.12377	0.0192268	TAGATTGTAACGACACCAATCAGC	TGACAA	CTGTCAGGATAGCAGCCA	GACCGT	AGAAAACCCA	TTTGCCCGCAGGTACGTGGA	TAGATTGTAACGACACCAATCAGCGTGACAACTGTCAGGATAGCAGCCAGACCGTAGAAAACCCATTTGCCCGCAGGTACGTGGA
37	-	168.05	-0.847436	0.238334	-0.863931	0.445011	0.136824	0.1168	0.000184861	0.0376995	TTAGATTGTAACGACACCAATCAG	GTGACA	ACTGTCAGGATAGCAGCC	AGACCG	TAGAAAACCC	ATTTGCCCGCAGGTACGTGG	TTAGATTGTAACGACACCAATCAGCGTGACAACTGTCAGGATAGCAGCCAGACCGTAGAAAACCCATTTGCCCGCAGGTACGTGG
38	-	309.825	-1.22132	0.123834	-0.863931	0.445011	-0.0561766	-0.0924	0.182967	-0.00226197	TTAGATTGTAACGACACCAATCAG	GTGACA	ACTGTCAGGATAGCAGC	CAGACC	GTAGAAAACC	CATTTGCCCGCAGGTACGTG	TTAGATTGTAACGACACCAATCAGCGTGACAACTGTCAGGATAGCAGCCAGACCGTAGAAAACCCATTTGCCCGCAGGTACGTG
39	-	272.518	-1.1429	0.123834	-0.863931	0.445011	-0.0561766	-0.0924	0.182967	0.076153	TTAGATTGTAACGACACCAATCAG	GTGACA	ACTGTCAGGATAGCAGC	CAGACC	GTAGAAAAC	CCATTTGCCCGCAGGTACGT	TTAGATTGTAACGACACCAATCAGCGTGACAACTGTCAGGATAGCAGCCAGACCGTAGAAAACCCATTTGCCCGCAGGTACGT
40	-	325.498	-1.25148	0.123834	-0.863931	0.445011	-0.0561766	-0.0924	0.182967	-0.0324216	TTAGATTGTAACGACACCAATCAG	GTGACA	ACTGTCAGGATAGCAGC	CAGACC	GTAGAAAA	CCCATTTGCCCGCAGGTACG	TTAGATTGTAACGACACCAATCAGCGTGACAACTGTCAGGATAGCAGCCAGACCGTAGAAAACCCATTTGCCCGCAGGTACG
41	-	270.175	-1.13762	0.123834	-0.863931	0.445011	-0.0561766	-0.0924	0.182967	0.081431	TTAGATTGTAACGACACCAATCAG	GTGACA	ACTGTCAGGATAGCAGC	CAGACC	GTAGAAA	ACCCATTTGCCCGCAGGTAC	TTAGATTGTAACGACACCAATCAGCGTGACAACTGTCAGGATAGCAGCCAGACCGTAGAAAACCCATTTGCCCGCAGGTAC
42	-	314.64	-1.23074	0.123834	-0.863931	0.445011	-0.0561766	-0.0924	0.182967	-0.0116869	TTAGATTGTAACGACACCAATCAG	GTGACA	ACTGTCAGGATAGCAGC	CAGACC	GTAGAA	AACCCATTTGCCCGCAGGTA	TTAGATTGTAACGACACCAATCAGCGTGACAACTGTCAGGATAGCAGCCAGACCGTAGAAAACCCATTTGCCCGCAGGTA
43	-	200.534	-0.955444	0.406798	-0.863931	0.445011	-0.159503	-0.009	0.11945	0.0640892	TTAGATTGTAACGACACCAATCAG	GTGACA	ACTGTCAGGATAGCAG	CCAGAC	CGTAGA	AAACCCATTTGCCCGCAGGT	TTAGATTGTAACGACACCAATCAGCGTGACAACTGTCAGGATAGCAGCCAGACCGTAGAAAACCCATTTGCCCGCAGGT
44	-	170.433	-0.856044	0.120347	-0.863931	0.445011	0.136824	0.367	-0.108969	0.00603192	TTAGATTGTAACGACACCAATCAG	GTGACA	ACTGTCAGGATAGCA	GCCAGA	CCGTAG	AAAACCCATTTGCCCGCAGG	TTAGATTGTAACGACACCAATCAGCGTGACAACTGTCAGGATAGCAGCCAGACCGTAGAAAACCCATTTGCCCGCAGG
45	-	259.225	-1.11234	-0.286376	-0.0524567	0.282729	0.0270969	-0.0924	-0.0710272	0.0384535	CGATGCGTTAGATTGTAACGACAC	AATCAG	CGTGACAACTGTCAGGA	TAGCAG	CCAGACCGTA	GAAAACCCATTTGCCCGCAG	CGATGCGTTAGATTGTAACGACACCAATCAGCGTGACAACTGTCAGGATAGCAGCCAGACCGTAGAAAACCCATTTGCCCGCAG
46	-	276.059	-1.15079	-0.286376	-0.0524567	0.282729	0.0270969	-0.0924	-0.0710272	6.69678e-17	CGATGCGTTAGATTGTAACGACAC	AATCAG	CGTGACAACTGTCAGGA	TAGCAG	CCAGACCGT	AGAAAACCCATTTGCCCGCA	CGATGCGTTAGATTGTAACGACACCAATCAGCGTGACAACTGTCAGGATAGCAGCCAGACCGTAGAAAACCCATTTGCCCGCA
47	-	266.357	-1.12893	-0.286376	-0.0524567	0.282729	0.0270969	-0.0924	-0.0710272	0.0218657	CGATGCGTTAGATTGTAACGACAC	AATCAG	CGTGACAACTGTCAGGA	TAGCAG	CCAGACCG	TAGAAAACCCATTTGCCCGC	CGATGCGTTAGATTGTAACGACACCAATCAGCGTGACAACTGTCAGGATAGCAGCCAGACCGTAGAAAACCCATTTGCCCGC
48	-	284.531	-1.16927	-0.286376	-0.0524567	0.282729	0.0270969	-0.0924	-0.0710272	-0.0184728	CGATGCGTTAGATTGTAACGACAC	AATCAG	CGTGACAACTGTCAGGA	TAGCAG	CCAGACC	GTAGAAAACCCATTTGCCCG	CGATGCGTTAGATTGTAACGACACCAATCAGCGTGACAACTGTCAGGATAGCAGCCAGACCGTAGAAAACCCATTTGCCCG
49	-	372.426	-1.33379	-0.281578	-0.283644	0.419273	-0.0796496	-0.009	-0.175138	0.0343066	TGGCGATGCGTTAGATTGTAACGA	ACCAAT	CAGCGTGACAACTGTC	AGGATA	GCAGCCAGAC	CGTAGAAAACCCATTTGCCC	TGGCGATGCGTTAGATTGTAACGACACCAATCAGCGTGACAACTGTCAGGATAGCAGCCAGACCGTAGAAAACCCATTTGCCC
50	-	370.593	-1.33077	-0.281578	-0.283644	0.419273	-0.0796496	-0.009	-0.175138	0.0373225	TGGCGATGCGTTAGATTGTAACGA	ACCAAT	CAGCGTGACAACTGTC	AGGATA	GCAGCCAGA	CCGTAGAAAACCCATTTGCC	TGGCGATGCGTTAGATTGTAACGACACCAATCAGCGTGACAACTGTCAGGATAGCAGCCAGACCGTAGAAAACCCATTTGCC
51	-	358.01	-1.30966	-0.281578	-0.283644	0.419273	-0.0796496	-0.009	-0.175138	0.0584343	TGGCGATGCGTTAGATTGTAACGA	ACCAAT	CAGCGTGACAACTGTC	AGGATA	GCAGCCAG	ACCGTAGAAAACCCATTTGC	TGGCGATGCGTTAGATTGTAACGACACCAATCAGCGTGACAACTGTCAGGATAGCAGCCAGACCGTAGAAAACCCATTTGC
52	-	358.231	-1.31004	-0.281578	-0.283644	0.419273	-0.0796496	-0.009	-0.175138	0.0580573	TGGCGATGCGTTAGATTGTAACGA	ACCAAT	CAGCGTGACAACTGTC	AGGATA	GCAGCCA	GACCGTAGAAAACCCATTTG	TGGCGATGCGTTAGATTGTAACGACACCAATCAGCGTGACAACTGTCAGGATAGCAGCCAGACCGTAGAAAACCCATTTG
53	-	361.561	-1.31569	-0.281578	-0.283644	0.419273	-0.0796496	-0.009	-0.175138	0.0524023	TGGCGATGCGTTAGATTGTAACGA	ACCAAT	CAGCGTGACAACTGTC	AGGATA	GCAGCC	AGACCGTAGAAAACCCATTT	TGGCGATGCGTTAGATTGTAACGACACCAATCAGCGTGACAACTGTCAGGATAGCAGCCAGACCGTAGAAAACCCATTT
54	-	282.79	-1.16551	-0.453032	-0.0731284	0.36484	-0.214403	-0.009	0.16588	0.0116869	TTGGCGATGCGTTAGATTGTAACG	CACCAA	TCAGCGTGACAACTGT	CAGGAT	AGCAGC	CAGACCGTAGAAAACCCATT	TTGGCGATGCGTTAGATTGTAACGACACCAATCAGCGTGACAACTGTCAGGATAGCAGCCAGACCGTAGAAAACCCATT
55	-	222.369	-1.01861	-0.117977	-0.517583	0.343173	0.122381	0.1168	-0.0602029	0.0531563	TACATTGGCGATGCGTTAGATTGT	ACGACA	CCAATCAGCGTGACAACT	GTCAGG	ATAGCAG	CCAGACCGTAGAAAACCCAT	TACATTGGCGATGCGTTAGATTGTAACGACACCAATCAGCGTGACAACTGTCAGGATAGCAGCCAGACCGTAGAAAACCCAT
56	-	231.323	-1.04274	-0.117977	-0.517583	0.343173	0.122381	0.1168	-0.0602029	0.0290286	TACATTGGCGATGCGTTAGATTGT	ACGACA	CCAATCAGCGTGACAACT	GTCAGG	ATAGCA	GCCAGACCGTAGAAAACCCA	TACATTGGCGATGCGTTAGATTGTAACGACACCAATCAGCGTGACAACTGTCAGGATAGCAGCCAGACCGTAGAAAACCCA
57	-	829.605	-1.82328	-0.187851	-1.02004	0.474	-0.214403	0.1168	-0.106186	0.0727601	GGATTTACATTGGCGATGCGTTAG	TTGTAA	CGACACCAATCAGCGTGA	CAACTG	TCAGGATAGC	AGCCAGACCGTAGAAAACCC	GGATTTACATTGGCGATGCGTTAGATTGTAACGACACCAATCAGCGTGACAACTGTCAGGATAGCAGCCAGACCGTAGAAAACCC
58	+	24.7291	0.323728	0.272668	-0.223502	0.457561	0.191352	0.367	0.184963	0.0320446	ATGCACGATCTGAAAATCCACGTA	CTGCGG	GCAAATGGGTTTTCT	ACGGTC	TGGCTG	CTATCCTGACAGTTGTCACG	ATGCACGATCTGAAAATCCACGTACCTGCGGGCAAATGGGTTTTCTACGGTCTGGCTGCTATCCTGACAGTTGTCACG
58	-	2035.29	-2.37176	-0.770786	-1.02004	0.474	-0.0796496	-0.0924	0.0671762	0.00829389	GGATTTACATTGGCGATGCGTTAG	TTGTAA	CGACACCAATCAGCGTG	ACAACT	GTCAGGATAG	CAGCCAGACCGTAGAAAACC	GGATTTACATTGGCGATGCGTTAGATTGTAACGACACCAATCAGCGTGACAACTGTCAGGATAGCAGCCAGACCGTAGAAAACC
59	+	200.744	-0.956085	-0.389182	-0.223502	0.457561	0.188148	-0.009	0.0121782	-0.0339296	ATGCACGATCTGAAAATCCACGTA	CTGCGG	GCAAATGGGTTTTCTA	CGGTCT	GGCTGC	TATCCTGACAGTTGTCACGC	ATGCACGATCTGAAAATCCACGTACCTGCGGGCAAATGGGTTTTCTACGGTCTGGCTGCTATCCTGACAGTTGTCACGC
59	-	1780.3	-2.28996	-0.770786	-1.02004	0.474	-0.0796496	-0.0924	0.0671762	0.0901019	GGATTTACATTGGCGATGCGTTAG	TTGTAA	CGACACCAATCAGCGTG	ACAACT	GTCAGGATA	GCAGCCAGACCGTAGAAAAC	GGATTTACATTGGCGATGCGTTAGATTGTAACGACACCAATCAGCGTGACAACTGTCAGGATAGCAGCCAGACCGTAGAAAAC
60	+	249.284	-1.08844	0.0140255	-0.223502	0.457561	-0.139301	-0.0924	-0.180016	0.0335526	ATGCACGATCTGAAAATCCACGTA	CTGCGG	GCAAATGGGTTTTCTAC	GGTCTG	GCTGCT	ATCCTGACAGTTGTCACGCT	ATGCACGATCTGAAAATCCACGTACCTGCGGGCAAATGGGTTTTCTACGGTCTGGCTGCTATCCTGACAGTTGTCACGCT
60	-	2035.29	-2.37176	-0.770786	-1.02004	0.474	-0.0796496	-0.0924	0.0671762	0.00829389	GGATTTACATTGGCGATGCGTTAG	TTGTAA	CGACACCAATCAGCGTG	ACAACT	GTCAGGAT	AGCAGCCAGACCGTAGAAAA	GGATTTACATTGGCGATGCGTTAGATTGTAACGACACCAATCAGCGTGACAACTGTCAGGATAGCAGCCAGACCGTAGAAAA
61	+	275.312	-1.14914	0.0140255	-0.223502	0.457561	-0.139301	-0.0924	-0.180016	-0.0271437	ATGCACGATCTGAAAATCCACGTA	CTGCGG	GCAAATGGGTTTTCTAC	GGTCTG	GCTGCTA	TCCTGACAGTTGTCACGCTG	ATGCACGATCTGAAAATCCACGTACCTGCGGGCAAATGGGTTTTCTACGGTCTGGCTGCTATCCTGACAGTTGTCACGCTG
61	-	1780.3	-2.28996	-0.770786	-1.02004	0.474	-0.0796496	-0.0924	0.0671762	0.0901019	GGATTTACATTGGCGATGCGTTAG	TTGTAA	CGACACCAATCAGCGTG	ACAACT	GTCAGGA	TAGCAGCCAGACCGTAGAAA	GGATTTACATTGGCGATGCGTTAGATTGTAACGACACCAATCAGCGTGACAACTGTCAGGATAGCAGCCAGACCGTAGAAA
62	+	258.205	-1.10993	0.0140255	-0.223502	0.457561	-0.139301	-0.0924	-0.180016	0.0120638	ATGCACGATCTGAAAATCCACGTA	CTGCGG	GCAAATGGGTTTTCTAC	GGTCTG	GCTGCTAT	CCTGACAGTTGTCACGCTGA	ATGCACGATCTGAAAATCCACGTACCTGCGGGCAAATGGGTTTTCTACGGTCTGGCTGCTATCCTGACAGTTGTCACGCTGA
62	-	1990.59	-2.35819	-0.770786	-1.02004	0.474	-0.0796496	-0.0924	0.0671762	0.0218657	GGATTTACATTGGCGATGCGTTAG	TTGTAA	CGACACCAATCAGCGTG	ACAACT	GTCAGG	ATAGCAGCCAGACCGTAGAA	GGATTTACATTGGCGATGCGTTAGATTGTAACGACACCAATCAGCGTGACAACTGTCAGGATAGCAGCCAGACCGTAGAA
63	+	326.889	-1.25408	-0.311883	-0.0188902	0.290171	0.0270969	-0.0924	-0.180016	-0.00980188	CACGATCTGAAAATCCACGTACCT	CGGGCA	AATGGGTTTTCTACGGT	CTGGCT	GCTATC	CTGACAGTTGTCACGCTGAT	CACGATCTGAAAATCCACGTACCTGCGGGCAAATGGGTTTTCTACGGTCTGGCTGCTATCCTGACAGTTGTCACGCTGAT
63	-	399.364	-1.37647	-0.0127867	-1.02004	0.474	0.0718602	-0.009	-0.0299655	0.107821	GGATTTACATTGGCGATGCGTTAG	TTGTAA	CGACACCAATCAGCGT	GACAAC	TGTCAG	GATAGCAGCCAGACCGTAGA	GGATTTACATTGGCGATGCGTTAGATTGTAACGACACCAATCAGCGTGACAACTGTCAGGATAGCAGCCAGACCGTAGA
64	+	338.587	-1.27557	-0.311883	-0.0188902	0.290171	0.0270969	-0.0924	-0.180016	-0.0312906	CACGATCTGAAAATCCACGTACCT	CGGGCA	AATGGGTTTTCTACGGT	CTGGCT	GCTATCC	TGACAGTTGTCACGCTGATT	CACGATCTGAAAATCCACGTACCTGCGGGCAAATGGGTTTTCTACGGTCTGGCTGCTATCCTGACAGTTGTCACGCTGATT
64	-	254.121	-1.10018	-0.183788	-0.538504	0.587138	-0.0561766	0.1168	-0.119319	0.0520253	GGCCGGATTTACATTGGCGATGCG	TAGATT	GTAACGACACCAATCAGC	GTGACA	ACTGTCA	GGATAGCAGCCAGACCGTAG	GGCCGGATTTACATTGGCGATGCGTTAGATTGTAACGACACCAATCAGCGTGACAACTGTCAGGATAGCAGCCAGACCGTAG
65	+	310.382	-1.22241	-0.311883	-0.0188902	0.290171	0.0270969	-0.0924	-0.180016	0.0218657	CACGATCTGAAAATCCACGTACCT	CGGGCA	AATGGGTTTTCTACGGT	CTGGCT	GCTATCCT	GACAGTTGTCACGCTGATTG	CACGATCTGAAAATCCACGTACCTGCGGGCAAATGGGTTTTCTACGGTCTGGCTGCTATCCTGACAGTTGTCACGCTGATTG
65	-	233.96	-1.04967	-0.183788	-0.538504	0.587138	-0.0561766	0.1168	-0.119319	0.102543	GGCCGGATTTACATTGGCGATGCG	TAGATT	GTAACGACACCAATCAGC	GTGACA	ACTGTC	AGGATAGCAGCCAGACCGTA	GGCCGGATTTACATTGGCGATGCGTTAGATTGTAACGACACCAATCAGCGTGACAACTGTCAGGATAGCAGCCAGACCGTA
66	+	349.839	-1.29555	-0.311883	-0.0188902	0.290171	0.0270969	-0.0924	-0.180016	-0.0512713	CACGATCTGAAAATCCACGTACCT	CGGGCA	AATGGGTTTTCTACGGT	CTGGCT	GCTATCCTG	ACAGTTGTCACGCTGATTGG	CACGATCTGAAAATCCACGTACCTGCGGGCAAATGGGTTTTCTACGGTCTGGCTGCTATCCTGACAGTTGTCACGCTGATTGG
66	-	144.641	-0.755758	-0.158929	-0.229475	0.526559	0.0610364	-0.009	-0.0188818	0.0312906	CGGGCCGGATTTACATTGGCGATG	GTTAGA	TTGTAACGACACCAAT	CAGCGT	GACAACTGT	CAGGATAGCAGCCAGACCGT	CGGGCCGGATTTACATTGGCGATGCGTTAGATTGTAACGACACCAATCAGCGTGACAACTGTCAGGATAGCAGCCAGACCGT
67	+	307.524	-1.21676	-0.311883	-0.0188902	0.290171	0.0270969	-0.0924	-0.180016	0.0275207	CACGATCTGAAAATCCACGTACCT	CGGGCA	AATGGGTTTTCTACGGT	CTGGCT	GCTATCCTGA	CAGTTGTCACGCTGATTGGT	CACGATCTGAAAATCCACGTACCTGCGGGCAAATGGGTTTTCTACGGTCTGGCTGCTATCCTGACAGTTGTCACGCTGATTGGT
67	-	131.29	-0.69657	-0.158929	-0.229475	0.526559	0.0610364	-0.009	-0.0188818	0.0904789	CGGGCCGGATTTACATTGGCGATG	GTTAGA	TTGTAACGACACCAAT	CAGCGT	GACAACTG	TCAGGATAGCAGCCAGACCG	CGGGCCGGATTTACATTGGCGATGCGTTAGATTGTAACGACACCAATCAGCGTGACAACTGTCAGGATAGCAGCCAGACCG
68	+	417.154	-1.40311	-0.828567	0.227836	0.368611	0.0270969	-0.009	-0.154571	-0.076153	CTGAAAATCCACGTACCTGCGGGC	AATGGG	TTTTCTACGGTCTGGC	TGCTAT	CCTGAC	AGTTGTCACGCTGATTGGTG	CTGAAAATCCACGTACCTGCGGGCAAATGGGTTTTCTACGGTCTGGCTGCTATCCTGACAGTTGTCACGCTGATTGGTG
68	-	160.58	-0.819649	-0.0516054	-0.424836	0.426513	0.122381	-0.0924	0.11945	0.0392075	TAGGCGGGCCGGATTTACATTGGC	ATGCGT	TAGATTGTAACGACACC	AATCAG	CGTGACAACT	GTCAGGATAGCAGCCAGACC	TAGGCGGGCCGGATTTACATTGGCGATGCGTTAGATTGTAACGACACCAATCAGCGTGACAACTGTCAGGATAGCAGCCAGACC
69	+	339.904	-1.27794	-0.828567	0.227836	0.368611	0.0270969	-0.009	-0.154571	0.0490094	CTGAAAATCCACGTACCTGCGGGC	AATGGG	TTTTCTACGGTCTGGC	TGCTAT	CCTGACA	GTTGTCACGCTGATTGGTGT	CTGAAAATCCACGTACCTGCGGGCAAATGGGTTTTCTACGGTCTGGCTGCTATCCTGACAGTTGTCACGCTGATTGGTGT
69	-	243.112	-1.07312	0.120978	-0.424836	0.426513	-0.159503	-0.009	-0.139409	0.0704981	TAGGCGGGCCGGATTTACATTGGC	ATGCGT	TAGATTGTAACGACAC	CAATCA	GCGTGACAAC	TGTCAGGATAGCAGCCAGAC	TAGGCGGGCCGGATTTACATTGGCGATGCGTTAGATTGTAACGACACCAATCAGCGTGACAACTGTCAGGATAGCAGCCAGAC
70	+	452.542	-1.45287	-0.828567	0.227836	0.368611	0.0270969	-0.009	-0.154571	-0.125916	CTGAAAATCCACGTACCTGCGGGC	AATGGG	TTTTCTACGGTCTGGC	TGCTAT	CCTGACAG	TTGTCACGCTGATTGGTGTC	CTGAAAATCCACGTACCTGCGGGCAAATGGGTTTTCTACGGTCTGGCTGCTATCCTGACAGTTGTCACGCTGATTGGTGTC
70	-	269.491	-1.13608	0.120978	-0.424836	0.426513	-0.159503	-0.009	-0.139409	0.0075399	TAGGCGGGCCGGATTTACATTGGC	ATGCGT	TAGATTGTAACGACAC	CAATCA	GCGTGACAA	CTGTCAGGATAGCAGCCAGA	TAGGCGGGCCGGATTTACATTGGCGATGCGTTAGATTGTAACGACACCAATCAGCGTGACAACTGTCAGGATAGCAGCCAGA
71	+	1725.64	-2.2709	-1.19266	-0.227814	0.366134	-0.214403	-0.0924	-0.0188818	0.0674821	GAAAATCCACGTACCTGCGGGCAA	TGGGTT	TTCTACGGTCTGGCTGC	TATCCT	GACAGT	TGTCACGCTGATTGGTGTCG	GAAAATCCACGTACCTGCGGGCAAATGGGTTTTCTACGGTCTGGCTGCTATCCTGACAGTTGTCACGCTGATTGGTGTCG
71	-	252.443	-1.09613	-0.870885	0.0206447	0.485284	0.110996	-0.0924	0.132808	0.075776	CCATAGGCGGGCCGGATTTACATT	GCGATG	CGTTAGATTGTAACGAC	ACCAAT	CAGCGTGACA	ACTGTCAGGATAGCAGCCAG	CCATAGGCGGGCCGGATTTACATTGGCGATGCGTTAGATTGTAACGACACCAATCAGCGTGACAACTGTCAGGATAGCAGCCAG
72	+	2057.31	-2.37834	-1.19266	-0.227814	0.366134	-0.214403	-0.0924	-0.0188818	-0.0399615	GAAAATCCACGTACCTGCGGGCAA	TGGGTT	TTCTACGGTCTGGCTGC	TATCCT	GACAGTT	GTCACGCTGATTGGTGTCGT	GAAAATCCACGTACCTGCGGGCAAATGGGTTTTCTACGGTCTGGCTGCTATCCTGACAGTTGTCACGCTGATTGGTGTCGT
72	-	272.846	-1.14364	-0.870885	0.0206447	0.485284	0.110996	-0.0924	0.132808	0.0282746	CCATAGGCGGGCCGGATTTACATT	GCGATG	CGTTAGATTGTAACGAC	ACCAAT	CAGCGTGAC	AACTGTCAGGATAGCAGCCA	CCATAGGCGGGCCGGATTTACATTGGCGATGCGTTAGATTGTAACGACACCAATCAGCGTGACAACTGTCAGGATAGCAGCCA
73	+	1778.59	-2.28937	-1.19266	-0.227814	0.366134	-0.214403	-0.0924	-0.0188818	0.0490094	GAAAATCCACGTACCTGCGGGCAA	TGGGTT	TTCTACGGTCTGGCTGC	TATCCT	GACAGTTG	TCACGCTGATTGGTGTCGTT	GAAAATCCACGTACCTGCGGGCAAATGGGTTTTCTACGGTCTGGCTGCTATCCTGACAGTTGTCACGCTGATTGGTGTCGTT
73	-	268.67	-1.13421	-0.870885	0.0206447	0.485284	0.110996	-0.0924	0.132808	0.0376995	CCATAGGCGGGCCGGATTTACATT	GCGATG	CGTTAGATTGTAACGAC	ACCAAT	CAGCGTGA	CAACTGTCAGGATAGCAGCC	CCATAGGCGGGCCGGATTTACATTGGCGATGCGTTAGATTGTAACGACACCAATCAGCGTGACAACTGTCAGGATAGCAGCC
74	+	1996.05	-2.35987	-1.19266	-0.227814	0.366134	-0.214403	-0.0924	-0.0188818	-0.0214887	GAAAATCCACGTACCTGCGGGCAA	TGGGTT	TTCTACGGTCTGGCTGC	TATCCT	GACAGTTGT	CACGCTGATTGGTGTCGTTA	GAAAATCCACGTACCTGCGGGCAAATGGGTTTTCTACGGTCTGGCTGCTATCCTGACAGTTGTCACGCTGATTGGTGTCGTTA
74	-	300.475	-1.20259	0.0527806	-0.85436	0.560019	0.0610364	-0.0924	-0.00485752	0.0335526	CCGCCATAGGCGGGCCGGATTTAC	TTGGCG	ATGCGTTAGATTGTAAC	GACACC	AATCAGCGTG	ACAACTGTCAGGATAGCAGC	CCGCCATAGGCGGGCCGGATTTACATTGGCGATGCGTTAGATTGTAACGACACCAATCAGCGTGACAACTGTCAGGATAGCAGC
75	+	1838.83	-2.30973	-1.19266	-0.227814	0.366134	-0.214403	-0.0924	-0.0188818	0.0286516	GAAAATCCACGTACCTGCGGGCAA	TGGGTT	TTCTACGGTCTGGCTGC	TATCCT	GACAGTTGTC	ACGCTGATTGGTGTCGTTAC	GAAAATCCACGTACCTGCGGGCAAATGGGTTTTCTACGGTCTGGCTGCTATCCTGACAGTTGTCACGCTGATTGGTGTCGTTAC
75	-	298.811	-1.19919	0.0527806	-0.85436	0.560019	0.0610364	-0.0924	-0.00485752	0.0369455	CCGCCATAGGCGGGCCGGATTTAC	TTGGCG	ATGCGTTAGATTGTAAC	GACACC	AATCAGCGT	GACAACTGTCAGGATAGCAG	CCGCCATAGGCGGGCCGGATTTACATTGGCGATGCGTTAGATTGTAACGACACCAATCAGCGTGACAACTGTCAGGATAGCAG
76	+	396.379	-1.37188	-0.183788	-0.561829	0.426086	-0.171094	-0.0924	0.162714	0.00678591	ATCCACGTACCTGCGGGCAAATGG	TTTTCT	ACGGTCTGGCTGCTATC	CTGACA	GTTGTCA	CGCTGATTGGTGTCGTTACA	ATCCACGTACCTGCGGGCAAATGGGTTTTCTACGGTCTGGCTGCTATCCTGACAGTTGTCACGCTGATTGGTGTCGTTACA
76	-	298.075	-1.19769	0.0527806	-0.85436	0.560019	0.0610364	-0.0924	-0.00485752	0.0384535	CCGCCATAGGCGGGCCGGATTTAC	TTGGCG	ATGCGTTAGATTGTAAC	GACACC	AATCAGCG	TGACAACTGTCAGGATAGCA	CCGCCATAGGCGGGCCGGATTTACATTGGCGATGCGTTAGATTGTAACGACACCAATCAGCGTGACAACTGTCAGGATAGCA
77	+	410.057	-1.39262	-0.183788	-0.561829	0.426086	-0.171094	-0.0924	0.162714	-0.0139488	ATCCACGTACCTGCGGGCAAATGG	TTTTCT	ACGGTCTGGCTGCTATC	CTGACA	GTTGTCAC	GCTGATTGGTGTCGTTACAA	ATCCACGTACCTGCGGGCAAATGGGTTTTCTACGGTCTGGCTGCTATCCTGACAGTTGTCACGCTGATTGGTGTCGTTACAA
77	-	305.144	-1.21201	0.0527806	-0.85436	0.560019	0.0610364	-0.0924	-0.00485752	0.0241277	CCGCCATAGGCGGGCCGGATTTAC	TTGGCG	ATGCGTTAGATTGTAAC	GACACC	AATCAGC	GTGACAACTGTCAGGATAGC	CCGCCATAGGCGGGCCGGATTTACATTGGCGATGCGTTAGATTGTAACGACACCAATCAGCGTGACAACTGTCAGGATAGC
78	+	393.213	-1.36698	-0.183788	-0.561829	0.426086	-0.171094	-0.0924	0.162714	0.0116869	ATCCACGTACCTGCGGGCAAATGG	TTTTCT	ACGGTCTGGCTGCTATC	CTGACA	GTTGTCACG	CTGATTGGTGTCGTTACAAT	ATCCACGTACCTGCGGGCAAATGGGTTTTCTACGGTCTGGCTGCTATCCTGACAGTTGTCACGCTGATTGGTGTCGTTACAAT
78	-	643.952	-1.66846	-0.706368	-1.09557	0.763651	-0.114388	0.6186	-0.140964	-0.0350606	AACGGCCCGCCATAGGCGGGCCGG	TTTACA	TTGGCGATGCGTTAGATTG	TAACGA	CACCAATCAG	CGTGACAACTGTCAGGATAG	AACGGCCCGCCATAGGCGGGCCGGATTTACATTGGCGATGCGTTAGATTGTAACGACACCAATCAGCGTGACAACTGTCAGGATAG
79	+	443.199	-1.44012	-0.183788	-0.561829	0.426086	-0.171094	-0.0924	0.162714	-0.0614502	ATCCACGTACCTGCGGGCAAATGG	TTTTCT	ACGGTCTGGCTGCTATC	CTGACA	GTTGTCACGC	TGATTGGTGTCGTTACAATC	ATCCACGTACCTGCGGGCAAATGGGTTTTCTACGGTCTGGCTGCTATCCTGACAGTTGTCACGCTGATTGGTGTCGTTACAATC
79	-	586.681	-1.61153	-0.706368	-1.09557	0.763651	-0.114388	0.6186	-0.140964	0.0218657	AACGGCCCGCCATAGGCGGGCCGG	TTTACA	TTGGCGATGCGTTAGATTG	TAACGA	CACCAATCA	GCGTGACAACTGTCAGGATA	AACGGCCCGCCATAGGCGGGCCGGATTTACATTGGCGATGCGTTAGATTGTAACGACACCAATCAGCGTGACAACTGTCAGGATA
80	+	367.734	-1.32604	-0.603604	-0.0907232	0.397423	0.0248202	-0.0924	-0.0299655	0.0267667	CCACGTACCTGCGGGCAAATGGGT	TTCTAC	GGTCTGGCTGCTATCCT	GACAGT	TGTCACGCT	GATTGGTGTCGTTACAATCT	CCACGTACCTGCGGGCAAATGGGTTTTCTACGGTCTGGCTGCTATCCTGACAGTTGTCACGCTGATTGGTGTCGTTACAATCT
80	-	602.822	-1.62812	-0.706368	-1.09557	0.763651	-0.114388	0.6186	-0.140964	0.00527793	AACGGCCCGCCATAGGCGGGCCGG	TTTACA	TTGGCGATGCGTTAGATTG	TAACGA	CACCAATC	AGCGTGACAACTGTCAGGAT	AACGGCCCGCCATAGGCGGGCCGGATTTACATTGGCGATGCGTTAGATTGTAACGACACCAATCAGCGTGACAACTGTCAGGAT
81	+	411.679	-1.39503	-0.603604	-0.0907232	0.397423	0.0248202	-0.0924	-0.0299655	-0.0422235	CCACGTACCTGCGGGCAAATGGGT	TTCTAC	GGTCTGGCTGCTATCCT	GACAGT	TGTCACGCTG	ATTGGTGTCGTTACAATCTA	CCACGTACCTGCGGGCAAATGGGTTTTCTACGGTCTGGCTGCTATCCTGACAGTTGTCACGCTGATTGGTGTCGTTACAATCTA
81	-	614.46	-1.6398	-0.706368	-1.09557	0.763651	-0.114388	0.6186	-0.140964	-0.00640892	AACGGCCCGCCATAGGCGGGCCGG	TTTACA	TTGGCGATGCGTTAGATTG	TAACGA	CACCAAT	CAGCGTGACAACTGTCAGGA	AACGGCCCGCCATAGGCGGGCCGGATTTACATTGGCGATGCGTTAGATTGTAACGACACCAATCAGCGTGACAACTGTCAGGA
82	+	171.605	-0.860233	0.374477	-0.172419	0.303025	-0.214403	-0.0924	-0.106186	0.00603192	ACGTACCTGCGGGCAAATGGGTTT	CTACGG	TCTGGCTGCTATCCTGA	CAGTTG	TCACGCTGA	TTGGTGTCGTTACAATCTAA	ACGTACCTGCGGGCAAATGGGTTTTCTACGGTCTGGCTGCTATCCTGACAGTTGTCACGCTGATTGGTGTCGTTACAATCTAA
82	-	583.073	-1.60776	-0.706368	-1.09557	0.763651	-0.114388	0.6186	-0.140964	0.0256357	AACGGCCCGCCATAGGCGGGCCGG	TTTACA	TTGGCGATGCGTTAGATTG	TAACGA	CACCAA	TCAGCGTGACAACTGTCAGG	AACGGCCCGCCATAGGCGGGCCGGATTTACATTGGCGATGCGTTAGATTGTAACGACACCAATCAGCGTGACAACTGTCAGG
83	+	185.933	-0.909242	0.374477	-0.172419	0.303025	-0.214403	-0.0924	-0.106186	-0.0429775	ACGTACCTGCGGGCAAATGGGTTT	CTACGG	TCTGGCTGCTATCCTGA	CAGTTG	TCACGCTGAT	TGGTGTCGTTACAATCTAAC	ACGTACCTGCGGGCAAATGGGTTTTCTACGGTCTGGCTGCTATCCTGACAGTTGTCACGCTGATTGGTGTCGTTACAATCTAAC
83	-	418.66	-1.40531	0.0994182	-1.09557	0.763651	-0.0561766	-0.009	-0.137966	-0.0113099	AACGGCCCGCCATAGGCGGGCCGG	TTTACA	TTGGCGATGCGTTAGA	TTGTAA	CGACACCA	ATCAGCGTGACAACTGTCAG	AACGGCCCGCCATAGGCGGGCCGGATTTACATTGGCGATGCGTTAGATTGTAACGACACCAATCAGCGTGACAACTGTCAG
84	+	150.989	-0.782008	-0.0780333	-0.172419	0.303025	0.110996	0.1168	-0.140964	0.0369455	ACGTACCTGCGGGCAAATGGGTTT	CTACGG	TCTGGCTGCTATCCTGAC	AGTTGT	CACGCTGATT	GGTGTCGTTACAATCTAACG	ACGTACCTGCGGGCAAATGGGTTTTCTACGGTCTGGCTGCTATCCTGACAGTTGTCACGCTGATTGGTGTCGTTACAATCTAACG
84	-	384.971	-1.35404	0.0994182	-1.09557	0.763651	-0.0561766	-0.009	-0.137966	0.0399615	AACGGCCCGCCATAGGCGGGCCGG	TTTACA	TTGGCGATGCGTTAGA	TTGTAA	CGACACC	AATCAGCGTGACAACTGTCA	AACGGCCCGCCATAGGCGGGCCGGATTTACATTGGCGATGCGTTAGATTGTAACGACACCAATCAGCGTGACAACTGTCA
85	+	134.56	-0.711607	0.180869	-0.100394	0.496813	-0.0796496	-0.0924	-0.117395	-0.0410925	CCTGCGGGCAAATGGGTTTTCTAC	GTCTGG	CTGCTATCCTGACAGTT	GTCACG	CTGATTG	GTGTCGTTACAATCTAACGC	CCTGCGGGCAAATGGGTTTTCTACGGTCTGGCTGCTATCCTGACAGTTGTCACGCTGATTGGTGTCGTTACAATCTAACGC
85	-	451.104	-1.45093	0.0994182	-1.09557	0.763651	-0.0561766	-0.009	-0.137966	-0.0569263	AACGGCCCGCCATAGGCGGGCCGG	TTTACA	TTGGCGATGCGTTAGA	TTGTAA	CGACAC	CAATCAGCGTGACAACTGTC	AACGGCCCGCCATAGGCGGGCCGGATTTACATTGGCGATGCGTTAGATTGTAACGACACCAATCAGCGTGACAACTGTC
86	+	426.786	-1.41706	-0.339818	-0.310872	0.381782	-0.214403	-0.009	0.0667882	-0.0331756	GCGGGCAAATGGGTTTTCTACGGT	TGGCTG	CTATCCTGACAGTTGT	CACGCT	GATTGG	TGTCGTTACAATCTAACGCA	GCGGGCAAATGGGTTTTCTACGGTCTGGCTGCTATCCTGACAGTTGTCACGCTGATTGGTGTCGTTACAATCTAACGCA
86	-	339.404	-1.27704	-1.16308	0.0488912	0.567477	0.0718602	-0.0924	0.182967	0.0655972	TACAAAACGGCCCGCCATAGGCGG	CCGGAT	TTACATTGGCGATGCGT	TAGATT	GTAACGACA	CCAATCAGCGTGACAACTGT	TACAAAACGGCCCGCCATAGGCGGGCCGGATTTACATTGGCGATGCGTTAGATTGTAACGACACCAATCAGCGTGACAACTGT
87	+	422.855	-1.4114	-0.339818	-0.310872	0.381782	-0.214403	-0.009	0.0667882	-0.0275207	GCGGGCAAATGGGTTTTCTACGGT	TGGCTG	CTATCCTGACAGTTGT	CACGCT	GATTGGT	GTCGTTACAATCTAACGCAT	GCGGGCAAATGGGTTTTCTACGGTCTGGCTGCTATCCTGACAGTTGTCACGCTGATTGGTGTCGTTACAATCTAACGCAT
87	-	384.917	-1.35395	-1.16308	0.0488912	0.567477	0.0718602	-0.0924	0.182967	-0.0113099	TACAAAACGGCCCGCCATAGGCGG	CCGGAT	TTACATTGGCGATGCGT	TAGATT	GTAACGAC	ACCAATCAGCGTGACAACTG	TACAAAACGGCCCGCCATAGGCGGGCCGGATTTACATTGGCGATGCGTTAGATTGTAACGACACCAATCAGCGTGACAACTG
88	+	430.753	-1.42271	-0.339818	-0.310872	0.381782	-0.214403	-0.009	0.0667882	-0.0388305	GCGGGCAAATGGGTTTTCTACGGT	TGGCTG	CTATCCTGACAGTTGT	CACGCT	GATTGGTG	TCGTTACAATCTAACGCATC	GCGGGCAAATGGGTTTTCTACGGTCTGGCTGCTATCCTGACAGTTGTCACGCTGATTGGTGTCGTTACAATCTAACGCATC
88	-	365.706	-1.32266	-1.16308	0.0488912	0.567477	0.0718602	-0.0924	0.182967	0.0199807	TACAAAACGGCCCGCCATAGGCGG	CCGGAT	TTACATTGGCGATGCGT	TAGATT	GTAACGA	CACCAATCAGCGTGACAACT	TACAAAACGGCCCGCCATAGGCGGGCCGGATTTACATTGGCGATGCGTTAGATTGTAACGACACCAATCAGCGTGACAACT
89	+	397.56	-1.3737	-0.339818	-0.310872	0.381782	-0.214403	-0.009	0.0667882	0.0101789	GCGGGCAAATGGGTTTTCTACGGT	TGGCTG	CTATCCTGACAGTTGT	CACGCT	GATTGGTGT	CGTTACAATCTAACGCATCG	GCGGGCAAATGGGTTTTCTACGGTCTGGCTGCTATCCTGACAGTTGTCACGCTGATTGGTGTCGTTACAATCTAACGCATCG
89	-	369.561	-1.32907	-1.16308	0.0488912	0.567477	0.0718602	-0.0924	0.182967	0.0135718	TACAAAACGGCCCGCCATAGGCGG	CCGGAT	TTACATTGGCGATGCGT	TAGATT	GTAACG	ACACCAATCAGCGTGACAAC	TACAAAACGGCCCGCCATAGGCGGGCCGGATTTACATTGGCGATGCGTTAGATTGTAACGACACCAATCAGCGTGACAAC
90	+	460.796	-1.46392	-0.583967	-0.380498	0.502435	0.122381	-0.0924	-0.00942011	-0.0640892	GGCAAATGGGTTTTCTACGGTCTG	CTGCTA	TCCTGACAGTTGTCACG	CTGATT	GGTGTC	GTTACAATCTAACGCATCGC	GGCAAATGGGTTTTCTACGGTCTGGCTGCTATCCTGACAGTTGTCACGCTGATTGGTGTCGTTACAATCTAACGCATCGC
90	-	189.527	-0.920941	-0.691136	0.0488912	0.567477	0.136824	-0.009	-0.0299655	0.0143258	TACAAAACGGCCCGCCATAGGCGG	CCGGAT	TTACATTGGCGATGCG	TTAGAT	TGTAAC	GACACCAATCAGCGTGACAA	TACAAAACGGCCCGCCATAGGCGGGCCGGATTTACATTGGCGATGCGTTAGATTGTAACGACACCAATCAGCGTGACAA
91	+	385.319	-1.35459	-0.583967	-0.380498	0.502435	0.122381	-0.0924	-0.00942011	0.0452394	GGCAAATGGGTTTTCTACGGTCTG	CTGCTA	TCCTGACAGTTGTCACG	CTGATT	GGTGTCG	TTACAATCTAACGCATCGCC	GGCAAATGGGTTTTCTACGGTCTGGCTGCTATCCTGACAGTTGTCACGCTGATTGGTGTCGTTACAATCTAACGCATCGCC
91	-	63.5009	-0.252647	-0.229579	0.139949	0.532862	0.136824	0.1168	0.000184861	0.00867089	GTTTCCATACAAAACGGCCCGCCA	AGGCGG	GCCGGATTTACATTGGCG	ATGCGT	TAGATTGTAA	CGACACCAATCAGCGTGACA	GTTTCCATACAAAACGGCCCGCCATAGGCGGGCCGGATTTACATTGGCGATGCGTTAGATTGTAACGACACCAATCAGCGTGACA
92	+	466.804	-1.47183	-0.583967	-0.380498	0.502435	0.122381	-0.0924	-0.00942011	-0.0720061	GGCAAATGGGTTTTCTACGGTCTG	CTGCTA	TCCTGACAGTTGTCACG	CTGATT	GGTGTCGT	TACAATCTAACGCATCGCCA	GGCAAATGGGTTTTCTACGGTCTGGCTGCTATCCTGACAGTTGTCACGCTGATTGGTGTCGTTACAATCTAACGCATCGCCA
92	-	87.7766	-0.450506	-0.0199974	-0.3942	0.628813	0.0270969	0.1168	0.0924138	0.0569263	GGTTTCCATACAAAACGGCCCGCC	TAGGCG	GGCCGGATTTACATTGGC	GATGCG	TTAGATTGTA	ACGACACCAATCAGCGTGAC	GGTTTCCATACAAAACGGCCCGCCATAGGCGGGCCGGATTTACATTGGCGATGCGTTAGATTGTAACGACACCAATCAGCGTGAC
93	+	366.313	-1.32368	-0.583967	-0.380498	0.502435	0.122381	-0.0924	-0.00942011	0.076153	GGCAAATGGGTTTTCTACGGTCTG	CTGCTA	TCCTGACAGTTGTCACG	CTGATT	GGTGTCGTT	ACAATCTAACGCATCGCCAA	GGCAAATGGGTTTTCTACGGTCTGGCTGCTATCCTGACAGTTGTCACGCTGATTGGTGTCGTTACAATCTAACGCATCGCCAA
93	-	97.7219	-0.516103	-0.0199974	-0.3942	0.628813	0.0270969	0.1168	0.0924138	-0.00867089	GGTTTCCATACAAAACGGCCCGCC	TAGGCG	GGCCGGATTTACATTGGC	GATGCG	TTAGATTGT	AACGACACCAATCAGCGTGA	GGTTTCCATACAAAACGGCCCGCCATAGGCGGGCCGGATTTACATTGGCGATGCGTTAGATTGTAACGACACCAATCAGCGTGA
94	+	461.65	-1.46505	-0.583967	-0.380498	0.502435	0.122381	-0.0924	-0.00942011	-0.0652202	GGCAAATGGGTTTTCTACGGTCTG	CTGCTA	TCCTGACAGTTGTCACG	CTGATT	GGTGTCGTTA	CAATCTAACGCATCGCCAAT	GGCAAATGGGTTTTCTACGGTCTGGCTGCTATCCTGACAGTTGTCACGCTGATTGGTGTCGTTACAATCTAACGCATCGCCAAT
94	-	132.184	-0.700715	-0.0111087	-0.3942	0.628813	-0.114388	-0.009	0.11945	0.0380765	GGTTTCCATACAAAACGGCCCGCC	TAGGCG	GGCCGGATTTACATTG	GCGATG	CGTTAGATTG	TAACGACACCAATCAGCGTG	GGTTTCCATACAAAACGGCCCGCCATAGGCGGGCCGGATTTACATTGGCGATGCGTTAGATTGTAACGACACCAATCAGCGTG
95	+	174.801	-0.871511	-0.29692	-0.464179	0.56807	0.188148	-0.009	0.0671762	0.0335526	AATGGGTTTTCTACGGTCTGGCTG	TATCCT	GACAGTTGTCACGCTG	ATTGGT	GTCGTTAC	AATCTAACGCATCGCCAATG	AATGGGTTTTCTACGGTCTGGCTGCTATCCTGACAGTTGTCACGCTGATTGGTGTCGTTACAATCTAACGCATCGCCAATG
95	-	295.162	-1.19168	-0.523682	-0.3942	0.628813	-0.171094	0.367	-0.139409	-0.00075399	GGTTTCCATACAAAACGGCCCGCC	TAGGCG	GGCCGGATTTACATT	GGCGAT	GCGTTAGATT	GTAACGACACCAATCAGCGT	GGTTTCCATACAAAACGGCCCGCCATAGGCGGGCCGGATTTACATTGGCGATGCGTTAGATTGTAACGACACCAATCAGCGT
96	+	193.053	-0.932207	-0.29692	-0.464179	0.56807	0.188148	-0.009	0.0671762	-0.0271437	AATGGGTTTTCTACGGTCTGGCTG	TATCCT	GACAGTTGTCACGCTG	ATTGGT	GTCGTTACA	ATCTAACGCATCGCCAATGT	AATGGGTTTTCTACGGTCTGGCTGCTATCCTGACAGTTGTCACGCTGATTGGTGTCGTTACAATCTAACGCATCGCCAATGT
96	-	277.848	-1.15474	-0.523682	-0.3942	0.628813	-0.171094	0.367	-0.139409	0.0361915	GGTTTCCATACAAAACGGCCCGCC	TAGGCG	GGCCGGATTTACATT	GGCGAT	GCGTTAGAT	TGTAACGACACCAATCAGCG	GGTTTCCATACAAAACGGCCCGCCATAGGCGGGCCGGATTTACATTGGCGATGCGTTAGATTGTAACGACACCAATCAGCG
97	+	242.457	-1.07147	0.258531	-0.872395	0.472539	-0.114388	-0.009	0.0924138	0.0591882	GGTTTTCTACGGTCTGGCTGCTAT	CTGACA	GTTGTCACGCTGATTG	GTGTCG	TTACAA	TCTAACGCATCGCCAATGTA	GGTTTTCTACGGTCTGGCTGCTATCCTGACAGTTGTCACGCTGATTGGTGTCGTTACAATCTAACGCATCGCCAATGTA
97	-	310.476	-1.2226	-0.523682	-0.3942	0.628813	-0.171094	0.367	-0.139409	-0.0316676	GGTTTCCATACAAAACGGCCCGCC	TAGGCG	GGCCGGATTTACATT	GGCGAT	GCGTTAGA	TTGTAACGACACCAATCAGC	GGTTTCCATACAAAACGGCCCGCCATAGGCGGGCCGGATTTACATTGGCGATGCGTTAGATTGTAACGACACCAATCAGC
98	+	886.382	-1.86374	-0.196566	-0.872395	0.472539	-0.214403	-0.0924	0.0464787	-0.0486324	GGTTTTCTACGGTCTGGCTGCTAT	CTGACA	GTTGTCACGCTGATTGG	TGTCGT	TACAAT	CTAACGCATCGCCAATGTAA	GGTTTTCTACGGTCTGGCTGCTATCCTGACAGTTGTCACGCTGATTGGTGTCGTTACAATCTAACGCATCGCCAATGTAA
98	-	277.505	-1.15399	-0.523682	-0.3942	0.628813	-0.171094	0.367	-0.139409	0.0369455	GGTTTCCATACAAAACGGCCCGCC	TAGGCG	GGCCGGATTTACATT	GGCGAT	GCGTTAG	ATTGTAACGACACCAATCAG	GGTTTCCATACAAAACGGCCCGCCATAGGCGGGCCGGATTTACATTGGCGATGCGTTAGATTGTAACGACACCAATCAG
99	+	752.248	-1.76346	-0.196566	-0.872395	0.472539	-0.214403	-0.0924	0.0464787	0.0516483	GGTTTTCTACGGTCTGGCTGCTAT	CTGACA	GTTGTCACGCTGATTGG	TGTCGT	TACAATC	TAACGCATCGCCAATGTAAA	GGTTTTCTACGGTCTGGCTGCTATCCTGACAGTTGTCACGCTGATTGGTGTCGTTACAATCTAACGCATCGCCAATGTAAA
99	-	359.389	-1.31201	-0.299963	-0.210007	0.512003	-0.114388	-0.0924	-0.137966	-0.0109329	GGGTCTGGTTTCCATACAAAACGG	CCGCCA	TAGGCGGGCCGGATTTA	CATTGG	CGATGCGTTA	GATTGTAACGACACCAATCA	GGGTCTGGTTTCCATACAAAACGGCCCGCCATAGGCGGGCCGGATTTACATTGGCGATGCGTTAGATTGTAACGACACCAATCA
100	+	864.779	-1.84866	-0.196566	-0.872395	0.472539	-0.214403	-0.0924	0.0464787	-0.0335526	GGTTTTCTACGGTCTGGCTGCTAT	CTGACA	GTTGTCACGCTGATTGG	TGTCGT	TACAATCT	AACGCATCGCCAATGTAAAT	GGTTTTCTACGGTCTGGCTGCTATCCTGACAGTTGTCACGCTGATTGGTGTCGTTACAATCTAACGCATCGCCAATGTAAAT
100	-	335.606	-1.27017	-0.299963	-0.210007	0.512003	-0.114388	-0.0924	-0.137966	0.0309136	GGGTCTGGTTTCCATACAAAACGG	CCGCCA	TAGGCGGGCCGGATTTA	CATTGG	CGATGCGTT	AGATTGTAACGACACCAATC	GGGTCTGGTTTCCATACAAAACGGCCCGCCATAGGCGGGCCGGATTTACATTGGCGATGCGTTAGATTGTAACGACACCAATC
101	+	746.24	-1.75856	-0.196566	-0.872395	0.472539	-0.214403	-0.0924	0.0464787	0.0565493	GGTTTTCTACGGTCTGGCTGCTAT	CTGACA	GTTGTCACGCTGATTGG	TGTCGT	TACAATCTA	ACGCATCGCCAATGTAAATC	GGTTTTCTACGGTCTGGCTGCTATCCTGACAGTTGTCACGCTGATTGGTGTCGTTACAATCTAACGCATCGCCAATGTAAATC
101	-	751.49	-1.76284	-1.2795	-0.210007	0.512003	-0.171094	0.367	0.0121782	-0.0350606	GGGTCTGGTTTCCATACAAAACGG	CCGCCA	TAGGCGGGCCGGATT	TACATT	GGCGATGCGT	TAGATTGTAACGACACCAAT	GGGTCTGGTTTCCATACAAAACGGCCCGCCATAGGCGGGCCGGATTTACATTGGCGATGCGTTAGATTGTAACGACACCAAT
102	+	883.107	-1.86147	-0.196566	-0.872395	0.472539	-0.214403	-0.0924	0.0464787	-0.0463704	GGTTTTCTACGGTCTGGCTGCTAT	CTGACA	GTTGTCACGCTGATTGG	TGTCGT	TACAATCTAA	CGCATCGCCAATGTAAATCC	GGTTTTCTACGGTCTGGCTGCTATCCTGACAGTTGTCACGCTGATTGGTGTCGTTACAATCTAACGCATCGCCAATGTAAATCC
102	-	685.077	-1.70629	-1.2795	-0.210007	0.512003	-0.171094	0.367	0.0121782	0.0214887	GGGTCTGGTTTCCATACAAAACGG	CCGCCA	TAGGCGGGCCGGATT	TACATT	GGCGATGCG	TTAGATTGTAACGACACCAA	GGGTCTGGTTTCCATACAAAACGGCCCGCCATAGGCGGGCCGGATTTACATTGGCGATGCGTTAGATTGTAACGACACCAA
103	+	407.986	-1.38952	-0.231944	-0.872395	0.472539	0.0270969	0.1168	0.0243159	0.0324216	GGTTTTCTACGGTCTGGCTGCTAT	CTGACA	GTTGTCACGCTGATTGGT	GTCGTT	ACAATCTAAC	GCATCGCCAATGTAAATCCG	GGTTTTCTACGGTCTGGCTGCTATCCTGACAGTTGTCACGCTGATTGGTGTCGTTACAATCTAACGCATCGCCAATGTAAATCCG
103	-	799.305	-1.80054	-1.2795	-0.210007	0.512003	-0.171094	0.367	0.0121782	-0.0727601	GGGTCTGGTTTCCATACAAAACGG	CCGCCA	TAGGCGGGCCGGATT	TACATT	GGCGATGC	GTTAGATTGTAACGACACCA	GGGTCTGGTTTCCATACAAAACGGCCCGCCATAGGCGGGCCGGATTTACATTGGCGATGCGTTAGATTGTAACGACACCA
104	+	5918.39	-3.02414	-1.56642	-0.93434	0.471422	0.0718602	-0.009	-0.0706539	-0.0286516	TACGGTCTGGCTGCTATCCTGACA	TTGTCA	CGCTGATTGGTGTCGT	TACAAT	CTAACG	CATCGCCAATGTAAATCCGG	TACGGTCTGGCTGCTATCCTGACAGTTGTCACGCTGATTGGTGTCGTTACAATCTAACGCATCGCCAATGTAAATCCGG
104	-	705.229	-1.72401	-1.2795	-0.210007	0.512003	-0.171094	0.367	0.0121782	0.00376995	GGGTCTGGTTTCCATACAAAACGG	CCGCCA	TAGGCGGGCCGGATT	TACATT	GGCGATG	CGTTAGATTGTAACGACACC	GGGTCTGGTTTCCATACAAAACGGCCCGCCATAGGCGGGCCGGATTTACATTGGCGATGCGTTAGATTGTAACGACACC
105	+	5509.7	-2.98041	-1.56642	-0.93434	0.471422	0.0718602	-0.009	-0.0706539	0.0150798	TACGGTCTGGCTGCTATCCTGACA	TTGTCA	CGCTGATTGGTGTCGT	TACAAT	CTAACGC	ATCGCCAATGTAAATCCGGC	TACGGTCTGGCTGCTATCCTGACAGTTGTCACGCTGATTGGTGTCGTTACAATCTAACGCATCGCCAATGTAAATCCGGC
105	-	754.742	-1.76548	-1.2795	-0.210007	0.512003	-0.171094	0.367	0.0121782	-0.0376995	GGGTCTGGTTTCCATACAAAACGG	CCGCCA	TAGGCGGGCCGGATT	TACATT	GGCGAT	GCGTTAGATTGTAACGACAC	GGGTCTGGTTTCCATACAAAACGGCCCGCCATAGGCGGGCCGGATTTACATTGGCGATGCGTTAGATTGTAACGACAC
106	+	5713.91	-3.00265	-1.56642	-0.93434	0.471422	0.0718602	-0.009	-0.0706539	-0.00716291	TACGGTCTGGCTGCTATCCTGACA	TTGTCA	CGCTGATTGGTGTCGT	TACAAT	CTAACGCA	TCGCCAATGTAAATCCGGCC	TACGGTCTGGCTGCTATCCTGACAGTTGTCACGCTGATTGGTGTCGTTACAATCTAACGCATCGCCAATGTAAATCCGGCC
106	-	56.5641	-0.181947	-0.765082	0.509176	0.384815	0.110996	0.367	0.184963	-0.0154568	AGGGTCTGGTTTCCATACAAAACG	CCCGCC	ATAGGCGGGCCGGAT	TTACAT	TGGCGA	TGCGTTAGATTGTAACGACA	AGGGTCTGGTTTCCATACAAAACGGCCCGCCATAGGCGGGCCGGATTTACATTGGCGATGCGTTAGATTGTAACGACA
107	+	5448.86	-2.97362	-1.56642	-0.93434	0.471422	0.0718602	-0.009	-0.0706539	0.0218657	TACGGTCTGGCTGCTATCCTGACA	TTGTCA	CGCTGATTGGTGTCGT	TACAAT	CTAACGCAT	CGCCAATGTAAATCCGGCCC	TACGGTCTGGCTGCTATCCTGACAGTTGTCACGCTGATTGGTGTCGTTACAATCTAACGCATCGCCAATGTAAATCCGGCCC
108	+	5547.21	-2.98456	-1.56642	-0.93434	0.471422	0.0718602	-0.009	-0.0706539	0.0109329	TACGGTCTGGCTGCTATCCTGACA	TTGTCA	CGCTGATTGGTGTCGT	TACAAT	CTAACGCATC	GCCAATGTAAATCCGGCCCG	TACGGTCTGGCTGCTATCCTGACAGTTGTCACGCTGATTGGTGTCGTTACAATCTAACGCATCGCCAATGTAAATCCGGCCCG
109	+	997.782	-1.93609	-0.577033	-0.93434	0.471422	-0.114388	0.1168	0.0379405	0.0218657	TACGGTCTGGCTGCTATCCTGACA	TTGTCA	CGCTGATTGGTGTCGTTA	CAATCT	AACGCATCG	CCAATGTAAATCCGGCCCGC	TACGGTCTGGCTGCTATCCTGACAGTTGTCACGCTGATTGGTGTCGTTACAATCTAACGCATCGCCAATGTAAATCCGGCCCGC
110	+	953.849	-1.90857	-0.577033	-0.93434	0.471422	-0.114388	0.1168	0.0379405	0.0493864	TACGGTCTGGCTGCTATCCTGACA	TTGTCA	CGCTGATTGGTGTCGTTA	CAATCT	AACGCATCGC	CAATGTAAATCCGGCCCGCC	TACGGTCTGGCTGCTATCCTGACAGTTGTCACGCTGATTGGTGTCGTTACAATCTAACGCATCGCCAATGTAAATCCGGCCCGCC
111	+	348.738	-1.29362	-0.272162	-0.253505	0.42892	-0.139301	-0.0924	-0.0203892	0.0135718	CGGTCTGGCTGCTATCCTGACAGT	GTCACG	CTGATTGGTGTCGTTAC	AATCTA	ACGCATCGCC	AATGTAAATCCGGCCCGCCT	CGGTCTGGCTGCTATCCTGACAGTTGTCACGCTGATTGGTGTCGTTACAATCTAACGCATCGCCAATGTAAATCCGGCCCGCCT
112	+	129.928	-0.690196	-0.265067	-0.393841	0.476392	-0.171094	0.367	0.159016	0.0957568	GGCTGCTATCCTGACAGTTGTCAC	CTGATT	GGTGTCGTTACAATC	TAACGC	ATCGCCA	ATGTAAATCCGGCCCGCCTA	GGCTGCTATCCTGACAGTTGTCACGCTGATTGGTGTCGTTACAATCTAACGCATCGCCAATGTAAATCCGGCCCGCCTA
113	+	493.13	-1.50536	-0.597629	-0.393841	0.476392	0.188148	-0.0924	-0.166884	0.0392075	GGCTGCTATCCTGACAGTTGTCAC	CTGATT	GGTGTCGTTACAATCTA	ACGCAT	CGCCAA	TGTAAATCCGGCCCGCCTAT	GGCTGCTATCCTGACAGTTGTCACGCTGATTGGTGTCGTTACAATCTAACGCATCGCCAATGTAAATCCGGCCCGCCTAT
114	+	463.345	-1.46729	-0.597629	-0.393841	0.476392	0.188148	-0.0924	-0.166884	0.077284	GGCTGCTATCCTGACAGTTGTCAC	CTGATT	GGTGTCGTTACAATCTA	ACGCAT	CGCCAAT	GTAAATCCGGCCCGCCTATG	GGCTGCTATCCTGACAGTTGTCACGCTGATTGGTGTCGTTACAATCTAACGCATCGCCAATGTAAATCCGGCCCGCCTATG
115	+	483.79	-1.49368	-0.597629	-0.393841	0.476392	0.188148	-0.0924	-0.166884	0.0508944	GGCTGCTATCCTGACAGTTGTCAC	CTGATT	GGTGTCGTTACAATCTA	ACGCAT	CGCCAATG	TAAATCCGGCCCGCCTATGG	GGCTGCTATCCTGACAGTTGTCACGCTGATTGGTGTCGTTACAATCTAACGCATCGCCAATGTAAATCCGGCCCGCCTATGG
116	+	435.09	-1.42883	-0.597629	-0.393841	0.476392	0.188148	-0.0924	-0.166884	0.115738	GGCTGCTATCCTGACAGTTGTCAC	CTGATT	GGTGTCGTTACAATCTA	ACGCAT	CGCCAATGT	AAATCCGGCCCGCCTATGGC	GGCTGCTATCCTGACAGTTGTCACGCTGATTGGTGTCGTTACAATCTAACGCATCGCCAATGTAAATCCGGCCCGCCTATGGC
117	+	495.875	-1.50876	-0.597629	-0.393841	0.476392	0.188148	-0.0924	-0.166884	0.0358145	GGCTGCTATCCTGACAGTTGTCAC	CTGATT	GGTGTCGTTACAATCTA	ACGCAT	CGCCAATGTA	AATCCGGCCCGCCTATGGCG	GGCTGCTATCCTGACAGTTGTCACGCTGATTGGTGTCGTTACAATCTAACGCATCGCCAATGTAAATCCGGCCCGCCTATGGCG
118	+	172.89	-0.864791	0.235992	-0.730454	0.496935	0.0718602	-0.0924	-0.00485752	0.116492	GCTATCCTGACAGTTGTCACGCTG	TTGGTG	TCGTTACAATCTAACGC	ATCGCC	AATGTAA	ATCCGGCCCGCCTATGGCGG	GCTATCCTGACAGTTGTCACGCTGATTGGTGTCGTTACAATCTAACGCATCGCCAATGTAAATCCGGCCCGCCTATGGCGG
119	+	197.044	-0.944714	0.235992	-0.730454	0.496935	0.0718602	-0.0924	-0.00485752	0.0365685	GCTATCCTGACAGTTGTCACGCTG	TTGGTG	TCGTTACAATCTAACGC	ATCGCC	AATGTAAA	TCCGGCCCGCCTATGGCGGG	GCTATCCTGACAGTTGTCACGCTGATTGGTGTCGTTACAATCTAACGCATCGCCAATGTAAATCCGGCCCGCCTATGGCGGG
120	+	462.461	-1.46612	-0.870885	-0.107461	0.429718	-0.171094	-0.0924	0.182967	0.121392	ATCCTGACAGTTGTCACGCTGATT	GTGTCG	TTACAATCTAACGCATC	GCCAAT	GTAAAT	CCGGCCCGCCTATGGCGGGC	ATCCTGACAGTTGTCACGCTGATTGGTGTCGTTACAATCTAACGCATCGCCAATGTAAATCCGGCCCGCCTATGGCGGGC
121	+	490.976	-1.50269	-0.870885	-0.107461	0.429718	-0.171094	-0.0924	0.182967	0.0848239	ATCCTGACAGTTGTCACGCTGATT	GTGTCG	TTACAATCTAACGCATC	GCCAAT	GTAAATC	CGGCCCGCCTATGGCGGGCC	ATCCTGACAGTTGTCACGCTGATTGGTGTCGTTACAATCTAACGCATCGCCAATGTAAATCCGGCCCGCCTATGGCGGGCC
122	+	468.779	-1.47441	-0.870885	-0.107461	0.429718	-0.171094	-0.0924	0.182967	0.113099	ATCCTGACAGTTGTCACGCTGATT	GTGTCG	TTACAATCTAACGCATC	GCCAAT	GTAAATCC	GGCCCGCCTATGGCGGGCCG	ATCCTGACAGTTGTCACGCTGATTGGTGTCGTTACAATCTAACGCATCGCCAATGTAAATCCGGCCCGCCTATGGCGGGCCG
123	+	490.976	-1.50269	-0.870885	-0.107461	0.429718	-0.171094	-0.0924	0.182967	0.0848239	ATCCTGACAGTTGTCACGCTGATT	GTGTCG	TTACAATCTAACGCATC	GCCAAT	GTAAATCCG	GCCCGCCTATGGCGGGCCGT	ATCCTGACAGTTGTCACGCTGATTGGTGTCGTTACAATCTAACGCATCGCCAATGTAAATCCGGCCCGCCTATGGCGGGCCGT
124	+	468.779	-1.47441	-0.870885	-0.107461	0.429718	-0.171094	-0.0924	0.182967	0.113099	ATCCTGACAGTTGTCACGCTGATT	GTGTCG	TTACAATCTAACGCATC	GCCAAT	GTAAATCCGG	CCCGCCTATGGCGGGCCGTT	ATCCTGACAGTTGTCACGCTGATTGGTGTCGTTACAATCTAACGCATCGCCAATGTAAATCCGGCCCGCCTATGGCGGGCCGTT
125	+	594.591	-1.61971	-0.107412	-0.718643	0.442898	-0.159503	-0.0924	-0.149573	0.123277	GACAGTTGTCACGCTGATTGGTGT	GTTACA	ATCTAACGCATCGCCAA	TGTAAA	TCCGGC	CCGCCTATGGCGGGCCGTTT	GACAGTTGTCACGCTGATTGGTGTCGTTACAATCTAACGCATCGCCAATGTAAATCCGGCCCGCCTATGGCGGGCCGTTT
126	+	1350.73	-2.12119	-1.06076	-0.718643	0.442898	0.0610364	0.1168	-0.108969	0.104805	GACAGTTGTCACGCTGATTGGTGT	GTTACA	ATCTAACGCATCGCCAAT	GTAAAT	CCGGCC	CGCCTATGGCGGGCCGTTTT	GACAGTTGTCACGCTGATTGGTGTCGTTACAATCTAACGCATCGCCAATGTAAATCCGGCCCGCCTATGGCGGGCCGTTTT
127	+	1310.51	-2.10272	-1.06076	-0.718643	0.442898	0.0610364	0.1168	-0.108969	0.123277	GACAGTTGTCACGCTGATTGGTGT	GTTACA	ATCTAACGCATCGCCAAT	GTAAAT	CCGGCCC	GCCTATGGCGGGCCGTTTTG	GACAGTTGTCACGCTGATTGGTGTCGTTACAATCTAACGCATCGCCAATGTAAATCCGGCCCGCCTATGGCGGGCCGTTTTG
128	+	1350.73	-2.12119	-1.06076	-0.718643	0.442898	0.0610364	0.1168	-0.108969	0.104805	GACAGTTGTCACGCTGATTGGTGT	GTTACA	ATCTAACGCATCGCCAAT	GTAAAT	CCGGCCCG	CCTATGGCGGGCCGTTTTGT	GACAGTTGTCACGCTGATTGGTGTCGTTACAATCTAACGCATCGCCAATGTAAATCCGGCCCGCCTATGGCGGGCCGTTTTGT
129	+	1376.8	-2.13288	-1.06076	-0.718643	0.442898	0.0610364	0.1168	-0.108969	0.0931178	GACAGTTGTCACGCTGATTGGTGT	GTTACA	ATCTAACGCATCGCCAAT	GTAAAT	CCGGCCCGC	CTATGGCGGGCCGTTTTGTA	GACAGTTGTCACGCTGATTGGTGTCGTTACAATCTAACGCATCGCCAATGTAAATCCGGCCCGCCTATGGCGGGCCGTTTTGTA
130	+	1479.84	-2.17699	-1.06076	-0.718643	0.442898	0.0610364	0.1168	-0.108969	0.0490094	GACAGTTGTCACGCTGATTGGTGT	GTTACA	ATCTAACGCATCGCCAAT	GTAAAT	CCGGCCCGCC	TATGGCGGGCCGTTTTGTAT	GACAGTTGTCACGCTGATTGGTGTCGTTACAATCTAACGCATCGCCAATGTAAATCCGGCCCGCCTATGGCGGGCCGTTTTGTAT
131	+	512.125	-1.52846	-0.689608	-0.252049	0.491747	-0.171094	-0.0924	0.0660146	0.077284	CAGTTGTCACGCTGATTGGTGTCG	TACAAT	CTAACGCATCGCCAATG	TAAATC	CGGCCCGCCT	ATGGCGGGCCGTTTTGTATG	CAGTTGTCACGCTGATTGGTGTCGTTACAATCTAACGCATCGCCAATGTAAATCCGGCCCGCCTATGGCGGGCCGTTTTGTATG
132	+	209.758	-0.982927	0	-0.191581	0.403646	-0.139301	-0.009	-0.106428	0.0180958	TGTCACGCTGATTGGTGTCGTTAC	ATCTAA	CGCATCGCCAATGTAA	ATCCGG	CCCGCCTA	TGGCGGGCCGTTTTGTATGG	TGTCACGCTGATTGGTGTCGTTACAATCTAACGCATCGCCAATGTAAATCCGGCCCGCCTATGGCGGGCCGTTTTGTATGG
133	+	214.43	-0.996393	0.277095	-0.348326	0.309357	-0.171094	-0.0924	-0.0948519	0.082185	TCACGCTGATTGGTGTCGTTACAA	CTAACG	CATCGCCAATGTAAATC	CGGCCC	GCCTAT	GGCGGGCCGTTTTGTATGGA	TCACGCTGATTGGTGTCGTTACAATCTAACGCATCGCCAATGTAAATCCGGCCCGCCTATGGCGGGCCGTTTTGTATGGA
134	+	245.445	-1.07895	0.277095	-0.348326	0.309357	-0.171094	-0.0924	-0.0948519	-0.000376995	TCACGCTGATTGGTGTCGTTACAA	CTAACG	CATCGCCAATGTAAATC	CGGCCC	GCCTATG	GCGGGCCGTTTTGTATGGAA	TCACGCTGATTGGTGTCGTTACAATCTAACGCATCGCCAATGTAAATCCGGCCCGCCTATGGCGGGCCGTTTTGTATGGAA
135	+	234.638	-1.05143	0.277095	-0.348326	0.309357	-0.171094	-0.0924	-0.0948519	0.0271437	TCACGCTGATTGGTGTCGTTACAA	CTAACG	CATCGCCAATGTAAATC	CGGCCC	GCCTATGG	CGGGCCGTTTTGTATGGAAA	TCACGCTGATTGGTGTCGTTACAATCTAACGCATCGCCAATGTAAATCCGGCCCGCCTATGGCGGGCCGTTTTGTATGGAAA
136	+	252.198	-1.09554	0.277095	-0.348326	0.309357	-0.171094	-0.0924	-0.0948519	-0.0169648	TCACGCTGATTGGTGTCGTTACAA	CTAACG	CATCGCCAATGTAAATC	CGGCCC	GCCTATGGC	GGGCCGTTTTGTATGGAAAC	TCACGCTGATTGGTGTCGTTACAATCTAACGCATCGCCAATGTAAATCCGGCCCGCCTATGGCGGGCCGTTTTGTATGGAAAC
137	+	225.834	-1.02806	0.277095	-0.348326	0.309357	-0.171094	-0.0924	-0.0948519	0.0505174	TCACGCTGATTGGTGTCGTTACAA	CTAACG	CATCGCCAATGTAAATC	CGGCCC	GCCTATGGCG	GGCCGTTTTGTATGGAAACC	TCACGCTGATTGGTGTCGTTACAATCTAACGCATCGCCAATGTAAATCCGGCCCGCCTATGGCGGGCCGTTTTGTATGGAAACC
138	+	116.383	-0.622912	-0.282018	0.134229	0.36264	0.0270969	-0.0924	0.202863	-0.0169648	GCTGATTGGTGTCGTTACAATCTA	CGCATC	GCCAATGTAAATCCGGC	CCGCCT	ATGGCGG	GCCGTTTTGTATGGAAACCA	GCTGATTGGTGTCGTTACAATCTAACGCATCGCCAATGTAAATCCGGCCCGCCTATGGCGGGCCGTTTTGTATGGAAACCA
139	+	474.786	-1.4822	-0.850387	-0.367345	0.295174	0.0248202	0.367	0.0121782	-0.00527793	ATTGGTGTCGTTACAATCTAACGC	TCGCCA	ATGTAAATCCGGCCC	GCCTAT	GGCGGG	CCGTTTTGTATGGAAACCAG	ATTGGTGTCGTTACAATCTAACGCATCGCCAATGTAAATCCGGCCCGCCTATGGCGGGCCGTTTTGTATGGAAACCAG
140	+	497.881	-1.51122	-0.850387	-0.367345	0.295174	0.0248202	0.367	0.0121782	-0.0343066	ATTGGTGTCGTTACAATCTAACGC	TCGCCA	ATGTAAATCCGGCCC	GCCTAT	GGCGGGC	CGTTTTGTATGGAAACCAGA	ATTGGTGTCGTTACAATCTAACGCATCGCCAATGTAAATCCGGCCCGCCTATGGCGGGCCGTTTTGTATGGAAACCAGA
141	+	495.125	-1.50783	-0.850387	-0.367345	0.295174	0.0248202	0.367	0.0121782	-0.0309136	ATTGGTGTCGTTACAATCTAACGC	TCGCCA	ATGTAAATCCGGCCC	GCCTAT	GGCGGGCC	GTTTTGTATGGAAACCAGAC	ATTGGTGTCGTTACAATCTAACGCATCGCCAATGTAAATCCGGCCCGCCTATGGCGGGCCGTTTTGTATGGAAACCAGAC
142	+	464.359	-1.46862	-0.850387	-0.367345	0.295174	0.0248202	0.367	0.0121782	0.00829389	ATTGGTGTCGTTACAATCTAACGC	TCGCCA	ATGTAAATCCGGCCC	GCCTAT	GGCGGGCCG	TTTTGTATGGAAACCAGACC	ATTGGTGTCGTTACAATCTAACGCATCGCCAATGTAAATCCGGCCCGCCTATGGCGGGCCGTTTTGTATGGAAACCAGACC
143	+	464.932	-1.46938	-0.850387	-0.367345	0.295174	0.0248202	0.367	0.0121782	0.0075399	ATTGGTGTCGTTACAATCTAACGC	TCGCCA	ATGTAAATCCGGCCC	GCCTAT	GGCGGGCCGT	TTTGTATGGAAACCAGACCC	ATTGGTGTCGTTACAATCTAACGCATCGCCAATGTAAATCCGGCCCGCCTATGGCGGGCCGTTTTGTATGGAAACCAGACCC
144	+	311.821	-1.22524	-0.546517	-0.367345	0.295174	0.136824	0.1168	0.0804624	0.0177188	ATTGGTGTCGTTACAATCTAACGC	TCGCCA	ATGTAAATCCGGCCCGCC	TATGGC	GGGCCGTT	TTGTATGGAAACCAGACCCT	ATTGGTGTCGTTACAATCTAACGCATCGCCAATGTAAATCCGGCCCGCCTATGGCGGGCCGTTTTGTATGGAAACCAGACCCT

## Sheet: ampC_M1_tx
TSS [Transcriptional Start Site Position (nt)]	strand [Strand Orientation]	Tx_rate [Transcription Initiation Rate (au)]	dG_total [Total Gibbs Free Energy Change (kcal/mol)]	dG_10 [Gibbs Binding Free Energy for -10 Hexamer (kcal/mol)]	dG_35 [Gibbs Binding Free Energy for -35 Hexamer (kcal/mol)]	dG_UP [Gibbs Binding Free Energy for Upstream Element (kcal/mol)]	dG_ext10 [Gibbs Binding Free Energy for Extended -10 Hexamer (kcal/mol)]	dG_spacer [Gibbs Free Energy Penalty for Non-Optimal Spacing (kcal/mol)]	dG_disc [Gibbs Free Energy Penalty for Non-Optimal Discriminator element (kcal/mol)]	dG_ITR [Gibbs Free Energy Change for R-loop Formation at the Initial Transcribed Region (kcal/mol)]	UP [upstream sequence]	hex35 [-35 hexamer sequence]	spacer [spacer sequence]	hex10 [-10 hexamer sequence]	disc [discriminator sequence]	ITR [initial transcribed region sequence]	sequence [promoter sequence]
20	-	187.305	-0.913734	0.312663	-0.18681	0.413671	-0.159503	-0.0924	-0.175138	-0.0678591	ATCAGCGTGTCAACTGTCAGGATA	CAGCCA	GACCGTAGAAAACCCAT	TTGCCC	GCAGGTACG	TGGATTTTCAGATCGTGCAT	ATCAGCGTGTCAACTGTCAGGATAGCAGCCAGACCGTAGAAAACCCATTTGCCCGCAGGTACGTGGATTTTCAGATCGTGCAT
21	-	156.625	-0.804406	0.312663	-0.18681	0.413671	-0.159503	-0.0924	-0.175138	0.0414695	ATCAGCGTGTCAACTGTCAGGATA	CAGCCA	GACCGTAGAAAACCCAT	TTGCCC	GCAGGTAC	GTGGATTTTCAGATCGTGCA	ATCAGCGTGTCAACTGTCAGGATAGCAGCCAGACCGTAGAAAACCCATTTGCCCGCAGGTACGTGGATTTTCAGATCGTGCA
22	-	245.807	-1.07986	0.00386339	-0.443417	0.487621	0.122381	-0.0924	-0.106428	-0.0931178	CCAATCAGCGTGTCAACTGTCAGG	TAGCAG	CCAGACCGTAGAAAACC	CATTTG	CCCGCAGGTA	CGTGGATTTTCAGATCGTGC	CCAATCAGCGTGTCAACTGTCAGGATAGCAGCCAGACCGTAGAAAACCCATTTGCCCGCAGGTACGTGGATTTTCAGATCGTGC
23	-	206.737	-0.974062	-0.0826891	-0.443417	0.487621	0.0610364	-0.009	-0.0948519	0.0655972	CCAATCAGCGTGTCAACTGTCAGG	TAGCAG	CCAGACCGTAGAAAAC	CCATTT	GCCCGCAGGT	ACGTGGATTTTCAGATCGTG	CCAATCAGCGTGTCAACTGTCAGGATAGCAGCCAGACCGTAGAAAACCCATTTGCCCGCAGGTACGTGGATTTTCAGATCGTG
24	-	267.71	-1.13202	-0.0826891	-0.443417	0.487621	0.0610364	-0.009	-0.0948519	-0.0923638	CCAATCAGCGTGTCAACTGTCAGG	TAGCAG	CCAGACCGTAGAAAAC	CCATTT	GCCCGCAGG	TACGTGGATTTTCAGATCGT	CCAATCAGCGTGTCAACTGTCAGGATAGCAGCCAGACCGTAGAAAACCCATTTGCCCGCAGGTACGTGGATTTTCAGATCGT
25	-	290.642	-1.18225	-0.597629	-0.0066658	0.426415	0.0610364	-0.0924	-0.0478279	0.0331756	ACACCAATCAGCGTGTCAACTGTC	GGATAG	CAGCCAGACCGTAGAAA	ACCCAT	TTGCCCGCAG	GTACGTGGATTTTCAGATCG	ACACCAATCAGCGTGTCAACTGTCAGGATAGCAGCCAGACCGTAGAAAACCCATTTGCCCGCAGGTACGTGGATTTTCAGATCG
26	-	314.909	-1.23126	-0.597629	-0.0066658	0.426415	0.0610364	-0.0924	-0.0478279	-0.0158338	ACACCAATCAGCGTGTCAACTGTC	GGATAG	CAGCCAGACCGTAGAAA	ACCCAT	TTGCCCGCA	GGTACGTGGATTTTCAGATC	ACACCAATCAGCGTGTCAACTGTCAGGATAGCAGCCAGACCGTAGAAAACCCATTTGCCCGCAGGTACGTGGATTTTCAGATC
27	-	284.962	-1.17019	-0.597629	-0.0066658	0.426415	0.0610364	-0.0924	-0.0478279	0.0452394	ACACCAATCAGCGTGTCAACTGTC	GGATAG	CAGCCAGACCGTAGAAA	ACCCAT	TTGCCCGC	AGGTACGTGGATTTTCAGAT	ACACCAATCAGCGTGTCAACTGTCAGGATAGCAGCCAGACCGTAGAAAACCCATTTGCCCGCAGGTACGTGGATTTTCAGAT
28	-	310.09	-1.22184	-0.597629	-0.0066658	0.426415	0.0610364	-0.0924	-0.0478279	-0.00640892	ACACCAATCAGCGTGTCAACTGTC	GGATAG	CAGCCAGACCGTAGAAA	ACCCAT	TTGCCCG	CAGGTACGTGGATTTTCAGA	ACACCAATCAGCGTGTCAACTGTCAGGATAGCAGCCAGACCGTAGAAAACCCATTTGCCCGCAGGTACGTGGATTTTCAGA
29	-	263.652	-1.12269	-0.597629	-0.0066658	0.426415	0.0610364	-0.0924	-0.0478279	0.0927408	ACACCAATCAGCGTGTCAACTGTC	GGATAG	CAGCCAGACCGTAGAAA	ACCCAT	TTGCCC	GCAGGTACGTGGATTTTCAG	ACACCAATCAGCGTGTCAACTGTCAGGATAGCAGCCAGACCGTAGAAAACCCATTTGCCCGCAGGTACGTGGATTTTCAG
30	-	192.675	-0.931012	-0.140426	-0.329517	0.409026	0.0718602	0.1168	-0.106428	0.00603192	GTAACGACACCAATCAGCGTGTCA	CTGTCA	GGATAGCAGCCAGACCGT	AGAAAA	CCCATTTGCC	CGCAGGTACGTGGATTTTCA	GTAACGACACCAATCAGCGTGTCAACTGTCAGGATAGCAGCCAGACCGTAGAAAACCCATTTGCCCGCAGGTACGTGGATTTTCA
31	-	638.03	-1.66281	-0.719537	-0.329517	0.409026	0.0248202	-0.0924	-0.114464	0.117623	GTAACGACACCAATCAGCGTGTCA	CTGTCA	GGATAGCAGCCAGACCG	TAGAAA	ACCCATTTGC	CCGCAGGTACGTGGATTTTC	GTAACGACACCAATCAGCGTGTCAACTGTCAGGATAGCAGCCAGACCGTAGAAAACCCATTTGCCCGCAGGTACGTGGATTTTC
32	-	734.379	-1.74876	-0.719537	-0.329517	0.409026	0.0248202	-0.0924	-0.114464	0.0316676	GTAACGACACCAATCAGCGTGTCA	CTGTCA	GGATAGCAGCCAGACCG	TAGAAA	ACCCATTTG	CCCGCAGGTACGTGGATTTT	GTAACGACACCAATCAGCGTGTCAACTGTCAGGATAGCAGCCAGACCGTAGAAAACCCATTTGCCCGCAGGTACGTGGATTTT
33	-	679.463	-1.70126	-0.719537	-0.329517	0.409026	0.0248202	-0.0924	-0.114464	0.079169	GTAACGACACCAATCAGCGTGTCA	CTGTCA	GGATAGCAGCCAGACCG	TAGAAA	ACCCATTT	GCCCGCAGGTACGTGGATTT	GTAACGACACCAATCAGCGTGTCAACTGTCAGGATAGCAGCCAGACCGTAGAAAACCCATTTGCCCGCAGGTACGTGGATTT
34	-	734.379	-1.74876	-0.719537	-0.329517	0.409026	0.0248202	-0.0924	-0.114464	0.0316676	GTAACGACACCAATCAGCGTGTCA	CTGTCA	GGATAGCAGCCAGACCG	TAGAAA	ACCCATT	TGCCCGCAGGTACGTGGATT	GTAACGACACCAATCAGCGTGTCAACTGTCAGGATAGCAGCCAGACCGTAGAAAACCCATTTGCCCGCAGGTACGTGGATT
35	-	699.019	-1.7186	-0.719537	-0.329517	0.409026	0.0248202	-0.0924	-0.114464	0.0618272	GTAACGACACCAATCAGCGTGTCA	CTGTCA	GGATAGCAGCCAGACCG	TAGAAA	ACCCAT	TTGCCCGCAGGTACGTGGAT	GTAACGACACCAATCAGCGTGTCAACTGTCAGGATAGCAGCCAGACCGTAGAAAACCCATTTGCCCGCAGGTACGTGGAT
36	-	198.768	-0.950037	-0.229982	-0.310689	0.390175	0.0248202	-0.009	0.12377	0.0192268	GATTGTAACGACACCAATCAGCGT	TCAACT	GTCAGGATAGCAGCCA	GACCGT	AGAAAACCCA	TTTGCCCGCAGGTACGTGGA	GATTGTAACGACACCAATCAGCGTGTCAACTGTCAGGATAGCAGCCAGACCGTAGAAAACCCATTTGCCCGCAGGTACGTGGA
37	-	192.85	-0.931564	-0.229982	-0.310689	0.390175	0.0248202	-0.009	0.12377	0.0376995	GATTGTAACGACACCAATCAGCGT	TCAACT	GTCAGGATAGCAGCCA	GACCGT	AGAAAACCC	ATTTGCCCGCAGGTACGTGG	GATTGTAACGACACCAATCAGCGTGTCAACTGTCAGGATAGCAGCCAGACCGTAGAAAACCCATTTGCCCGCAGGTACGTGG
38	-	205.881	-0.971526	-0.229982	-0.310689	0.390175	0.0248202	-0.009	0.12377	-0.00226197	GATTGTAACGACACCAATCAGCGT	TCAACT	GTCAGGATAGCAGCCA	GACCGT	AGAAAACC	CATTTGCCCGCAGGTACGTG	GATTGTAACGACACCAATCAGCGTGTCAACTGTCAGGATAGCAGCCAGACCGTAGAAAACCCATTTGCCCGCAGGTACGTG
39	-	181.09	-0.893111	-0.229982	-0.310689	0.390175	0.0248202	-0.009	0.12377	0.076153	GATTGTAACGACACCAATCAGCGT	TCAACT	GTCAGGATAGCAGCCA	GACCGT	AGAAAAC	CCATTTGCCCGCAGGTACGT	GATTGTAACGACACCAATCAGCGTGTCAACTGTCAGGATAGCAGCCAGACCGTAGAAAACCCATTTGCCCGCAGGTACGT
40	-	216.295	-1.00169	-0.229982	-0.310689	0.390175	0.0248202	-0.009	0.12377	-0.0324216	GATTGTAACGACACCAATCAGCGT	TCAACT	GTCAGGATAGCAGCCA	GACCGT	AGAAAA	CCCATTTGCCCGCAGGTACG	GATTGTAACGACACCAATCAGCGTGTCAACTGTCAGGATAGCAGCCAGACCGTAGAAAACCCATTTGCCCGCAGGTACG
41	-	111.14	-0.594738	0.123834	-0.321054	0.445019	-0.0561766	-0.0924	0.182967	0.081431	TTAGATTGTAACGACACCAATCAG	GTGTCA	ACTGTCAGGATAGCAGC	CAGACC	GTAGAAA	ACCCATTTGCCCGCAGGTAC	TTAGATTGTAACGACACCAATCAGCGTGTCAACTGTCAGGATAGCAGCCAGACCGTAGAAAACCCATTTGCCCGCAGGTAC
42	-	129.431	-0.687856	0.123834	-0.321054	0.445019	-0.0561766	-0.0924	0.182967	-0.0116869	TTAGATTGTAACGACACCAATCAG	GTGTCA	ACTGTCAGGATAGCAGC	CAGACC	GTAGAA	AACCCATTTGCCCGCAGGTA	TTAGATTGTAACGACACCAATCAGCGTGTCAACTGTCAGGATAGCAGCCAGACCGTAGAAAACCCATTTGCCCGCAGGTA
43	-	94.6375	-0.496502	0.120347	-0.129141	0.471106	0.136824	-0.0924	-0.108969	0.0640892	CGTTAGATTGTAACGACACCAATC	GCGTGT	CAACTGTCAGGATAGCA	GCCAGA	CCGTAGA	AAACCCATTTGCCCGCAGGT	CGTTAGATTGTAACGACACCAATCAGCGTGTCAACTGTCAGGATAGCAGCCAGACCGTAGAAAACCCATTTGCCCGCAGGT
44	-	104.068	-0.554559	0.120347	-0.129141	0.471106	0.136824	-0.0924	-0.108969	0.00603192	CGTTAGATTGTAACGACACCAATC	GCGTGT	CAACTGTCAGGATAGCA	GCCAGA	CCGTAG	AAAACCCATTTGCCCGCAGG	CGTTAGATTGTAACGACACCAATCAGCGTGTCAACTGTCAGGATAGCAGCCAGACCGTAGAAAACCCATTTGCCCGCAGG
45	-	259.229	-1.11235	-0.286376	-0.0524567	0.282721	0.0270969	-0.0924	-0.0710272	0.0384535	CGATGCGTTAGATTGTAACGACAC	AATCAG	CGTGTCAACTGTCAGGA	TAGCAG	CCAGACCGTA	GAAAACCCATTTGCCCGCAG	CGATGCGTTAGATTGTAACGACACCAATCAGCGTGTCAACTGTCAGGATAGCAGCCAGACCGTAGAAAACCCATTTGCCCGCAG
46	-	276.063	-1.1508	-0.286376	-0.0524567	0.282721	0.0270969	-0.0924	-0.0710272	6.69678e-17	CGATGCGTTAGATTGTAACGACAC	AATCAG	CGTGTCAACTGTCAGGA	TAGCAG	CCAGACCGT	AGAAAACCCATTTGCCCGCA	CGATGCGTTAGATTGTAACGACACCAATCAGCGTGTCAACTGTCAGGATAGCAGCCAGACCGTAGAAAACCCATTTGCCCGCA
47	-	266.361	-1.12894	-0.286376	-0.0524567	0.282721	0.0270969	-0.0924	-0.0710272	0.0218657	CGATGCGTTAGATTGTAACGACAC	AATCAG	CGTGTCAACTGTCAGGA	TAGCAG	CCAGACCG	TAGAAAACCCATTTGCCCGC	CGATGCGTTAGATTGTAACGACACCAATCAGCGTGTCAACTGTCAGGATAGCAGCCAGACCGTAGAAAACCCATTTGCCCGC
48	-	284.535	-1.16927	-0.286376	-0.0524567	0.282721	0.0270969	-0.0924	-0.0710272	-0.0184728	CGATGCGTTAGATTGTAACGACAC	AATCAG	CGTGTCAACTGTCAGGA	TAGCAG	CCAGACC	GTAGAAAACCCATTTGCCCG	CGATGCGTTAGATTGTAACGACACCAATCAGCGTGTCAACTGTCAGGATAGCAGCCAGACCGTAGAAAACCCATTTGCCCG
49	-	372.421	-1.33378	-0.281578	-0.283644	0.419281	-0.0796496	-0.009	-0.175138	0.0343066	TGGCGATGCGTTAGATTGTAACGA	ACCAAT	CAGCGTGTCAACTGTC	AGGATA	GCAGCCAGAC	CGTAGAAAACCCATTTGCCC	TGGCGATGCGTTAGATTGTAACGACACCAATCAGCGTGTCAACTGTCAGGATAGCAGCCAGACCGTAGAAAACCCATTTGCCC
50	-	370.588	-1.33076	-0.281578	-0.283644	0.419281	-0.0796496	-0.009	-0.175138	0.0373225	TGGCGATGCGTTAGATTGTAACGA	ACCAAT	CAGCGTGTCAACTGTC	AGGATA	GCAGCCAGA	CCGTAGAAAACCCATTTGCC	TGGCGATGCGTTAGATTGTAACGACACCAATCAGCGTGTCAACTGTCAGGATAGCAGCCAGACCGTAGAAAACCCATTTGCC
51	-	358.005	-1.30965	-0.281578	-0.283644	0.419281	-0.0796496	-0.009	-0.175138	0.0584343	TGGCGATGCGTTAGATTGTAACGA	ACCAAT	CAGCGTGTCAACTGTC	AGGATA	GCAGCCAG	ACCGTAGAAAACCCATTTGC	TGGCGATGCGTTAGATTGTAACGACACCAATCAGCGTGTCAACTGTCAGGATAGCAGCCAGACCGTAGAAAACCCATTTGC
52	-	358.226	-1.31003	-0.281578	-0.283644	0.419281	-0.0796496	-0.009	-0.175138	0.0580573	TGGCGATGCGTTAGATTGTAACGA	ACCAAT	CAGCGTGTCAACTGTC	AGGATA	GCAGCCA	GACCGTAGAAAACCCATTTG	TGGCGATGCGTTAGATTGTAACGACACCAATCAGCGTGTCAACTGTCAGGATAGCAGCCAGACCGTAGAAAACCCATTTG
53	-	361.556	-1.31569	-0.281578	-0.283644	0.419281	-0.0796496	-0.009	-0.175138	0.0524023	TGGCGATGCGTTAGATTGTAACGA	ACCAAT	CAGCGTGTCAACTGTC	AGGATA	GCAGCC	AGACCGTAGAAAACCCATTT	TGGCGATGCGTTAGATTGTAACGACACCAATCAGCGTGTCAACTGTCAGGATAGCAGCCAGACCGTAGAAAACCCATTT
54	-	282.794	-1.16552	-0.453032	-0.0731284	0.364832	-0.214403	-0.009	0.16588	0.0116869	TTGGCGATGCGTTAGATTGTAACG	CACCAA	TCAGCGTGTCAACTGT	CAGGAT	AGCAGC	CAGACCGTAGAAAACCCATT	TTGGCGATGCGTTAGATTGTAACGACACCAATCAGCGTGTCAACTGTCAGGATAGCAGCCAGACCGTAGAAAACCCATT
55	-	222.372	-1.01862	-0.117977	-0.517583	0.343165	0.122381	0.1168	-0.0602029	0.0531563	TACATTGGCGATGCGTTAGATTGT	ACGACA	CCAATCAGCGTGTCAACT	GTCAGG	ATAGCAG	CCAGACCGTAGAAAACCCAT	TACATTGGCGATGCGTTAGATTGTAACGACACCAATCAGCGTGTCAACTGTCAGGATAGCAGCCAGACCGTAGAAAACCCAT
56	-	314.693	-1.23084	-0.264005	-0.391605	0.393339	-0.0796496	-0.0924	0.132808	0.0290286	ATTTACATTGGCGATGCGTTAGAT	GTAACG	ACACCAATCAGCGTGTC	AACTGT	CAGGATAGCA	GCCAGACCGTAGAAAACCCA	ATTTACATTGGCGATGCGTTAGATTGTAACGACACCAATCAGCGTGTCAACTGTCAGGATAGCAGCCAGACCGTAGAAAACCCA
57	-	829.605	-1.82328	-0.187851	-1.02004	0.474	-0.214403	0.1168	-0.106186	0.0727601	GGATTTACATTGGCGATGCGTTAG	TTGTAA	CGACACCAATCAGCGTGT	CAACTG	TCAGGATAGC	AGCCAGACCGTAGAAAACCC	GGATTTACATTGGCGATGCGTTAGATTGTAACGACACCAATCAGCGTGTCAACTGTCAGGATAGCAGCCAGACCGTAGAAAACCC
58	+	24.7291	0.323728	0.272668	-0.223502	0.457561	0.191352	0.367	0.184963	0.0320446	ATGCACGATCTGAAAATCCACGTA	CTGCGG	GCAAATGGGTTTTCT	ACGGTC	TGGCTG	CTATCCTGACAGTTGACACG	ATGCACGATCTGAAAATCCACGTACCTGCGGGCAAATGGGTTTTCTACGGTCTGGCTGCTATCCTGACAGTTGACACG
58	-	1436	-2.15861	-0.557628	-1.02004	0.474	-0.0796496	-0.0924	0.0671762	0.00829389	GGATTTACATTGGCGATGCGTTAG	TTGTAA	CGACACCAATCAGCGTG	TCAACT	GTCAGGATAG	CAGCCAGACCGTAGAAAACC	GGATTTACATTGGCGATGCGTTAGATTGTAACGACACCAATCAGCGTGTCAACTGTCAGGATAGCAGCCAGACCGTAGAAAACC
59	+	200.744	-0.956085	-0.389182	-0.223502	0.457561	0.188148	-0.009	0.0121782	-0.0339296	ATGCACGATCTGAAAATCCACGTA	CTGCGG	GCAAATGGGTTTTCTA	CGGTCT	GGCTGC	TATCCTGACAGTTGACACGC	ATGCACGATCTGAAAATCCACGTACCTGCGGGCAAATGGGTTTTCTACGGTCTGGCTGCTATCCTGACAGTTGACACGC
59	-	1256.09	-2.0768	-0.557628	-1.02004	0.474	-0.0796496	-0.0924	0.0671762	0.0901019	GGATTTACATTGGCGATGCGTTAG	TTGTAA	CGACACCAATCAGCGTG	TCAACT	GTCAGGATA	GCAGCCAGACCGTAGAAAAC	GGATTTACATTGGCGATGCGTTAGATTGTAACGACACCAATCAGCGTGTCAACTGTCAGGATAGCAGCCAGACCGTAGAAAAC
60	+	244.11	-1.07562	0.0140255	-0.223502	0.457561	-0.139301	-0.0924	-0.180016	0.0463704	ATGCACGATCTGAAAATCCACGTA	CTGCGG	GCAAATGGGTTTTCTAC	GGTCTG	GCTGCT	ATCCTGACAGTTGACACGCT	ATGCACGATCTGAAAATCCACGTACCTGCGGGCAAATGGGTTTTCTACGGTCTGGCTGCTATCCTGACAGTTGACACGCT
60	-	1436	-2.15861	-0.557628	-1.02004	0.474	-0.0796496	-0.0924	0.0671762	0.00829389	GGATTTACATTGGCGATGCGTTAG	TTGTAA	CGACACCAATCAGCGTG	TCAACT	GTCAGGAT	AGCAGCCAGACCGTAGAAAA	GGATTTACATTGGCGATGCGTTAGATTGTAACGACACCAATCAGCGTGTCAACTGTCAGGATAGCAGCCAGACCGTAGAAAA
61	+	267.61	-1.13179	0.0140255	-0.223502	0.457561	-0.139301	-0.0924	-0.180016	-0.00980188	ATGCACGATCTGAAAATCCACGTA	CTGCGG	GCAAATGGGTTTTCTAC	GGTCTG	GCTGCTA	TCCTGACAGTTGACACGCTG	ATGCACGATCTGAAAATCCACGTACCTGCGGGCAAATGGGTTTTCTACGGTCTGGCTGCTATCCTGACAGTTGACACGCTG
61	-	1256.09	-2.0768	-0.557628	-1.02004	0.474	-0.0796496	-0.0924	0.0671762	0.0901019	GGATTTACATTGGCGATGCGTTAG	TTGTAA	CGACACCAATCAGCGTG	TCAACT	GTCAGGA	TAGCAGCCAGACCGTAGAAA	GGATTTACATTGGCGATGCGTTAGATTGTAACGACACCAATCAGCGTGTCAACTGTCAGGATAGCAGCCAGACCGTAGAAA
62	+	252.846	-1.09711	0.0140255	-0.223502	0.457561	-0.139301	-0.0924	-0.180016	0.0248817	ATGCACGATCTGAAAATCCACGTA	CTGCGG	GCAAATGGGTTTTCTAC	GGTCTG	GCTGCTAT	CCTGACAGTTGACACGCTGA	ATGCACGATCTGAAAATCCACGTACCTGCGGGCAAATGGGTTTTCTACGGTCTGGCTGCTATCCTGACAGTTGACACGCTGA
62	-	1404.47	-2.14503	-0.557628	-1.02004	0.474	-0.0796496	-0.0924	0.0671762	0.0218657	GGATTTACATTGGCGATGCGTTAG	TTGTAA	CGACACCAATCAGCGTG	TCAACT	GTCAGG	ATAGCAGCCAGACCGTAGAA	GGATTTACATTGGCGATGCGTTAGATTGTAACGACACCAATCAGCGTGTCAACTGTCAGGATAGCAGCCAGACCGTAGAA
63	+	317.744	-1.23674	-0.311883	-0.0188902	0.290171	0.0270969	-0.0924	-0.180016	0.0075399	CACGATCTGAAAATCCACGTACCT	CGGGCA	AATGGGTTTTCTACGGT	CTGGCT	GCTATC	CTGACAGTTGACACGCTGAT	CACGATCTGAAAATCCACGTACCTGCGGGCAAATGGGTTTTCTACGGTCTGGCTGCTATCCTGACAGTTGACACGCTGAT
63	-	399.101	-1.37607	-0.0123841	-1.02004	0.474	0.0718602	-0.009	-0.0299655	0.107821	GGATTTACATTGGCGATGCGTTAG	TTGTAA	CGACACCAATCAGCGT	GTCAAC	TGTCAG	GATAGCAGCCAGACCGTAGA	GGATTTACATTGGCGATGCGTTAGATTGTAACGACACCAATCAGCGTGTCAACTGTCAGGATAGCAGCCAGACCGTAGA
64	+	331.559	-1.26275	-0.311883	-0.0188902	0.290171	0.0270969	-0.0924	-0.180016	-0.0184728	CACGATCTGAAAATCCACGTACCT	CGGGCA	AATGGGTTTTCTACGGT	CTGGCT	GCTATCC	TGACAGTTGACACGCTGATT	CACGATCTGAAAATCCACGTACCTGCGGGCAAATGGGTTTTCTACGGTCTGGCTGCTATCCTGACAGTTGACACGCTGATT
64	-	175.29	-0.873218	-0.292827	-0.538504	0.587138	0.191352	-0.009	0.0949575	0.0520253	GGCCGGATTTACATTGGCGATGCG	TAGATT	GTAACGACACCAATCA	GCGTGT	CAACTGTCA	GGATAGCAGCCAGACCGTAG	GGCCGGATTTACATTGGCGATGCGTTAGATTGTAACGACACCAATCAGCGTGTCAACTGTCAGGATAGCAGCCAGACCGTAG
65	+	301.699	-1.20507	-0.311883	-0.0188902	0.290171	0.0270969	-0.0924	-0.180016	0.0392075	CACGATCTGAAAATCCACGTACCT	CGGGCA	AATGGGTTTTCTACGGT	CTGGCT	GCTATCCT	GACAGTTGACACGCTGATTG	CACGATCTGAAAATCCACGTACCTGCGGGCAAATGGGTTTTCTACGGTCTGGCTGCTATCCTGACAGTTGACACGCTGATTG
65	-	161.384	-0.8227	-0.292827	-0.538504	0.587138	0.191352	-0.009	0.0949575	0.102543	GGCCGGATTTACATTGGCGATGCG	TAGATT	GTAACGACACCAATCA	GCGTGT	CAACTGTC	AGGATAGCAGCCAGACCGTA	GGCCGGATTTACATTGGCGATGCGTTAGATTGTAACGACACCAATCAGCGTGTCAACTGTCAGGATAGCAGCCAGACCGTA
66	+	342.578	-1.28273	-0.311883	-0.0188902	0.290171	0.0270969	-0.0924	-0.180016	-0.0384535	CACGATCTGAAAATCCACGTACCT	CGGGCA	AATGGGTTTTCTACGGT	CTGGCT	GCTATCCTG	ACAGTTGACACGCTGATTGG	CACGATCTGAAAATCCACGTACCTGCGGGCAAATGGGTTTTCTACGGTCTGGCTGCTATCCTGACAGTTGACACGCTGATTGG
66	-	181.339	-0.893953	-0.292827	-0.538504	0.587138	0.191352	-0.009	0.0949575	0.0312906	GGCCGGATTTACATTGGCGATGCG	TAGATT	GTAACGACACCAATCA	GCGTGT	CAACTGT	CAGGATAGCAGCCAGACCGT	GGCCGGATTTACATTGGCGATGCGTTAGATTGTAACGACACCAATCAGCGTGTCAACTGTCAGGATAGCAGCCAGACCGT
67	+	298.92	-1.19942	-0.311883	-0.0188902	0.290171	0.0270969	-0.0924	-0.180016	0.0448624	CACGATCTGAAAATCCACGTACCT	CGGGCA	AATGGGTTTTCTACGGT	CTGGCT	GCTATCCTGA	CAGTTGACACGCTGATTGGT	CACGATCTGAAAATCCACGTACCTGCGGGCAAATGGGTTTTCTACGGTCTGGCTGCTATCCTGACAGTTGACACGCTGATTGGT
67	-	164.601	-0.834764	-0.292827	-0.538504	0.587138	0.191352	-0.009	0.0949575	0.0904789	GGCCGGATTTACATTGGCGATGCG	TAGATT	GTAACGACACCAATCA	GCGTGT	CAACTG	TCAGGATAGCAGCCAGACCG	GGCCGGATTTACATTGGCGATGCGTTAGATTGTAACGACACCAATCAGCGTGTCAACTGTCAGGATAGCAGCCAGACCG
68	+	408.497	-1.39029	-0.828567	0.227836	0.368611	0.0270969	-0.009	-0.154571	-0.0633352	CTGAAAATCCACGTACCTGCGGGC	AATGGG	TTTTCTACGGTCTGGC	TGCTAT	CCTGAC	AGTTGACACGCTGATTGGTG	CTGAAAATCCACGTACCTGCGGGCAAATGGGTTTTCTACGGTCTGGCTGCTATCCTGACAGTTGACACGCTGATTGGTG
68	-	160.58	-0.819649	-0.0516054	-0.424836	0.426513	0.122381	-0.0924	0.11945	0.0392075	TAGGCGGGCCGGATTTACATTGGC	ATGCGT	TAGATTGTAACGACACC	AATCAG	CGTGTCAACT	GTCAGGATAGCAGCCAGACC	TAGGCGGGCCGGATTTACATTGGCGATGCGTTAGATTGTAACGACACCAATCAGCGTGTCAACTGTCAGGATAGCAGCCAGACC
69	+	330.395	-1.2606	-0.828567	0.227836	0.368611	0.0270969	-0.009	-0.154571	0.0663512	CTGAAAATCCACGTACCTGCGGGC	AATGGG	TTTTCTACGGTCTGGC	TGCTAT	CCTGACA	GTTGACACGCTGATTGGTGT	CTGAAAATCCACGTACCTGCGGGCAAATGGGTTTTCTACGGTCTGGCTGCTATCCTGACAGTTGACACGCTGATTGGTGT
69	-	243.112	-1.07312	0.120978	-0.424836	0.426513	-0.159503	-0.009	-0.139409	0.0704981	TAGGCGGGCCGGATTTACATTGGC	ATGCGT	TAGATTGTAACGACAC	CAATCA	GCGTGTCAAC	TGTCAGGATAGCAGCCAGAC	TAGGCGGGCCGGATTTACATTGGCGATGCGTTAGATTGTAACGACACCAATCAGCGTGTCAACTGTCAGGATAGCAGCCAGAC
70	+	443.149	-1.44005	-0.828567	0.227836	0.368611	0.0270969	-0.009	-0.154571	-0.113099	CTGAAAATCCACGTACCTGCGGGC	AATGGG	TTTTCTACGGTCTGGC	TGCTAT	CCTGACAG	TTGACACGCTGATTGGTGTC	CTGAAAATCCACGTACCTGCGGGCAAATGGGTTTTCTACGGTCTGGCTGCTATCCTGACAGTTGACACGCTGATTGGTGTC
70	-	269.491	-1.13608	0.120978	-0.424836	0.426513	-0.159503	-0.009	-0.139409	0.0075399	TAGGCGGGCCGGATTTACATTGGC	ATGCGT	TAGATTGTAACGACAC	CAATCA	GCGTGTCAA	CTGTCAGGATAGCAGCCAGA	TAGGCGGGCCGGATTTACATTGGCGATGCGTTAGATTGTAACGACACCAATCAGCGTGTCAACTGTCAGGATAGCAGCCAGA
71	+	1677.36	-2.25356	-1.19266	-0.227814	0.366134	-0.214403	-0.0924	-0.0188818	0.0848239	GAAAATCCACGTACCTGCGGGCAA	TGGGTT	TTCTACGGTCTGGCTGC	TATCCT	GACAGT	TGACACGCTGATTGGTGTCG	GAAAATCCACGTACCTGCGGGCAAATGGGTTTTCTACGGTCTGGCTGCTATCCTGACAGTTGACACGCTGATTGGTGTCG
71	-	252.443	-1.09613	-0.870885	0.0206447	0.485284	0.110996	-0.0924	0.132808	0.075776	CCATAGGCGGGCCGGATTTACATT	GCGATG	CGTTAGATTGTAACGAC	ACCAAT	CAGCGTGTCA	ACTGTCAGGATAGCAGCCAG	CCATAGGCGGGCCGGATTTACATTGGCGATGCGTTAGATTGTAACGACACCAATCAGCGTGTCAACTGTCAGGATAGCAGCCAG
72	+	2014.61	-2.36552	-1.19266	-0.227814	0.366134	-0.214403	-0.0924	-0.0188818	-0.0271437	GAAAATCCACGTACCTGCGGGCAA	TGGGTT	TTCTACGGTCTGGCTGC	TATCCT	GACAGTT	GACACGCTGATTGGTGTCGT	GAAAATCCACGTACCTGCGGGCAAATGGGTTTTCTACGGTCTGGCTGCTATCCTGACAGTTGACACGCTGATTGGTGTCGT
72	-	272.846	-1.14364	-0.870885	0.0206447	0.485284	0.110996	-0.0924	0.132808	0.0282746	CCATAGGCGGGCCGGATTTACATT	GCGATG	CGTTAGATTGTAACGAC	ACCAAT	CAGCGTGTC	AACTGTCAGGATAGCAGCCA	CCATAGGCGGGCCGGATTTACATTGGCGATGCGTTAGATTGTAACGACACCAATCAGCGTGTCAACTGTCAGGATAGCAGCCA
73	+	1728.83	-2.27203	-1.19266	-0.227814	0.366134	-0.214403	-0.0924	-0.0188818	0.0663512	GAAAATCCACGTACCTGCGGGCAA	TGGGTT	TTCTACGGTCTGGCTGC	TATCCT	GACAGTTG	ACACGCTGATTGGTGTCGTT	GAAAATCCACGTACCTGCGGGCAAATGGGTTTTCTACGGTCTGGCTGCTATCCTGACAGTTGACACGCTGATTGGTGTCGTT
73	-	268.67	-1.13421	-0.870885	0.0206447	0.485284	0.110996	-0.0924	0.132808	0.0376995	CCATAGGCGGGCCGGATTTACATT	GCGATG	CGTTAGATTGTAACGAC	ACCAAT	CAGCGTGT	CAACTGTCAGGATAGCAGCC	CCATAGGCGGGCCGGATTTACATTGGCGATGCGTTAGATTGTAACGACACCAATCAGCGTGTCAACTGTCAGGATAGCAGCC
74	+	1996.05	-2.35987	-1.19266	-0.227814	0.366134	-0.214403	-0.0924	-0.0188818	-0.0214887	GAAAATCCACGTACCTGCGGGCAA	TGGGTT	TTCTACGGTCTGGCTGC	TATCCT	GACAGTTGA	CACGCTGATTGGTGTCGTTA	GAAAATCCACGTACCTGCGGGCAAATGGGTTTTCTACGGTCTGGCTGCTATCCTGACAGTTGACACGCTGATTGGTGTCGTTA
74	-	309.123	-1.21993	0.0527806	-0.85436	0.560019	0.0610364	-0.0924	-0.00485752	0.0162108	CCGCCATAGGCGGGCCGGATTTAC	TTGGCG	ATGCGTTAGATTGTAAC	GACACC	AATCAGCGTG	TCAACTGTCAGGATAGCAGC	CCGCCATAGGCGGGCCGGATTTACATTGGCGATGCGTTAGATTGTAACGACACCAATCAGCGTGTCAACTGTCAGGATAGCAGC
75	+	1838.83	-2.30973	-1.19266	-0.227814	0.366134	-0.214403	-0.0924	-0.0188818	0.0286516	GAAAATCCACGTACCTGCGGGCAA	TGGGTT	TTCTACGGTCTGGCTGC	TATCCT	GACAGTTGAC	ACGCTGATTGGTGTCGTTAC	GAAAATCCACGTACCTGCGGGCAAATGGGTTTTCTACGGTCTGGCTGCTATCCTGACAGTTGACACGCTGATTGGTGTCGTTAC
75	-	305.144	-1.21201	0.0527806	-0.85436	0.560019	0.0610364	-0.0924	-0.00485752	0.0241277	CCGCCATAGGCGGGCCGGATTTAC	TTGGCG	ATGCGTTAGATTGTAAC	GACACC	AATCAGCGT	GTCAACTGTCAGGATAGCAG	CCGCCATAGGCGGGCCGGATTTACATTGGCGATGCGTTAGATTGTAACGACACCAATCAGCGTGTCAACTGTCAGGATAGCAG
76	+	396.379	-1.37188	-0.183788	-0.561829	0.426086	-0.171094	-0.0924	0.162714	0.00678591	ATCCACGTACCTGCGGGCAAATGG	TTTTCT	ACGGTCTGGCTGCTATC	CTGACA	GTTGACA	CGCTGATTGGTGTCGTTACA	ATCCACGTACCTGCGGGCAAATGGGTTTTCTACGGTCTGGCTGCTATCCTGACAGTTGACACGCTGATTGGTGTCGTTACA
76	-	306.654	-1.21503	0.0527806	-0.85436	0.560019	0.0610364	-0.0924	-0.00485752	0.0211117	CCGCCATAGGCGGGCCGGATTTAC	TTGGCG	ATGCGTTAGATTGTAAC	GACACC	AATCAGCG	TGTCAACTGTCAGGATAGCA	CCGCCATAGGCGGGCCGGATTTACATTGGCGATGCGTTAGATTGTAACGACACCAATCAGCGTGTCAACTGTCAGGATAGCA
77	+	410.057	-1.39262	-0.183788	-0.561829	0.426086	-0.171094	-0.0924	0.162714	-0.0139488	ATCCACGTACCTGCGGGCAAATGG	TTTTCT	ACGGTCTGGCTGCTATC	CTGACA	GTTGACAC	GCTGATTGGTGTCGTTACAA	ATCCACGTACCTGCGGGCAAATGGGTTTTCTACGGTCTGGCTGCTATCCTGACAGTTGACACGCTGATTGGTGTCGTTACAA
77	-	311.611	-1.22483	0.0527806	-0.85436	0.560019	0.0610364	-0.0924	-0.00485752	0.0113099	CCGCCATAGGCGGGCCGGATTTAC	TTGGCG	ATGCGTTAGATTGTAAC	GACACC	AATCAGC	GTGTCAACTGTCAGGATAGC	CCGCCATAGGCGGGCCGGATTTACATTGGCGATGCGTTAGATTGTAACGACACCAATCAGCGTGTCAACTGTCAGGATAGC
78	+	393.213	-1.36698	-0.183788	-0.561829	0.426086	-0.171094	-0.0924	0.162714	0.0116869	ATCCACGTACCTGCGGGCAAATGG	TTTTCT	ACGGTCTGGCTGCTATC	CTGACA	GTTGACACG	CTGATTGGTGTCGTTACAAT	ATCCACGTACCTGCGGGCAAATGGGTTTTCTACGGTCTGGCTGCTATCCTGACAGTTGACACGCTGATTGGTGTCGTTACAAT
78	-	662.486	-1.6858	-0.706368	-1.09557	0.763651	-0.114388	0.6186	-0.140964	-0.0524023	AACGGCCCGCCATAGGCGGGCCGG	TTTACA	TTGGCGATGCGTTAGATTG	TAACGA	CACCAATCAG	CGTGTCAACTGTCAGGATAG	AACGGCCCGCCATAGGCGGGCCGGATTTACATTGGCGATGCGTTAGATTGTAACGACACCAATCAGCGTGTCAACTGTCAGGATAG
79	+	443.199	-1.44012	-0.183788	-0.561829	0.426086	-0.171094	-0.0924	0.162714	-0.0614502	ATCCACGTACCTGCGGGCAAATGG	TTTTCT	ACGGTCTGGCTGCTATC	CTGACA	GTTGACACGC	TGATTGGTGTCGTTACAATC	ATCCACGTACCTGCGGGCAAATGGGTTTTCTACGGTCTGGCTGCTATCCTGACAGTTGACACGCTGATTGGTGTCGTTACAATC
79	-	599.115	-1.62435	-0.706368	-1.09557	0.763651	-0.114388	0.6186	-0.140964	0.00904789	AACGGCCCGCCATAGGCGGGCCGG	TTTACA	TTGGCGATGCGTTAGATTG	TAACGA	CACCAATCA	GCGTGTCAACTGTCAGGATA	AACGGCCCGCCATAGGCGGGCCGGATTTACATTGGCGATGCGTTAGATTGTAACGACACCAATCAGCGTGTCAACTGTCAGGATA
80	+	293.516	-1.18827	-0.603604	-0.0907232	0.397423	0.0248202	-0.0924	0.107809	0.0267667	CCACGTACCTGCGGGCAAATGGGT	TTCTAC	GGTCTGGCTGCTATCCT	GACAGT	TGACACGCT	GATTGGTGTCGTTACAATCT	CCACGTACCTGCGGGCAAATGGGTTTTCTACGGTCTGGCTGCTATCCTGACAGTTGACACGCTGATTGGTGTCGTTACAATCT
80	-	620.172	-1.64546	-0.706368	-1.09557	0.763651	-0.114388	0.6186	-0.140964	-0.0120638	AACGGCCCGCCATAGGCGGGCCGG	TTTACA	TTGGCGATGCGTTAGATTG	TAACGA	CACCAATC	AGCGTGTCAACTGTCAGGAT	AACGGCCCGCCATAGGCGGGCCGGATTTACATTGGCGATGCGTTAGATTGTAACGACACCAATCAGCGTGTCAACTGTCAGGAT
81	+	328.591	-1.25726	-0.603604	-0.0907232	0.397423	0.0248202	-0.0924	0.107809	-0.0422235	CCACGTACCTGCGGGCAAATGGGT	TTCTAC	GGTCTGGCTGCTATCCT	GACAGT	TGACACGCTG	ATTGGTGTCGTTACAATCTA	CCACGTACCTGCGGGCAAATGGGTTTTCTACGGTCTGGCTGCTATCCTGACAGTTGACACGCTGATTGGTGTCGTTACAATCTA
81	-	627.483	-1.65262	-0.706368	-1.09557	0.763651	-0.114388	0.6186	-0.140964	-0.0192268	AACGGCCCGCCATAGGCGGGCCGG	TTTACA	TTGGCGATGCGTTAGATTG	TAACGA	CACCAAT	CAGCGTGTCAACTGTCAGGA	AACGGCCCGCCATAGGCGGGCCGGATTTACATTGGCGATGCGTTAGATTGTAACGACACCAATCAGCGTGTCAACTGTCAGGA
82	+	245.043	-1.07795	-0.14822	-0.0669268	0.508307	-0.159503	-0.0924	-0.166884	0.00603192	TACCTGCGGGCAAATGGGTTTTCT	CGGTCT	GGCTGCTATCCTGACAG	TTGACA	CGCTGA	TTGGTGTCGTTACAATCTAA	TACCTGCGGGCAAATGGGTTTTCTACGGTCTGGCTGCTATCCTGACAGTTGACACGCTGATTGGTGTCGTTACAATCTAA
82	-	599.854	-1.6251	-0.706368	-1.09557	0.763651	-0.114388	0.6186	-0.140964	0.00829389	AACGGCCCGCCATAGGCGGGCCGG	TTTACA	TTGGCGATGCGTTAGATTG	TAACGA	CACCAA	TCAGCGTGTCAACTGTCAGG	AACGGCCCGCCATAGGCGGGCCGGATTTACATTGGCGATGCGTTAGATTGTAACGACACCAATCAGCGTGTCAACTGTCAGG
83	+	265.502	-1.12696	-0.14822	-0.0669268	0.508307	-0.159503	-0.0924	-0.166884	-0.0429775	TACCTGCGGGCAAATGGGTTTTCT	CGGTCT	GGCTGCTATCCTGACAG	TTGACA	CGCTGAT	TGGTGTCGTTACAATCTAAC	TACCTGCGGGCAAATGGGTTTTCTACGGTCTGGCTGCTATCCTGACAGTTGACACGCTGATTGGTGTCGTTACAATCTAAC
83	-	427.533	-1.41813	0.0994182	-1.09557	0.763651	-0.0561766	-0.009	-0.137966	-0.0241277	AACGGCCCGCCATAGGCGGGCCGG	TTTACA	TTGGCGATGCGTTAGA	TTGTAA	CGACACCA	ATCAGCGTGTCAACTGTCAG	AACGGCCCGCCATAGGCGGGCCGGATTTACATTGGCGATGCGTTAGATTGTAACGACACCAATCAGCGTGTCAACTGTCAG
84	+	232.957	-1.04704	-0.14822	-0.0669268	0.508307	-0.159503	-0.0924	-0.166884	0.0369455	TACCTGCGGGCAAATGGGTTTTCT	CGGTCT	GGCTGCTATCCTGACAG	TTGACA	CGCTGATT	GGTGTCGTTACAATCTAACG	TACCTGCGGGCAAATGGGTTTTCTACGGTCTGGCTGCTATCCTGACAGTTGACACGCTGATTGGTGTCGTTACAATCTAACG
84	-	396.051	-1.37138	0.0994182	-1.09557	0.763651	-0.0561766	-0.009	-0.137966	0.0226197	AACGGCCCGCCATAGGCGGGCCGG	TTTACA	TTGGCGATGCGTTAGA	TTGTAA	CGACACC	AATCAGCGTGTCAACTGTCA	AACGGCCCGCCATAGGCGGGCCGGATTTACATTGGCGATGCGTTAGATTGTAACGACACCAATCAGCGTGTCAACTGTCA
85	+	264.685	-1.12508	-0.14822	-0.0669268	0.508307	-0.159503	-0.0924	-0.166884	-0.0410925	TACCTGCGGGCAAATGGGTTTTCT	CGGTCT	GGCTGCTATCCTGACAG	TTGACA	CGCTGATTG	GTGTCGTTACAATCTAACGC	TACCTGCGGGCAAATGGGTTTTCTACGGTCTGGCTGCTATCCTGACAGTTGACACGCTGATTGGTGTCGTTACAATCTAACGC
85	-	460.665	-1.46374	0.0994182	-1.09557	0.763651	-0.0561766	-0.009	-0.137966	-0.0697441	AACGGCCCGCCATAGGCGGGCCGG	TTTACA	TTGGCGATGCGTTAGA	TTGTAA	CGACAC	CAATCAGCGTGTCAACTGTC	AACGGCCCGCCATAGGCGGGCCGGATTTACATTGGCGATGCGTTAGATTGTAACGACACCAATCAGCGTGTCAACTGTC
86	+	426.786	-1.41706	-0.339818	-0.310872	0.381782	-0.214403	-0.009	0.0667882	-0.0331756	GCGGGCAAATGGGTTTTCTACGGT	TGGCTG	CTATCCTGACAGTTGA	CACGCT	GATTGG	TGTCGTTACAATCTAACGCA	GCGGGCAAATGGGTTTTCTACGGTCTGGCTGCTATCCTGACAGTTGACACGCTGATTGGTGTCGTTACAATCTAACGCA
86	-	349.173	-1.29439	-1.16308	0.0488912	0.567477	0.0718602	-0.0924	0.182967	0.0482554	TACAAAACGGCCCGCCATAGGCGG	CCGGAT	TTACATTGGCGATGCGT	TAGATT	GTAACGACA	CCAATCAGCGTGTCAACTGT	TACAAAACGGCCCGCCATAGGCGGGCCGGATTTACATTGGCGATGCGTTAGATTGTAACGACACCAATCAGCGTGTCAACTGT
87	+	422.855	-1.4114	-0.339818	-0.310872	0.381782	-0.214403	-0.009	0.0667882	-0.0275207	GCGGGCAAATGGGTTTTCTACGGT	TGGCTG	CTATCCTGACAGTTGA	CACGCT	GATTGGT	GTCGTTACAATCTAACGCAT	GCGGGCAAATGGGTTTTCTACGGTCTGGCTGCTATCCTGACAGTTGACACGCTGATTGGTGTCGTTACAATCTAACGCAT
87	-	393.075	-1.36677	-1.16308	0.0488912	0.567477	0.0718602	-0.0924	0.182967	-0.0241277	TACAAAACGGCCCGCCATAGGCGG	CCGGAT	TTACATTGGCGATGCGT	TAGATT	GTAACGAC	ACCAATCAGCGTGTCAACTG	TACAAAACGGCCCGCCATAGGCGGGCCGGATTTACATTGGCGATGCGTTAGATTGTAACGACACCAATCAGCGTGTCAACTG
88	+	430.753	-1.42271	-0.339818	-0.310872	0.381782	-0.214403	-0.009	0.0667882	-0.0388305	GCGGGCAAATGGGTTTTCTACGGT	TGGCTG	CTATCCTGACAGTTGA	CACGCT	GATTGGTG	TCGTTACAATCTAACGCATC	GCGGGCAAATGGGTTTTCTACGGTCTGGCTGCTATCCTGACAGTTGACACGCTGATTGGTGTCGTTACAATCTAACGCATC
88	-	365.706	-1.32266	-1.16308	0.0488912	0.567477	0.0718602	-0.0924	0.182967	0.0199807	TACAAAACGGCCCGCCATAGGCGG	CCGGAT	TTACATTGGCGATGCGT	TAGATT	GTAACGA	CACCAATCAGCGTGTCAACT	TACAAAACGGCCCGCCATAGGCGGGCCGGATTTACATTGGCGATGCGTTAGATTGTAACGACACCAATCAGCGTGTCAACT
89	+	397.56	-1.3737	-0.339818	-0.310872	0.381782	-0.214403	-0.009	0.0667882	0.0101789	GCGGGCAAATGGGTTTTCTACGGT	TGGCTG	CTATCCTGACAGTTGA	CACGCT	GATTGGTGT	CGTTACAATCTAACGCATCG	GCGGGCAAATGGGTTTTCTACGGTCTGGCTGCTATCCTGACAGTTGACACGCTGATTGGTGTCGTTACAATCTAACGCATCG
89	-	369.561	-1.32907	-1.16308	0.0488912	0.567477	0.0718602	-0.0924	0.182967	0.0135718	TACAAAACGGCCCGCCATAGGCGG	CCGGAT	TTACATTGGCGATGCGT	TAGATT	GTAACG	ACACCAATCAGCGTGTCAAC	TACAAAACGGCCCGCCATAGGCGGGCCGGATTTACATTGGCGATGCGTTAGATTGTAACGACACCAATCAGCGTGTCAAC
90	+	460.79	-1.46391	-0.583967	-0.380498	0.502443	0.122381	-0.0924	-0.00942011	-0.0640892	GGCAAATGGGTTTTCTACGGTCTG	CTGCTA	TCCTGACAGTTGACACG	CTGATT	GGTGTC	GTTACAATCTAACGCATCGC	GGCAAATGGGTTTTCTACGGTCTGGCTGCTATCCTGACAGTTGACACGCTGATTGGTGTCGTTACAATCTAACGCATCGC
90	-	189.527	-0.920941	-0.691136	0.0488912	0.567477	0.136824	-0.009	-0.0299655	0.0143258	TACAAAACGGCCCGCCATAGGCGG	CCGGAT	TTACATTGGCGATGCG	TTAGAT	TGTAAC	GACACCAATCAGCGTGTCAA	TACAAAACGGCCCGCCATAGGCGGGCCGGATTTACATTGGCGATGCGTTAGATTGTAACGACACCAATCAGCGTGTCAA
91	+	385.314	-1.35458	-0.583967	-0.380498	0.502443	0.122381	-0.0924	-0.00942011	0.0452394	GGCAAATGGGTTTTCTACGGTCTG	CTGCTA	TCCTGACAGTTGACACG	CTGATT	GGTGTCG	TTACAATCTAACGCATCGCC	GGCAAATGGGTTTTCTACGGTCTGGCTGCTATCCTGACAGTTGACACGCTGATTGGTGTCGTTACAATCTAACGCATCGCC
91	-	63.5009	-0.252647	-0.229579	0.139949	0.532862	0.136824	0.1168	0.000184861	0.00867089	GTTTCCATACAAAACGGCCCGCCA	AGGCGG	GCCGGATTTACATTGGCG	ATGCGT	TAGATTGTAA	CGACACCAATCAGCGTGTCA	GTTTCCATACAAAACGGCCCGCCATAGGCGGGCCGGATTTACATTGGCGATGCGTTAGATTGTAACGACACCAATCAGCGTGTCA
92	+	466.798	-1.47183	-0.583967	-0.380498	0.502443	0.122381	-0.0924	-0.00942011	-0.0720061	GGCAAATGGGTTTTCTACGGTCTG	CTGCTA	TCCTGACAGTTGACACG	CTGATT	GGTGTCGT	TACAATCTAACGCATCGCCA	GGCAAATGGGTTTTCTACGGTCTGGCTGCTATCCTGACAGTTGACACGCTGATTGGTGTCGTTACAATCTAACGCATCGCCA
92	-	87.7766	-0.450506	-0.0199974	-0.3942	0.628813	0.0270969	0.1168	0.0924138	0.0569263	GGTTTCCATACAAAACGGCCCGCC	TAGGCG	GGCCGGATTTACATTGGC	GATGCG	TTAGATTGTA	ACGACACCAATCAGCGTGTC	GGTTTCCATACAAAACGGCCCGCCATAGGCGGGCCGGATTTACATTGGCGATGCGTTAGATTGTAACGACACCAATCAGCGTGTC
93	+	366.309	-1.32367	-0.583967	-0.380498	0.502443	0.122381	-0.0924	-0.00942011	0.076153	GGCAAATGGGTTTTCTACGGTCTG	CTGCTA	TCCTGACAGTTGACACG	CTGATT	GGTGTCGTT	ACAATCTAACGCATCGCCAA	GGCAAATGGGTTTTCTACGGTCTGGCTGCTATCCTGACAGTTGACACGCTGATTGGTGTCGTTACAATCTAACGCATCGCCAA
93	-	97.7219	-0.516103	-0.0199974	-0.3942	0.628813	0.0270969	0.1168	0.0924138	-0.00867089	GGTTTCCATACAAAACGGCCCGCC	TAGGCG	GGCCGGATTTACATTGGC	GATGCG	TTAGATTGT	AACGACACCAATCAGCGTGT	GGTTTCCATACAAAACGGCCCGCCATAGGCGGGCCGGATTTACATTGGCGATGCGTTAGATTGTAACGACACCAATCAGCGTGT
94	+	461.644	-1.46504	-0.583967	-0.380498	0.502443	0.122381	-0.0924	-0.00942011	-0.0652202	GGCAAATGGGTTTTCTACGGTCTG	CTGCTA	TCCTGACAGTTGACACG	CTGATT	GGTGTCGTTA	CAATCTAACGCATCGCCAAT	GGCAAATGGGTTTTCTACGGTCTGGCTGCTATCCTGACAGTTGACACGCTGATTGGTGTCGTTACAATCTAACGCATCGCCAAT
94	-	132.184	-0.700715	-0.0111087	-0.3942	0.628813	-0.114388	-0.009	0.11945	0.0380765	GGTTTCCATACAAAACGGCCCGCC	TAGGCG	GGCCGGATTTACATTG	GCGATG	CGTTAGATTG	TAACGACACCAATCAGCGTG	GGTTTCCATACAAAACGGCCCGCCATAGGCGGGCCGGATTTACATTGGCGATGCGTTAGATTGTAACGACACCAATCAGCGTG
95	+	174.799	-0.871502	-0.29692	-0.464179	0.568079	0.188148	-0.009	0.0671762	0.0335526	AATGGGTTTTCTACGGTCTGGCTG	TATCCT	GACAGTTGACACGCTG	ATTGGT	GTCGTTAC	AATCTAACGCATCGCCAATG	AATGGGTTTTCTACGGTCTGGCTGCTATCCTGACAGTTGACACGCTGATTGGTGTCGTTACAATCTAACGCATCGCCAATG
95	-	295.162	-1.19168	-0.523682	-0.3942	0.628813	-0.171094	0.367	-0.139409	-0.00075399	GGTTTCCATACAAAACGGCCCGCC	TAGGCG	GGCCGGATTTACATT	GGCGAT	GCGTTAGATT	GTAACGACACCAATCAGCGT	GGTTTCCATACAAAACGGCCCGCCATAGGCGGGCCGGATTTACATTGGCGATGCGTTAGATTGTAACGACACCAATCAGCGT
96	+	193.05	-0.932198	-0.29692	-0.464179	0.568079	0.188148	-0.009	0.0671762	-0.0271437	AATGGGTTTTCTACGGTCTGGCTG	TATCCT	GACAGTTGACACGCTG	ATTGGT	GTCGTTACA	ATCTAACGCATCGCCAATGT	AATGGGTTTTCTACGGTCTGGCTGCTATCCTGACAGTTGACACGCTGATTGGTGTCGTTACAATCTAACGCATCGCCAATGT
96	-	277.848	-1.15474	-0.523682	-0.3942	0.628813	-0.171094	0.367	-0.139409	0.0361915	GGTTTCCATACAAAACGGCCCGCC	TAGGCG	GGCCGGATTTACATT	GGCGAT	GCGTTAGAT	TGTAACGACACCAATCAGCG	GGTTTCCATACAAAACGGCCCGCCATAGGCGGGCCGGATTTACATTGGCGATGCGTTAGATTGTAACGACACCAATCAGCG
97	+	242.454	-1.07146	0.258531	-0.872395	0.472547	-0.114388	-0.009	0.0924138	0.0591882	GGTTTTCTACGGTCTGGCTGCTAT	CTGACA	GTTGACACGCTGATTG	GTGTCG	TTACAA	TCTAACGCATCGCCAATGTA	GGTTTTCTACGGTCTGGCTGCTATCCTGACAGTTGACACGCTGATTGGTGTCGTTACAATCTAACGCATCGCCAATGTA
97	-	310.476	-1.2226	-0.523682	-0.3942	0.628813	-0.171094	0.367	-0.139409	-0.0316676	GGTTTCCATACAAAACGGCCCGCC	TAGGCG	GGCCGGATTTACATT	GGCGAT	GCGTTAGA	TTGTAACGACACCAATCAGC	GGTTTCCATACAAAACGGCCCGCCATAGGCGGGCCGGATTTACATTGGCGATGCGTTAGATTGTAACGACACCAATCAGC
98	+	886.369	-1.86373	-0.196566	-0.872395	0.472547	-0.214403	-0.0924	0.0464787	-0.0486324	GGTTTTCTACGGTCTGGCTGCTAT	CTGACA	GTTGACACGCTGATTGG	TGTCGT	TACAAT	CTAACGCATCGCCAATGTAA	GGTTTTCTACGGTCTGGCTGCTATCCTGACAGTTGACACGCTGATTGGTGTCGTTACAATCTAACGCATCGCCAATGTAA
98	-	277.505	-1.15399	-0.523682	-0.3942	0.628813	-0.171094	0.367	-0.139409	0.0369455	GGTTTCCATACAAAACGGCCCGCC	TAGGCG	GGCCGGATTTACATT	GGCGAT	GCGTTAG	ATTGTAACGACACCAATCAG	GGTTTCCATACAAAACGGCCCGCCATAGGCGGGCCGGATTTACATTGGCGATGCGTTAGATTGTAACGACACCAATCAG
99	+	752.238	-1.76345	-0.196566	-0.872395	0.472547	-0.214403	-0.0924	0.0464787	0.0516483	GGTTTTCTACGGTCTGGCTGCTAT	CTGACA	GTTGACACGCTGATTGG	TGTCGT	TACAATC	TAACGCATCGCCAATGTAAA	GGTTTTCTACGGTCTGGCTGCTATCCTGACAGTTGACACGCTGATTGGTGTCGTTACAATCTAACGCATCGCCAATGTAAA
99	-	359.389	-1.31201	-0.299963	-0.210007	0.512003	-0.114388	-0.0924	-0.137966	-0.0109329	GGGTCTGGTTTCCATACAAAACGG	CCGCCA	TAGGCGGGCCGGATTTA	CATTGG	CGATGCGTTA	GATTGTAACGACACCAATCA	GGGTCTGGTTTCCATACAAAACGGCCCGCCATAGGCGGGCCGGATTTACATTGGCGATGCGTTAGATTGTAACGACACCAATCA
100	+	864.767	-1.84865	-0.196566	-0.872395	0.472547	-0.214403	-0.0924	0.0464787	-0.0335526	GGTTTTCTACGGTCTGGCTGCTAT	CTGACA	GTTGACACGCTGATTGG	TGTCGT	TACAATCT	AACGCATCGCCAATGTAAAT	GGTTTTCTACGGTCTGGCTGCTATCCTGACAGTTGACACGCTGATTGGTGTCGTTACAATCTAACGCATCGCCAATGTAAAT
100	-	335.606	-1.27017	-0.299963	-0.210007	0.512003	-0.114388	-0.0924	-0.137966	0.0309136	GGGTCTGGTTTCCATACAAAACGG	CCGCCA	TAGGCGGGCCGGATTTA	CATTGG	CGATGCGTT	AGATTGTAACGACACCAATC	GGGTCTGGTTTCCATACAAAACGGCCCGCCATAGGCGGGCCGGATTTACATTGGCGATGCGTTAGATTGTAACGACACCAATC
101	+	746.23	-1.75855	-0.196566	-0.872395	0.472547	-0.214403	-0.0924	0.0464787	0.0565493	GGTTTTCTACGGTCTGGCTGCTAT	CTGACA	GTTGACACGCTGATTGG	TGTCGT	TACAATCTA	ACGCATCGCCAATGTAAATC	GGTTTTCTACGGTCTGGCTGCTATCCTGACAGTTGACACGCTGATTGGTGTCGTTACAATCTAACGCATCGCCAATGTAAATC
101	-	751.49	-1.76284	-1.2795	-0.210007	0.512003	-0.171094	0.367	0.0121782	-0.0350606	GGGTCTGGTTTCCATACAAAACGG	CCGCCA	TAGGCGGGCCGGATT	TACATT	GGCGATGCGT	TAGATTGTAACGACACCAAT	GGGTCTGGTTTCCATACAAAACGGCCCGCCATAGGCGGGCCGGATTTACATTGGCGATGCGTTAGATTGTAACGACACCAAT
102	+	883.095	-1.86147	-0.196566	-0.872395	0.472547	-0.214403	-0.0924	0.0464787	-0.0463704	GGTTTTCTACGGTCTGGCTGCTAT	CTGACA	GTTGACACGCTGATTGG	TGTCGT	TACAATCTAA	CGCATCGCCAATGTAAATCC	GGTTTTCTACGGTCTGGCTGCTATCCTGACAGTTGACACGCTGATTGGTGTCGTTACAATCTAACGCATCGCCAATGTAAATCC
102	-	685.077	-1.70629	-1.2795	-0.210007	0.512003	-0.171094	0.367	0.0121782	0.0214887	GGGTCTGGTTTCCATACAAAACGG	CCGCCA	TAGGCGGGCCGGATT	TACATT	GGCGATGCG	TTAGATTGTAACGACACCAA	GGGTCTGGTTTCCATACAAAACGGCCCGCCATAGGCGGGCCGGATTTACATTGGCGATGCGTTAGATTGTAACGACACCAA
103	+	407.98	-1.38952	-0.231944	-0.872395	0.472547	0.0270969	0.1168	0.0243159	0.0324216	GGTTTTCTACGGTCTGGCTGCTAT	CTGACA	GTTGACACGCTGATTGGT	GTCGTT	ACAATCTAAC	GCATCGCCAATGTAAATCCG	GGTTTTCTACGGTCTGGCTGCTATCCTGACAGTTGACACGCTGATTGGTGTCGTTACAATCTAACGCATCGCCAATGTAAATCCG
103	-	799.305	-1.80054	-1.2795	-0.210007	0.512003	-0.171094	0.367	0.0121782	-0.0727601	GGGTCTGGTTTCCATACAAAACGG	CCGCCA	TAGGCGGGCCGGATT	TACATT	GGCGATGC	GTTAGATTGTAACGACACCA	GGGTCTGGTTTCCATACAAAACGGCCCGCCATAGGCGGGCCGGATTTACATTGGCGATGCGTTAGATTGTAACGACACCA
104	+	14387.3	-3.56703	-1.56642	-1.47722	0.471414	0.0718602	-0.009	-0.0706539	-0.0286516	TACGGTCTGGCTGCTATCCTGACA	TTGACA	CGCTGATTGGTGTCGT	TACAAT	CTAACG	CATCGCCAATGTAAATCCGG	TACGGTCTGGCTGCTATCCTGACAGTTGACACGCTGATTGGTGTCGTTACAATCTAACGCATCGCCAATGTAAATCCGG
104	-	705.229	-1.72401	-1.2795	-0.210007	0.512003	-0.171094	0.367	0.0121782	0.00376995	GGGTCTGGTTTCCATACAAAACGG	CCGCCA	TAGGCGGGCCGGATT	TACATT	GGCGATG	CGTTAGATTGTAACGACACC	GGGTCTGGTTTCCATACAAAACGGCCCGCCATAGGCGGGCCGGATTTACATTGGCGATGCGTTAGATTGTAACGACACC
105	+	13393.8	-3.52329	-1.56642	-1.47722	0.471414	0.0718602	-0.009	-0.0706539	0.0150798	TACGGTCTGGCTGCTATCCTGACA	TTGACA	CGCTGATTGGTGTCGT	TACAAT	CTAACGC	ATCGCCAATGTAAATCCGGC	TACGGTCTGGCTGCTATCCTGACAGTTGACACGCTGATTGGTGTCGTTACAATCTAACGCATCGCCAATGTAAATCCGGC
105	-	754.742	-1.76548	-1.2795	-0.210007	0.512003	-0.171094	0.367	0.0121782	-0.0376995	GGGTCTGGTTTCCATACAAAACGG	CCGCCA	TAGGCGGGCCGGATT	TACATT	GGCGAT	GCGTTAGATTGTAACGACAC	GGGTCTGGTTTCCATACAAAACGGCCCGCCATAGGCGGGCCGGATTTACATTGGCGATGCGTTAGATTGTAACGACAC
106	+	13890.2	-3.54554	-1.56642	-1.47722	0.471414	0.0718602	-0.009	-0.0706539	-0.00716291	TACGGTCTGGCTGCTATCCTGACA	TTGACA	CGCTGATTGGTGTCGT	TACAAT	CTAACGCA	TCGCCAATGTAAATCCGGCC	TACGGTCTGGCTGCTATCCTGACAGTTGACACGCTGATTGGTGTCGTTACAATCTAACGCATCGCCAATGTAAATCCGGCC
106	-	56.5641	-0.181947	-0.765082	0.509176	0.384815	0.110996	0.367	0.184963	-0.0154568	AGGGTCTGGTTTCCATACAAAACG	CCCGCC	ATAGGCGGGCCGGAT	TTACAT	TGGCGA	TGCGTTAGATTGTAACGACA	AGGGTCTGGTTTCCATACAAAACGGCCCGCCATAGGCGGGCCGGATTTACATTGGCGATGCGTTAGATTGTAACGACA
107	+	13245.9	-3.51651	-1.56642	-1.47722	0.471414	0.0718602	-0.009	-0.0706539	0.0218657	TACGGTCTGGCTGCTATCCTGACA	TTGACA	CGCTGATTGGTGTCGT	TACAAT	CTAACGCAT	CGCCAATGTAAATCCGGCCC	TACGGTCTGGCTGCTATCCTGACAGTTGACACGCTGATTGGTGTCGTTACAATCTAACGCATCGCCAATGTAAATCCGGCCC
108	+	13485	-3.52744	-1.56642	-1.47722	0.471414	0.0718602	-0.009	-0.0706539	0.0109329	TACGGTCTGGCTGCTATCCTGACA	TTGACA	CGCTGATTGGTGTCGT	TACAAT	CTAACGCATC	GCCAATGTAAATCCGGCCCG	TACGGTCTGGCTGCTATCCTGACAGTTGACACGCTGATTGGTGTCGTTACAATCTAACGCATCGCCAATGTAAATCCGGCCCG
109	+	2425.55	-2.47898	-0.577033	-1.47722	0.471414	-0.114388	0.1168	0.0379405	0.0218657	TACGGTCTGGCTGCTATCCTGACA	TTGACA	CGCTGATTGGTGTCGTTA	CAATCT	AACGCATCG	CCAATGTAAATCCGGCCCGC	TACGGTCTGGCTGCTATCCTGACAGTTGACACGCTGATTGGTGTCGTTACAATCTAACGCATCGCCAATGTAAATCCGGCCCGC
110	+	2318.75	-2.45146	-0.577033	-1.47722	0.471414	-0.114388	0.1168	0.0379405	0.0493864	TACGGTCTGGCTGCTATCCTGACA	TTGACA	CGCTGATTGGTGTCGTTA	CAATCT	AACGCATCGC	CAATGTAAATCCGGCCCGCC	TACGGTCTGGCTGCTATCCTGACAGTTGACACGCTGATTGGTGTCGTTACAATCTAACGCATCGCCAATGTAAATCCGGCCCGCC
111	+	752.725	-1.76384	-0.272162	-1.47722	0.471414	-0.139301	0.6186	-0.0203892	0.0135718	TACGGTCTGGCTGCTATCCTGACA	TTGACA	CGCTGATTGGTGTCGTTAC	AATCTA	ACGCATCGCC	AATGTAAATCCGGCCCGCCT	TACGGTCTGGCTGCTATCCTGACAGTTGACACGCTGATTGGTGTCGTTACAATCTAACGCATCGCCAATGTAAATCCGGCCCGCCT
112	+	140.065	-0.736111	-0.265067	-0.393841	0.430477	-0.171094	0.367	0.159016	0.0957568	GGCTGCTATCCTGACAGTTGACAC	CTGATT	GGTGTCGTTACAATC	TAACGC	ATCGCCA	ATGTAAATCCGGCCCGCCTA	GGCTGCTATCCTGACAGTTGACACGCTGATTGGTGTCGTTACAATCTAACGCATCGCCAATGTAAATCCGGCCCGCCTA
113	+	531.604	-1.55128	-0.597629	-0.393841	0.430477	0.188148	-0.0924	-0.166884	0.0392075	GGCTGCTATCCTGACAGTTGACAC	CTGATT	GGTGTCGTTACAATCTA	ACGCAT	CGCCAA	TGTAAATCCGGCCCGCCTAT	GGCTGCTATCCTGACAGTTGACACGCTGATTGGTGTCGTTACAATCTAACGCATCGCCAATGTAAATCCGGCCCGCCTAT
114	+	499.495	-1.5132	-0.597629	-0.393841	0.430477	0.188148	-0.0924	-0.166884	0.077284	GGCTGCTATCCTGACAGTTGACAC	CTGATT	GGTGTCGTTACAATCTA	ACGCAT	CGCCAAT	GTAAATCCGGCCCGCCTATG	GGCTGCTATCCTGACAGTTGACACGCTGATTGGTGTCGTTACAATCTAACGCATCGCCAATGTAAATCCGGCCCGCCTATG
115	+	521.536	-1.53959	-0.597629	-0.393841	0.430477	0.188148	-0.0924	-0.166884	0.0508944	GGCTGCTATCCTGACAGTTGACAC	CTGATT	GGTGTCGTTACAATCTA	ACGCAT	CGCCAATG	TAAATCCGGCCCGCCTATGG	GGCTGCTATCCTGACAGTTGACACGCTGATTGGTGTCGTTACAATCTAACGCATCGCCAATGTAAATCCGGCCCGCCTATGG
116	+	469.036	-1.47475	-0.597629	-0.393841	0.430477	0.188148	-0.0924	-0.166884	0.115738	GGCTGCTATCCTGACAGTTGACAC	CTGATT	GGTGTCGTTACAATCTA	ACGCAT	CGCCAATGT	AAATCCGGCCCGCCTATGGC	GGCTGCTATCCTGACAGTTGACACGCTGATTGGTGTCGTTACAATCTAACGCATCGCCAATGTAAATCCGGCCCGCCTATGGC
117	+	534.564	-1.55467	-0.597629	-0.393841	0.430477	0.188148	-0.0924	-0.166884	0.0358145	GGCTGCTATCCTGACAGTTGACAC	CTGATT	GGTGTCGTTACAATCTA	ACGCAT	CGCCAATGTA	AATCCGGCCCGCCTATGGCG	GGCTGCTATCCTGACAGTTGACACGCTGATTGGTGTCGTTACAATCTAACGCATCGCCAATGTAAATCCGGCCCGCCTATGGCG
118	+	186.379	-0.910706	0.235992	-0.730454	0.45102	0.0718602	-0.0924	-0.00485752	0.116492	GCTATCCTGACAGTTGACACGCTG	TTGGTG	TCGTTACAATCTAACGC	ATCGCC	AATGTAA	ATCCGGCCCGCCTATGGCGG	GCTATCCTGACAGTTGACACGCTGATTGGTGTCGTTACAATCTAACGCATCGCCAATGTAAATCCGGCCCGCCTATGGCGG
119	+	212.418	-0.990629	0.235992	-0.730454	0.45102	0.0718602	-0.0924	-0.00485752	0.0365685	GCTATCCTGACAGTTGACACGCTG	TTGGTG	TCGTTACAATCTAACGC	ATCGCC	AATGTAAA	TCCGGCCCGCCTATGGCGGG	GCTATCCTGACAGTTGACACGCTGATTGGTGTCGTTACAATCTAACGCATCGCCAATGTAAATCCGGCCCGCCTATGGCGGG
120	+	428.99	-1.42021	-0.870885	-0.107461	0.475634	-0.171094	-0.0924	0.182967	0.121392	ATCCTGACAGTTGACACGCTGATT	GTGTCG	TTACAATCTAACGCATC	GCCAAT	GTAAAT	CCGGCCCGCCTATGGCGGGC	ATCCTGACAGTTGACACGCTGATTGGTGTCGTTACAATCTAACGCATCGCCAATGTAAATCCGGCCCGCCTATGGCGGGC
121	+	455.442	-1.45677	-0.870885	-0.107461	0.475634	-0.171094	-0.0924	0.182967	0.0848239	ATCCTGACAGTTGACACGCTGATT	GTGTCG	TTACAATCTAACGCATC	GCCAAT	GTAAATC	CGGCCCGCCTATGGCGGGCC	ATCCTGACAGTTGACACGCTGATTGGTGTCGTTACAATCTAACGCATCGCCAATGTAAATCCGGCCCGCCTATGGCGGGCC
122	+	434.852	-1.4285	-0.870885	-0.107461	0.475634	-0.171094	-0.0924	0.182967	0.113099	ATCCTGACAGTTGACACGCTGATT	GTGTCG	TTACAATCTAACGCATC	GCCAAT	GTAAATCC	GGCCCGCCTATGGCGGGCCG	ATCCTGACAGTTGACACGCTGATTGGTGTCGTTACAATCTAACGCATCGCCAATGTAAATCCGGCCCGCCTATGGCGGGCCG
123	+	455.442	-1.45677	-0.870885	-0.107461	0.475634	-0.171094	-0.0924	0.182967	0.0848239	ATCCTGACAGTTGACACGCTGATT	GTGTCG	TTACAATCTAACGCATC	GCCAAT	GTAAATCCG	GCCCGCCTATGGCGGGCCGT	ATCCTGACAGTTGACACGCTGATTGGTGTCGTTACAATCTAACGCATCGCCAATGTAAATCCGGCCCGCCTATGGCGGGCCGT
124	+	434.852	-1.4285	-0.870885	-0.107461	0.475634	-0.171094	-0.0924	0.182967	0.113099	ATCCTGACAGTTGACACGCTGATT	GTGTCG	TTACAATCTAACGCATC	GCCAAT	GTAAATCCGG	CCCGCCTATGGCGGGCCGTT	ATCCTGACAGTTGACACGCTGATTGGTGTCGTTACAATCTAACGCATCGCCAATGTAAATCCGGCCCGCCTATGGCGGGCCGTT
125	+	612.263	-1.63761	-0.107412	-0.718643	0.424997	-0.159503	-0.0924	-0.149573	0.123277	GACAGTTGACACGCTGATTGGTGT	GTTACA	ATCTAACGCATCGCCAA	TGTAAA	TCCGGC	CCGCCTATGGCGGGCCGTTT	GACAGTTGACACGCTGATTGGTGTCGTTACAATCTAACGCATCGCCAATGTAAATCCGGCCCGCCTATGGCGGGCCGTTT
126	+	1390.87	-2.13909	-1.06076	-0.718643	0.424997	0.0610364	0.1168	-0.108969	0.104805	GACAGTTGACACGCTGATTGGTGT	GTTACA	ATCTAACGCATCGCCAAT	GTAAAT	CCGGCC	CGCCTATGGCGGGCCGTTTT	GACAGTTGACACGCTGATTGGTGTCGTTACAATCTAACGCATCGCCAATGTAAATCCGGCCCGCCTATGGCGGGCCGTTTT
127	+	1349.46	-2.12062	-1.06076	-0.718643	0.424997	0.0610364	0.1168	-0.108969	0.123277	GACAGTTGACACGCTGATTGGTGT	GTTACA	ATCTAACGCATCGCCAAT	GTAAAT	CCGGCCC	GCCTATGGCGGGCCGTTTTG	GACAGTTGACACGCTGATTGGTGTCGTTACAATCTAACGCATCGCCAATGTAAATCCGGCCCGCCTATGGCGGGCCGTTTTG
128	+	1390.87	-2.13909	-1.06076	-0.718643	0.424997	0.0610364	0.1168	-0.108969	0.104805	GACAGTTGACACGCTGATTGGTGT	GTTACA	ATCTAACGCATCGCCAAT	GTAAAT	CCGGCCCG	CCTATGGCGGGCCGTTTTGT	GACAGTTGACACGCTGATTGGTGTCGTTACAATCTAACGCATCGCCAATGTAAATCCGGCCCGCCTATGGCGGGCCGTTTTGT
129	+	1417.72	-2.15078	-1.06076	-0.718643	0.424997	0.0610364	0.1168	-0.108969	0.0931178	GACAGTTGACACGCTGATTGGTGT	GTTACA	ATCTAACGCATCGCCAAT	GTAAAT	CCGGCCCGC	CTATGGCGGGCCGTTTTGTA	GACAGTTGACACGCTGATTGGTGTCGTTACAATCTAACGCATCGCCAATGTAAATCCGGCCCGCCTATGGCGGGCCGTTTTGTA
130	+	1523.83	-2.19489	-1.06076	-0.718643	0.424997	0.0610364	0.1168	-0.108969	0.0490094	GACAGTTGACACGCTGATTGGTGT	GTTACA	ATCTAACGCATCGCCAAT	GTAAAT	CCGGCCCGCC	TATGGCGGGCCGTTTTGTAT	GACAGTTGACACGCTGATTGGTGTCGTTACAATCTAACGCATCGCCAATGTAAATCCGGCCCGCCTATGGCGGGCCGTTTTGTAT
131	+	527.346	-1.54636	-0.689608	-0.252049	0.473846	-0.171094	-0.0924	0.0660146	0.077284	CAGTTGACACGCTGATTGGTGTCG	TACAAT	CTAACGCATCGCCAATG	TAAATC	CGGCCCGCCT	ATGGCGGGCCGTTTTGTATG	CAGTTGACACGCTGATTGGTGTCGTTACAATCTAACGCATCGCCAATGTAAATCCGGCCCGCCTATGGCGGGCCGTTTTGTATG
132	+	215.992	-1.00083	0	-0.191581	0.385745	-0.139301	-0.009	-0.106428	0.0180958	TGACACGCTGATTGGTGTCGTTAC	ATCTAA	CGCATCGCCAATGTAA	ATCCGG	CCCGCCTA	TGGCGGGCCGTTTTGTATGG	TGACACGCTGATTGGTGTCGTTACAATCTAACGCATCGCCAATGTAAATCCGGCCCGCCTATGGCGGGCCGTTTTGTATGG
133	+	220.803	-1.01429	0.277095	-0.348326	0.291457	-0.171094	-0.0924	-0.0948519	0.082185	ACACGCTGATTGGTGTCGTTACAA	CTAACG	CATCGCCAATGTAAATC	CGGCCC	GCCTAT	GGCGGGCCGTTTTGTATGGA	ACACGCTGATTGGTGTCGTTACAATCTAACGCATCGCCAATGTAAATCCGGCCCGCCTATGGCGGGCCGTTTTGTATGGA
134	+	252.74	-1.09685	0.277095	-0.348326	0.291457	-0.171094	-0.0924	-0.0948519	-0.000376995	ACACGCTGATTGGTGTCGTTACAA	CTAACG	CATCGCCAATGTAAATC	CGGCCC	GCCTATG	GCGGGCCGTTTTGTATGGAA	ACACGCTGATTGGTGTCGTTACAATCTAACGCATCGCCAATGTAAATCCGGCCCGCCTATGGCGGGCCGTTTTGTATGGAA
135	+	241.612	-1.06933	0.277095	-0.348326	0.291457	-0.171094	-0.0924	-0.0948519	0.0271437	ACACGCTGATTGGTGTCGTTACAA	CTAACG	CATCGCCAATGTAAATC	CGGCCC	GCCTATGG	CGGGCCGTTTTGTATGGAAA	ACACGCTGATTGGTGTCGTTACAATCTAACGCATCGCCAATGTAAATCCGGCCCGCCTATGGCGGGCCGTTTTGTATGGAAA
136	+	259.694	-1.11344	0.277095	-0.348326	0.291457	-0.171094	-0.0924	-0.0948519	-0.0169648	ACACGCTGATTGGTGTCGTTACAA	CTAACG	CATCGCCAATGTAAATC	CGGCCC	GCCTATGGC	GGGCCGTTTTGTATGGAAAC	ACACGCTGATTGGTGTCGTTACAATCTAACGCATCGCCAATGTAAATCCGGCCCGCCTATGGCGGGCCGTTTTGTATGGAAAC
137	+	232.546	-1.04596	0.277095	-0.348326	0.291457	-0.171094	-0.0924	-0.0948519	0.0505174	ACACGCTGATTGGTGTCGTTACAA	CTAACG	CATCGCCAATGTAAATC	CGGCCC	GCCTATGGCG	GGCCGTTTTGTATGGAAACC	ACACGCTGATTGGTGTCGTTACAATCTAACGCATCGCCAATGTAAATCCGGCCCGCCTATGGCGGGCCGTTTTGTATGGAAACC
138	+	119.738	-0.640277	0.238334	-0.348326	0.291457	0.191352	0.1168	-0.154571	-0.0169648	ACACGCTGATTGGTGTCGTTACAA	CTAACG	CATCGCCAATGTAAATCC	GGCCCG	CCTATGGCGG	GCCGTTTTGTATGGAAACCA	ACACGCTGATTGGTGTCGTTACAATCTAACGCATCGCCAATGTAAATCCGGCCCGCCTATGGCGGGCCGTTTTGTATGGAAACCA
139	+	474.786	-1.4822	-0.850387	-0.367345	0.295174	0.0248202	0.367	0.0121782	-0.00527793	ATTGGTGTCGTTACAATCTAACGC	TCGCCA	ATGTAAATCCGGCCC	GCCTAT	GGCGGG	CCGTTTTGTATGGAAACCAG	ATTGGTGTCGTTACAATCTAACGCATCGCCAATGTAAATCCGGCCCGCCTATGGCGGGCCGTTTTGTATGGAAACCAG
140	+	497.881	-1.51122	-0.850387	-0.367345	0.295174	0.0248202	0.367	0.0121782	-0.0343066	ATTGGTGTCGTTACAATCTAACGC	TCGCCA	ATGTAAATCCGGCCC	GCCTAT	GGCGGGC	CGTTTTGTATGGAAACCAGA	ATTGGTGTCGTTACAATCTAACGCATCGCCAATGTAAATCCGGCCCGCCTATGGCGGGCCGTTTTGTATGGAAACCAGA
141	+	495.125	-1.50783	-0.850387	-0.367345	0.295174	0.0248202	0.367	0.0121782	-0.0309136	ATTGGTGTCGTTACAATCTAACGC	TCGCCA	ATGTAAATCCGGCCC	GCCTAT	GGCGGGCC	GTTTTGTATGGAAACCAGAC	ATTGGTGTCGTTACAATCTAACGCATCGCCAATGTAAATCCGGCCCGCCTATGGCGGGCCGTTTTGTATGGAAACCAGAC
142	+	464.359	-1.46862	-0.850387	-0.367345	0.295174	0.0248202	0.367	0.0121782	0.00829389	ATTGGTGTCGTTACAATCTAACGC	TCGCCA	ATGTAAATCCGGCCC	GCCTAT	GGCGGGCCG	TTTTGTATGGAAACCAGACC	ATTGGTGTCGTTACAATCTAACGCATCGCCAATGTAAATCCGGCCCGCCTATGGCGGGCCGTTTTGTATGGAAACCAGACC
143	+	464.932	-1.46938	-0.850387	-0.367345	0.295174	0.0248202	0.367	0.0121782	0.0075399	ATTGGTGTCGTTACAATCTAACGC	TCGCCA	ATGTAAATCCGGCCC	GCCTAT	GGCGGGCCGT	TTTGTATGGAAACCAGACCC	ATTGGTGTCGTTACAATCTAACGCATCGCCAATGTAAATCCGGCCCGCCTATGGCGGGCCGTTTTGTATGGAAACCAGACCC
144	+	311.821	-1.22524	-0.546517	-0.367345	0.295174	0.136824	0.1168	0.0804624	0.0177188	ATTGGTGTCGTTACAATCTAACGC	TCGCCA	ATGTAAATCCGGCCCGCC	TATGGC	GGGCCGTT	TTGTATGGAAACCAGACCCT	ATTGGTGTCGTTACAATCTAACGCATCGCCAATGTAAATCCGGCCCGCCTATGGCGGGCCGTTTTGTATGGAAACCAGACCCT

[truncated: 1 more sheets: ampC_M2_tx]
