# Supplementary material for: Global pathogenomic analysis identifies known and candidate genetic antimicrobial resistance determinants in twelve species
Source: Nat Commun. 2023 Nov 24;14:7690. doi: 10.1038/s41467-023-43549-9 (PMC10673929; doi:10.1038/s41467-023-43549-9)
Supplement: Supplementary file 13 — Source Data [file 41467_2023_43549_MOESM13_ESM.xlsx]

## Sheet: Notes
Display Item	Data Sheet	Alternate Source
Figure 1a	n.a.	No data for diagram
Figure 1b-d	Fig1b-d_FigS1b	Dataset S2: Consolidated_SIRs
Figure 1e	Fig1e	Dataset S3: AMR_Gene_Drug_Mapping_Counts
Figure 2	Fig2_FigS3_TblS2	Dataset S3: AMR_Cross_Species
Figure 3a	n.a.	No data for diagram
Figure 3b-c	Fig3b-c_FigS10_TblS4_TblS8	Dataset S5: Model_Performance
Figure 3d-e	Fig3d-e_FigS13	Dataset S5: AMR_Genes_Recovered
Figure 4a	Fig4a	Dataset S7: Candidate_Scoring
Figure 4b	Fig4b_Tbl1-2_TblS10	Dataset S7: Candidates_Final
Figure 5a	Fig5a	Dataset S8: cycA_alleles
Figure 5b-c	Fig5b-c	Dataset S8: cycA_expts
Figure 5d	n.a.	No data for diagram
Figure 6a	Fig6a	Dataset S8: frdD_alleles
Figure 6b	Fig6b	Dataset S8: ampC_WT_tx, ampC_M1_tx, ampC_M2_tx
Figure 6c	Fig6c	Dataset S8: frdD-ampC_expts
Tables 1,2	Fig4b_Tbl1-2_TblS10	Dataset S7: Candidates_Final
Figure S1a	FigS1a1, FigS1a2	Dataset S2: MLST_distr, BioProject_distr
Figure S1b	Fig1b-d_FigS1b	Dataset S2: Consolidated_SIRs
Figure S2	FigS2	Dataset S3: AMR_Cross_Species_Alleles
Figure S3	Fig2_FigS3_TblS2	Dataset S3: AMR_Cross_Species
Figure S4a	FigS4a_TblS3	Dataset S4: TEM_distr
Figure S4b	FigS4b	Dataset S4: MASH_plasmids
Figure S4c	FigS4c	Dataset S4: TEM116_plasmids
Figure S5	FigS5_1, FigS5_2	Dataset S4: MASH_dists_SAE, MASH_dists_STA
Figure S6	FigS6	Dataset S2: Processed_MICs
Figure S7	FigS7-S8_TblS5-S7	Dataset S5: Model_Prelim_Hyperparameter_Sweep
Figure S8	FigS7-S8_TblS5-S7	Dataset S5: Model_Prelim_Hyperparameter_Sweep
Figure S9	FigS9	Dataset S5: GWAS_Score_Generalizability_Corr
Figure S10	Fig3b-c_FigS10_TblS4_TblS8	Dataset S5: Model_Performance
Figure S11	FigS11	Dataset S5: Model_Final_Hyperparameters
Figure S12	FigS12_TblS9	Dataset S5: Model_Top50s
Figure S13	Fig3d-e_FigS13	Dataset S5: AMR_Genes_Recovered
Figure S14	FigS14	Dataset S5: Known_AMR_LORs
Figure S15	FigS15	Dataset S5: Input_Filter_Analysis
Table S1	TblS1	Supplementary Analysis
Table S2	Fig2_FigS3_TblS2	Dataset S3: AMR_Cross_Species
Table S3	FigS4a_TblS3	Dataset S4: TEM_distr
Table S4	Fig3b-c_FigS10_TblS4_TblS8	Dataset S5: Model_Performance
Table S5	FigS7-S8_TblS5-S7	Dataset S5: Model_Prelim_Hyperparameter_Sweep
Table S6	FigS7-S8_TblS5-S7	Dataset S5: Model_Prelim_Hyperparameter_Sweep
Table S7	FigS7-S8_TblS5-S7	Dataset S5: Model_Prelim_Hyperparameter_Sweep
Table S8	Fig3b-c_FigS10_TblS4_TblS8	Dataset S5: Model_Performance
Table S9	FigS12_TblS9	Dataset S5: Model_Top50s
Table S10	Fig4b_Tbl1-2_TblS10	Dataset S7: Candidates_Final

## Sheet: Fig1b-d_FigS1b
genome_id	species	amikacin	amoxicillin	amoxicillin_clavulanic_acid	ampicillin	ampicillin_sulbactam	azithromycin	aztreonam	benzylpenicillin	cefalothin	cefazolin	cefepime	cefotaxime	cefotaxime_clavulanic_acid	cefotetan	cefoxitin	ceftazidime	ceftazidime_avibactam	ceftiofur	ceftriaxone	cefuroxime	chloramphenicol	ciprofloxacin	clindamycin	colistin	daptomycin	doripenem	doxycycline	ertapenem	erythromycin	florfenicol	fosfomycin	furazolidone	fusidic_acid	gentamicin	imipenem	kanamycin	levofloxacin	lincomycin	linezolid	meropenem	methicillin	minocycline	mupirocin	nalidixic_acid	netilmicin	nitrofurantoin	norfloxacin	oxacillin
470.801	Acinetobacter baumannii	resistant			resistant	resistant		resistant			resistant		resistant			resistant	resistant			resistant			resistant												resistant	susceptible		resistant									resistant
470.621	Acinetobacter baumannii	resistant				resistant						resistant					resistant			resistant			resistant												resistant	resistant		resistant			resistant		intermediate
470.621	Acinetobacter baumannii	resistant				resistant						resistant					resistant			resistant			resistant												resistant	resistant		resistant			resistant		susceptible
470.621	Acinetobacter baumannii	resistant				resistant						resistant					resistant			resistant			resistant												resistant	resistant		resistant			resistant		intermediate
470.622	Acinetobacter baumannii	resistant				resistant						resistant					resistant			resistant			resistant												resistant	resistant		resistant			resistant		intermediate
470.622	Acinetobacter baumannii	resistant				resistant						resistant					resistant			resistant			resistant												resistant	resistant		resistant			resistant		resistant
470.622	Acinetobacter baumannii	resistant				resistant						resistant					resistant			resistant			resistant												resistant	resistant		resistant			resistant		intermediate
470.622	Acinetobacter baumannii	resistant				resistant						resistant					resistant			resistant			resistant												resistant	resistant		resistant			resistant		intermediate
470.621	Acinetobacter baumannii	susceptible				susceptible						susceptible					susceptible			intermediate			susceptible												susceptible	susceptible		susceptible			susceptible		susceptible
470.622	Acinetobacter baumannii	resistant				resistant						resistant					resistant			resistant			resistant												resistant	resistant		resistant			resistant		intermediate
470.622	Acinetobacter baumannii	resistant				resistant						resistant					resistant			resistant			resistant												resistant	resistant		resistant			resistant		susceptible
470.622	Acinetobacter baumannii	resistant				resistant						resistant					resistant			resistant			resistant												resistant	resistant		resistant			resistant		intermediate
470.622	Acinetobacter baumannii	resistant				resistant						resistant					resistant			resistant			resistant												resistant	resistant		resistant			resistant		intermediate
470.622	Acinetobacter baumannii	resistant				resistant						resistant					resistant			resistant			resistant												resistant	resistant		resistant			resistant		intermediate
470.623	Acinetobacter baumannii	resistant				resistant						resistant					resistant			resistant			resistant												resistant	resistant		resistant			resistant		susceptible
470.623	Acinetobacter baumannii	resistant				resistant						resistant					resistant			resistant			resistant												resistant	resistant		resistant			resistant		susceptible
470.623	Acinetobacter baumannii	resistant				resistant						resistant					resistant			resistant			resistant												resistant	resistant		resistant			resistant		intermediate
470.622	Acinetobacter baumannii	resistant				resistant						resistant					resistant			resistant			resistant												resistant	resistant		resistant			resistant		intermediate
470.621	Acinetobacter baumannii	resistant				resistant						resistant					resistant			resistant			resistant												resistant	resistant		resistant			resistant		intermediate
470.621	Acinetobacter baumannii	resistant				resistant						resistant					resistant			resistant			resistant												resistant	resistant		resistant			resistant		susceptible
470.621	Acinetobacter baumannii	resistant				resistant						resistant					resistant			resistant			resistant												resistant	resistant		resistant			resistant		susceptible
470.619	Acinetobacter baumannii	susceptible				resistant						resistant					resistant			resistant			resistant												resistant	resistant		resistant			resistant		intermediate
470.619	Acinetobacter baumannii	resistant				resistant						resistant					resistant			resistant			resistant												resistant	resistant		resistant			resistant		susceptible
470.619	Acinetobacter baumannii	resistant				resistant						resistant					resistant			resistant			resistant												resistant	resistant		resistant			resistant		susceptible
470.619	Acinetobacter baumannii	susceptible				susceptible						susceptible					susceptible			intermediate			susceptible												susceptible	susceptible		susceptible			susceptible		susceptible
470.619	Acinetobacter baumannii	resistant				resistant						resistant					resistant			resistant			resistant												resistant	resistant		resistant			resistant		susceptible
470.62	Acinetobacter baumannii	resistant				resistant						resistant					resistant			resistant			resistant												resistant	resistant		resistant			resistant		susceptible
470.62	Acinetobacter baumannii	susceptible				susceptible						resistant					resistant			resistant			resistant												susceptible	resistant		intermediate			resistant		susceptible
470.62	Acinetobacter baumannii	susceptible				resistant						resistant					resistant			resistant			resistant												susceptible	resistant		resistant			resistant		susceptible
470.62	Acinetobacter baumannii	resistant				resistant						resistant					resistant			resistant			resistant												resistant	resistant		resistant			resistant		intermediate
470.62	Acinetobacter baumannii	resistant				resistant						resistant					resistant			resistant			resistant												resistant	resistant		resistant			resistant		intermediate
470.62	Acinetobacter baumannii	resistant				resistant						resistant					resistant			resistant			resistant												resistant	resistant		resistant			resistant		intermediate
470.62	Acinetobacter baumannii	resistant				resistant						resistant					resistant			resistant			resistant												resistant	resistant		intermediate			resistant		susceptible
470.62	Acinetobacter baumannii	resistant				resistant						resistant					resistant			resistant			resistant												resistant	resistant		resistant			resistant		intermediate
470.62	Acinetobacter baumannii	resistant				resistant						resistant					resistant			resistant			resistant												resistant	resistant		resistant			resistant		intermediate
470.62	Acinetobacter baumannii	susceptible				susceptible						susceptible					susceptible			intermediate			susceptible												susceptible	susceptible		susceptible			susceptible		susceptible
470.621	Acinetobacter baumannii	resistant				resistant						resistant					resistant			resistant			resistant												resistant	resistant		resistant			resistant		intermediate
470.621	Acinetobacter baumannii	resistant				resistant						resistant					resistant			resistant			resistant												resistant	resistant		resistant			resistant		susceptible
470.623	Acinetobacter baumannii	resistant				resistant						resistant					resistant			resistant			resistant												resistant	resistant		resistant			resistant		intermediate
470.623	Acinetobacter baumannii	resistant				resistant						resistant					resistant			resistant			resistant												resistant	resistant		resistant			resistant		intermediate
470.623	Acinetobacter baumannii	resistant				resistant						resistant					resistant			resistant			resistant												resistant	resistant		resistant			resistant		intermediate
470.623	Acinetobacter baumannii	resistant				resistant						resistant					resistant			resistant			resistant												resistant	resistant		resistant			resistant		intermediate
470.675	Acinetobacter baumannii																								susceptible*
470.68	Acinetobacter baumannii																								susceptible*
470.681	Acinetobacter baumannii																								susceptible*
470.682	Acinetobacter baumannii																								susceptible*
470.683	Acinetobacter baumannii																								susceptible*
470.715	Acinetobacter baumannii																								resistant*
470.72	Acinetobacter baumannii																								susceptible*
470.734	Acinetobacter baumannii											resistant					resistant			resistant			resistant												resistant			resistant			resistant
470.734	Acinetobacter baumannii											resistant					resistant			resistant			resistant												susceptible			intermediate			resistant						resistant
470.734	Acinetobacter baumannii											resistant					resistant			resistant			resistant												resistant			resistant			resistant
470.734	Acinetobacter baumannii											resistant					resistant			resistant			resistant												susceptible			resistant			intermediate
470.734	Acinetobacter baumannii											resistant					resistant			resistant			resistant												susceptible			resistant			intermediate
470.734	Acinetobacter baumannii											resistant					resistant			resistant			resistant												susceptible			resistant			resistant
470.734	Acinetobacter baumannii											resistant					resistant			resistant			resistant												resistant			resistant			resistant
470.735	Acinetobacter baumannii											resistant					resistant			resistant			resistant												susceptible			resistant			resistant						resistant
470.735	Acinetobacter baumannii											resistant					resistant			resistant			resistant												susceptible			resistant			resistant
470.735	Acinetobacter baumannii											intermediate					resistant			resistant			resistant												susceptible			resistant			resistant
470.657	Acinetobacter baumannii																								susceptible*
470.619	Acinetobacter baumannii	resistant				resistant						resistant					resistant			resistant			resistant												resistant	resistant		resistant			resistant		susceptible
470.655	Acinetobacter baumannii																								resistant*
470.646	Acinetobacter baumannii
470.623	Acinetobacter baumannii	resistant				resistant						resistant					resistant			resistant			resistant												resistant	resistant		resistant			resistant		intermediate
470.623	Acinetobacter baumannii	resistant				resistant						resistant					resistant			resistant			resistant												resistant	resistant		resistant			resistant		intermediate
470.624	Acinetobacter baumannii	resistant				resistant						resistant					resistant			resistant			resistant												resistant	resistant		resistant			resistant		intermediate
470.624	Acinetobacter baumannii	resistant				resistant						resistant					resistant			resistant			resistant												resistant	resistant		resistant			resistant		susceptible
470.624	Acinetobacter baumannii	resistant				resistant						resistant					resistant			resistant			resistant												resistant	resistant		resistant			resistant		intermediate
470.624	Acinetobacter baumannii	resistant				resistant						resistant					resistant			resistant			resistant												resistant	resistant		resistant			resistant		intermediate
470.624	Acinetobacter baumannii	resistant				resistant						resistant					resistant			resistant			resistant												resistant	resistant		resistant			resistant		intermediate
470.624	Acinetobacter baumannii	resistant				resistant						resistant					resistant			resistant			resistant												resistant	resistant		resistant			resistant		susceptible
470.624	Acinetobacter baumannii	resistant				resistant						resistant					resistant			resistant			resistant												resistant	resistant		resistant			resistant		intermediate
470.624	Acinetobacter baumannii	intermediate				resistant						resistant					resistant			resistant			resistant												resistant	resistant		resistant			resistant		susceptible
470.624	Acinetobacter baumannii	resistant				resistant						resistant					resistant			resistant			resistant												resistant	resistant		resistant			resistant		resistant
470.625	Acinetobacter baumannii	resistant				resistant						resistant					resistant			resistant			resistant												resistant	resistant		resistant			resistant		intermediate
470.625	Acinetobacter baumannii	resistant				resistant						resistant					resistant			resistant			resistant												resistant	resistant		resistant			resistant		resistant
470.627	Acinetobacter baumannii
470.643	Acinetobacter baumannii
470.644	Acinetobacter baumannii																								resistant*
470.645	Acinetobacter baumannii																								resistant*
470.647	Acinetobacter baumannii																								resistant*
470.735	Acinetobacter baumannii											resistant					resistant			resistant			resistant												intermediate			resistant			resistant
470.619	Acinetobacter baumannii	resistant				resistant						resistant					resistant			resistant			resistant												resistant	resistant		resistant			resistant		susceptible
470.618	Acinetobacter baumannii	resistant				resistant						resistant					resistant			resistant			resistant												resistant	resistant		resistant			resistant		intermediate
470.402	Acinetobacter baumannii																																			resistant
470.406	Acinetobacter baumannii																																			resistant
470.406	Acinetobacter baumannii																																			resistant
470.406	Acinetobacter baumannii																																			resistant
470.407	Acinetobacter baumannii																																			resistant
470.47	Acinetobacter baumannii	susceptible			resistant*	resistant						resistant	resistant				resistant			resistant			resistant		resistant		resistant								resistant	resistant		resistant			resistant
470.47	Acinetobacter baumannii	susceptible			resistant*	resistant						resistant	resistant				resistant			resistant			resistant		susceptible		resistant								susceptible	resistant		resistant			resistant
470.402	Acinetobacter baumannii																																			resistant
470.47	Acinetobacter baumannii	resistant			resistant*	intermediate						resistant	resistant				resistant			resistant			resistant		susceptible		resistant								resistant	resistant		resistant			resistant
470.478	Acinetobacter baumannii	resistant			resistant*	susceptible						resistant	resistant				resistant			resistant			resistant		susceptible		intermediate								resistant	susceptible		resistant			intermediate*
470.479	Acinetobacter baumannii	intermediate			resistant*	intermediate						resistant	resistant				resistant			resistant			resistant		susceptible		resistant								intermediate	resistant		resistant			resistant
470.488	Acinetobacter baumannii	susceptible			resistant*	resistant						resistant	resistant				resistant			resistant			resistant		resistant		resistant								resistant	resistant		resistant			resistant
470.49	Acinetobacter baumannii	resistant			resistant*	resistant						resistant	resistant				resistant			resistant			resistant		susceptible		resistant								resistant	resistant		resistant			resistant
470.504	Acinetobacter baumannii	resistant*			resistant*												resistant*								susceptible*										resistant*	resistant*		resistant*
470.541	Acinetobacter baumannii	susceptible			resistant*	susceptible						susceptible	resistant				intermediate			intermediate			resistant		susceptible		resistant								resistant	resistant		resistant			resistant
470.542	Acinetobacter baumannii	susceptible			resistant*	susceptible						susceptible	resistant				intermediate			resistant			resistant		susceptible		resistant								resistant	resistant		resistant			resistant
470.475	Acinetobacter baumannii	resistant			resistant*	resistant						resistant	resistant				resistant			resistant			resistant		susceptible		resistant								resistant	resistant		resistant			resistant
470.401	Acinetobacter baumannii																																			resistant
470.401	Acinetobacter baumannii																																			resistant
470.401	Acinetobacter baumannii																																			resistant
470.4	Acinetobacter baumannii																																			resistant
470.4	Acinetobacter baumannii																																			resistant
470.4	Acinetobacter baumannii																																			resistant
470.4	Acinetobacter baumannii																																			resistant
470.4	Acinetobacter baumannii																																			resistant
470.4	Acinetobacter baumannii																																			resistant
470.4	Acinetobacter baumannii																																			resistant
470.4	Acinetobacter baumannii																																			resistant
470.4	Acinetobacter baumannii																																			resistant
470.401	Acinetobacter baumannii																																			resistant
470.401	Acinetobacter baumannii																																			resistant
470.401	Acinetobacter baumannii																																			resistant
470.401	Acinetobacter baumannii																																			resistant
470.401	Acinetobacter baumannii																																			resistant
470.401	Acinetobacter baumannii																																			resistant
470.401	Acinetobacter baumannii																																			resistant
470.401	Acinetobacter baumannii																																			resistant
470.559	Acinetobacter baumannii	resistant*										resistant*					resistant*																			resistant*		resistant*					resistant*
470.573	Acinetobacter baumannii	resistant*										resistant*					resistant*																			resistant*		intermediate*
470.574	Acinetobacter baumannii	resistant*										resistant*					resistant*																			resistant*		resistant*					resistant*
470.575	Acinetobacter baumannii	resistant*										resistant*					resistant*																			resistant*		intermediate*
470.602	Acinetobacter baumannii	susceptible*										resistant*					resistant*																			resistant*		resistant*					resistant*
470.603	Acinetobacter baumannii	susceptible*										resistant*					susceptible*																			resistant*		resistant*
470.604	Acinetobacter baumannii	resistant*										resistant*					resistant*																			resistant*		resistant*					resistant*
470.617	Acinetobacter baumannii	susceptible				intermediate						resistant					resistant			resistant			resistant												susceptible	resistant		intermediate			resistant		susceptible
470.617	Acinetobacter baumannii	susceptible				susceptible						resistant					resistant			resistant			resistant												susceptible	resistant		resistant			resistant		susceptible
470.617	Acinetobacter baumannii	resistant				resistant						resistant					resistant			resistant			resistant												resistant	resistant		resistant			resistant		susceptible
470.617	Acinetobacter baumannii	resistant				resistant						resistant					resistant			resistant			resistant												resistant	resistant		resistant			resistant		susceptible
470.617	Acinetobacter baumannii	resistant				resistant						resistant					resistant			resistant			resistant												resistant	resistant		resistant			resistant		resistant
470.618	Acinetobacter baumannii	resistant				resistant						resistant					resistant			resistant			resistant												resistant	resistant		resistant			resistant		resistant
470.618	Acinetobacter baumannii	resistant				resistant						resistant					resistant			resistant			resistant												resistant	resistant		resistant			resistant		intermediate
470.618	Acinetobacter baumannii	resistant				resistant						resistant					resistant			resistant			resistant												resistant	resistant		resistant			resistant		susceptible
470.618	Acinetobacter baumannii	resistant				resistant						resistant					resistant			resistant			resistant												resistant	resistant		resistant			resistant		resistant
470.618	Acinetobacter baumannii	susceptible				susceptible						susceptible					susceptible			intermediate			susceptible												susceptible	susceptible		susceptible			susceptible		susceptible
470.618	Acinetobacter baumannii	susceptible				susceptible						susceptible					susceptible			intermediate			susceptible												susceptible	susceptible		susceptible			susceptible		susceptible
470.618	Acinetobacter baumannii	susceptible				susceptible						susceptible					intermediate			intermediate			susceptible												susceptible	susceptible		susceptible			susceptible		susceptible
470.618	Acinetobacter baumannii	resistant				intermediate						resistant					resistant			resistant			resistant												resistant	resistant		resistant			resistant		susceptible
470.618	Acinetobacter baumannii	resistant				resistant						resistant					resistant			resistant			resistant												resistant	resistant		resistant			resistant		susceptible
470.601	Acinetobacter baumannii	resistant*										resistant*					resistant*																			resistant*		resistant*					resistant*
470.618	Acinetobacter baumannii	susceptible				resistant						resistant					resistant			resistant			resistant												susceptible	resistant		intermediate			resistant		susceptible
470.6	Acinetobacter baumannii	resistant*										resistant*					resistant*																			resistant*		resistant*					resistant*
470.597	Acinetobacter baumannii	resistant*										resistant*					resistant*																			resistant*		resistant*					resistant*
470.576	Acinetobacter baumannii	resistant*										resistant*					resistant*																			resistant*		intermediate*
470.577	Acinetobacter baumannii	resistant*										resistant*					resistant*																			resistant*		intermediate*					intermediate*
470.578	Acinetobacter baumannii	resistant*										resistant*					susceptible*																			resistant*		intermediate*
470.579	Acinetobacter baumannii	resistant*										resistant*					resistant*																			resistant*		resistant*					intermediate*
470.58	Acinetobacter baumannii	resistant*										resistant*					resistant*																			resistant*		resistant*
470.581	Acinetobacter baumannii	susceptible*										resistant*					resistant*																			resistant*		resistant*					resistant*
470.584	Acinetobacter baumannii	resistant*										resistant*					resistant*																			resistant*		resistant*					resistant*
470.585	Acinetobacter baumannii	susceptible*										resistant*					resistant*																			resistant*		resistant*
470.587	Acinetobacter baumannii	resistant*										resistant*					resistant*																			resistant*		resistant*					resistant*
470.589	Acinetobacter baumannii	resistant*										resistant*					resistant*																			resistant*		intermediate*					resistant*
470.59	Acinetobacter baumannii	resistant*										resistant*					resistant*																			resistant*		resistant*					resistant*
470.591	Acinetobacter baumannii	resistant*										resistant*					resistant*																			resistant*		resistant*					intermediate*
470.592	Acinetobacter baumannii	susceptible*															susceptible*						susceptible*													susceptible*		susceptible*			susceptible*
470.593	Acinetobacter baumannii	susceptible*										resistant*					resistant*																			resistant*		resistant*
470.594	Acinetobacter baumannii	resistant*										resistant*					resistant*																			resistant*		resistant*					intermediate*
470.595	Acinetobacter baumannii	susceptible*															susceptible*																			susceptible*		intermediate*			susceptible*
470.596	Acinetobacter baumannii	resistant*										resistant*					resistant*																			resistant*		resistant*
470.598	Acinetobacter baumannii	susceptible*															susceptible*						susceptible*													susceptible*		susceptible*			susceptible*
470.377	Acinetobacter baumannii																								susceptible*
470.735	Acinetobacter baumannii											resistant					resistant			resistant			resistant												susceptible			resistant			resistant
470.735	Acinetobacter baumannii	resistant										resistant											resistant		susceptible											resistant
470.745	Acinetobacter baumannii	resistant			resistant	susceptible		resistant			resistant		resistant		resistant		resistant			resistant			resistant												resistant	susceptible		resistant			susceptible						resistant
470.745	Acinetobacter baumannii	resistant			susceptible	susceptible		resistant			susceptible		resistant		susceptible		intermediate			resistant			resistant												resistant	susceptible		intermediate
470.746	Acinetobacter baumannii	susceptible			resistant	susceptible		resistant			resistant		resistant		resistant		susceptible			susceptible			susceptible												susceptible	susceptible		susceptible			susceptible						resistant
470.746	Acinetobacter baumannii	susceptible			resistant	susceptible		resistant			resistant		intermediate		resistant		susceptible			susceptible			susceptible				susceptible								susceptible	susceptible		susceptible			susceptible						resistant
470.746	Acinetobacter baumannii	susceptible			resistant	susceptible		resistant			resistant		susceptible		resistant		susceptible			susceptible			susceptible				susceptible								susceptible	susceptible		susceptible			susceptible						resistant
470.746	Acinetobacter baumannii	resistant			resistant	resistant		resistant			resistant		resistant		resistant		resistant			resistant			resistant				susceptible								resistant	susceptible		intermediate*			susceptible						resistant
470.746	Acinetobacter baumannii	resistant			resistant	susceptible		resistant			resistant		resistant		resistant		resistant			resistant			resistant												resistant	resistant		resistant			resistant						resistant
470.745	Acinetobacter baumannii	susceptible			resistant	susceptible		resistant			resistant		resistant		resistant		resistant			resistant			susceptible*				susceptible								resistant	susceptible		susceptible			susceptible						resistant
470.746	Acinetobacter baumannii	susceptible			resistant	susceptible		resistant			resistant		susceptible		resistant		susceptible			susceptible			resistant				susceptible								resistant	susceptible		intermediate			susceptible						resistant
470.746	Acinetobacter baumannii	resistant			resistant	resistant		resistant			resistant		resistant		resistant		resistant			resistant			resistant												resistant	resistant		intermediate*			resistant						resistant
470.746	Acinetobacter baumannii	resistant			resistant	non_susceptible*		resistant			resistant		resistant		resistant		resistant*			resistant			resistant				susceptible								resistant	resistant		resistant			resistant						resistant
470.747	Acinetobacter baumannii	resistant			resistant	susceptible		resistant			resistant		resistant		resistant		resistant			resistant			resistant												resistant	susceptible		resistant			susceptible						resistant
470.747	Acinetobacter baumannii	susceptible			resistant	susceptible		resistant			resistant		resistant		resistant		intermediate			resistant			resistant												resistant*	intermediate		intermediate			susceptible						resistant
470.747	Acinetobacter baumannii	susceptible			resistant	susceptible		resistant			resistant		resistant		resistant		intermediate			resistant			resistant												resistant*	susceptible		intermediate			susceptible						resistant
470.747	Acinetobacter baumannii	susceptible			resistant	intermediate		resistant			resistant		resistant		resistant		resistant			resistant			resistant				susceptible								resistant	susceptible		resistant			susceptible						resistant
470.747	Acinetobacter baumannii	non_resistant*			resistant	susceptible		resistant			resistant		resistant		resistant		intermediate			resistant			resistant												resistant*	intermediate		intermediate			susceptible						resistant
470.746	Acinetobacter baumannii	resistant			resistant	intermediate*		resistant			resistant		resistant		resistant		resistant			resistant			resistant												resistant	resistant		intermediate*			resistant						resistant
470.745	Acinetobacter baumannii	resistant			resistant	susceptible		resistant			resistant		resistant		resistant		resistant			resistant			resistant												resistant	susceptible		resistant			susceptible						resistant
470.745	Acinetobacter baumannii	susceptible			resistant	resistant		resistant			resistant		resistant		resistant		resistant			resistant			resistant				susceptible								resistant	susceptible		resistant			susceptible						resistant
470.745	Acinetobacter baumannii	susceptible			resistant	resistant		resistant			resistant		resistant		resistant		resistant			resistant			resistant				susceptible								resistant	susceptible		resistant			susceptible						resistant
470.743	Acinetobacter baumannii	resistant			resistant	susceptible		resistant			resistant		resistant		resistant		resistant			resistant			resistant												resistant	susceptible		resistant*			susceptible						resistant
470.744	Acinetobacter baumannii	resistant			resistant	non_susceptible*		non_susceptible*			resistant		resistant		resistant		intermediate*			resistant			resistant												resistant	resistant		intermediate			resistant						resistant
470.744	Acinetobacter baumannii	resistant			resistant	non_resistant*		non_susceptible*			resistant		resistant		resistant		intermediate*			resistant			resistant												resistant	resistant		intermediate			resistant						resistant
470.744	Acinetobacter baumannii	susceptible			resistant	susceptible		resistant			resistant		susceptible		resistant		susceptible			susceptible			susceptible				susceptible								susceptible	susceptible		susceptible			susceptible						resistant
470.744	Acinetobacter baumannii	non_resistant*			resistant	resistant		resistant			resistant		resistant		resistant		resistant			resistant			resistant												resistant	susceptible		resistant			susceptible						resistant
470.744	Acinetobacter baumannii																								susceptible*
470.744	Acinetobacter baumannii	resistant			resistant	susceptible		resistant			resistant		resistant		resistant		resistant			resistant			resistant												resistant	susceptible		resistant			susceptible						resistant
470.744	Acinetobacter baumannii	resistant			resistant	intermediate		non_susceptible*			resistant		resistant		resistant		intermediate*			resistant			resistant												resistant	resistant		intermediate			resistant						resistant
470.744	Acinetobacter baumannii	resistant			resistant	susceptible		resistant			resistant		resistant		resistant		resistant			resistant			resistant				susceptible								resistant	susceptible		resistant			susceptible						resistant
470.744	Acinetobacter baumannii	resistant			resistant	non_susceptible*		resistant			resistant		resistant		resistant		intermediate			resistant			resistant												resistant	resistant		intermediate			resistant						resistant
470.744	Acinetobacter baumannii	susceptible			resistant	resistant		resistant			resistant		resistant		resistant		resistant			resistant			resistant				susceptible								resistant	susceptible		resistant			susceptible						resistant
470.745	Acinetobacter baumannii	susceptible			resistant	susceptible		resistant			resistant		resistant		resistant		resistant			resistant			susceptible												resistant	susceptible		susceptible			susceptible						resistant
470.745	Acinetobacter baumannii	susceptible			resistant	resistant		resistant			resistant		resistant		resistant		resistant			resistant			resistant				susceptible								resistant	susceptible		resistant			susceptible						resistant
470.745	Acinetobacter baumannii	susceptible			resistant	susceptible		resistant			resistant		resistant		resistant		resistant			resistant			resistant				susceptible								intermediate	susceptible		resistant			susceptible						resistant
470.745	Acinetobacter baumannii	susceptible			resistant	resistant		resistant			resistant		resistant		resistant		resistant			resistant			resistant				susceptible								resistant	susceptible		resistant			susceptible						resistant
470.745	Acinetobacter baumannii	resistant			resistant	intermediate*		resistant			resistant		resistant		resistant		resistant			resistant			resistant												resistant	resistant		intermediate*			resistant						resistant
470.745	Acinetobacter baumannii																								resistant*
470.747	Acinetobacter baumannii	susceptible			resistant	susceptible		resistant			resistant		resistant		resistant		intermediate			resistant			intermediate				susceptible								resistant	susceptible		susceptible			susceptible						resistant
470.747	Acinetobacter baumannii	susceptible			resistant	susceptible		resistant			resistant		resistant		resistant		susceptible			susceptible			susceptible				susceptible								susceptible	susceptible		susceptible			susceptible						resistant
470.747	Acinetobacter baumannii	susceptible			resistant	susceptible		resistant			resistant		intermediate		resistant		susceptible			intermediate			susceptible												susceptible	susceptible		susceptible			susceptible						resistant
470.747	Acinetobacter baumannii	non_resistant*			resistant	resistant		resistant			resistant		resistant		resistant		resistant			resistant			resistant												resistant	susceptible		resistant*			susceptible						resistant
470.75	Acinetobacter baumannii	intermediate			resistant	intermediate		resistant			resistant		resistant				resistant			resistant			resistant				susceptible								resistant	susceptible		resistant			susceptible						resistant
470.75	Acinetobacter baumannii	susceptible			resistant	susceptible		resistant			resistant		resistant				resistant			resistant			resistant												resistant	susceptible		resistant			susceptible						resistant
470.75	Acinetobacter baumannii	susceptible			resistant	susceptible		resistant			resistant		susceptible				susceptible			susceptible			susceptible				susceptible								susceptible	susceptible		susceptible			susceptible						resistant
470.75	Acinetobacter baumannii	intermediate			resistant	intermediate		resistant			resistant		resistant				resistant			resistant			resistant				susceptible								resistant	susceptible		resistant			susceptible						resistant
470.75	Acinetobacter baumannii	intermediate			resistant	intermediate*		resistant			resistant		resistant				resistant			resistant			resistant				susceptible								resistant	susceptible		resistant			susceptible						resistant
470.75	Acinetobacter baumannii	resistant			resistant	susceptible		resistant			resistant		resistant				resistant			resistant			resistant				susceptible								resistant	susceptible		resistant			susceptible						resistant
470.75	Acinetobacter baumannii	resistant			resistant	susceptible		resistant			resistant		resistant				resistant			resistant			resistant												resistant	intermediate*		resistant			intermediate						resistant
470.75	Acinetobacter baumannii	resistant			resistant	susceptible		resistant			resistant		resistant				resistant			resistant			resistant												resistant	non_resistant*		resistant			resistant						resistant
470.75	Acinetobacter baumannii	susceptible			resistant	resistant		resistant			resistant		resistant				resistant			resistant			resistant				susceptible								resistant	susceptible		resistant			susceptible						resistant
470.75	Acinetobacter baumannii	susceptible			resistant	resistant		resistant			resistant		resistant				resistant			resistant			resistant				susceptible								resistant	susceptible		resistant			susceptible						resistant
470.75	Acinetobacter baumannii	susceptible			resistant	resistant		resistant			resistant		resistant				resistant			resistant			resistant				susceptible								resistant	susceptible		resistant			susceptible						resistant
470.751	Acinetobacter baumannii	resistant			resistant	susceptible		resistant			resistant		resistant				resistant			resistant			resistant				susceptible								resistant	susceptible		resistant			susceptible						resistant
470.751	Acinetobacter baumannii	susceptible			resistant	resistant		resistant			resistant		resistant				resistant			resistant			resistant				susceptible								resistant	susceptible		intermediate*			susceptible						resistant
470.751	Acinetobacter baumannii	susceptible			resistant	susceptible		non_susceptible*			resistant		intermediate				susceptible			intermediate			susceptible				susceptible								susceptible	susceptible		susceptible			susceptible						resistant
470.751	Acinetobacter baumannii	susceptible			resistant	susceptible		resistant			resistant		intermediate				susceptible			intermediate*			susceptible				susceptible								susceptible	susceptible		susceptible			susceptible						resistant
470.751	Acinetobacter baumannii	resistant			resistant	resistant		resistant			resistant		resistant				resistant			resistant			resistant												resistant	resistant		resistant			resistant						resistant
470.751	Acinetobacter baumannii	susceptible			resistant	susceptible		non_susceptible*			resistant		intermediate				susceptible			intermediate*			susceptible				susceptible								susceptible*	susceptible		susceptible*			susceptible						resistant
470.749	Acinetobacter baumannii	susceptible			resistant	resistant		resistant			resistant		resistant				resistant			resistant			resistant												resistant	susceptible		resistant			susceptible						resistant
470.743	Acinetobacter baumannii	susceptible			resistant	resistant		resistant			resistant		resistant		resistant		resistant			resistant			resistant				susceptible								resistant	susceptible		resistant			susceptible						resistant
470.749	Acinetobacter baumannii	intermediate*			resistant	intermediate*		resistant			resistant		resistant				resistant			resistant			resistant												resistant	susceptible		resistant			susceptible						resistant
470.749	Acinetobacter baumannii	intermediate*			resistant	intermediate*		resistant			resistant		resistant				resistant			resistant			resistant												resistant	susceptible		resistant			susceptible						resistant
470.747	Acinetobacter baumannii	susceptible			resistant	resistant		resistant			resistant		resistant		resistant		resistant			resistant			resistant				susceptible								resistant	intermediate		resistant			susceptible						resistant
470.748	Acinetobacter baumannii	resistant			resistant	resistant		resistant			resistant		resistant		resistant		resistant			resistant			resistant				susceptible								resistant	susceptible		resistant			susceptible						resistant
470.748	Acinetobacter baumannii	resistant			resistant	susceptible		resistant			resistant		resistant		resistant		resistant			resistant			resistant												resistant	susceptible		resistant			susceptible						resistant
470.748	Acinetobacter baumannii	susceptible			resistant	susceptible		resistant			resistant		susceptible		resistant		intermediate			susceptible			susceptible				susceptible								susceptible	susceptible		susceptible			susceptible						resistant
470.748	Acinetobacter baumannii	susceptible			resistant	susceptible		non_susceptible*			resistant		susceptible		resistant		susceptible			intermediate*			non_resistant*				susceptible								susceptible	susceptible		susceptible			susceptible						resistant
470.748	Acinetobacter baumannii	resistant			resistant	susceptible		resistant			resistant		resistant		resistant		resistant			resistant			resistant				susceptible								resistant	susceptible		resistant			susceptible						resistant
470.748	Acinetobacter baumannii	susceptible			resistant	resistant		resistant			resistant		resistant		resistant		resistant			resistant			resistant												resistant	susceptible		resistant			susceptible						resistant
470.748	Acinetobacter baumannii	resistant			resistant	susceptible		resistant			resistant		resistant		resistant		resistant			resistant			resistant												resistant	susceptible		resistant			susceptible						resistant
470.748	Acinetobacter baumannii	resistant			resistant	resistant		resistant			resistant		resistant		resistant		resistant			resistant			resistant				susceptible								resistant	susceptible		resistant			susceptible						resistant
470.748	Acinetobacter baumannii	resistant			resistant	susceptible		resistant			resistant		resistant		resistant		resistant			resistant			resistant				susceptible								resistant	susceptible		resistant			susceptible						resistant
470.748	Acinetobacter baumannii	resistant			resistant	susceptible*		resistant			resistant		resistant		resistant		resistant			resistant			resistant				susceptible								resistant	susceptible		resistant			susceptible						resistant
470.748	Acinetobacter baumannii	resistant			resistant	resistant		resistant			resistant		resistant		resistant		resistant			resistant			resistant												resistant*	resistant		resistant			resistant						resistant
470.749	Acinetobacter baumannii	resistant			resistant	susceptible		resistant			resistant		resistant		resistant		resistant			resistant			resistant												resistant	susceptible		resistant			susceptible						resistant
470.749	Acinetobacter baumannii	intermediate			resistant	intermediate		resistant			resistant		resistant				resistant			resistant			resistant												resistant	susceptible		resistant			susceptible						resistant
470.749	Acinetobacter baumannii	susceptible			resistant	susceptible		resistant			resistant		intermediate				susceptible			intermediate			susceptible				susceptible								susceptible	susceptible		susceptible			susceptible						resistant
470.749	Acinetobacter baumannii	intermediate			resistant	intermediate		resistant			resistant		resistant				resistant			resistant			resistant												resistant	susceptible		resistant			susceptible						resistant
470.749	Acinetobacter baumannii	intermediate			resistant	intermediate		resistant			resistant		resistant				resistant			resistant			resistant												resistant	susceptible		resistant			susceptible						resistant
470.749	Acinetobacter baumannii	intermediate			resistant	intermediate		resistant			resistant		resistant				resistant			resistant			resistant												resistant	susceptible		resistant			susceptible						resistant
470.735	Acinetobacter baumannii											resistant					resistant			resistant			resistant												intermediate			resistant			resistant
470.743	Acinetobacter baumannii	susceptible			resistant	susceptible		resistant			resistant		susceptible		resistant		susceptible			susceptible			susceptible				susceptible								susceptible	susceptible		susceptible			susceptible						resistant
470.743	Acinetobacter baumannii	susceptible			resistant	resistant		resistant			resistant		resistant		resistant		resistant			resistant			resistant												resistant	susceptible		resistant			susceptible						resistant
470.737	Acinetobacter baumannii	susceptible										resistant											resistant		susceptible											resistant
470.737	Acinetobacter baumannii	resistant										resistant											resistant		susceptible											resistant
575584	Acinetobacter baumannii																susceptible*																			susceptible*
470.738	Acinetobacter baumannii	susceptible				resistant						resistant	resistant				resistant			resistant			resistant		susceptible		resistant								resistant	resistant		resistant			resistant		intermediate
470.738	Acinetobacter baumannii	resistant				resistant						resistant	resistant				resistant			resistant			resistant		susceptible		resistant								resistant	resistant		resistant			resistant		intermediate
470.738	Acinetobacter baumannii	susceptible				resistant						resistant	resistant				resistant			resistant			resistant		susceptible		resistant								resistant	resistant		resistant			resistant		susceptible
470.738	Acinetobacter baumannii	resistant				resistant						resistant	resistant				resistant			resistant			resistant		susceptible		resistant								resistant	resistant		resistant			resistant		intermediate
470.737	Acinetobacter baumannii	susceptible										resistant											resistant		susceptible											resistant
470.738	Acinetobacter baumannii	resistant				resistant						resistant	resistant				resistant			resistant			resistant		susceptible		resistant								resistant	resistant		resistant			resistant		intermediate
470.738	Acinetobacter baumannii	susceptible				resistant						intermediate	resistant				resistant			resistant			resistant		susceptible		resistant								resistant	resistant*		resistant			resistant		susceptible
470.738	Acinetobacter baumannii	resistant				resistant						resistant	resistant				resistant			resistant			resistant		susceptible		resistant								resistant	resistant		resistant			resistant		intermediate
470.738	Acinetobacter baumannii	resistant				resistant						resistant	resistant				resistant			resistant			resistant		susceptible		resistant								resistant	resistant		resistant			resistant		intermediate
470.738	Acinetobacter baumannii	resistant				resistant						resistant	resistant				resistant			resistant			resistant		susceptible		resistant								resistant	resistant		resistant			resistant		susceptible
470.738	Acinetobacter baumannii	intermediate				resistant						resistant	resistant				resistant			resistant			resistant		susceptible		resistant								resistant	resistant		resistant			resistant		susceptible
470.739	Acinetobacter baumannii	resistant				resistant						resistant	resistant				resistant			resistant			resistant		susceptible		resistant								resistant	resistant		resistant			resistant		intermediate
470.739	Acinetobacter baumannii	intermediate				resistant						resistant	resistant				resistant			resistant			resistant		susceptible		resistant								susceptible	resistant		resistant			resistant		susceptible
470.738	Acinetobacter baumannii	susceptible				resistant						resistant	resistant				resistant			resistant			resistant		susceptible		susceptible								resistant	susceptible		resistant			susceptible		intermediate
470.737	Acinetobacter baumannii	susceptible										resistant											resistant		susceptible											resistant
470.737	Acinetobacter baumannii	susceptible										resistant											resistant		susceptible											resistant
470.737	Acinetobacter baumannii	resistant										resistant											resistant		susceptible											resistant
470.735	Acinetobacter baumannii	resistant										resistant											resistant		susceptible											resistant
470.735	Acinetobacter baumannii	resistant										resistant											resistant		susceptible											resistant
470.735	Acinetobacter baumannii	resistant										resistant											resistant		susceptible											resistant
470.736	Acinetobacter baumannii	resistant										resistant											resistant		susceptible											resistant
470.736	Acinetobacter baumannii	resistant										resistant											resistant		susceptible											resistant
470.736	Acinetobacter baumannii	resistant										resistant											resistant		susceptible											resistant
470.736	Acinetobacter baumannii	resistant										resistant											resistant		susceptible											resistant
470.736	Acinetobacter baumannii	resistant										resistant											resistant		susceptible											resistant
470.736	Acinetobacter baumannii																								susceptible*
470.736	Acinetobacter baumannii	resistant										resistant											resistant		susceptible											resistant
470.736	Acinetobacter baumannii	resistant										resistant											resistant		susceptible											resistant
470.736	Acinetobacter baumannii	resistant										resistant											resistant		susceptible											resistant
470.736	Acinetobacter baumannii	resistant										resistant											resistant		susceptible											resistant
470.736	Acinetobacter baumannii	resistant										resistant											resistant		susceptible											resistant
470.736	Acinetobacter baumannii	resistant										resistant											resistant		susceptible											resistant
470.737	Acinetobacter baumannii	susceptible										resistant											resistant		susceptible											resistant
470.737	Acinetobacter baumannii	resistant										resistant											resistant		susceptible											resistant
470.739	Acinetobacter baumannii	resistant				resistant						resistant	resistant				resistant			resistant			resistant		resistant		resistant								resistant	resistant		resistant			resistant		resistant
470.739	Acinetobacter baumannii	intermediate				resistant						resistant	resistant				resistant			resistant			resistant		susceptible		resistant								resistant	resistant		resistant			resistant		resistant
470.739	Acinetobacter baumannii																								susceptible*
470.739	Acinetobacter baumannii	resistant				resistant						resistant	resistant				resistant			resistant			resistant		susceptible		resistant								resistant	resistant		resistant			resistant		intermediate
470.741	Acinetobacter baumannii	susceptible				resistant						resistant	resistant				resistant			resistant			resistant		susceptible		resistant								resistant	resistant		resistant			resistant		susceptible
470.741	Acinetobacter baumannii	intermediate			resistant	intermediate		resistant			resistant		resistant		resistant		resistant			resistant			resistant												resistant	susceptible		resistant									resistant
470.741	Acinetobacter baumannii	non_resistant*			resistant	resistant		resistant			resistant		resistant		resistant		resistant			resistant			resistant												resistant*	intermediate		resistant									resistant
470.742	Acinetobacter baumannii	susceptible			resistant	susceptible		resistant			resistant		intermediate		resistant		susceptible			susceptible			susceptible				susceptible								susceptible	susceptible		susceptible									resistant
470.742	Acinetobacter baumannii	susceptible			resistant	susceptible		resistant			resistant		intermediate		resistant		susceptible			intermediate			susceptible												susceptible	susceptible		susceptible			susceptible						resistant
470.742	Acinetobacter baumannii	intermediate*			resistant	non_resistant*		resistant			resistant		resistant		resistant		resistant			resistant			resistant												resistant*	resistant		resistant			resistant						resistant
470.742	Acinetobacter baumannii	susceptible			resistant	non_resistant*		resistant			resistant		resistant		resistant		resistant			resistant			resistant				susceptible								resistant	susceptible		resistant			susceptible						resistant
470.742	Acinetobacter baumannii	susceptible			resistant	resistant		resistant			resistant		resistant		resistant		resistant			resistant			resistant												resistant	susceptible		intermediate*			susceptible						resistant
470.742	Acinetobacter baumannii	susceptible			resistant	susceptible		resistant			resistant		intermediate		resistant		susceptible*			intermediate			resistant				susceptible								susceptible	susceptible		resistant			susceptible						resistant
470.742	Acinetobacter baumannii	resistant			resistant	resistant		resistant			resistant		resistant		resistant		resistant			resistant			resistant												resistant	resistant		intermediate			resistant						resistant
470.742	Acinetobacter baumannii	resistant			resistant	intermediate		resistant			resistant		resistant		resistant		resistant*			resistant			resistant												resistant	resistant		resistant*			resistant						resistant
470.743	Acinetobacter baumannii	resistant			resistant	intermediate*		resistant			resistant		resistant		resistant		resistant			resistant			resistant												resistant	resistant		resistant*			resistant						resistant
470.743	Acinetobacter baumannii	resistant			resistant	susceptible		resistant			resistant		resistant		resistant		resistant			resistant			resistant												resistant	susceptible		resistant			intermediate						resistant
470.743	Acinetobacter baumannii	susceptible			resistant	resistant		resistant			resistant		resistant		resistant		resistant			resistant			susceptible				susceptible								resistant	susceptible		susceptible			susceptible						resistant
470.743	Acinetobacter baumannii	susceptible			resistant	resistant		resistant			resistant		resistant		resistant		resistant			resistant			resistant				susceptible								resistant	susceptible		resistant			susceptible						resistant
470.743	Acinetobacter baumannii	susceptible			resistant	susceptible		resistant			resistant		resistant		resistant		susceptible			intermediate			susceptible												resistant	susceptible		susceptible			susceptible						resistant
470.743	Acinetobacter baumannii	resistant			resistant	non_resistant*		resistant			resistant		resistant		resistant		resistant			resistant			resistant				susceptible								resistant	susceptible		resistant			susceptible						resistant
470.741	Acinetobacter baumannii	susceptible				intermediate						resistant	resistant				resistant			resistant			resistant		susceptible		resistant								resistant	susceptible		intermediate			resistant*		susceptible
470.743	Acinetobacter baumannii	resistant			resistant	susceptible		resistant			resistant		resistant		resistant		resistant			resistant			resistant												resistant	resistant		resistant			resistant						resistant
470.741	Acinetobacter baumannii	resistant				resistant						resistant	resistant				resistant			resistant			resistant		susceptible		resistant								resistant	resistant		resistant			resistant		susceptible
470.741	Acinetobacter baumannii	resistant				resistant						resistant	resistant				resistant			resistant			resistant		resistant		resistant								resistant	resistant		resistant			resistant		resistant
470.739	Acinetobacter baumannii	resistant				resistant						resistant	resistant				resistant			resistant			resistant		susceptible		resistant								resistant	resistant		resistant			resistant		intermediate
470.739	Acinetobacter baumannii	resistant				resistant						resistant	resistant				resistant			resistant			resistant		susceptible		resistant								resistant	resistant		resistant			resistant		resistant
470.74	Acinetobacter baumannii	susceptible				resistant						resistant	resistant				resistant			resistant			resistant		susceptible		resistant								susceptible	resistant		resistant			resistant		resistant
470.74	Acinetobacter baumannii	resistant				resistant						resistant	resistant				resistant			resistant			resistant		susceptible		resistant								resistant	resistant		resistant			resistant		susceptible
470.74	Acinetobacter baumannii	intermediate				resistant						resistant	resistant				resistant			resistant			resistant		susceptible		resistant								resistant	resistant		resistant			resistant		resistant
470.74	Acinetobacter baumannii	resistant				resistant						resistant	resistant				resistant			resistant			resistant		susceptible		resistant								resistant	resistant		resistant			resistant		intermediate
470.74	Acinetobacter baumannii	resistant				resistant						resistant	resistant				resistant			resistant			resistant		susceptible		resistant								resistant	resistant		resistant			resistant		susceptible
470.74	Acinetobacter baumannii																								susceptible*
470.74	Acinetobacter baumannii	resistant				susceptible						intermediate	resistant				resistant			resistant			resistant		susceptible		susceptible								resistant	susceptible		resistant			susceptible		intermediate
470.74	Acinetobacter baumannii	resistant				resistant						resistant	resistant				resistant			resistant			resistant		susceptible		resistant								resistant*	resistant		resistant			resistant		resistant
470.74	Acinetobacter baumannii	resistant				resistant						resistant	resistant				resistant			resistant			resistant		susceptible		resistant								resistant	resistant		resistant			resistant		intermediate
470.74	Acinetobacter baumannii	resistant				resistant						resistant	resistant				resistant			resistant			resistant		resistant		resistant								resistant	resistant		resistant			resistant		intermediate
470.74	Acinetobacter baumannii	intermediate				resistant						resistant	resistant				resistant			resistant			resistant		resistant		resistant								resistant	resistant		resistant			resistant		resistant
470.74	Acinetobacter baumannii	intermediate				intermediate						resistant	resistant				resistant			resistant			resistant		susceptible		resistant								resistant	resistant		resistant			resistant		susceptible
470.741	Acinetobacter baumannii	resistant				resistant						resistant	resistant				resistant			resistant			resistant		susceptible		resistant								resistant	resistant		resistant			resistant		susceptible
470.741	Acinetobacter baumannii	resistant				intermediate						resistant	resistant				resistant			resistant			resistant		resistant		resistant								resistant	resistant		resistant			resistant		resistant
470.741	Acinetobacter baumannii	resistant				resistant						resistant	resistant				resistant			resistant			resistant		resistant		resistant								resistant	resistant		resistant			resistant		resistant
470.741	Acinetobacter baumannii	resistant				resistant						resistant	resistant				resistant			resistant			resistant		resistant		resistant								resistant	resistant		resistant			resistant		resistant
470.751	Acinetobacter baumannii	susceptible			resistant	resistant		resistant			resistant		resistant				resistant			resistant			resistant												resistant	susceptible		resistant			susceptible						resistant
470.377	Acinetobacter baumannii					susceptible*																			resistant*																		intermediate*
470.377	Acinetobacter baumannii																susceptible*								susceptible*
1.31076e+06	Acinetobacter baumannii																																			resistant
1.31076e+06	Acinetobacter baumannii																																			resistant
1.31076e+06	Acinetobacter baumannii																																			susceptible
1.31076e+06	Acinetobacter baumannii																																			resistant
1.31076e+06	Acinetobacter baumannii																																			susceptible
1.31076e+06	Acinetobacter baumannii																																			resistant
1.31077e+06	Acinetobacter baumannii																																			resistant
1.31076e+06	Acinetobacter baumannii																																			resistant
1.31077e+06	Acinetobacter baumannii																																			resistant
1.31077e+06	Acinetobacter baumannii																																			resistant
1.31077e+06	Acinetobacter baumannii																																			susceptible
1.31077e+06	Acinetobacter baumannii																																			resistant
1.31077e+06	Acinetobacter baumannii																																			resistant
1.31078e+06	Acinetobacter baumannii																																			resistant
1.31078e+06	Acinetobacter baumannii																																			resistant
1.31078e+06	Acinetobacter baumannii																																			resistant
1.31077e+06	Acinetobacter baumannii																																			resistant
1.31075e+06	Acinetobacter baumannii																																			resistant
1.31075e+06	Acinetobacter baumannii																																			resistant
1.31075e+06	Acinetobacter baumannii																																			susceptible
1.31074e+06	Acinetobacter baumannii																																			resistant
1.31074e+06	Acinetobacter baumannii																																			susceptible
1.31074e+06	Acinetobacter baumannii																																			resistant
1.31074e+06	Acinetobacter baumannii																																			resistant
1.31074e+06	Acinetobacter baumannii																																			resistant
1.31074e+06	Acinetobacter baumannii																																			resistant
1.31074e+06	Acinetobacter baumannii																																			resistant
1.31074e+06	Acinetobacter baumannii																																			resistant
1.31074e+06	Acinetobacter baumannii																																			resistant
1.31074e+06	Acinetobacter baumannii																																			resistant
1.31075e+06	Acinetobacter baumannii																																			resistant
1.31075e+06	Acinetobacter baumannii																																			resistant
1.31075e+06	Acinetobacter baumannii																																			resistant
1.31075e+06	Acinetobacter baumannii																																			susceptible
1.31075e+06	Acinetobacter baumannii																																			resistant
1.31075e+06	Acinetobacter baumannii																																			susceptible
1.31075e+06	Acinetobacter baumannii																																			resistant
1.31078e+06	Acinetobacter baumannii																																			susceptible
1.31078e+06	Acinetobacter baumannii																																			resistant
1.31078e+06	Acinetobacter baumannii																																			susceptible
1.31078e+06	Acinetobacter baumannii																																			resistant
1.31081e+06	Acinetobacter baumannii																																			resistant
1.31081e+06	Acinetobacter baumannii																																			resistant
1.31081e+06	Acinetobacter baumannii																																			susceptible
1.31081e+06	Acinetobacter baumannii																																			resistant
1.31082e+06	Acinetobacter baumannii																																			resistant
1.31082e+06	Acinetobacter baumannii																																			susceptible
1.31082e+06	Acinetobacter baumannii																																			susceptible
1.31082e+06	Acinetobacter baumannii																																			susceptible
1.31083e+06	Acinetobacter baumannii																																			resistant
1.31083e+06	Acinetobacter baumannii																																			resistant
1.31083e+06	Acinetobacter baumannii																																			susceptible
1.31083e+06	Acinetobacter baumannii																																			resistant
1.31083e+06	Acinetobacter baumannii																																			intermediate
1.31083e+06	Acinetobacter baumannii																																			susceptible
1.40992e+06	Acinetobacter baumannii	resistant						resistant				intermediate					resistant			resistant			resistant												resistant	resistant		resistant
1.40992e+06	Acinetobacter baumannii	resistant						resistant				intermediate					resistant			resistant			resistant												resistant	resistant		resistant
1.40992e+06	Acinetobacter baumannii	resistant						resistant				resistant					resistant			resistant			resistant												resistant	resistant		resistant
1.31081e+06	Acinetobacter baumannii																																			resistant
1.31073e+06	Acinetobacter baumannii																																			susceptible
1.31081e+06	Acinetobacter baumannii																																			resistant
1.31081e+06	Acinetobacter baumannii																																			resistant
1.31078e+06	Acinetobacter baumannii																																			resistant
1.31078e+06	Acinetobacter baumannii																																			susceptible
1.31079e+06	Acinetobacter baumannii																																			resistant
1.31079e+06	Acinetobacter baumannii																																			susceptible
1.31079e+06	Acinetobacter baumannii																																			susceptible
1.31079e+06	Acinetobacter baumannii																																			susceptible
1.31079e+06	Acinetobacter baumannii																																			resistant
1.31079e+06	Acinetobacter baumannii																																			susceptible
1.31079e+06	Acinetobacter baumannii																																			resistant
1.3108e+06	Acinetobacter baumannii																																			resistant
1.3108e+06	Acinetobacter baumannii																																			susceptible
1.3108e+06	Acinetobacter baumannii																																			resistant
1.3108e+06	Acinetobacter baumannii																																			resistant
1.3108e+06	Acinetobacter baumannii																																			susceptible
1.3108e+06	Acinetobacter baumannii																																			susceptible
1.3108e+06	Acinetobacter baumannii																																			intermediate
1.31081e+06	Acinetobacter baumannii																																			resistant
1.31081e+06	Acinetobacter baumannii																																			susceptible
1.40993e+06	Acinetobacter baumannii	resistant						resistant				resistant					resistant			resistant			resistant												resistant	resistant		resistant
1.31073e+06	Acinetobacter baumannii																																			resistant
1.31073e+06	Acinetobacter baumannii																																			resistant
1.31059e+06	Acinetobacter baumannii																																			resistant
1.31059e+06	Acinetobacter baumannii																																			intermediate
1.3106e+06	Acinetobacter baumannii																																			resistant
1.3106e+06	Acinetobacter baumannii																																			resistant
1.3106e+06	Acinetobacter baumannii																																			resistant
1.3106e+06	Acinetobacter baumannii																																			susceptible
1.3106e+06	Acinetobacter baumannii																																			resistant
1.31059e+06	Acinetobacter baumannii																																			resistant
1.31061e+06	Acinetobacter baumannii																																			susceptible
1.31061e+06	Acinetobacter baumannii																																			resistant
1.31061e+06	Acinetobacter baumannii																																			susceptible
1.31061e+06	Acinetobacter baumannii																																			susceptible
1.31062e+06	Acinetobacter baumannii																																			resistant
1.31062e+06	Acinetobacter baumannii																																			susceptible
1.31062e+06	Acinetobacter baumannii																																			resistant
1.31062e+06	Acinetobacter baumannii																																			susceptible
1.31061e+06	Acinetobacter baumannii																																			susceptible
1.31059e+06	Acinetobacter baumannii																																			resistant
1.31059e+06	Acinetobacter baumannii																																			susceptible
1.31059e+06	Acinetobacter baumannii																																			resistant
1.31056e+06	Acinetobacter baumannii																																			resistant
1.31056e+06	Acinetobacter baumannii																																			resistant
1.31056e+06	Acinetobacter baumannii																																			resistant
1.31056e+06	Acinetobacter baumannii																																			susceptible
1.31056e+06	Acinetobacter baumannii																																			resistant
1.31057e+06	Acinetobacter baumannii																																			resistant
1.31057e+06	Acinetobacter baumannii																																			resistant
1.31057e+06	Acinetobacter baumannii																																			resistant
1.31057e+06	Acinetobacter baumannii																																			resistant
1.31058e+06	Acinetobacter baumannii																																			resistant
1.31058e+06	Acinetobacter baumannii																																			resistant
1.31058e+06	Acinetobacter baumannii																																			resistant
1.31058e+06	Acinetobacter baumannii																																			resistant
1.31058e+06	Acinetobacter baumannii																																			susceptible
1.31058e+06	Acinetobacter baumannii																																			susceptible
1.31059e+06	Acinetobacter baumannii																																			resistant
1.31059e+06	Acinetobacter baumannii																																			resistant
1.31062e+06	Acinetobacter baumannii																																			susceptible
1.31062e+06	Acinetobacter baumannii																																			resistant
1.31064e+06	Acinetobacter baumannii																																			susceptible
1.31064e+06	Acinetobacter baumannii																																			susceptible
1.3107e+06	Acinetobacter baumannii																																			susceptible
1.3107e+06	Acinetobacter baumannii																																			susceptible
1.31071e+06	Acinetobacter baumannii																																			susceptible
1.31071e+06	Acinetobacter baumannii																																			susceptible
1.31071e+06	Acinetobacter baumannii																																			resistant
1.31071e+06	Acinetobacter baumannii																																			susceptible
1.31071e+06	Acinetobacter baumannii																																			resistant
1.31071e+06	Acinetobacter baumannii																																			resistant
1.31072e+06	Acinetobacter baumannii																																			resistant
1.31072e+06	Acinetobacter baumannii																																			resistant
1.31072e+06	Acinetobacter baumannii																																			resistant
1.31072e+06	Acinetobacter baumannii																																			susceptible
1.31072e+06	Acinetobacter baumannii																																			resistant
1.31072e+06	Acinetobacter baumannii																																			susceptible
1.31073e+06	Acinetobacter baumannii																																			resistant
1.31073e+06	Acinetobacter baumannii																																			resistant
1.31073e+06	Acinetobacter baumannii																																			resistant
1.3107e+06	Acinetobacter baumannii																																			susceptible
1.31073e+06	Acinetobacter baumannii																																			resistant
1.3107e+06	Acinetobacter baumannii																																			susceptible
1.31069e+06	Acinetobacter baumannii																																			susceptible
1.31064e+06	Acinetobacter baumannii																																			susceptible
1.31065e+06	Acinetobacter baumannii																																			susceptible
1.31065e+06	Acinetobacter baumannii																																			resistant
1.31065e+06	Acinetobacter baumannii																																			resistant
1.31065e+06	Acinetobacter baumannii																																			susceptible
1.31066e+06	Acinetobacter baumannii																																			susceptible
1.31067e+06	Acinetobacter baumannii																																			susceptible
1.31067e+06	Acinetobacter baumannii																																			resistant
1.31067e+06	Acinetobacter baumannii																																			susceptible
1.31068e+06	Acinetobacter baumannii																																			resistant
1.31068e+06	Acinetobacter baumannii																																			resistant
1.31068e+06	Acinetobacter baumannii																																			susceptible
1.31069e+06	Acinetobacter baumannii																																			resistant
1.31069e+06	Acinetobacter baumannii																																			susceptible
1.31069e+06	Acinetobacter baumannii																																			resistant
1.31069e+06	Acinetobacter baumannii																																			susceptible
1.31069e+06	Acinetobacter baumannii																																			susceptible
1.3107e+06	Acinetobacter baumannii																																			resistant
470.377	Acinetobacter baumannii	susceptible*				intermediate*																			susceptible*																		resistant*
1.40993e+06	Acinetobacter baumannii	susceptible										resistant					resistant			resistant			resistant												resistant			intermediate			resistant
1.40993e+06	Acinetobacter baumannii	resistant						resistant				resistant					resistant			resistant			resistant												resistant	resistant		resistant
470.156	Acinetobacter baumannii	susceptible			resistant	resistant		resistant			resistant		resistant				resistant			resistant			susceptible												resistant	susceptible		susceptible			susceptible						resistant
470.156	Acinetobacter baumannii	susceptible			resistant	resistant		resistant			resistant		resistant			resistant	resistant			resistant			susceptible												resistant	resistant		susceptible									resistant
470.156	Acinetobacter baumannii	resistant			resistant	intermediate*		resistant			resistant		resistant				resistant			resistant			resistant												resistant	resistant		resistant			resistant						resistant
470.156	Acinetobacter baumannii	resistant			resistant	susceptible		resistant			resistant		resistant			resistant	resistant			resistant			resistant		resistant										resistant	resistant		resistant			resistant						resistant
470.156	Acinetobacter baumannii	resistant*			resistant	susceptible		resistant			resistant		resistant			resistant	resistant			resistant			resistant		resistant										resistant	resistant		resistant			resistant						resistant
470.156	Acinetobacter baumannii	resistant			resistant	non_susceptible*		resistant			resistant		resistant			resistant	resistant			resistant			resistant		susceptible										resistant	resistant		resistant			resistant						resistant
470.156	Acinetobacter baumannii	resistant			resistant	susceptible		resistant			resistant		resistant			resistant	resistant			resistant			resistant		resistant										resistant	resistant		resistant			resistant						resistant
470.156	Acinetobacter baumannii	resistant			resistant	susceptible		resistant			resistant		resistant				susceptible			resistant			resistant												resistant	susceptible		resistant			susceptible						resistant
470.156	Acinetobacter baumannii	intermediate*			resistant	susceptible		resistant			resistant		resistant			resistant	resistant			resistant			resistant		susceptible										resistant	intermediate*		resistant			resistant						resistant
470.174	Acinetobacter baumannii				resistant																		resistant												resistant
470.174	Acinetobacter baumannii				resistant																		resistant												resistant
470.175	Acinetobacter baumannii	resistant			resistant								resistant				resistant						resistant												resistant	resistant					resistant
470.175	Acinetobacter baumannii				resistant																		resistant												resistant
470.175	Acinetobacter baumannii				resistant																		resistant												resistant
470.175	Acinetobacter baumannii	resistant			resistant								resistant				resistant						resistant												resistant	resistant					resistant
470.175	Acinetobacter baumannii				resistant																		resistant												resistant
470.174	Acinetobacter baumannii				resistant																		resistant												resistant
470.156	Acinetobacter baumannii	susceptible			resistant	intermediate*		resistant			resistant		resistant				resistant			resistant			resistant												resistant	susceptible		non_resistant*			susceptible						resistant
470.156	Acinetobacter baumannii				resistant	intermediate		resistant			resistant									resistant			susceptible												resistant	susceptible					susceptible						resistant
470.155	Acinetobacter baumannii	resistant			resistant	resistant		resistant			resistant		intermediate				susceptible			susceptible*			resistant												resistant	resistant		intermediate			resistant						resistant
470.132	Acinetobacter baumannii
470.132	Acinetobacter baumannii
470.133	Acinetobacter baumannii
470.133	Acinetobacter baumannii
470.133	Acinetobacter baumannii
470.133	Acinetobacter baumannii
470.133	Acinetobacter baumannii
470.133	Acinetobacter baumannii
470.134	Acinetobacter baumannii																								susceptible*
470.134	Acinetobacter baumannii																								susceptible*
470.136	Acinetobacter baumannii	intermediate*			resistant	susceptible		non_susceptible*			resistant		intermediate				susceptible			intermediate*			resistant												resistant*	susceptible		intermediate*			susceptible						resistant
470.155	Acinetobacter baumannii	susceptible			resistant	susceptible		intermediate			resistant		susceptible				susceptible			non_resistant*			resistant												susceptible*	susceptible		resistant			susceptible						resistant
470.155	Acinetobacter baumannii	intermediate			resistant	susceptible		resistant			resistant		intermediate				susceptible			intermediate*			resistant												resistant*	susceptible		resistant			susceptible						resistant
470.155	Acinetobacter baumannii	intermediate*			resistant	susceptible		non_susceptible*			resistant		susceptible				susceptible			intermediate			resistant												resistant	susceptible		resistant			susceptible						resistant
470.155	Acinetobacter baumannii	intermediate*			resistant	susceptible		non_susceptible*			resistant		intermediate				susceptible			intermediate*			resistant												resistant*	susceptible		intermediate*			susceptible						resistant
470.155	Acinetobacter baumannii	non_resistant*			resistant	susceptible		non_susceptible*			resistant		susceptible				susceptible			intermediate*			resistant												resistant*	susceptible		intermediate*			susceptible						resistant
470.155	Acinetobacter baumannii	intermediate*			resistant	resistant		resistant			resistant		susceptible				susceptible			intermediate			resistant												resistant	resistant		intermediate*			resistant						resistant
470.175	Acinetobacter baumannii				resistant																		resistant												resistant
470.175	Acinetobacter baumannii	resistant			resistant								resistant				resistant																		resistant	resistant					resistant
470.175	Acinetobacter baumannii				resistant								resistant				resistant						resistant												resistant
470.175	Acinetobacter baumannii																						resistant												resistant
470.243	Acinetobacter baumannii																resistant*								susceptible*											resistant*
470.243	Acinetobacter baumannii																resistant*								susceptible*											resistant*
470.243	Acinetobacter baumannii																resistant*								susceptible*											resistant*
470.243	Acinetobacter baumannii																resistant*								susceptible*											resistant*
470.244	Acinetobacter baumannii																resistant*								susceptible*											resistant*
470.244	Acinetobacter baumannii																resistant*								susceptible*											resistant*
470.284	Acinetobacter baumannii	intermediate			resistant*	intermediate						resistant	resistant				resistant			resistant			resistant		susceptible		resistant								intermediate	resistant		resistant			resistant
470.284	Acinetobacter baumannii	susceptible			resistant*	resistant						resistant	resistant				resistant			resistant			resistant		susceptible		resistant								resistant	resistant		resistant			resistant
470.284	Acinetobacter baumannii	susceptible			resistant*	resistant						resistant	resistant				resistant			resistant			resistant		susceptible		resistant								resistant	resistant		resistant			resistant
470.285	Acinetobacter baumannii	susceptible			resistant*	resistant						resistant	resistant				resistant			resistant			resistant		susceptible		resistant								resistant	resistant		resistant			resistant
470.285	Acinetobacter baumannii	susceptible			resistant*	resistant						resistant	susceptible				resistant			resistant			resistant		susceptible		resistant								resistant	resistant		resistant			resistant
470.291	Acinetobacter baumannii	resistant*										resistant*					resistant*																			resistant*		resistant*					resistant*
470.376	Acinetobacter baumannii					intermediate*						intermediate*													susceptible*																		intermediate*
470.377	Acinetobacter baumannii	susceptible*				susceptible*											susceptible*								susceptible*																susceptible*
470.377	Acinetobacter baumannii	susceptible*																							susceptible*																		intermediate*
470.377	Acinetobacter baumannii					intermediate*																			susceptible*
470.377	Acinetobacter baumannii	susceptible*				susceptible*						intermediate*													susceptible*
470.217	Acinetobacter baumannii																resistant*								susceptible*											resistant*
470.132	Acinetobacter baumannii
470.217	Acinetobacter baumannii																resistant*								susceptible*											resistant*					intermediate*
470.216	Acinetobacter baumannii																resistant*								susceptible*											resistant*
470.175	Acinetobacter baumannii				resistant																		resistant												resistant
470.176	Acinetobacter baumannii				resistant								resistant				resistant						resistant												resistant	resistant					resistant
470.176	Acinetobacter baumannii				resistant								resistant				resistant						resistant												resistant
470.176	Acinetobacter baumannii				resistant								resistant				resistant						resistant												resistant
470.176	Acinetobacter baumannii	resistant			resistant								resistant				resistant																		resistant
470.176	Acinetobacter baumannii				resistant
470.176	Acinetobacter baumannii				resistant																		resistant												resistant
470.176	Acinetobacter baumannii				resistant																		resistant												resistant
470.177	Acinetobacter baumannii
470.177	Acinetobacter baumannii
470.181	Acinetobacter baumannii
470.181	Acinetobacter baumannii
470.214	Acinetobacter baumannii																resistant*								susceptible*											resistant*
470.214	Acinetobacter baumannii																resistant*								susceptible*											resistant*
470.216	Acinetobacter baumannii																resistant*								susceptible*											resistant*
470.216	Acinetobacter baumannii																resistant*								susceptible*											resistant*
470.216	Acinetobacter baumannii																resistant*								susceptible*											resistant*
470.216	Acinetobacter baumannii																resistant*								susceptible*											resistant*
1.40993e+06	Acinetobacter baumannii	susceptible						resistant				resistant					resistant			resistant			resistant												resistant	resistant		resistant
470.132	Acinetobacter baumannii
470.131	Acinetobacter baumannii	resistant*										resistant*					resistant*																			resistant*		resistant*					resistant*
470.101	Acinetobacter baumannii																						susceptible*
470.101	Acinetobacter baumannii																						susceptible*
470.102	Acinetobacter baumannii																						susceptible*
470.102	Acinetobacter baumannii																						susceptible*
470.102	Acinetobacter baumannii																						susceptible*
470.102	Acinetobacter baumannii																						susceptible*
470.102	Acinetobacter baumannii																						susceptible*
470.101	Acinetobacter baumannii																						susceptible*
470.102	Acinetobacter baumannii																						susceptible*
470.102	Acinetobacter baumannii																						susceptible*
470.102	Acinetobacter baumannii																						susceptible*
470.102	Acinetobacter baumannii																						susceptible*
470.102	Acinetobacter baumannii																						susceptible*
470.102	Acinetobacter baumannii																						susceptible*
470.102	Acinetobacter baumannii																						susceptible*
470.102	Acinetobacter baumannii																						susceptible*
470.102	Acinetobacter baumannii																						susceptible*
470.101	Acinetobacter baumannii																						susceptible*
470.101	Acinetobacter baumannii																						susceptible*
470.101	Acinetobacter baumannii																						susceptible*
1.43932e+06	Acinetobacter baumannii											resistant*					resistant*								susceptible*
1.43932e+06	Acinetobacter baumannii											resistant*					intermediate*						intermediate*															susceptible*			susceptible*
886888	Acinetobacter baumannii																																			resistant
889738	Acinetobacter baumannii																																			resistant
405417	Acinetobacter baumannii	resistant			resistant			resistant				resistant					resistant						resistant												susceptible	resistant					resistant
470.1	Acinetobacter baumannii																						susceptible*
470.1	Acinetobacter baumannii																						susceptible*
470.1	Acinetobacter baumannii																						susceptible*
470.1	Acinetobacter baumannii																						susceptible*
470.1	Acinetobacter baumannii																						susceptible*
470.1	Acinetobacter baumannii																						susceptible*
470.1	Acinetobacter baumannii																						susceptible*
470.101	Acinetobacter baumannii																						susceptible*
470.101	Acinetobacter baumannii																						susceptible*
470.101	Acinetobacter baumannii																						susceptible*
470.101	Acinetobacter baumannii																						susceptible*
470.101	Acinetobacter baumannii																						susceptible*
470.103	Acinetobacter baumannii																						susceptible*
470.103	Acinetobacter baumannii																						susceptible*
470.103	Acinetobacter baumannii																						susceptible*
470.103	Acinetobacter baumannii																						susceptible*
470.104	Acinetobacter baumannii																						susceptible*
470.105	Acinetobacter baumannii																						susceptible*
470.105	Acinetobacter baumannii																						susceptible*
470.105	Acinetobacter baumannii																						susceptible*
470.105	Acinetobacter baumannii																						susceptible*
470.105	Acinetobacter baumannii																						susceptible*
470.105	Acinetobacter baumannii																						susceptible*
470.105	Acinetobacter baumannii																						susceptible*
470.105	Acinetobacter baumannii																						susceptible*
470.105	Acinetobacter baumannii																						susceptible*
470.105	Acinetobacter baumannii																						susceptible*
470.105	Acinetobacter baumannii																						susceptible*
470.13	Acinetobacter baumannii	resistant*										resistant*					resistant*																			resistant*		resistant*					resistant*
470.13	Acinetobacter baumannii	resistant*										resistant*					resistant*																			resistant*		resistant*					resistant*
470.131	Acinetobacter baumannii	resistant*										resistant*					resistant*																			resistant*		resistant*					intermediate*
470.131	Acinetobacter baumannii	susceptible*										resistant*					intermediate*																			resistant*		intermediate*					resistant*
470.131	Acinetobacter baumannii	resistant*										resistant*					resistant*																			resistant*		resistant*					resistant*
470.104	Acinetobacter baumannii																						intermediate*
470.132	Acinetobacter baumannii
470.104	Acinetobacter baumannii																						susceptible*
470.104	Acinetobacter baumannii																						susceptible*
470.103	Acinetobacter baumannii																						susceptible*
470.103	Acinetobacter baumannii																						susceptible*
470.103	Acinetobacter baumannii																						susceptible*
470.103	Acinetobacter baumannii																						susceptible*
470.103	Acinetobacter baumannii																						intermediate*
470.103	Acinetobacter baumannii																						susceptible*
470.103	Acinetobacter baumannii																						susceptible*
470.103	Acinetobacter baumannii																						susceptible*
470.103	Acinetobacter baumannii																						susceptible*
470.103	Acinetobacter baumannii																						susceptible*
470.103	Acinetobacter baumannii																						susceptible*
470.104	Acinetobacter baumannii																						susceptible*
470.104	Acinetobacter baumannii																						susceptible*
470.104	Acinetobacter baumannii																						susceptible*
470.104	Acinetobacter baumannii																						susceptible*
470.104	Acinetobacter baumannii																						susceptible*
470.104	Acinetobacter baumannii																						susceptible*
470.104	Acinetobacter baumannii																						susceptible*
470.752	Acinetobacter baumannii	susceptible*			resistant	intermediate*		resistant			resistant		resistant				susceptible*			resistant*			resistant												resistant*			susceptible*			resistant						resistant
470.737	Acinetobacter baumannii	resistant				resistant						resistant	resistant				resistant			resistant			resistant		susceptible		resistant								resistant	resistant		resistant			resistant		intermediate
470.752	Acinetobacter baumannii	susceptible			resistant	susceptible		resistant			resistant					resistant	susceptible			susceptible			susceptible												susceptible	susceptible		susceptible			susceptible						resistant
470.797	Acinetobacter baumannii	susceptible			resistant	resistant		resistant			resistant		resistant			resistant	resistant			resistant			resistant												resistant	susceptible		resistant									resistant
470.797	Acinetobacter baumannii	resistant			resistant	resistant		resistant			resistant		resistant			resistant	resistant			resistant			resistant												resistant	susceptible		susceptible									resistant
470.797	Acinetobacter baumannii	susceptible			resistant	resistant		resistant			resistant		resistant			resistant	resistant			resistant			resistant												resistant	susceptible		resistant									resistant
470.797	Acinetobacter baumannii	resistant			resistant	resistant		resistant			resistant		resistant			resistant	resistant			resistant			resistant												resistant	susceptible		resistant									resistant
470.797	Acinetobacter baumannii	resistant			resistant	resistant		resistant			resistant		resistant			resistant	resistant			resistant			resistant												resistant	susceptible		resistant									resistant
470.797	Acinetobacter baumannii	susceptible			resistant	resistant		resistant			resistant		resistant			resistant	resistant			resistant			resistant												resistant	susceptible		resistant									resistant
470.798	Acinetobacter baumannii	susceptible			resistant	susceptible		resistant			resistant		intermediate			resistant	susceptible			intermediate*			susceptible												susceptible	susceptible		susceptible			susceptible						resistant
470.797	Acinetobacter baumannii	susceptible			resistant	resistant		resistant			resistant		resistant			resistant	resistant			resistant			resistant												resistant	susceptible		resistant									resistant
470.798	Acinetobacter baumannii	susceptible			resistant	susceptible		resistant			resistant		susceptible			resistant	susceptible			intermediate			susceptible												susceptible	susceptible		susceptible									resistant
470.798	Acinetobacter baumannii	susceptible			resistant	susceptible		resistant			resistant		resistant			resistant	susceptible			resistant			resistant												resistant	susceptible		intermediate									resistant
470.798	Acinetobacter baumannii	susceptible			resistant	non_resistant*		resistant			resistant		resistant			resistant	intermediate*			resistant			resistant												resistant*	intermediate		intermediate			susceptible						resistant
470.798	Acinetobacter baumannii	susceptible			resistant	susceptible		resistant			resistant		resistant			resistant	intermediate			resistant			resistant												resistant	susceptible		intermediate									resistant
470.798	Acinetobacter baumannii	resistant			resistant	susceptible		resistant			resistant		resistant			resistant	resistant			resistant			resistant												resistant	susceptible		resistant									resistant
470.798	Acinetobacter baumannii	susceptible			resistant	resistant		resistant			resistant		resistant			resistant	resistant			resistant			resistant												resistant	resistant		resistant			resistant						resistant
470.798	Acinetobacter baumannii	resistant			resistant	resistant		resistant			resistant		resistant			resistant	resistant			resistant			resistant												resistant	susceptible		resistant									resistant
470.798	Acinetobacter baumannii	resistant			resistant	non_susceptible*		resistant			resistant		resistant			resistant	intermediate			resistant			resistant												resistant	resistant		resistant			resistant						resistant
470.798	Acinetobacter baumannii	susceptible			resistant	resistant		resistant			resistant		resistant			resistant	resistant			resistant			resistant												resistant	susceptible		resistant									resistant
470.797	Acinetobacter baumannii	resistant			resistant	susceptible		resistant			resistant		resistant			resistant	resistant			resistant			resistant												resistant	susceptible		resistant									resistant
470.797	Acinetobacter baumannii	resistant			resistant	resistant		resistant			resistant		resistant			resistant	resistant			resistant			resistant												resistant	susceptible		resistant									resistant
470.796	Acinetobacter baumannii	intermediate*			resistant	non_susceptible*		resistant			resistant		resistant			resistant				resistant			resistant												resistant	resistant		intermediate			resistant						resistant
470.795	Acinetobacter baumannii	susceptible			resistant	susceptible		resistant			resistant		resistant			resistant	resistant			resistant			resistant												resistant	susceptible		intermediate									resistant
470.795	Acinetobacter baumannii	susceptible			resistant	susceptible					resistant		resistant			resistant	intermediate			resistant			resistant												resistant	susceptible		intermediate			susceptible						resistant
470.795	Acinetobacter baumannii	susceptible			resistant	resistant		resistant			resistant		resistant			resistant	resistant			resistant			resistant												intermediate	susceptible		resistant									resistant
470.795	Acinetobacter baumannii	resistant			resistant	intermediate		resistant			resistant		resistant			resistant	intermediate			resistant			resistant												resistant	susceptible		susceptible									resistant
470.795	Acinetobacter baumannii	susceptible			resistant	resistant		resistant			resistant		resistant			resistant	resistant			resistant			resistant												resistant	susceptible		resistant									resistant
470.795	Acinetobacter baumannii	susceptible			resistant	susceptible		resistant			resistant		resistant			resistant	resistant			resistant			resistant												resistant	susceptible		resistant									resistant
470.795	Acinetobacter baumannii	intermediate*			resistant	intermediate		resistant			resistant		resistant			resistant	intermediate			resistant			resistant												resistant	resistant		intermediate			resistant						resistant
470.796	Acinetobacter baumannii	susceptible			resistant	susceptible		resistant			resistant		susceptible			resistant	susceptible			susceptible			susceptible												susceptible	susceptible		susceptible									resistant
470.796	Acinetobacter baumannii	susceptible			resistant	susceptible		resistant			resistant		resistant			resistant	resistant			resistant			resistant												resistant	susceptible		resistant									resistant
470.796	Acinetobacter baumannii	resistant			resistant	resistant		resistant			resistant		resistant			resistant	resistant			resistant			resistant												resistant	susceptible		susceptible									resistant
470.796	Acinetobacter baumannii	susceptible			resistant	resistant		resistant			resistant		resistant			resistant	resistant			resistant			resistant												resistant	susceptible		resistant									resistant
470.796	Acinetobacter baumannii	resistant			resistant	resistant		resistant			resistant		resistant			resistant	resistant			resistant			resistant												resistant	susceptible		resistant									resistant
470.796	Acinetobacter baumannii	susceptible			resistant	resistant		resistant			resistant		resistant			resistant	resistant			resistant			resistant												resistant	susceptible*		resistant			susceptible						resistant
470.796	Acinetobacter baumannii	resistant			resistant	resistant		resistant			resistant		resistant			resistant	resistant			resistant			resistant												resistant	susceptible		susceptible									resistant
470.796	Acinetobacter baumannii	intermediate*			resistant	non_resistant*		resistant			resistant		resistant			resistant	susceptible*			resistant*			resistant												resistant	resistant		intermediate			resistant						resistant
470.796	Acinetobacter baumannii	susceptible			resistant	susceptible		resistant			resistant		intermediate			resistant	susceptible			intermediate			susceptible												resistant	susceptible		susceptible									resistant
470.796	Acinetobacter baumannii	resistant			resistant	resistant		resistant			resistant		resistant			resistant	resistant			resistant			resistant												resistant	susceptible		resistant									resistant
470.798	Acinetobacter baumannii	resistant			resistant	resistant		resistant			resistant		resistant			resistant	resistant			resistant			resistant												resistant	susceptible		resistant									resistant
470.799	Acinetobacter baumannii	susceptible			resistant	susceptible		resistant			resistant		resistant			resistant	susceptible			resistant			resistant												resistant	susceptible		intermediate									resistant
470.799	Acinetobacter baumannii	resistant			resistant	susceptible		resistant			resistant		resistant			resistant	resistant			resistant			resistant												resistant	susceptible		resistant									resistant
470.799	Acinetobacter baumannii	resistant			resistant	susceptible		resistant			resistant		resistant			resistant	resistant			resistant			resistant												resistant	susceptible		resistant									resistant
470.801	Acinetobacter baumannii	resistant			resistant	resistant		resistant			resistant		resistant			resistant	resistant			resistant			resistant												resistant	susceptible		resistant									resistant
470.801	Acinetobacter baumannii	resistant			resistant	resistant		resistant			resistant		resistant			resistant	resistant			resistant			resistant												resistant	susceptible		resistant									resistant
470.801	Acinetobacter baumannii	susceptible			resistant	susceptible		resistant			resistant		resistant			resistant	resistant			resistant			resistant												resistant	susceptible		resistant									resistant
470.801	Acinetobacter baumannii	susceptible			resistant	susceptible		resistant			resistant		resistant			resistant	resistant			resistant			resistant												resistant	susceptible		resistant									resistant
470.801	Acinetobacter baumannii	susceptible			resistant	resistant		resistant			resistant		resistant			resistant	resistant			resistant			resistant												resistant	intermediate		resistant									resistant
470.802	Acinetobacter baumannii	susceptible			resistant	resistant		resistant			resistant		resistant			resistant	resistant			resistant			resistant												resistant	susceptible		resistant									resistant
470.802	Acinetobacter baumannii	susceptible			resistant	resistant		resistant			resistant		resistant			resistant	resistant			resistant			resistant												resistant	resistant		resistant			resistant						resistant
470.802	Acinetobacter baumannii	susceptible			resistant	susceptible		resistant			resistant		intermediate			resistant	susceptible			susceptible			resistant												susceptible	susceptible		intermediate									resistant
470.802	Acinetobacter baumannii	susceptible			resistant	resistant		resistant			resistant		resistant			resistant	resistant			resistant			resistant												resistant	susceptible		resistant									resistant
470.802	Acinetobacter baumannii	resistant			resistant	susceptible		resistant			resistant		resistant				resistant			resistant			resistant												resistant	susceptible		resistant			susceptible						resistant
470.802	Acinetobacter baumannii	susceptible			resistant	resistant		resistant			resistant		resistant			resistant	resistant			resistant			resistant												susceptible	susceptible		resistant									resistant
470.802	Acinetobacter baumannii	susceptible			resistant	intermediate		resistant			resistant		susceptible			resistant	susceptible			susceptible			resistant												susceptible	susceptible		susceptible									resistant
470.802	Acinetobacter baumannii	susceptible			resistant	resistant		resistant			resistant		resistant			resistant	resistant			resistant			resistant												resistant	susceptible		resistant									resistant
470.802	Acinetobacter baumannii	resistant			resistant	intermediate*		resistant			resistant		resistant		resistant		resistant			resistant			resistant												resistant	resistant		resistant			resistant						resistant
470.803	Acinetobacter baumannii	susceptible			resistant	susceptible		resistant			resistant		resistant		resistant		susceptible			susceptible			susceptible												susceptible	susceptible		susceptible									resistant
470.803	Acinetobacter baumannii	susceptible			resistant	susceptible		resistant			resistant		susceptible		resistant		susceptible			susceptible			susceptible												susceptible	susceptible		susceptible									resistant
470.803	Acinetobacter baumannii	susceptible			resistant	susceptible		resistant			resistant		resistant		resistant		susceptible			intermediate			susceptible												susceptible	susceptible		susceptible									resistant
470.801	Acinetobacter baumannii	susceptible			resistant	susceptible		resistant			resistant		susceptible			resistant	susceptible			susceptible			susceptible												susceptible	susceptible		susceptible									resistant
470.795	Acinetobacter baumannii	susceptible			resistant	susceptible		resistant			resistant		intermediate			resistant	susceptible			susceptible			susceptible												susceptible	susceptible		susceptible									resistant
470.801	Acinetobacter baumannii	susceptible			resistant	resistant		resistant			resistant		intermediate			resistant	resistant			resistant			resistant												resistant	resistant		resistant			resistant						resistant
470.801	Acinetobacter baumannii	susceptible			resistant	resistant		resistant			resistant		resistant			resistant	resistant			resistant			resistant												resistant	susceptible		resistant									resistant
470.799	Acinetobacter baumannii	resistant			resistant	susceptible		resistant			resistant		resistant			resistant	resistant			resistant			resistant												resistant	susceptible		resistant									resistant
470.799	Acinetobacter baumannii	susceptible			resistant	resistant		resistant			resistant		resistant			resistant	resistant			resistant			resistant												resistant	susceptible		resistant									resistant
470.799	Acinetobacter baumannii	resistant			resistant	non_susceptible*		resistant			resistant		resistant			resistant	susceptible*			resistant			resistant												resistant	resistant		intermediate*			resistant						resistant
470.799	Acinetobacter baumannii	resistant			resistant	susceptible		resistant			resistant		resistant			resistant	resistant			resistant			resistant												resistant	susceptible		resistant									resistant
470.799	Acinetobacter baumannii	susceptible			resistant	resistant		resistant			resistant		resistant			resistant	resistant			resistant			resistant												resistant	susceptible		resistant									resistant
470.799	Acinetobacter baumannii	susceptible			resistant	susceptible		resistant			resistant		resistant			resistant	resistant			resistant			resistant												resistant	susceptible		intermediate									resistant
470.8	Acinetobacter baumannii	resistant			resistant	susceptible		resistant			resistant		resistant			resistant	resistant			resistant			resistant												resistant	susceptible		resistant									resistant
470.8	Acinetobacter baumannii	resistant			resistant	susceptible		resistant			resistant		resistant			resistant	resistant			resistant			resistant												resistant	susceptible		resistant									resistant
470.8	Acinetobacter baumannii	susceptible			resistant	susceptible		resistant			resistant		resistant			resistant	resistant			resistant			resistant												resistant	susceptible		susceptible									resistant
470.8	Acinetobacter baumannii	susceptible			resistant	intermediate		resistant			resistant		resistant			resistant	resistant			resistant			intermediate												resistant	susceptible		susceptible									resistant
470.8	Acinetobacter baumannii	susceptible			resistant	resistant		resistant			resistant		resistant			resistant	resistant			resistant			resistant												resistant	susceptible		susceptible									resistant
470.8	Acinetobacter baumannii	susceptible			resistant	resistant		resistant			resistant		resistant			resistant	resistant			resistant			resistant												resistant	susceptible		resistant									resistant
470.8	Acinetobacter baumannii	susceptible			resistant	resistant		resistant			resistant		resistant			resistant	resistant			resistant			resistant												resistant	susceptible		resistant									resistant
470.8	Acinetobacter baumannii	susceptible			resistant	resistant		resistant			resistant		resistant			resistant	resistant			resistant			resistant												resistant	susceptible		resistant									resistant
470.752	Acinetobacter baumannii	susceptible			resistant	susceptible		non_susceptible*			resistant		susceptible				non_resistant*			intermediate*			intermediate*				susceptible								susceptible	susceptible		susceptible			susceptible						resistant
470.8	Acinetobacter baumannii	susceptible			resistant	resistant		resistant			resistant		resistant			resistant	resistant			resistant			resistant												resistant	susceptible		susceptible									resistant
470.8	Acinetobacter baumannii	susceptible			resistant	resistant		resistant			resistant		resistant			resistant	resistant			resistant			resistant												resistant	susceptible		resistant									resistant
470.801	Acinetobacter baumannii	intermediate*			resistant	non_susceptible*		resistant			resistant		resistant			resistant	intermediate*			resistant			resistant												susceptible	resistant		intermediate*			resistant						resistant
470.803	Acinetobacter baumannii	susceptible			resistant	susceptible		resistant			resistant		resistant		resistant		susceptible			resistant			resistant												resistant	susceptible		resistant									resistant
470.795	Acinetobacter baumannii	susceptible			resistant	non_resistant*		resistant			resistant		resistant			resistant	susceptible*			resistant			resistant												resistant*	resistant		intermediate			resistant						resistant
470.794	Acinetobacter baumannii	susceptible			resistant	resistant		resistant			resistant		resistant			resistant	resistant			resistant			resistant												resistant	susceptible		resistant									resistant
470.788	Acinetobacter baumannii	susceptible			resistant	susceptible		resistant			resistant		resistant			resistant	susceptible			resistant			susceptible												resistant	susceptible		susceptible									resistant
470.789	Acinetobacter baumannii	resistant			resistant	susceptible		resistant			resistant		resistant			resistant	resistant			resistant			resistant												resistant	susceptible		resistant									resistant
470.789	Acinetobacter baumannii	susceptible			resistant	susceptible		resistant			resistant		susceptible			resistant	susceptible			susceptible			susceptible												susceptible	susceptible		susceptible									resistant
470.789	Acinetobacter baumannii	susceptible			resistant	resistant		resistant			resistant		resistant			resistant	resistant			resistant			resistant												resistant	susceptible		resistant									resistant
470.789	Acinetobacter baumannii	susceptible			resistant	resistant		resistant			resistant		resistant			resistant	resistant			resistant			resistant												resistant	susceptible		resistant									resistant
470.789	Acinetobacter baumannii	resistant			resistant	resistant		resistant			resistant		resistant			resistant	resistant			resistant			resistant												resistant	susceptible		resistant									resistant
470.789	Acinetobacter baumannii	susceptible			resistant	resistant		resistant			resistant		resistant			resistant	resistant			resistant			resistant												resistant	susceptible		resistant									resistant
470.788	Acinetobacter baumannii	susceptible			resistant	intermediate		resistant			resistant		resistant			resistant	susceptible*			resistant			resistant												resistant*	resistant		intermediate			intermediate						resistant
470.789	Acinetobacter baumannii	susceptible			resistant	susceptible		resistant			resistant		resistant			resistant	intermediate			resistant			resistant												resistant	susceptible		intermediate									resistant
470.789	Acinetobacter baumannii	susceptible			resistant	resistant		resistant			resistant		resistant			resistant	resistant			resistant			resistant												resistant	susceptible		resistant									resistant
470.789	Acinetobacter baumannii	susceptible			resistant	resistant		resistant			resistant		resistant			resistant	resistant			resistant			resistant												resistant	susceptible		resistant									resistant
470.79	Acinetobacter baumannii	susceptible			resistant	susceptible		resistant			resistant		resistant			resistant	susceptible			resistant			resistant												resistant	susceptible		intermediate									resistant
470.79	Acinetobacter baumannii	susceptible			resistant	resistant		resistant			resistant		resistant			resistant	resistant			resistant			resistant												resistant	susceptible		resistant									resistant
470.79	Acinetobacter baumannii	susceptible			resistant	resistant		resistant			resistant		resistant			resistant	resistant			resistant			resistant												resistant	susceptible		resistant									resistant
470.79	Acinetobacter baumannii	resistant			resistant	resistant		resistant			resistant		resistant			resistant	resistant			resistant			resistant												resistant	susceptible		intermediate									resistant
470.79	Acinetobacter baumannii	resistant			resistant	susceptible		resistant			resistant		resistant			resistant	resistant			resistant			resistant												resistant	resistant		resistant			resistant						resistant
470.789	Acinetobacter baumannii	resistant			resistant	susceptible		resistant			resistant		resistant			resistant	resistant			resistant			resistant												resistant	susceptible		resistant									resistant
470.788	Acinetobacter baumannii	susceptible			resistant	resistant		resistant			resistant		resistant			resistant	resistant			resistant			resistant												resistant	resistant		resistant			resistant						resistant
470.788	Acinetobacter baumannii	susceptible			resistant	resistant		resistant			resistant		resistant			resistant	resistant			resistant			resistant												resistant	susceptible		resistant									resistant
470.788	Acinetobacter baumannii	susceptible			resistant	resistant		resistant			resistant		resistant			resistant	resistant			resistant			resistant												resistant	susceptible		resistant									resistant
470.786	Acinetobacter baumannii	susceptible			resistant	resistant		resistant			resistant		resistant			resistant	resistant			resistant			resistant												resistant	susceptible		resistant									resistant
470.786	Acinetobacter baumannii	susceptible			resistant	susceptible		resistant			resistant		intermediate			resistant	susceptible			susceptible			susceptible												susceptible	susceptible		susceptible									resistant
470.787	Acinetobacter baumannii	susceptible			resistant	resistant		resistant			resistant		intermediate			resistant	susceptible			intermediate*			resistant												resistant	susceptible		susceptible			susceptible						resistant
470.787	Acinetobacter baumannii	susceptible			resistant	susceptible*		resistant			resistant		intermediate			resistant	intermediate*			resistant*			resistant												susceptible*	resistant		intermediate*			susceptible						resistant
470.787	Acinetobacter baumannii	susceptible			resistant	resistant		resistant			resistant		resistant			resistant	intermediate			resistant			resistant												resistant	susceptible		resistant									resistant
470.787	Acinetobacter baumannii	susceptible			resistant	resistant		resistant			resistant		resistant			resistant	resistant			resistant			resistant												resistant	resistant		resistant			resistant						resistant
470.787	Acinetobacter baumannii	susceptible			resistant	susceptible		resistant			resistant		intermediate			resistant	susceptible			intermediate			resistant												resistant	susceptible		resistant									resistant
470.787	Acinetobacter baumannii	susceptible			resistant	non_resistant*		resistant			resistant		resistant			resistant	intermediate			resistant			resistant												susceptible*	intermediate		intermediate			resistant						resistant
470.787	Acinetobacter baumannii	susceptible			resistant	susceptible		resistant			resistant		intermediate			resistant	susceptible			intermediate			susceptible												resistant	susceptible		susceptible									resistant
470.787	Acinetobacter baumannii	susceptible			resistant	resistant		resistant			resistant		intermediate			resistant	susceptible			susceptible			resistant												resistant	susceptible		susceptible									resistant
470.787	Acinetobacter baumannii	resistant			resistant	resistant		resistant			resistant		resistant			resistant	resistant			resistant			resistant												resistant	susceptible		resistant									resistant
470.788	Acinetobacter baumannii	susceptible			resistant	resistant		resistant			resistant		resistant			resistant	intermediate*			resistant			resistant												resistant*	resistant		intermediate			resistant						resistant
470.788	Acinetobacter baumannii	susceptible			resistant	susceptible		resistant			resistant		intermediate			resistant	susceptible			susceptible			susceptible												susceptible	susceptible		susceptible									resistant
470.788	Acinetobacter baumannii	resistant			resistant	resistant		resistant			resistant		resistant			resistant	resistant			resistant			resistant												resistant	susceptible		resistant									resistant
470.788	Acinetobacter baumannii	resistant			resistant	resistant		resistant			resistant		resistant			resistant	resistant			resistant			resistant												resistant	susceptible		resistant									resistant
470.788	Acinetobacter baumannii	susceptible			resistant	resistant		resistant			resistant		resistant			resistant	resistant			resistant			resistant												resistant	susceptible		resistant									resistant
470.788	Acinetobacter baumannii	resistant			resistant	susceptible		resistant			resistant		resistant			resistant	resistant			resistant			resistant												resistant	susceptible		resistant									resistant
470.79	Acinetobacter baumannii	resistant			resistant	susceptible		resistant			resistant		resistant			resistant	resistant			resistant			resistant												resistant	susceptible		resistant									resistant
470.79	Acinetobacter baumannii	resistant			resistant	susceptible		resistant			resistant		resistant			resistant	resistant			resistant			resistant												resistant	susceptible		resistant									resistant
470.79	Acinetobacter baumannii	resistant			resistant	susceptible		resistant			resistant		resistant			resistant	resistant			resistant			resistant												resistant	susceptible		resistant									resistant
470.791	Acinetobacter baumannii	susceptible			resistant	resistant		resistant			resistant		intermediate			resistant	susceptible			susceptible			resistant												resistant	susceptible		susceptible									resistant
470.793	Acinetobacter baumannii	susceptible			resistant	resistant		resistant			resistant		resistant			resistant	resistant			resistant			resistant												resistant	susceptible		resistant									resistant
470.793	Acinetobacter baumannii	resistant			resistant	susceptible		resistant			resistant		resistant			resistant	resistant			resistant			resistant												resistant	susceptible		resistant			susceptible						resistant
470.793	Acinetobacter baumannii	susceptible			resistant	susceptible		resistant			resistant		resistant			resistant	resistant			resistant			resistant												resistant	susceptible		resistant									resistant
470.793	Acinetobacter baumannii	susceptible			resistant	susceptible		resistant			resistant		susceptible			resistant	susceptible			intermediate			susceptible												susceptible	susceptible		susceptible									resistant
470.793	Acinetobacter baumannii	susceptible			resistant	resistant		resistant			resistant		resistant			resistant	resistant			resistant			resistant												resistant	susceptible		resistant									resistant
470.793	Acinetobacter baumannii	susceptible			resistant	resistant		resistant			resistant		resistant			resistant	resistant			resistant			resistant												resistant	susceptible		resistant									resistant
470.793	Acinetobacter baumannii	intermediate*			resistant	susceptible		resistant			resistant		resistant			resistant	susceptible*			resistant*			resistant												resistant	resistant					resistant						resistant
470.793	Acinetobacter baumannii	resistant			resistant	susceptible		resistant			resistant		resistant			resistant	resistant			resistant			resistant												resistant	susceptible		resistant									resistant
470.793	Acinetobacter baumannii	susceptible			resistant	susceptible		resistant			resistant		resistant			resistant	susceptible			resistant			resistant												resistant	susceptible		intermediate									resistant
470.794	Acinetobacter baumannii	intermediate*			resistant	non_resistant*		resistant			resistant		resistant			resistant	intermediate*			resistant			resistant												resistant	resistant		intermediate			resistant						resistant
470.794	Acinetobacter baumannii	susceptible			resistant	susceptible		resistant			resistant		intermediate			resistant	susceptible			intermediate			intermediate												susceptible	susceptible		susceptible									resistant
470.794	Acinetobacter baumannii	susceptible			resistant	resistant		resistant			resistant		resistant			resistant	resistant			resistant			resistant												resistant	susceptible		resistant									resistant
470.794	Acinetobacter baumannii	resistant			resistant	intermediate		resistant			resistant		resistant			resistant	intermediate			resistant			resistant												resistant	susceptible		susceptible									resistant
470.794	Acinetobacter baumannii	susceptible			resistant	resistant		resistant			resistant		resistant			resistant	resistant			resistant			resistant												resistant	susceptible		resistant									resistant
470.794	Acinetobacter baumannii	susceptible			resistant	resistant		resistant			resistant		resistant			resistant	resistant			resistant			resistant												resistant	susceptible		resistant									resistant
470.794	Acinetobacter baumannii	susceptible			resistant	intermediate		resistant			resistant		resistant			resistant	resistant			resistant			resistant												resistant	susceptible		susceptible									resistant
470.794	Acinetobacter baumannii	susceptible			resistant	resistant		resistant			resistant		resistant			resistant	resistant			resistant			resistant												resistant	susceptible		resistant									resistant
470.793	Acinetobacter baumannii	susceptible			resistant	resistant		resistant			resistant		intermediate			resistant	susceptible			intermediate			resistant												resistant	susceptible		susceptible									resistant
470.795	Acinetobacter baumannii	susceptible			resistant	resistant		resistant			resistant		intermediate			resistant	susceptible			susceptible			resistant												resistant	susceptible		susceptible									resistant
470.793	Acinetobacter baumannii	susceptible			resistant	resistant		resistant			resistant		resistant			resistant	resistant			resistant			resistant												resistant	susceptible		resistant									resistant
470.792	Acinetobacter baumannii	susceptible			resistant	resistant		resistant			resistant		resistant			resistant	resistant			resistant			resistant												resistant	susceptible		resistant									resistant
470.791	Acinetobacter baumannii	resistant			resistant	resistant		resistant			resistant		resistant			resistant	resistant			resistant			resistant												resistant	susceptible		resistant									resistant
470.791	Acinetobacter baumannii	susceptible			resistant	resistant		resistant			resistant		resistant			resistant	resistant			resistant			resistant												resistant	susceptible		resistant									resistant
470.791	Acinetobacter baumannii	susceptible			resistant	resistant		resistant			resistant		resistant			resistant	resistant			resistant			resistant												resistant	susceptible		resistant									resistant
470.791	Acinetobacter baumannii	susceptible			resistant	resistant		resistant			resistant		resistant			resistant	resistant			resistant			resistant												resistant	susceptible		intermediate									resistant
470.791	Acinetobacter baumannii	susceptible			resistant	resistant		resistant			resistant		resistant			resistant	resistant			resistant			resistant												resistant	susceptible		resistant									resistant
470.791	Acinetobacter baumannii	resistant			resistant	susceptible		resistant			resistant		resistant			resistant	resistant			resistant			resistant												resistant	susceptible		resistant									resistant
470.791	Acinetobacter baumannii	susceptible			resistant	resistant		resistant			resistant		resistant			resistant	resistant			resistant			resistant												resistant	susceptible		resistant									resistant
470.791	Acinetobacter baumannii	susceptible			resistant	resistant		resistant			resistant		resistant			resistant	resistant			resistant			resistant												resistant	susceptible		resistant									resistant
470.791	Acinetobacter baumannii	susceptible			resistant	resistant		resistant			resistant		resistant			resistant	resistant			resistant			resistant												resistant	susceptible		resistant									resistant
470.791	Acinetobacter baumannii	resistant			resistant	resistant		resistant			resistant		resistant			resistant	resistant			resistant			resistant												resistant	susceptible		resistant									resistant
470.792	Acinetobacter baumannii	resistant			resistant	susceptible		resistant			resistant		resistant			resistant	resistant			resistant			resistant												resistant	susceptible		resistant									resistant
470.792	Acinetobacter baumannii	susceptible			resistant	resistant		resistant			resistant		resistant			resistant	resistant			resistant			resistant												intermediate	susceptible		resistant									resistant
470.792	Acinetobacter baumannii	resistant			resistant	susceptible					resistant		resistant			resistant	susceptible*			resistant*			resistant												resistant	resistant*		intermediate			resistant						resistant
470.792	Acinetobacter baumannii	susceptible			resistant	resistant		resistant			resistant		resistant			resistant	resistant			resistant			resistant												resistant	susceptible		resistant									resistant
470.792	Acinetobacter baumannii	susceptible			resistant	non_resistant*		resistant			resistant		resistant			resistant	susceptible*			resistant			resistant												resistant*	susceptible*		intermediate			intermediate						resistant
470.792	Acinetobacter baumannii	resistant			resistant	resistant		resistant			resistant		resistant			resistant	resistant			resistant			resistant												resistant	susceptible		susceptible									resistant
470.792	Acinetobacter baumannii	susceptible			resistant	susceptible		resistant			resistant		susceptible			resistant	susceptible			intermediate			susceptible												susceptible	susceptible		susceptible									resistant
470.792	Acinetobacter baumannii	susceptible			resistant	resistant		resistant			resistant		resistant			resistant	resistant			resistant			resistant												resistant	susceptible		resistant									resistant
470.786	Acinetobacter baumannii	resistant			resistant	susceptible		resistant			resistant		resistant			resistant	resistant			resistant			resistant												resistant	susceptible		resistant									resistant
470.803	Acinetobacter baumannii	resistant			resistant	susceptible		resistant			resistant		resistant		resistant		resistant			resistant			resistant												resistant	susceptible		resistant									resistant
470.803	Acinetobacter baumannii	resistant			resistant	intermediate		resistant			resistant		resistant		resistant		intermediate			resistant			resistant												resistant	resistant		intermediate*			resistant						resistant
903920	Acinetobacter baumannii	resistant			resistant			resistant			resistant	resistant					resistant			resistant			resistant						resistant						resistant	susceptible		resistant
903921	Acinetobacter baumannii	susceptible																					susceptible												susceptible			susceptible
903922	Acinetobacter baumannii	intermediate			resistant			resistant			resistant	resistant					resistant			resistant			resistant						resistant						resistant	susceptible		resistant
903923	Acinetobacter baumannii	susceptible			resistant			resistant			resistant	resistant					resistant			resistant			resistant						resistant						resistant	susceptible		resistant
470.81	Acinetobacter baumannii	susceptible*			resistant	susceptible		resistant			resistant					resistant	resistant			resistant			resistant												resistant	intermediate		resistant			resistant						resistant
470.81	Acinetobacter baumannii	susceptible*			resistant	susceptible		resistant			resistant					resistant	resistant			resistant			resistant												resistant	intermediate		resistant			resistant						resistant
470.81	Acinetobacter baumannii	non_resistant*			resistant	intermediate		resistant			resistant					resistant	non_resistant*			resistant			resistant												resistant	resistant		intermediate			resistant						resistant
903919	Acinetobacter baumannii	susceptible															susceptible						susceptible												susceptible	susceptible		susceptible
470.81	Acinetobacter baumannii	susceptible*			resistant	susceptible		resistant			resistant					resistant	resistant			resistant			resistant												resistant	non_resistant*		resistant			resistant						resistant
470.81	Acinetobacter baumannii	resistant			resistant	resistant		resistant			resistant					resistant	resistant			resistant			resistant												resistant	resistant		resistant			resistant						resistant
470.81	Acinetobacter baumannii	susceptible*			resistant	susceptible		resistant			resistant					resistant	resistant			resistant			resistant												resistant	intermediate		resistant			resistant						resistant
1.11623e+06	Acinetobacter baumannii	resistant			resistant								resistant				resistant						resistant												resistant	resistant					resistant
1.097e+06	Acinetobacter baumannii																																			resistant
1.097e+06	Acinetobacter baumannii																																			resistant
470.811	Acinetobacter baumannii	intermediate*			resistant	resistant		resistant			resistant					resistant	resistant			resistant			resistant												resistant	resistant		resistant			resistant						resistant
470.811	Acinetobacter baumannii	susceptible			resistant	intermediate		resistant			resistant					resistant	resistant			resistant			resistant												resistant	resistant		resistant			resistant						resistant
470.81	Acinetobacter baumannii	susceptible*			resistant	susceptible		resistant			resistant					resistant	resistant			resistant			resistant												resistant	intermediate		resistant			resistant						resistant
903913	Acinetobacter baumannii	susceptible															resistant						susceptible												resistant	susceptible		susceptible			susceptible
903909	Acinetobacter baumannii	resistant			resistant			resistant			resistant	resistant					resistant			resistant			resistant												resistant	resistant		resistant
903908	Acinetobacter baumannii	susceptible			resistant			resistant			resistant	susceptible					susceptible			susceptible			susceptible												susceptible	susceptible		susceptible
1.21764e+06	Acinetobacter baumannii																susceptible*																			susceptible*
1.21763e+06	Acinetobacter baumannii																intermediate*																			susceptible*
1.21763e+06	Acinetobacter baumannii																susceptible*																			susceptible*
1.21763e+06	Acinetobacter baumannii																resistant*																			susceptible*
1.21763e+06	Acinetobacter baumannii																susceptible*																			susceptible*
1.21763e+06	Acinetobacter baumannii																susceptible*																			susceptible*
1.21763e+06	Acinetobacter baumannii																susceptible*																			susceptible*
1.21763e+06	Acinetobacter baumannii																susceptible*																			susceptible*
903897	Acinetobacter baumannii	resistant			resistant			resistant			resistant	resistant					resistant			resistant			resistant						resistant						resistant	resistant		resistant
903898	Acinetobacter baumannii	resistant			resistant			resistant			resistant	susceptible					susceptible			intermediate			resistant												resistant	susceptible		resistant
903899	Acinetobacter baumannii	intermediate			resistant			resistant			resistant	susceptible					resistant			resistant			resistant						resistant						resistant	susceptible		resistant
903901	Acinetobacter baumannii	susceptible			resistant			resistant			resistant	resistant					resistant			resistant			resistant						resistant						susceptible	susceptible		intermediate
903902	Acinetobacter baumannii	susceptible			resistant			resistant			resistant	resistant					resistant			resistant			resistant						resistant						resistant	susceptible		intermediate
903903	Acinetobacter baumannii	resistant			resistant			resistant			resistant	resistant					resistant			resistant			resistant						resistant						resistant	susceptible		resistant
903904	Acinetobacter baumannii	resistant			resistant			resistant			resistant	resistant					resistant			resistant			resistant						resistant						resistant	susceptible		resistant
903905	Acinetobacter baumannii	resistant			resistant			resistant			resistant						resistant			resistant			resistant												resistant	intermediate		intermediate			resistant
903906	Acinetobacter baumannii	resistant						resistant									resistant			resistant			resistant												resistant	resistant		resistant			resistant
470.811	Acinetobacter baumannii	non_resistant*			resistant	resistant		resistant			resistant					resistant	resistant			resistant			resistant												resistant	resistant		resistant			resistant						resistant
470.811	Acinetobacter baumannii	non_resistant*										resistant*					resistant*																		resistant*						intermediate*
470.811	Acinetobacter baumannii	intermediate*										resistant*					resistant*																		resistant*						intermediate*
470.811	Acinetobacter baumannii	intermediate*										resistant*					resistant*																		resistant*						susceptible*
470.985	Acinetobacter baumannii																						susceptible*
470.988	Acinetobacter baumannii																						susceptible*
470.988	Acinetobacter baumannii																						susceptible*
470.994	Acinetobacter baumannii																						susceptible*
470.997	Acinetobacter baumannii																						susceptible*
470.997	Acinetobacter baumannii																						susceptible*
470.997	Acinetobacter baumannii																						susceptible*
470.998	Acinetobacter baumannii																						susceptible*
470.998	Acinetobacter baumannii																						intermediate*
470.998	Acinetobacter baumannii																						susceptible*
470.998	Acinetobacter baumannii																						susceptible*
470.998	Acinetobacter baumannii																						susceptible*
470.998	Acinetobacter baumannii																						susceptible*
470.999	Acinetobacter baumannii																						susceptible*
480120	Acinetobacter baumannii	susceptible			resistant			resistant			resistant	resistant	resistant				resistant			resistant			resistant												resistant	resistant					resistant
497978	Acinetobacter baumannii																																			resistant
509174	Acinetobacter baumannii	resistant			resistant			resistant				resistant	resistant				resistant						resistant												resistant	susceptible					susceptible
470.985	Acinetobacter baumannii																						intermediate*
1.21764e+06	Acinetobacter baumannii																susceptible*																			susceptible*
470.984	Acinetobacter baumannii																						susceptible*
470.813	Acinetobacter baumannii	susceptible*										resistant*					resistant*																		resistant*						susceptible*
470.812	Acinetobacter baumannii	susceptible*										resistant*					resistant*																		resistant*						susceptible*
470.812	Acinetobacter baumannii	susceptible*										resistant*					resistant*																		resistant*						susceptible*
903925	Acinetobacter baumannii	susceptible			resistant			resistant			resistant	intermediate					resistant			resistant			resistant						resistant						resistant	susceptible		resistant
903927	Acinetobacter baumannii	susceptible			resistant			resistant			resistant	resistant					resistant			resistant			susceptible						resistant						resistant	resistant		susceptible
903931	Acinetobacter baumannii	susceptible			resistant			resistant			resistant	resistant					resistant			resistant			susceptible						resistant						susceptible	resistant		susceptible
903936	Acinetobacter baumannii	resistant			resistant			resistant			resistant	intermediate					resistant			resistant			resistant												resistant	susceptible		resistant
470.812	Acinetobacter baumannii	non_resistant*										resistant*					resistant*																		resistant*						susceptible*
933263	Acinetobacter baumannii																																			resistant
933264	Acinetobacter baumannii																																			resistant
980514	Acinetobacter baumannii																																			resistant
470.812	Acinetobacter baumannii	susceptible*										resistant*					resistant*																		resistant*						susceptible*
470.812	Acinetobacter baumannii	intermediate*										resistant*					resistant*																		resistant*						susceptible*
470.812	Acinetobacter baumannii	resistant*										resistant*					resistant*																		resistant*						susceptible*
470.812	Acinetobacter baumannii	susceptible*										resistant*					resistant*																		resistant*						susceptible*
470.812	Acinetobacter baumannii	susceptible*										resistant*					resistant*																		resistant*						non_resistant*
470.812	Acinetobacter baumannii	susceptible*										resistant*					resistant*																		resistant*						susceptible*
470.813	Acinetobacter baumannii	resistant*										resistant*					resistant*																		resistant*						susceptible*
470.984	Acinetobacter baumannii																						susceptible*
470.803	Acinetobacter baumannii	susceptible			resistant	resistant		resistant			resistant		resistant		resistant		resistant			resistant			resistant												resistant	susceptible		resistant									resistant
1.21764e+06	Acinetobacter baumannii																susceptible*																			susceptible*
1.21764e+06	Acinetobacter baumannii																susceptible*																			susceptible*
470.805	Acinetobacter baumannii	susceptible			resistant	intermediate		resistant			resistant		resistant		resistant		resistant			resistant			resistant												resistant	susceptible		susceptible									resistant
470.805	Acinetobacter baumannii	susceptible			resistant	susceptible		resistant			resistant		resistant		resistant		resistant			resistant			resistant												resistant	susceptible		resistant									resistant
470.805	Acinetobacter baumannii	resistant			resistant	susceptible		resistant			resistant		resistant		resistant		resistant			resistant			resistant												resistant	susceptible		resistant									resistant
470.806	Acinetobacter baumannii	resistant			resistant	resistant		resistant			resistant		resistant		resistant		resistant			resistant			resistant				susceptible								resistant	susceptible		susceptible									resistant
470.806	Acinetobacter baumannii	resistant			resistant	susceptible		resistant			resistant		resistant		resistant		resistant			resistant			resistant												resistant	susceptible		resistant									resistant
470.806	Acinetobacter baumannii	susceptible			resistant	susceptible		resistant			resistant		resistant		resistant		resistant			resistant			resistant												resistant	susceptible		resistant									resistant
470.806	Acinetobacter baumannii	susceptible*			resistant	susceptible		resistant			resistant		resistant		resistant		intermediate			resistant			resistant												resistant*	susceptible		intermediate									resistant
470.805	Acinetobacter baumannii	susceptible			resistant	resistant		resistant			resistant		resistant		resistant		resistant			resistant			resistant												resistant	susceptible		resistant									resistant
470.806	Acinetobacter baumannii	susceptible			resistant	resistant		resistant			resistant		resistant		resistant		resistant			resistant			resistant				susceptible								resistant	susceptible		resistant									resistant
470.806	Acinetobacter baumannii	resistant			resistant	resistant		resistant			resistant		resistant				resistant			resistant			resistant				susceptible								resistant	susceptible		intermediate			susceptible						resistant
470.806	Acinetobacter baumannii	resistant			resistant	susceptible		resistant			resistant		resistant				resistant			resistant			resistant												resistant	susceptible		resistant			susceptible						resistant
470.806	Acinetobacter baumannii	susceptible			resistant	susceptible		resistant			resistant		resistant				resistant			resistant			resistant												resistant	susceptible		resistant			susceptible						resistant
470.807	Acinetobacter baumannii	susceptible			resistant	resistant		resistant			resistant		resistant				resistant			resistant			resistant												resistant	resistant		resistant			resistant						resistant
470.807	Acinetobacter baumannii	resistant			resistant	resistant		resistant			resistant		resistant				resistant			resistant			resistant				susceptible								resistant	susceptible		intermediate			susceptible						resistant
470.807	Acinetobacter baumannii	resistant			resistant	susceptible		resistant			resistant		resistant				resistant			resistant			susceptible				susceptible								resistant	susceptible		susceptible			susceptible						resistant
470.807	Acinetobacter baumannii	resistant			resistant	susceptible		resistant			resistant		resistant				resistant			resistant			susceptible				susceptible								resistant	susceptible		susceptible			intermediate						resistant
470.806	Acinetobacter baumannii	susceptible			resistant	resistant		resistant			resistant		resistant				resistant			resistant			resistant				susceptible								resistant	susceptible		resistant			susceptible						resistant
470.805	Acinetobacter baumannii	resistant			resistant	susceptible		resistant			resistant		resistant		resistant		resistant			resistant			resistant												resistant	susceptible		resistant									resistant
470.805	Acinetobacter baumannii	susceptible			resistant	susceptible		resistant			resistant		resistant		resistant		resistant			resistant			resistant												resistant	susceptible		resistant									resistant
470.805	Acinetobacter baumannii	resistant			resistant	susceptible		resistant			resistant		resistant		resistant		resistant			resistant			resistant												resistant	susceptible		resistant									resistant
470.803	Acinetobacter baumannii	susceptible			resistant	susceptible		resistant			resistant		resistant		resistant		resistant			resistant			resistant												susceptible	susceptible		intermediate									resistant
470.803	Acinetobacter baumannii	susceptible			resistant	resistant		resistant			resistant		resistant		resistant		resistant			resistant			resistant												resistant	susceptible		resistant									resistant
470.803	Acinetobacter baumannii	susceptible			resistant	resistant		resistant			resistant		resistant		resistant		resistant			resistant			resistant												resistant	susceptible		resistant									resistant
470.803	Acinetobacter baumannii	resistant			resistant	susceptible		resistant			resistant		resistant		resistant		resistant			resistant			resistant												resistant	susceptible		resistant									resistant
470.804	Acinetobacter baumannii	susceptible			resistant	resistant		resistant			resistant		resistant		resistant		resistant			resistant			resistant				susceptible								resistant	susceptible		resistant									resistant
470.804	Acinetobacter baumannii	resistant			resistant	resistant		resistant			resistant		resistant		resistant		resistant			resistant			resistant				susceptible								resistant	susceptible		susceptible									resistant
470.804	Acinetobacter baumannii	susceptible			resistant	resistant		resistant			resistant		resistant		resistant		resistant			resistant			resistant												resistant	susceptible		resistant									resistant
470.804	Acinetobacter baumannii	susceptible			resistant	intermediate		resistant			resistant		resistant		resistant		resistant			resistant			resistant				susceptible								resistant	susceptible		resistant									resistant
470.804	Acinetobacter baumannii	resistant			resistant	susceptible		resistant			resistant		resistant		resistant		resistant			resistant			resistant												resistant	susceptible		resistant									resistant
470.804	Acinetobacter baumannii	resistant			resistant	intermediate*		resistant			resistant		resistant		resistant		resistant			resistant			resistant												resistant	resistant		resistant			resistant						resistant
470.804	Acinetobacter baumannii	susceptible			resistant	resistant		resistant			resistant		resistant		resistant		resistant			resistant			resistant												resistant	resistant		resistant									resistant
470.804	Acinetobacter baumannii	resistant			resistant	resistant		resistant			resistant		resistant		resistant		resistant			resistant			resistant												resistant	susceptible		susceptible									resistant
470.804	Acinetobacter baumannii	resistant			resistant	susceptible		resistant			resistant		resistant		resistant		resistant			resistant			resistant												resistant	susceptible		resistant									resistant
470.805	Acinetobacter baumannii	susceptible			resistant	susceptible		resistant			resistant		intermediate		resistant		intermediate			intermediate			susceptible												susceptible	susceptible		susceptible									resistant
470.805	Acinetobacter baumannii	susceptible			resistant	resistant		resistant			resistant		resistant		resistant		resistant			resistant			resistant												resistant	susceptible		resistant									resistant
470.805	Acinetobacter baumannii	susceptible			resistant	resistant		resistant			resistant		resistant		resistant		resistant			resistant			resistant												resistant	resistant		resistant			resistant						resistant
470.805	Acinetobacter baumannii	resistant			resistant	susceptible		resistant			resistant		resistant		resistant		resistant			resistant			resistant												resistant	susceptible		resistant									resistant
470.807	Acinetobacter baumannii	susceptible			resistant	resistant		resistant			resistant		resistant				resistant			resistant			resistant				susceptible								resistant	susceptible		resistant			susceptible						resistant
470.807	Acinetobacter baumannii	susceptible			resistant	resistant		resistant			resistant		resistant				resistant			resistant			resistant				susceptible								resistant	susceptible		resistant			susceptible						resistant
470.807	Acinetobacter baumannii	intermediate*			resistant	non_resistant*		intermediate*			resistant		resistant				non_resistant*			resistant*			resistant						resistant						resistant	resistant		intermediate*			resistant						resistant
470.807	Acinetobacter baumannii	resistant			resistant	non_resistant*		resistant			resistant		resistant			resistant	resistant			resistant			resistant												resistant	resistant		resistant			resistant						resistant
470.81	Acinetobacter baumannii	susceptible			resistant	susceptible		resistant			resistant					resistant	resistant			resistant			resistant												non_resistant*	resistant		resistant			resistant						resistant
470.81	Acinetobacter baumannii	susceptible*			resistant	susceptible		resistant			resistant					resistant	resistant			resistant			resistant												resistant	intermediate		resistant			resistant						resistant
470.81	Acinetobacter baumannii	non_resistant*			resistant	susceptible		resistant			resistant					resistant	resistant			resistant			resistant												resistant	non_resistant*		resistant			resistant						resistant
470.81	Acinetobacter baumannii	resistant			resistant	susceptible		resistant			resistant					resistant	resistant			resistant			resistant												resistant	intermediate		resistant			resistant						resistant
903889	Acinetobacter baumannii	resistant			resistant			resistant			resistant	resistant					resistant			resistant			resistant						resistant						resistant	susceptible		resistant
903893	Acinetobacter baumannii	susceptible			resistant			resistant			resistant	resistant					resistant			resistant			resistant						resistant						resistant	susceptible		susceptible
903894	Acinetobacter baumannii	intermediate			resistant			resistant			resistant	intermediate					resistant			resistant			resistant						resistant						resistant	susceptible		resistant
903895	Acinetobacter baumannii	intermediate			resistant			resistant			resistant	resistant					resistant			resistant			resistant						resistant						resistant	resistant		resistant
903896	Acinetobacter baumannii	susceptible			resistant			resistant			resistant	resistant					resistant			resistant			resistant						resistant						resistant	susceptible		resistant
1.21765e+06	Acinetobacter baumannii																susceptible*																			susceptible*
1.21765e+06	Acinetobacter baumannii																susceptible*																			susceptible*
1.21765e+06	Acinetobacter baumannii																resistant*																			susceptible*
1.21764e+06	Acinetobacter baumannii																susceptible*																			resistant*
1.21764e+06	Acinetobacter baumannii																resistant*																			susceptible*
1.21764e+06	Acinetobacter baumannii																resistant*																			resistant*
1.21764e+06	Acinetobacter baumannii																susceptible*																			susceptible*
1.21764e+06	Acinetobacter baumannii																susceptible*																			susceptible*
470.809	Acinetobacter baumannii	susceptible			resistant	susceptible		resistant			resistant					resistant	resistant			resistant			resistant												resistant	non_resistant*		resistant			intermediate						resistant
1.21764e+06	Acinetobacter baumannii																resistant*																			resistant*
470.809	Acinetobacter baumannii	susceptible*			resistant	resistant		resistant			resistant					resistant	resistant			resistant			resistant												resistant	resistant		resistant			resistant						resistant
470.809	Acinetobacter baumannii	resistant			resistant	susceptible		resistant			resistant					resistant	resistant			resistant			resistant												resistant	intermediate		resistant			resistant						resistant
470.807	Acinetobacter baumannii	resistant			resistant	susceptible		non_susceptible*			resistant		resistant			resistant	resistant			resistant			resistant												resistant	resistant		resistant			resistant						resistant
470.808	Acinetobacter baumannii	intermediate			resistant	susceptible		resistant			resistant					resistant	resistant			resistant			resistant												resistant	resistant		resistant			resistant						resistant
470.808	Acinetobacter baumannii	non_resistant*			resistant	resistant		resistant			resistant					resistant	non_susceptible*			resistant			resistant												resistant	resistant		intermediate			resistant						resistant
470.808	Acinetobacter baumannii	susceptible			resistant	susceptible		resistant			resistant		resistant			resistant	resistant			resistant			resistant												resistant	resistant		resistant			resistant						resistant
470.808	Acinetobacter baumannii	susceptible			resistant	susceptible		resistant			resistant					resistant	resistant			resistant			resistant												resistant	resistant		resistant			intermediate						resistant
470.808	Acinetobacter baumannii	susceptible			resistant	resistant		resistant			resistant					resistant	resistant			resistant			resistant												resistant	susceptible		resistant			susceptible						resistant
470.808	Acinetobacter baumannii	resistant			resistant	susceptible		resistant			resistant		resistant			resistant	resistant			resistant			resistant												resistant	resistant		resistant			resistant						resistant
470.808	Acinetobacter baumannii	resistant			resistant	resistant		resistant			resistant		resistant		resistant		resistant			resistant			resistant												resistant	susceptible		resistant			susceptible						resistant
470.808	Acinetobacter baumannii	resistant			resistant	intermediate		resistant			resistant		resistant			resistant	resistant			resistant			resistant												resistant	resistant		resistant*			resistant						resistant
470.808	Acinetobacter baumannii	susceptible*			resistant	susceptible		resistant			resistant					resistant	resistant			resistant			resistant												resistant	resistant		resistant			resistant						resistant
470.808	Acinetobacter baumannii	resistant			resistant	susceptible		resistant			resistant		resistant		resistant		resistant			resistant			resistant												resistant	susceptible		resistant			susceptible						resistant
470.808	Acinetobacter baumannii	susceptible			resistant	susceptible		resistant			resistant		resistant		resistant		resistant			resistant			resistant												resistant	susceptible		resistant			susceptible						resistant
470.809	Acinetobacter baumannii	resistant			resistant	susceptible		resistant			resistant		resistant		resistant		resistant			resistant			resistant												resistant	susceptible		resistant			susceptible						resistant
470.809	Acinetobacter baumannii	resistant			resistant	resistant		resistant			resistant		resistant		resistant		resistant			resistant			resistant												resistant	resistant		resistant			resistant						resistant
470.809	Acinetobacter baumannii	resistant			resistant	susceptible		resistant			resistant					resistant	resistant			resistant			resistant												resistant	intermediate		resistant			resistant						resistant
470.809	Acinetobacter baumannii	resistant			resistant	susceptible		resistant			resistant					resistant	resistant			resistant			resistant												resistant	resistant		resistant			resistant						resistant
470.809	Acinetobacter baumannii	resistant			resistant	resistant		resistant			resistant					resistant	resistant			resistant			resistant												resistant	resistant		resistant			resistant						resistant
470.809	Acinetobacter baumannii	resistant			resistant	non_resistant*		resistant			resistant		resistant			resistant	resistant			resistant			resistant												resistant	intermediate*		resistant			resistant						resistant
470.786	Acinetobacter baumannii	resistant			resistant	non_susceptible*		resistant			resistant		resistant			resistant	resistant			resistant			resistant*												resistant	susceptible		susceptible			susceptible						resistant
470.8	Acinetobacter baumannii	resistant			resistant	susceptible		resistant			resistant		resistant			resistant	resistant			resistant			resistant												resistant	susceptible		intermediate									resistant
470.786	Acinetobacter baumannii	susceptible			resistant	non_resistant*		resistant			resistant		resistant			resistant	intermediate			resistant			resistant												resistant*	resistant		intermediate			intermediate						resistant
470.763	Acinetobacter baumannii	resistant			resistant	resistant		resistant			resistant		resistant			resistant	resistant			resistant			resistant				susceptible								resistant	susceptible		resistant									resistant
470.763	Acinetobacter baumannii	susceptible			resistant	susceptible		resistant			resistant		resistant			resistant	intermediate			resistant			resistant				susceptible								resistant*	susceptible*		susceptible*									resistant
470.763	Acinetobacter baumannii	susceptible			resistant	susceptible		resistant			resistant		intermediate			resistant	susceptible			intermediate			susceptible				susceptible								resistant	susceptible		susceptible									resistant
470.763	Acinetobacter baumannii	susceptible			resistant	intermediate		resistant			resistant		resistant			resistant	intermediate			resistant			resistant												resistant*	resistant		susceptible*									resistant
470.764	Acinetobacter baumannii	susceptible			resistant	susceptible		resistant			resistant		intermediate			resistant	susceptible			intermediate			susceptible				susceptible								susceptible	susceptible		susceptible									resistant
470.764	Acinetobacter baumannii	susceptible			resistant	susceptible		resistant			resistant		resistant			resistant	susceptible			intermediate			susceptible				susceptible								susceptible	susceptible		susceptible									resistant
470.764	Acinetobacter baumannii	resistant			resistant	resistant		resistant			resistant		resistant			resistant	intermediate*			resistant			resistant				susceptible								resistant	susceptible		resistant									resistant
470.764	Acinetobacter baumannii	resistant			resistant	susceptible		resistant			resistant		resistant			resistant	resistant			resistant			resistant												resistant	susceptible		resistant									resistant
470.764	Acinetobacter baumannii	resistant			resistant	resistant		resistant			resistant		resistant			resistant	resistant			resistant			resistant				susceptible								resistant	susceptible		intermediate									resistant
470.764	Acinetobacter baumannii	resistant			resistant	susceptible		resistant			resistant		resistant			resistant	resistant			resistant			resistant												resistant	susceptible		resistant									resistant
470.764	Acinetobacter baumannii	susceptible			resistant	resistant		resistant			resistant		resistant			resistant	resistant			resistant			resistant				susceptible								resistant	susceptible		resistant									resistant
470.764	Acinetobacter baumannii	resistant			resistant	susceptible		resistant			resistant		resistant			resistant	resistant			resistant			resistant												resistant	susceptible		resistant									resistant
470.764	Acinetobacter baumannii	susceptible			resistant	intermediate		resistant			resistant		resistant			resistant	intermediate*			resistant			resistant												resistant*	resistant		intermediate									resistant
470.764	Acinetobacter baumannii	resistant			resistant	susceptible		resistant			resistant		resistant			resistant	resistant			resistant			resistant												resistant	susceptible		resistant									resistant
470.764	Acinetobacter baumannii	resistant			resistant	susceptible		resistant			resistant		resistant			resistant	resistant			resistant			resistant												resistant	susceptible		resistant									resistant
470.765	Acinetobacter baumannii	resistant			resistant	susceptible		resistant			resistant		resistant			resistant	resistant			resistant			resistant												resistant	susceptible		resistant									resistant
470.765	Acinetobacter baumannii	resistant			resistant	susceptible		resistant			resistant		resistant			resistant	resistant			resistant			resistant												resistant	susceptible		resistant									resistant
470.763	Acinetobacter baumannii	resistant			resistant	susceptible		resistant			resistant		resistant			resistant	resistant			resistant			resistant												resistant	susceptible		resistant									resistant
470.765	Acinetobacter baumannii	resistant			resistant	susceptible		resistant			resistant		resistant			resistant	resistant			resistant			resistant												resistant	susceptible		resistant									resistant
470.763	Acinetobacter baumannii	susceptible			resistant	susceptible		resistant			resistant		resistant			resistant	resistant			resistant			resistant												resistant	susceptible		susceptible									resistant
470.763	Acinetobacter baumannii	resistant			resistant	susceptible		resistant			resistant		resistant			resistant	resistant			resistant			resistant												resistant	susceptible		resistant									resistant
470.761	Acinetobacter baumannii	susceptible			resistant	susceptible		resistant			resistant		resistant			resistant	resistant			resistant			resistant												resistant	susceptible		resistant									resistant
470.761	Acinetobacter baumannii	resistant			resistant	resistant		resistant			resistant		resistant			resistant	resistant			resistant			resistant				susceptible								resistant	susceptible		resistant									resistant
470.761	Acinetobacter baumannii	resistant			resistant	susceptible		resistant			resistant		resistant			resistant	resistant			resistant			resistant				susceptible								resistant	susceptible		intermediate									resistant
470.761	Acinetobacter baumannii	susceptible			resistant	susceptible		resistant			resistant		resistant			resistant	resistant			resistant			resistant												resistant	susceptible		resistant									resistant
470.761	Acinetobacter baumannii	susceptible			resistant	susceptible		resistant			resistant		resistant			resistant	intermediate			resistant			susceptible				susceptible								resistant	susceptible		susceptible									resistant
470.761	Acinetobacter baumannii	resistant			resistant	susceptible		resistant			resistant		resistant			resistant	resistant			resistant			resistant												resistant	susceptible		resistant									resistant
470.762	Acinetobacter baumannii	susceptible			resistant	susceptible		resistant			resistant		resistant			resistant	intermediate			resistant			susceptible												resistant	susceptible		susceptible									resistant
470.762	Acinetobacter baumannii	susceptible			resistant	susceptible		resistant			resistant		susceptible			resistant	susceptible			susceptible			susceptible				susceptible								susceptible	susceptible		susceptible									resistant
470.762	Acinetobacter baumannii	resistant			resistant	non_resistant*		resistant			resistant		resistant			resistant	resistant			resistant			resistant												resistant	susceptible		resistant									resistant
470.762	Acinetobacter baumannii	resistant			resistant	susceptible		resistant			resistant		resistant			resistant	resistant			resistant			resistant												resistant	susceptible		resistant									resistant
470.762	Acinetobacter baumannii	susceptible			resistant	susceptible		resistant			resistant		resistant			resistant	resistant			resistant			resistant												resistant	susceptible		intermediate									resistant
470.762	Acinetobacter baumannii	resistant			resistant	susceptible		resistant			resistant		resistant			resistant	resistant			resistant			resistant												resistant	susceptible		resistant									resistant
470.762	Acinetobacter baumannii	susceptible			resistant	susceptible		resistant			resistant		resistant			resistant	resistant			resistant			resistant												resistant	susceptible		intermediate									resistant
470.762	Acinetobacter baumannii	resistant			resistant	susceptible		resistant			resistant		resistant			resistant	resistant			resistant			resistant												resistant	susceptible		resistant									resistant
470.762	Acinetobacter baumannii	susceptible			resistant	susceptible		resistant			resistant		resistant			resistant	resistant			resistant			intermediate												resistant	susceptible		susceptible									resistant
470.762	Acinetobacter baumannii	resistant			resistant	susceptible		resistant			resistant		resistant			resistant	resistant			resistant			resistant												resistant	susceptible		resistant									resistant
470.763	Acinetobacter baumannii	resistant			resistant	resistant		resistant			resistant		resistant			resistant	resistant			resistant			resistant				susceptible								resistant	susceptible		intermediate									resistant
470.763	Acinetobacter baumannii	resistant			resistant	resistant		resistant			resistant		resistant			resistant	resistant			resistant			resistant				susceptible								resistant	susceptible		resistant									resistant
470.765	Acinetobacter baumannii	resistant			resistant	susceptible		resistant			resistant		resistant			resistant	resistant			resistant			resistant												resistant	susceptible		resistant									resistant
470.765	Acinetobacter baumannii	resistant			resistant	resistant		resistant			resistant		resistant			resistant	resistant			resistant			resistant				susceptible		intermediate						resistant	susceptible		resistant									resistant
470.765	Acinetobacter baumannii	resistant			resistant	susceptible		resistant			resistant		resistant			resistant	resistant			resistant			resistant												resistant	susceptible		resistant									resistant
470.768	Acinetobacter baumannii	susceptible			resistant	resistant		resistant			resistant		resistant			resistant	resistant			resistant			resistant				susceptible								resistant	susceptible		susceptible*									resistant
470.768	Acinetobacter baumannii	susceptible			resistant	resistant		resistant			resistant		resistant			resistant	resistant			resistant			resistant				susceptible								resistant	susceptible		susceptible									resistant
470.768	Acinetobacter baumannii	non_resistant*			resistant	resistant		resistant			resistant		resistant			resistant	resistant			resistant			resistant												resistant	resistant		resistant									resistant
470.768	Acinetobacter baumannii	susceptible			resistant	non_resistant*		resistant			resistant		intermediate			resistant	susceptible			intermediate*			susceptible*												resistant*	resistant		susceptible									resistant
470.768	Acinetobacter baumannii	susceptible			resistant	susceptible		resistant			resistant		resistant			resistant	resistant			resistant			resistant												resistant	susceptible		intermediate									resistant
470.768	Acinetobacter baumannii	susceptible			resistant	susceptible		resistant			resistant		resistant			resistant	resistant			resistant			resistant												resistant	susceptible		resistant									resistant
470.768	Acinetobacter baumannii	susceptible			resistant	resistant		resistant			resistant		resistant			resistant	intermediate			resistant			susceptible				susceptible								susceptible	susceptible		susceptible									resistant
470.769	Acinetobacter baumannii	susceptible			resistant	resistant		resistant			resistant		resistant			resistant	resistant			resistant			resistant				susceptible								resistant	susceptible		resistant									resistant
470.769	Acinetobacter baumannii	resistant			resistant	resistant		resistant			resistant		resistant			resistant	resistant			resistant			resistant				susceptible								resistant	susceptible		intermediate									resistant
470.769	Acinetobacter baumannii	susceptible			resistant	susceptible		resistant			resistant		resistant			resistant	intermediate			resistant			resistant				susceptible								resistant	susceptible		susceptible									resistant
470.769	Acinetobacter baumannii	susceptible			resistant	resistant		resistant			resistant		resistant			resistant	resistant			resistant			resistant												resistant	resistant		resistant									resistant
470.769	Acinetobacter baumannii	susceptible			resistant	resistant		resistant			resistant		resistant			resistant	resistant			resistant			resistant												resistant	resistant		resistant									resistant
470.769	Acinetobacter baumannii	susceptible			resistant	resistant		resistant			resistant		resistant			resistant	resistant			resistant			resistant												resistant	resistant		resistant									resistant
470.769	Acinetobacter baumannii	susceptible			resistant	resistant		resistant			resistant		resistant			resistant	resistant			resistant			resistant												resistant	resistant		resistant									resistant
470.769	Acinetobacter baumannii	susceptible			resistant	intermediate		resistant			resistant		resistant			resistant	resistant			resistant			resistant												resistant	susceptible		resistant									resistant
470.769	Acinetobacter baumannii	susceptible			resistant	resistant		resistant			resistant		resistant			resistant	resistant			resistant			resistant				susceptible								resistant	susceptible		intermediate*									resistant
470.769	Acinetobacter baumannii	susceptible			resistant	resistant		resistant			resistant		resistant			resistant	resistant			resistant			resistant				susceptible								resistant	susceptible		resistant									resistant
470.768	Acinetobacter baumannii	susceptible			resistant	resistant		resistant			resistant		resistant			resistant	resistant			resistant			resistant				susceptible								resistant	susceptible		resistant									resistant
470.767	Acinetobacter baumannii	susceptible*			resistant	non_resistant*		resistant			resistant		resistant			resistant	intermediate			resistant			susceptible												resistant*	intermediate*		susceptible									resistant
470.767	Acinetobacter baumannii	susceptible			resistant	susceptible		resistant			resistant		resistant			resistant	resistant			resistant			susceptible				susceptible								resistant	susceptible		susceptible									resistant
470.767	Acinetobacter baumannii	resistant			resistant	susceptible		resistant			resistant		resistant			resistant	susceptible			resistant			resistant				susceptible								resistant	susceptible		resistant									resistant
470.765	Acinetobacter baumannii	susceptible*			resistant	susceptible		resistant			resistant		resistant			resistant	intermediate*			resistant			resistant				susceptible								susceptible*	susceptible		intermediate									resistant
470.765	Acinetobacter baumannii	resistant			resistant	resistant		resistant			resistant		resistant			resistant	resistant			resistant			resistant				susceptible								resistant	susceptible		resistant									resistant
470.765	Acinetobacter baumannii	resistant			resistant	susceptible		resistant			resistant		resistant			resistant	resistant			resistant			resistant												resistant	susceptible		resistant									resistant
470.766	Acinetobacter baumannii	resistant			resistant	susceptible		resistant			resistant		resistant			resistant	resistant			resistant			resistant												resistant	susceptible		resistant									resistant
470.766	Acinetobacter baumannii	resistant			resistant	susceptible		resistant			resistant		resistant			resistant	resistant			resistant			resistant												resistant	susceptible		resistant									resistant
470.766	Acinetobacter baumannii	susceptible			resistant	resistant		resistant			resistant		resistant			resistant	resistant			resistant			resistant				susceptible								resistant	susceptible		resistant									resistant
470.766	Acinetobacter baumannii	resistant			resistant	resistant		resistant			resistant		resistant			resistant	resistant			resistant			resistant				susceptible								resistant	susceptible		resistant									resistant
470.766	Acinetobacter baumannii	susceptible			resistant	susceptible*		resistant			resistant		resistant			resistant	resistant			resistant			susceptible				susceptible								resistant	susceptible		susceptible									resistant
470.761	Acinetobacter baumannii	resistant			resistant	resistant		resistant			resistant		resistant			resistant	resistant			resistant			resistant				susceptible								resistant	susceptible		intermediate									resistant
470.766	Acinetobacter baumannii	susceptible			resistant	susceptible		resistant			resistant		resistant			resistant	resistant			resistant			susceptible				susceptible								resistant	susceptible		susceptible									resistant
470.766	Acinetobacter baumannii	resistant			resistant	susceptible		resistant			resistant		resistant			resistant	resistant			resistant			resistant												resistant	susceptible		resistant									resistant
470.767	Acinetobacter baumannii	susceptible			resistant	susceptible		resistant			resistant		resistant			resistant	resistant			resistant			resistant												resistant	susceptible		intermediate									resistant
470.767	Acinetobacter baumannii	susceptible			resistant	susceptible		resistant			resistant		intermediate			resistant	susceptible*			intermediate			susceptible				susceptible								resistant	susceptible		susceptible									resistant
470.767	Acinetobacter baumannii	susceptible			resistant	susceptible		resistant			resistant		resistant			resistant	intermediate			resistant			resistant				susceptible								resistant	susceptible		susceptible									resistant
470.767	Acinetobacter baumannii	susceptible			resistant	susceptible		resistant			resistant		resistant			resistant	resistant			resistant			resistant												resistant	susceptible		resistant									resistant
470.767	Acinetobacter baumannii	resistant			resistant	resistant		resistant			resistant		resistant			resistant	resistant			resistant			resistant												resistant	susceptible		resistant									resistant
470.767	Acinetobacter baumannii	resistant			resistant	susceptible		resistant			resistant		resistant			resistant	resistant			resistant			resistant												resistant	susceptible		resistant									resistant
470.767	Acinetobacter baumannii	susceptible			resistant	susceptible		resistant			resistant		resistant			resistant	resistant			resistant			resistant				susceptible								resistant	susceptible		resistant									resistant
470.766	Acinetobacter baumannii	resistant			resistant	susceptible		resistant			resistant		resistant			resistant	resistant			resistant			resistant												resistant	susceptible		resistant									resistant
470.761	Acinetobacter baumannii	susceptible			resistant	susceptible		resistant			resistant		resistant			resistant	resistant			resistant			resistant												resistant	susceptible		resistant									resistant
470.76	Acinetobacter baumannii	resistant			resistant	susceptible		resistant			resistant		resistant			resistant	resistant			resistant			resistant												resistant	susceptible		resistant									resistant
470.76	Acinetobacter baumannii	susceptible			resistant	resistant		resistant			resistant		resistant			resistant	resistant			resistant			resistant												resistant	resistant		resistant									resistant
470.754	Acinetobacter baumannii	susceptible			resistant	susceptible		resistant			resistant		resistant				susceptible			resistant			susceptible												resistant	susceptible		susceptible			susceptible						resistant
470.754	Acinetobacter baumannii	resistant			resistant	resistant		resistant			resistant		resistant				resistant			resistant			resistant				susceptible								resistant	susceptible		resistant			susceptible						resistant
470.754	Acinetobacter baumannii	susceptible			resistant	intermediate*		non_susceptible*			resistant		intermediate				susceptible			intermediate*			susceptible				susceptible								susceptible*	susceptible		susceptible			susceptible						resistant
470.754	Acinetobacter baumannii	resistant			resistant	resistant		resistant			resistant		resistant				resistant			resistant			resistant				susceptible								resistant	susceptible		resistant			susceptible						resistant
470.754	Acinetobacter baumannii	resistant			resistant	resistant		resistant			resistant		resistant				resistant			resistant			resistant				susceptible								resistant	susceptible		resistant			susceptible						resistant
470.755	Acinetobacter baumannii	susceptible			resistant	intermediate		resistant			resistant		resistant				resistant			resistant			resistant												resistant	susceptible		susceptible			susceptible						resistant
470.755	Acinetobacter baumannii	susceptible			resistant	susceptible		resistant			resistant		susceptible				susceptible			intermediate			susceptible				susceptible								susceptible	susceptible		susceptible			susceptible						resistant
470.755	Acinetobacter baumannii	susceptible			resistant	susceptible		resistant			resistant		resistant				susceptible			intermediate			susceptible				susceptible								susceptible	susceptible		susceptible			susceptible						resistant
470.755	Acinetobacter baumannii	resistant			resistant	resistant		resistant			resistant		resistant				resistant			resistant			resistant				susceptible								resistant	susceptible		resistant			susceptible						resistant
470.755	Acinetobacter baumannii	resistant			resistant	susceptible*		resistant			resistant		resistant				resistant			resistant			resistant												resistant	susceptible		resistant			susceptible						resistant
470.755	Acinetobacter baumannii	resistant			resistant	resistant		resistant			resistant		resistant				resistant			resistant			resistant				susceptible								resistant	susceptible		resistant			susceptible						resistant
470.755	Acinetobacter baumannii	non_resistant*			resistant	resistant		resistant			resistant		resistant				resistant			resistant			resistant												resistant	resistant		resistant			resistant						resistant
470.755	Acinetobacter baumannii	susceptible			resistant	susceptible		resistant			resistant		intermediate				susceptible			intermediate			susceptible				susceptible								susceptible	susceptible		susceptible			susceptible						resistant
470.755	Acinetobacter baumannii	susceptible			resistant	susceptible		resistant			resistant		resistant				susceptible			resistant			susceptible				susceptible								resistant	susceptible		susceptible			susceptible						resistant
470.755	Acinetobacter baumannii	resistant			resistant	susceptible		resistant			resistant		resistant				susceptible			resistant			resistant				susceptible								resistant	susceptible		resistant			susceptible						resistant
470.755	Acinetobacter baumannii	susceptible*			resistant	resistant		resistant			resistant		resistant				resistant			resistant			resistant												resistant	resistant		resistant			resistant						resistant
470.756	Acinetobacter baumannii	resistant			resistant	susceptible		non_susceptible*			resistant		resistant				susceptible			resistant			susceptible*				susceptible								resistant	susceptible		susceptible			susceptible						resistant
470.754	Acinetobacter baumannii	resistant			resistant	intermediate*		resistant			resistant		resistant				resistant			resistant			resistant												resistant	susceptible		resistant			susceptible						resistant
470.754	Acinetobacter baumannii	susceptible			resistant	susceptible*		resistant			resistant		resistant				resistant			resistant			resistant												resistant	susceptible		resistant			susceptible						resistant
470.754	Acinetobacter baumannii	resistant			resistant	susceptible		resistant			resistant		resistant				resistant			resistant			resistant												resistant	susceptible		resistant			susceptible						resistant
470.754	Acinetobacter baumannii	susceptible			resistant	resistant		resistant			resistant		resistant				resistant			resistant			resistant												resistant	resistant		resistant			resistant						resistant
470.752	Acinetobacter baumannii	susceptible			resistant	resistant		resistant			resistant					resistant	resistant			resistant			resistant												resistant	resistant		intermediate*			resistant						resistant
470.752	Acinetobacter baumannii	susceptible			resistant	susceptible		resistant			resistant		intermediate			resistant	susceptible			intermediate			susceptible				susceptible								susceptible	susceptible		susceptible			susceptible						resistant
470.752	Acinetobacter baumannii	resistant			resistant	susceptible		resistant			resistant					resistant	resistant			resistant			resistant												resistant	resistant		resistant			resistant						resistant
470.752	Acinetobacter baumannii	susceptible			resistant	resistant		resistant			resistant					resistant	resistant			resistant			resistant												resistant	susceptible		resistant			susceptible						resistant
470.752	Acinetobacter baumannii	susceptible			resistant	susceptible		resistant			resistant					resistant	susceptible			non_resistant*			susceptible												susceptible	susceptible		susceptible			susceptible						resistant
470.752	Acinetobacter baumannii	susceptible			resistant	susceptible		resistant			resistant					resistant	non_resistant*			intermediate*			non_resistant*												susceptible	susceptible		susceptible			susceptible						resistant
470.752	Acinetobacter baumannii	susceptible			resistant	susceptible		resistant			resistant					resistant	susceptible*			intermediate*			susceptible												susceptible	susceptible		susceptible			susceptible						resistant
470.752	Acinetobacter baumannii	resistant			resistant	susceptible		resistant			resistant					resistant	resistant			resistant			resistant												resistant	resistant		resistant			resistant						resistant
470.756	Acinetobacter baumannii	susceptible			resistant	susceptible		resistant			resistant		intermediate				susceptible			intermediate			susceptible				susceptible								susceptible	susceptible		susceptible			susceptible						resistant
470.753	Acinetobacter baumannii	resistant			resistant	susceptible		resistant			resistant					resistant	resistant			resistant			resistant												resistant	resistant		resistant			resistant						resistant
470.753	Acinetobacter baumannii	susceptible			resistant	intermediate		resistant			resistant		resistant				resistant			resistant			susceptible												resistant	susceptible		susceptible			susceptible						resistant
470.753	Acinetobacter baumannii	resistant			resistant	resistant		resistant			resistant		resistant				resistant			resistant			resistant				susceptible								resistant	susceptible		resistant			susceptible						resistant
470.753	Acinetobacter baumannii	susceptible			resistant	non_resistant*		resistant			resistant		resistant				intermediate*			resistant			susceptible*												resistant*	intermediate*		susceptible			susceptible						resistant
470.753	Acinetobacter baumannii	susceptible			resistant	resistant		resistant			resistant		resistant				intermediate			resistant			resistant				susceptible								resistant	susceptible		susceptible			susceptible						resistant
470.753	Acinetobacter baumannii	susceptible			resistant	resistant		resistant			resistant		resistant				resistant			resistant			resistant				susceptible								resistant	susceptible		resistant			susceptible						resistant
470.753	Acinetobacter baumannii	susceptible			resistant	susceptible		resistant			resistant		intermediate				susceptible			intermediate*			susceptible				susceptible								susceptible	susceptible		susceptible			susceptible						resistant
470.753	Acinetobacter baumannii	susceptible			resistant	susceptible		non_susceptible*			resistant		susceptible				susceptible			susceptible			resistant				susceptible								intermediate*	susceptible		susceptible			susceptible						resistant
470.753	Acinetobacter baumannii	susceptible			resistant	susceptible		resistant			resistant		resistant				resistant			resistant			resistant												resistant	susceptible		resistant			susceptible						resistant
470.753	Acinetobacter baumannii	resistant			resistant	susceptible		resistant			resistant		resistant				resistant			resistant			resistant												resistant	susceptible		intermediate			susceptible						resistant
470.769	Acinetobacter baumannii	resistant			resistant	resistant		resistant			resistant		resistant			resistant	resistant			resistant			resistant				susceptible								resistant	susceptible		resistant									resistant
470.756	Acinetobacter baumannii	susceptible			resistant	susceptible		resistant			resistant					resistant	susceptible			intermediate			intermediate												susceptible	susceptible		susceptible			susceptible						resistant
470.756	Acinetobacter baumannii	susceptible			resistant	susceptible		resistant			resistant					resistant	susceptible			non_resistant*			susceptible												susceptible	susceptible		susceptible			susceptible						resistant
470.759	Acinetobacter baumannii	resistant			resistant	resistant		resistant			resistant					resistant	resistant			resistant			resistant												resistant	intermediate*		resistant									resistant
470.759	Acinetobacter baumannii	susceptible			resistant	resistant		resistant			resistant		resistant			resistant	resistant			resistant			resistant				susceptible								resistant	susceptible		resistant									resistant
470.759	Acinetobacter baumannii	susceptible			resistant			resistant			resistant		resistant			resistant	susceptible*			intermediate*			resistant				susceptible								susceptible*	susceptible		resistant									resistant
470.759	Acinetobacter baumannii	resistant			resistant	resistant		resistant			resistant		resistant			resistant	resistant			resistant			resistant				susceptible								resistant	susceptible		resistant									resistant
470.759	Acinetobacter baumannii	resistant			resistant	resistant		resistant			resistant		resistant			resistant	resistant			resistant			resistant				susceptible								resistant	susceptible		resistant									resistant
470.759	Acinetobacter baumannii	susceptible			resistant	susceptible		resistant			resistant		resistant			resistant	resistant			resistant			resistant												resistant	susceptible		susceptible									resistant
470.759	Acinetobacter baumannii	resistant			resistant	resistant		resistant			resistant		resistant			resistant	resistant			resistant			resistant				susceptible								resistant	susceptible		resistant									resistant
470.759	Acinetobacter baumannii	susceptible			resistant	susceptible		resistant			resistant		resistant			resistant	susceptible			resistant			susceptible				susceptible								resistant	susceptible		susceptible									resistant
470.759	Acinetobacter baumannii	resistant			resistant	susceptible		resistant			resistant		resistant		resistant	resistant	resistant			resistant			resistant												resistant	susceptible		resistant									resistant
470.759	Acinetobacter baumannii	susceptible			resistant	susceptible		resistant			resistant		intermediate			resistant	susceptible			resistant			susceptible				susceptible								resistant	susceptible		susceptible									resistant
470.76	Acinetobacter baumannii	susceptible			resistant	susceptible		resistant			resistant		resistant			resistant	resistant			resistant			resistant												resistant	susceptible		intermediate*									resistant
470.76	Acinetobacter baumannii	resistant			resistant	resistant		resistant			resistant		resistant			resistant	resistant			resistant			resistant				susceptible								resistant	susceptible		resistant									resistant
470.76	Acinetobacter baumannii	susceptible			resistant	susceptible		resistant			resistant		intermediate			resistant	susceptible			intermediate			susceptible				susceptible								resistant	susceptible		susceptible									resistant
470.76	Acinetobacter baumannii	intermediate			resistant	resistant		resistant			resistant		resistant			resistant	resistant			resistant			resistant												resistant	susceptible		resistant									resistant
470.76	Acinetobacter baumannii	susceptible			resistant	susceptible		resistant			resistant		resistant			resistant	intermediate			resistant			susceptible												resistant	intermediate		susceptible									resistant
470.76	Acinetobacter baumannii	susceptible			resistant	susceptible		resistant			resistant		resistant		resistant	resistant	intermediate			resistant			resistant				susceptible		resistant						resistant	susceptible		resistant									resistant
470.76	Acinetobacter baumannii	susceptible			resistant	susceptible		resistant			resistant		resistant			resistant	resistant			resistant			resistant												resistant	susceptible		resistant									resistant
470.758	Acinetobacter baumannii	intermediate*			resistant	resistant		resistant			resistant					resistant	resistant			resistant			resistant												resistant	resistant		resistant			resistant						resistant
470.758	Acinetobacter baumannii	susceptible			resistant	susceptible		resistant			resistant					resistant	susceptible			intermediate			susceptible												susceptible	susceptible		susceptible			susceptible						resistant
470.758	Acinetobacter baumannii	intermediate*			resistant	resistant		resistant			resistant					resistant	resistant			resistant			resistant												resistant	intermediate*		intermediate*			resistant						resistant
470.758	Acinetobacter baumannii	resistant			resistant	intermediate		resistant			resistant					resistant	resistant			resistant			resistant												resistant	resistant		resistant			resistant						resistant
470.756	Acinetobacter baumannii	resistant			resistant	resistant		resistant			resistant					resistant	resistant			resistant			resistant												resistant	resistant		resistant			resistant						resistant
470.756	Acinetobacter baumannii	resistant			resistant	susceptible		resistant			resistant					resistant	resistant			resistant			resistant												resistant	susceptible		resistant			susceptible						resistant
470.757	Acinetobacter baumannii	susceptible			resistant	resistant		resistant			resistant					resistant	resistant			resistant			susceptible												resistant	susceptible		susceptible			susceptible						resistant
470.757	Acinetobacter baumannii	susceptible			resistant	susceptible		resistant			resistant					resistant	intermediate			resistant			resistant												intermediate*	susceptible		intermediate			susceptible						resistant
470.757	Acinetobacter baumannii	resistant			resistant	susceptible		resistant			resistant					resistant	resistant			resistant			resistant												resistant	susceptible		resistant			susceptible						resistant
470.757	Acinetobacter baumannii	susceptible			resistant	susceptible		resistant			resistant					resistant	resistant			resistant			resistant												resistant	susceptible		resistant			susceptible						resistant
470.757	Acinetobacter baumannii	susceptible			resistant	susceptible		resistant			resistant					resistant	resistant			resistant			resistant												resistant	susceptible		resistant			susceptible						resistant
470.757	Acinetobacter baumannii	intermediate*			resistant	susceptible		resistant			resistant					resistant	resistant			resistant			resistant												resistant	non_resistant*		resistant			intermediate						resistant
470.756	Acinetobacter baumannii	susceptible			resistant	susceptible		resistant			resistant		susceptible				susceptible			intermediate			susceptible				susceptible								susceptible	susceptible		susceptible			susceptible						resistant
470.757	Acinetobacter baumannii	susceptible			resistant	susceptible		resistant			resistant					resistant	non_resistant*			non_resistant*			susceptible												susceptible	susceptible		susceptible			susceptible						resistant
470.757	Acinetobacter baumannii	resistant			resistant	intermediate		resistant			resistant					resistant	resistant			resistant			resistant												resistant	resistant		resistant			resistant						resistant
470.757	Acinetobacter baumannii	resistant			resistant	susceptible		resistant			resistant		resistant			resistant	resistant			resistant			resistant												resistant*	resistant		resistant									resistant
470.757	Acinetobacter baumannii	resistant			resistant	susceptible		resistant			resistant		resistant			resistant	resistant			resistant			resistant												resistant*	resistant		resistant			resistant						resistant
470.758	Acinetobacter baumannii	susceptible			resistant	susceptible		resistant			resistant		susceptible			resistant	susceptible			susceptible*			susceptible												susceptible	susceptible		susceptible			susceptible						resistant
470.758	Acinetobacter baumannii	susceptible			resistant	susceptible		resistant			resistant		susceptible			resistant	susceptible			susceptible			susceptible												susceptible	susceptible		susceptible			susceptible						resistant
470.758	Acinetobacter baumannii	resistant			resistant	resistant		resistant			resistant		resistant			resistant	resistant			resistant			resistant												resistant	resistant		resistant			resistant						resistant
470.758	Acinetobacter baumannii	resistant			resistant	resistant		resistant			resistant		resistant			resistant	resistant			resistant			resistant												resistant*	susceptible		resistant									resistant
470.758	Acinetobacter baumannii	susceptible			resistant	susceptible		resistant			resistant					resistant	susceptible			non_resistant*			resistant												intermediate*	resistant		resistant			susceptible						resistant
470.757	Acinetobacter baumannii	susceptible*			resistant	susceptible		resistant			resistant					resistant	resistant			resistant			resistant												resistant	susceptible		resistant			susceptible						resistant
470.786	Acinetobacter baumannii	resistant			resistant	resistant		resistant			resistant		resistant			resistant	resistant			resistant			resistant												resistant	susceptible		resistant			susceptible						resistant
696749	Acinetobacter baumannii																																			resistant
470.775	Acinetobacter baumannii	susceptible			resistant	resistant		resistant			resistant		resistant			resistant	resistant			resistant			resistant				susceptible								resistant	susceptible		susceptible									resistant
470.776	Acinetobacter baumannii	resistant			resistant	susceptible		resistant			resistant		resistant			resistant	resistant			resistant			resistant												resistant	susceptible		resistant									resistant
470.776	Acinetobacter baumannii	susceptible			resistant	susceptible		resistant			resistant		resistant			resistant	resistant			resistant			resistant				susceptible								resistant	susceptible		intermediate									resistant
470.775	Acinetobacter baumannii	resistant			resistant	susceptible		resistant			resistant		resistant			resistant	resistant			resistant			resistant												resistant	susceptible		resistant									resistant
470.775	Acinetobacter baumannii	resistant			resistant	resistant		resistant			resistant		resistant			resistant	intermediate			resistant			resistant												resistant	susceptible		resistant									resistant
470.775	Acinetobacter baumannii	resistant			resistant	susceptible		resistant			resistant		resistant			resistant	resistant			resistant			resistant												resistant	susceptible		resistant									resistant
470.775	Acinetobacter baumannii	susceptible			resistant	non_resistant*		resistant			resistant		resistant			resistant	intermediate			resistant			resistant												resistant*	intermediate*		intermediate									resistant
470.775	Acinetobacter baumannii				resistant
470.776	Acinetobacter baumannii	susceptible			resistant	non_resistant*		resistant			resistant		resistant			resistant	intermediate*			resistant			resistant												resistant*	intermediate*		intermediate									resistant
470.775	Acinetobacter baumannii	resistant			resistant	resistant		resistant			resistant		resistant			resistant	resistant			resistant			resistant				susceptible								resistant	susceptible		resistant									resistant
470.775	Acinetobacter baumannii	susceptible			resistant	susceptible		resistant			resistant		resistant			resistant	resistant			resistant			resistant												resistant	susceptible		resistant									resistant
470.774	Acinetobacter baumannii	susceptible			resistant	intermediate		resistant			resistant		resistant			resistant	intermediate			resistant			resistant												resistant*	resistant		intermediate									resistant
470.774	Acinetobacter baumannii	susceptible			resistant	susceptible		resistant			resistant		resistant			resistant	intermediate			resistant			resistant												resistant*	susceptible		intermediate									resistant
470.774	Acinetobacter baumannii	susceptible			resistant	non_resistant*		resistant			resistant		resistant			resistant	intermediate			resistant			resistant												resistant*	intermediate*		intermediate									resistant
470.774	Acinetobacter baumannii	susceptible			resistant	susceptible		resistant			resistant		resistant			resistant	intermediate			resistant			resistant				susceptible								resistant	susceptible		intermediate									resistant
470.774	Acinetobacter baumannii	susceptible			resistant	susceptible		resistant			resistant		susceptible			resistant	susceptible			susceptible			susceptible				susceptible								susceptible	susceptible		susceptible									resistant
470.774	Acinetobacter baumannii	susceptible			resistant	susceptible		resistant			resistant		resistant			resistant	intermediate			resistant			resistant				susceptible								resistant	susceptible		intermediate									resistant
470.775	Acinetobacter baumannii	susceptible			resistant	non_resistant*		resistant			resistant		resistant			resistant	intermediate			resistant			resistant												resistant*	intermediate*		intermediate									resistant
470.774	Acinetobacter baumannii	resistant			resistant	resistant		resistant			resistant		resistant			resistant	resistant			resistant			resistant				susceptible								resistant	susceptible		resistant									resistant
470.776	Acinetobacter baumannii	susceptible			resistant	susceptible		resistant			resistant		intermediate			resistant	susceptible			intermediate			susceptible				susceptible								susceptible	susceptible		susceptible									resistant
470.776	Acinetobacter baumannii	resistant			resistant	resistant		resistant			resistant		resistant			resistant	resistant			resistant			resistant				susceptible								resistant	susceptible		intermediate									resistant
470.778	Acinetobacter baumannii	resistant			resistant	resistant		resistant			resistant		resistant			resistant	resistant			resistant			resistant												resistant	susceptible		resistant									resistant
470.777	Acinetobacter baumannii	resistant			resistant	susceptible		resistant			resistant		resistant			resistant	resistant			resistant			resistant												resistant	susceptible		resistant									resistant
470.777	Acinetobacter baumannii	susceptible			resistant	non_resistant*		resistant			resistant		resistant			resistant	intermediate			resistant			resistant												resistant*	non_resistant*		intermediate			intermediate						resistant
470.777	Acinetobacter baumannii	resistant			resistant	resistant		resistant			resistant		resistant			resistant	resistant			resistant			resistant												resistant	susceptible		resistant*			susceptible						resistant
470.777	Acinetobacter baumannii	susceptible			resistant	susceptible		resistant			resistant		intermediate			resistant	susceptible			intermediate			susceptible				susceptible								susceptible	susceptible		susceptible									resistant
470.777	Acinetobacter baumannii	susceptible			resistant	susceptible		resistant			resistant		intermediate			resistant	susceptible			intermediate*			susceptible												susceptible	susceptible		susceptible			susceptible						resistant
470.777	Acinetobacter baumannii	susceptible			resistant	susceptible		resistant			resistant		intermediate			resistant	susceptible			susceptible			susceptible												susceptible	susceptible		susceptible									resistant
470.776	Acinetobacter baumannii	resistant			resistant	susceptible		resistant			resistant		resistant			resistant	resistant			resistant			resistant												resistant	susceptible		resistant									resistant
470.777	Acinetobacter baumannii	susceptible			resistant	susceptible		resistant			resistant		susceptible			resistant	susceptible			susceptible*			susceptible				susceptible								susceptible	susceptible		susceptible									resistant
470.777	Acinetobacter baumannii	resistant			resistant	susceptible		resistant			resistant		resistant			resistant	resistant			resistant			resistant												resistant	susceptible		resistant									resistant
470.777	Acinetobacter baumannii	resistant			resistant	resistant		resistant			resistant		resistant			resistant	resistant			resistant			resistant				susceptible								resistant	susceptible		resistant									resistant
470.776	Acinetobacter baumannii	resistant			resistant	resistant		resistant			resistant		resistant			resistant	resistant			resistant			resistant				susceptible								resistant	susceptible		resistant									resistant
470.776	Acinetobacter baumannii	resistant			resistant	susceptible		resistant			resistant		resistant			resistant	resistant			resistant			resistant						resistant						resistant	susceptible		resistant									resistant
470.776	Acinetobacter baumannii	resistant			resistant	resistant		resistant			resistant		resistant			resistant	resistant			resistant			resistant												resistant	susceptible		resistant									resistant
470.776	Acinetobacter baumannii	susceptible			resistant	susceptible		resistant			resistant		resistant			resistant	intermediate*			resistant			resistant												resistant*	susceptible		intermediate									resistant
470.776	Acinetobacter baumannii	susceptible			resistant	susceptible		resistant			resistant		resistant			resistant	intermediate			resistant			resistant				susceptible								resistant*	susceptible		intermediate									resistant
470.777	Acinetobacter baumannii	susceptible			resistant	resistant		resistant			resistant		resistant			resistant	resistant			resistant			resistant												resistant	susceptible		resistant			susceptible						resistant
470.774	Acinetobacter baumannii	susceptible			resistant	susceptible		resistant			resistant		resistant			resistant	resistant			resistant			resistant												resistant	susceptible		resistant									resistant
470.774	Acinetobacter baumannii	intermediate			resistant	resistant		resistant			resistant		resistant			resistant	resistant			resistant			resistant												resistant	susceptible		resistant									resistant
470.774	Acinetobacter baumannii	susceptible			resistant	susceptible		resistant			resistant		susceptible			resistant	susceptible			susceptible			susceptible				susceptible								susceptible	susceptible		susceptible									resistant
470.771	Acinetobacter baumannii	resistant			resistant	susceptible		resistant			resistant		resistant			resistant	resistant			resistant			resistant												resistant	susceptible		resistant									resistant
470.771	Acinetobacter baumannii	resistant			resistant	resistant		resistant			resistant		resistant			resistant	resistant			resistant			resistant												resistant	susceptible		resistant									resistant
470.771	Acinetobacter baumannii	resistant			resistant	susceptible		resistant			resistant		resistant			resistant	resistant			resistant			resistant												resistant	susceptible		resistant									resistant
470.771	Acinetobacter baumannii	resistant			resistant	susceptible		resistant			resistant		resistant			resistant	resistant			resistant			resistant												resistant	susceptible		resistant									resistant
470.771	Acinetobacter baumannii	resistant			resistant	susceptible		resistant			resistant		resistant			resistant	resistant			resistant			resistant												resistant	susceptible		resistant									resistant
470.771	Acinetobacter baumannii	susceptible			resistant	intermediate		resistant			resistant		resistant			resistant	intermediate*			resistant			resistant												resistant*	resistant		intermediate									resistant
470.771	Acinetobacter baumannii	susceptible			resistant	resistant		resistant			resistant		resistant			resistant	resistant			resistant			resistant												resistant	susceptible		resistant									resistant
470.772	Acinetobacter baumannii	resistant			resistant	susceptible		resistant			resistant		resistant			resistant	resistant			resistant			resistant												resistant	susceptible		resistant									resistant
470.771	Acinetobacter baumannii	resistant			resistant	susceptible		resistant			resistant		resistant			resistant	resistant			resistant			resistant												resistant	susceptible		resistant									resistant
470.77	Acinetobacter baumannii	resistant			resistant	susceptible		resistant			resistant		resistant			resistant	resistant			resistant			resistant												resistant	susceptible		resistant									resistant
470.77	Acinetobacter baumannii	susceptible			resistant	resistant		resistant			resistant		resistant			resistant	resistant			resistant			resistant				susceptible								resistant	susceptible		susceptible									resistant
470.77	Acinetobacter baumannii	resistant			resistant	susceptible		resistant			resistant		resistant			resistant	resistant			resistant			resistant												resistant	susceptible		resistant									resistant
470.77	Acinetobacter baumannii	susceptible			resistant	susceptible		resistant			resistant		resistant			resistant	resistant			resistant			resistant												resistant	susceptible		susceptible									resistant
470.77	Acinetobacter baumannii	resistant			resistant	susceptible		resistant			resistant		resistant			resistant	resistant			resistant			resistant												resistant	susceptible		resistant									resistant
470.77	Acinetobacter baumannii	resistant			resistant	susceptible		resistant			resistant		resistant			resistant	resistant			resistant			resistant												resistant	susceptible		resistant									resistant
470.77	Acinetobacter baumannii	resistant			resistant	susceptible		resistant			resistant		resistant			resistant	resistant			resistant			resistant												resistant	susceptible		resistant									resistant
470.771	Acinetobacter baumannii	resistant			resistant	susceptible		resistant			resistant		resistant			resistant	resistant			resistant			resistant												resistant	susceptible		resistant									resistant
470.772	Acinetobacter baumannii	resistant			resistant	susceptible		resistant			resistant		intermediate			resistant	susceptible			intermediate			resistant												resistant	susceptible		resistant									resistant
470.772	Acinetobacter baumannii	resistant			resistant	susceptible		resistant			resistant		resistant			resistant	resistant			resistant			resistant												resistant	susceptible		resistant									resistant
470.772	Acinetobacter baumannii	resistant			resistant	susceptible		resistant			resistant		resistant			resistant	resistant			resistant			resistant												resistant	susceptible		resistant									resistant
470.774	Acinetobacter baumannii	susceptible			resistant	susceptible		resistant			resistant		resistant			resistant	resistant			resistant			resistant												resistant	susceptible		resistant									resistant
470.773	Acinetobacter baumannii	resistant			resistant	resistant		resistant			resistant		resistant			resistant	resistant			resistant			resistant				susceptible								resistant	susceptible		resistant									resistant
470.773	Acinetobacter baumannii	resistant			resistant	resistant		resistant			resistant		resistant			resistant	intermediate			resistant			resistant												resistant	susceptible		resistant									resistant
470.773	Acinetobacter baumannii	susceptible			resistant	susceptible		resistant			resistant		resistant			resistant	resistant			resistant			resistant												resistant	susceptible		resistant									resistant
470.773	Acinetobacter baumannii	resistant			resistant	resistant		resistant			resistant		resistant			resistant	resistant			resistant			resistant												resistant	susceptible		resistant									resistant
470.773	Acinetobacter baumannii	susceptible			resistant	resistant		resistant			resistant		resistant			resistant	intermediate			resistant			resistant				susceptible								resistant	susceptible		resistant									resistant
470.773	Acinetobacter baumannii	resistant			resistant	susceptible		resistant			resistant		resistant			resistant	resistant			resistant			resistant												resistant	susceptible		resistant									resistant
470.773	Acinetobacter baumannii	susceptible			resistant	intermediate		resistant			resistant		resistant			resistant	resistant			resistant			resistant												resistant*	resistant		intermediate									resistant
470.773	Acinetobacter baumannii	susceptible			resistant	resistant		resistant			resistant		resistant			resistant	resistant			resistant			resistant				susceptible								resistant	susceptible		resistant									resistant
470.773	Acinetobacter baumannii	susceptible			resistant	intermediate		resistant			resistant		resistant			resistant	resistant			resistant			resistant												resistant*	non_resistant*		susceptible*									resistant
470.772	Acinetobacter baumannii	resistant			resistant	susceptible		resistant			resistant		resistant			resistant	resistant			resistant			resistant												resistant	susceptible		resistant									resistant
470.77	Acinetobacter baumannii	resistant			resistant	resistant		resistant			resistant		resistant			resistant	resistant			resistant			resistant				susceptible								resistant	susceptible		intermediate									resistant
470.772	Acinetobacter baumannii	resistant			resistant	resistant		resistant			resistant		resistant			resistant	resistant			resistant			resistant				susceptible								resistant	susceptible		resistant*									resistant
470.772	Acinetobacter baumannii	resistant			resistant	resistant		resistant			resistant		resistant			resistant	intermediate			resistant			resistant												resistant	susceptible		resistant									resistant
470.772	Acinetobacter baumannii	resistant			resistant	susceptible		resistant			resistant		intermediate			resistant	susceptible			intermediate			resistant												resistant	susceptible		resistant									resistant
470.772	Acinetobacter baumannii	resistant			resistant	susceptible		resistant			resistant		resistant			resistant	resistant			resistant			resistant												resistant	susceptible		resistant									resistant
470.772	Acinetobacter baumannii	susceptible			resistant	non_resistant*		resistant			resistant		resistant			resistant	intermediate			resistant			resistant												resistant*	non_resistant*		intermediate									resistant
470.778	Acinetobacter baumannii	susceptible			resistant	susceptible		resistant			resistant		intermediate			resistant	susceptible			intermediate			susceptible												resistant	susceptible		susceptible									resistant
470.778	Acinetobacter baumannii	susceptible			resistant	susceptible		resistant			resistant		resistant			resistant	intermediate			resistant			resistant												resistant*	non_resistant*		intermediate			susceptible						resistant
470.77	Acinetobacter baumannii	susceptible			resistant	resistant		resistant			resistant		resistant			resistant	resistant			resistant			resistant				susceptible								resistant	susceptible		resistant									resistant
470.778	Acinetobacter baumannii	susceptible			resistant	resistant		resistant			resistant		resistant			resistant	resistant			resistant			resistant												resistant	susceptible		resistant									resistant
470.784	Acinetobacter baumannii	susceptible			resistant	susceptible		resistant			resistant		resistant			resistant	intermediate			resistant			resistant												resistant*	resistant		resistant			intermediate						resistant
470.784	Acinetobacter baumannii	susceptible			resistant	non_resistant*		resistant			resistant		resistant			resistant	intermediate			resistant			resistant												resistant*	intermediate		intermediate			intermediate						resistant
470.784	Acinetobacter baumannii	resistant			resistant	resistant		resistant			resistant		resistant			resistant	resistant			resistant			resistant												resistant	susceptible		resistant									resistant
470.783	Acinetobacter baumannii	susceptible			resistant	susceptible		resistant			resistant		resistant			resistant	intermediate*			resistant			resistant												resistant	non_resistant*		intermediate			intermediate						resistant
470.783	Acinetobacter baumannii	susceptible			resistant	non_resistant*		resistant			resistant		resistant			resistant	intermediate			resistant			resistant												resistant*	resistant		resistant			intermediate						resistant
470.783	Acinetobacter baumannii	susceptible			resistant	resistant		resistant			resistant		resistant			resistant	resistant			resistant			resistant												resistant	resistant		resistant			resistant						resistant
470.783	Acinetobacter baumannii	susceptible			resistant	susceptible		resistant			resistant		resistant			resistant	intermediate*			resistant			resistant												resistant*	resistant		intermediate			intermediate						resistant
470.784	Acinetobacter baumannii	resistant			resistant	resistant		resistant			resistant		resistant			resistant	resistant			resistant			resistant												resistant	susceptible		resistant									resistant
470.783	Acinetobacter baumannii	resistant			resistant	susceptible		resistant			resistant		resistant			resistant	resistant			resistant			resistant												resistant	susceptible		resistant									resistant
470.783	Acinetobacter baumannii	susceptible			resistant	intermediate		resistant			resistant		resistant			resistant	intermediate			resistant			resistant												resistant*	resistant		intermediate			intermediate						resistant
470.783	Acinetobacter baumannii	resistant			resistant	susceptible		resistant			resistant		resistant			resistant	resistant			resistant			resistant												resistant	susceptible		resistant									resistant
470.783	Acinetobacter baumannii	susceptible			resistant	non_resistant*		resistant			resistant		resistant			resistant	intermediate			resistant			resistant												susceptible	resistant*		intermediate			intermediate						resistant
470.783	Acinetobacter baumannii	resistant			resistant	resistant		resistant			resistant		resistant			resistant	resistant			resistant			resistant												resistant	susceptible		resistant									resistant
470.782	Acinetobacter baumannii	susceptible			resistant	susceptible		resistant			resistant		resistant			resistant	intermediate			resistant			resistant												resistant*	resistant		intermediate			susceptible						resistant
470.782	Acinetobacter baumannii	susceptible			resistant	susceptible		resistant			resistant		resistant			resistant	intermediate			resistant			resistant												resistant*	resistant		resistant			intermediate						resistant
470.782	Acinetobacter baumannii	susceptible*			resistant	intermediate*		resistant			resistant		resistant			resistant	intermediate*			resistant			resistant												resistant*	resistant		intermediate			intermediate						resistant
470.783	Acinetobacter baumannii	susceptible			resistant	non_resistant*		resistant			resistant		resistant			resistant	intermediate			resistant			resistant												resistant*	resistant		intermediate			intermediate						resistant
470.784	Acinetobacter baumannii	susceptible			resistant	susceptible		resistant			resistant		intermediate			resistant	susceptible			intermediate			susceptible												susceptible	susceptible		susceptible									resistant
470.784	Acinetobacter baumannii	resistant			resistant	resistant		resistant			resistant		resistant			resistant	resistant			resistant			resistant												resistant	susceptible		resistant									resistant
470.784	Acinetobacter baumannii	resistant			resistant	resistant		resistant			resistant		resistant			resistant	resistant			resistant			resistant												resistant	susceptible		resistant									resistant
470.786	Acinetobacter baumannii	susceptible			resistant	susceptible		resistant			resistant		resistant			resistant	resistant			resistant			susceptible												resistant	susceptible		susceptible									resistant
470.786	Acinetobacter baumannii	susceptible			resistant	susceptible		resistant			resistant		susceptible			resistant	susceptible			susceptible			resistant												susceptible	susceptible		intermediate									resistant
470.786	Acinetobacter baumannii	susceptible			resistant	intermediate		resistant			resistant		resistant			resistant	intermediate			resistant			resistant												resistant*	resistant		intermediate*			intermediate						resistant
470.786	Acinetobacter baumannii	susceptible			resistant	non_resistant*		resistant			resistant		resistant			resistant	intermediate			resistant			resistant												resistant*	resistant		intermediate*			intermediate						resistant
470.786	Acinetobacter baumannii	susceptible			resistant	susceptible		resistant			resistant		resistant			resistant	intermediate			resistant			resistant												resistant*	non_resistant*		intermediate			susceptible						resistant
470.785	Acinetobacter baumannii	susceptible			resistant	susceptible		resistant			resistant		intermediate			resistant	susceptible			susceptible*			susceptible												susceptible	susceptible		susceptible			susceptible						resistant
470.785	Acinetobacter baumannii	resistant			resistant	resistant		resistant			resistant		resistant			resistant	resistant			resistant			resistant												resistant	susceptible		susceptible									resistant
470.785	Acinetobacter baumannii	susceptible			resistant	non_resistant*		resistant			resistant		resistant			resistant	intermediate			resistant			resistant												resistant*	intermediate*		intermediate			intermediate						resistant
470.785	Acinetobacter baumannii	resistant			resistant	resistant		resistant			resistant		resistant			resistant	resistant			resistant			resistant												resistant	susceptible		resistant									resistant
470.778	Acinetobacter baumannii	susceptible			resistant	susceptible*		resistant			resistant		resistant			resistant	intermediate			resistant			resistant												resistant*	intermediate*		intermediate			resistant						resistant
470.785	Acinetobacter baumannii	susceptible			resistant	non_resistant*		resistant			resistant		resistant			resistant	susceptible*			resistant			resistant												resistant	resistant		intermediate			resistant						resistant
470.785	Acinetobacter baumannii	resistant			resistant	susceptible		resistant			resistant		resistant			resistant	resistant			resistant			resistant												resistant	susceptible		resistant			susceptible						resistant
470.785	Acinetobacter baumannii	resistant			resistant	intermediate*		resistant			resistant		resistant			resistant	resistant			resistant			resistant												resistant	resistant		resistant			intermediate						resistant
470.785	Acinetobacter baumannii	susceptible			resistant	susceptible		resistant			resistant		intermediate			resistant	susceptible			susceptible			susceptible												susceptible	susceptible		susceptible									resistant
470.784	Acinetobacter baumannii	susceptible			resistant	resistant		resistant			resistant		resistant			resistant	resistant			resistant			resistant												resistant	susceptible		susceptible			susceptible						resistant
470.784	Acinetobacter baumannii	susceptible			resistant	resistant		resistant			resistant		resistant			resistant	resistant			resistant			resistant												resistant	susceptible		susceptible									resistant
470.784	Acinetobacter baumannii	susceptible			resistant	non_resistant*		resistant			resistant		resistant			resistant	intermediate*			resistant			resistant												susceptible	resistant		intermediate			intermediate						resistant
470.782	Acinetobacter baumannii	resistant			resistant	resistant		resistant			resistant		resistant			resistant	resistant			resistant			resistant												resistant	susceptible		resistant									resistant
470.782	Acinetobacter baumannii	resistant			resistant	non_susceptible*		resistant			resistant		resistant			resistant	resistant			resistant			resistant												resistant*	susceptible		intermediate*			susceptible						resistant
470.785	Acinetobacter baumannii	susceptible			resistant	non_resistant*		resistant			resistant		resistant			resistant	intermediate*			resistant			resistant												resistant*	intermediate		intermediate			intermediate						resistant
470.782	Acinetobacter baumannii	susceptible			resistant	non_resistant*		resistant			resistant		resistant			resistant	intermediate			resistant			resistant												resistant*	resistant		intermediate			intermediate						resistant
470.78	Acinetobacter baumannii	susceptible			resistant	intermediate*		resistant			resistant		resistant			resistant	intermediate			resistant			resistant												resistant*	resistant		intermediate			resistant						resistant
470.78	Acinetobacter baumannii	resistant			resistant	susceptible		resistant			resistant		resistant			resistant	resistant			resistant			resistant												resistant	susceptible		resistant									resistant
470.779	Acinetobacter baumannii	susceptible			resistant	non_resistant*		resistant			resistant		resistant			resistant	intermediate			resistant			resistant												resistant*	resistant		intermediate			resistant						resistant
470.779	Acinetobacter baumannii	susceptible			resistant	non_resistant*		resistant			resistant		resistant			resistant	intermediate			resistant			resistant												resistant*	intermediate*		intermediate			intermediate						resistant
470.779	Acinetobacter baumannii	susceptible			resistant	susceptible		resistant			resistant		resistant			resistant	intermediate			resistant			resistant												resistant*	susceptible		intermediate			susceptible						resistant
470.779	Acinetobacter baumannii	susceptible			resistant	non_susceptible*		resistant			resistant		resistant			resistant	intermediate			resistant			resistant												resistant*	resistant		susceptible*			resistant						resistant
470.779	Acinetobacter baumannii	susceptible			resistant	susceptible		resistant			resistant		intermediate			resistant	susceptible			susceptible			susceptible												susceptible	susceptible		susceptible									resistant
470.779	Acinetobacter baumannii	resistant			resistant	susceptible		resistant			resistant		resistant			resistant	resistant			resistant			resistant												resistant	susceptible		resistant									resistant
470.779	Acinetobacter baumannii	susceptible			resistant	non_resistant*		resistant			resistant		resistant			resistant	intermediate			resistant			resistant												resistant*	intermediate*		intermediate			intermediate						resistant
470.779	Acinetobacter baumannii	resistant			resistant	resistant		resistant			resistant		resistant			resistant	resistant			resistant			resistant												resistant	susceptible		resistant*			susceptible						resistant
470.779	Acinetobacter baumannii	resistant			resistant	susceptible		resistant			resistant		resistant			resistant	resistant			resistant			resistant												resistant	susceptible		resistant									resistant
470.779	Acinetobacter baumannii	resistant			resistant	susceptible		resistant			resistant		resistant			resistant	resistant			resistant			resistant												resistant	susceptible		resistant									resistant
470.778	Acinetobacter baumannii	susceptible			resistant	non_resistant*		resistant			resistant		resistant			resistant	intermediate			resistant			resistant												resistant*	intermediate*		intermediate			intermediate						resistant
470.778	Acinetobacter baumannii	resistant			resistant	resistant		resistant			resistant		resistant			resistant	resistant			resistant			resistant												resistant	susceptible		resistant									resistant
470.778	Acinetobacter baumannii	susceptible			resistant	intermediate		resistant			resistant		resistant			resistant	intermediate			resistant			resistant												resistant*	resistant		intermediate			resistant						resistant
470.778	Acinetobacter baumannii	susceptible			resistant	intermediate*		resistant			resistant		resistant			resistant	intermediate			resistant			resistant												resistant*	intermediate*		intermediate			resistant						resistant
470.782	Acinetobacter baumannii	susceptible			resistant	susceptible		resistant			resistant		resistant			resistant	susceptible*			resistant*			resistant												resistant	susceptible		intermediate			susceptible						resistant
470.78	Acinetobacter baumannii	susceptible			resistant	intermediate		resistant			resistant		resistant			resistant	intermediate			resistant			resistant												resistant*	resistant		intermediate*			intermediate						resistant
470.78	Acinetobacter baumannii	susceptible			resistant	susceptible		resistant			resistant		resistant			resistant	intermediate			resistant			resistant												resistant*	non_resistant*		intermediate			susceptible						resistant
470.779	Acinetobacter baumannii	susceptible			resistant	non_resistant*		resistant			resistant		resistant			resistant	intermediate			resistant			resistant												resistant*	intermediate*		intermediate			intermediate						resistant
470.78	Acinetobacter baumannii	resistant			resistant	resistant		resistant			resistant		resistant			resistant	resistant			resistant			resistant												resistant	susceptible		resistant									resistant
470.782	Acinetobacter baumannii	susceptible			resistant	non_resistant*		resistant			resistant		resistant			resistant	intermediate*			resistant			resistant												resistant*	resistant		intermediate			intermediate						resistant
470.78	Acinetobacter baumannii	susceptible			resistant	non_resistant*		resistant			resistant		resistant			resistant	intermediate			resistant			resistant												resistant*	resistant		intermediate			resistant						resistant
470.782	Acinetobacter baumannii	susceptible			resistant	non_resistant*		resistant			resistant		resistant			resistant	susceptible*			resistant			resistant												resistant	resistant		resistant			resistant						resistant
470.781	Acinetobacter baumannii	susceptible			resistant	resistant		resistant			resistant		resistant			resistant	resistant			resistant			resistant												resistant	susceptible		resistant									resistant
470.781	Acinetobacter baumannii	susceptible			resistant	susceptible		resistant			resistant		resistant			resistant	intermediate			resistant			resistant												resistant*	resistant		intermediate			susceptible						resistant
470.781	Acinetobacter baumannii	resistant			resistant	susceptible		resistant			resistant		resistant			resistant	resistant			resistant			resistant												resistant	susceptible		resistant									resistant
470.781	Acinetobacter baumannii	susceptible			resistant	intermediate		resistant			resistant		resistant			resistant	intermediate*			resistant			resistant												resistant*	intermediate*		intermediate			intermediate						resistant
470.781	Acinetobacter baumannii	susceptible			resistant	intermediate		resistant			resistant		resistant			resistant	susceptible*			resistant*			resistant												resistant*	intermediate*		intermediate			intermediate						resistant
470.781	Acinetobacter baumannii	resistant			resistant	resistant		resistant			resistant		resistant			resistant	resistant			resistant			resistant												resistant	susceptible		resistant									resistant
470.781	Acinetobacter baumannii	susceptible			resistant	non_susceptible*		resistant			resistant		resistant			resistant	intermediate*			resistant			resistant												resistant	resistant		intermediate*			resistant						resistant
470.78	Acinetobacter baumannii	resistant			resistant	resistant		resistant			resistant		resistant			resistant	resistant			resistant			resistant												resistant	susceptible		resistant									resistant
470.781	Acinetobacter baumannii	susceptible			resistant	non_resistant*		resistant			resistant		resistant			resistant	intermediate*			resistant			resistant												resistant*	susceptible*		intermediate			resistant						resistant
470.781	Acinetobacter baumannii	susceptible			resistant	non_resistant*		resistant			resistant		resistant			resistant	intermediate*			resistant			resistant												resistant*	resistant		intermediate			resistant						resistant
470.781	Acinetobacter baumannii	susceptible			resistant	non_resistant*		resistant			resistant		resistant			resistant	intermediate			resistant			resistant												resistant*	non_resistant*		intermediate			intermediate						resistant
470.78	Acinetobacter baumannii	resistant			resistant	resistant		resistant			resistant		resistant			resistant	resistant			resistant			resistant												resistant	susceptible		resistant									resistant
470.781	Acinetobacter baumannii	susceptible			resistant	non_resistant*		resistant			resistant		resistant			resistant	intermediate			resistant			resistant												resistant*	resistant		intermediate*			intermediate						resistant
470.78	Acinetobacter baumannii	resistant			resistant	resistant		resistant			resistant		resistant			resistant	resistant			resistant			resistant												resistant	susceptible		resistant									resistant
195.205	Campylobacter coli						susceptible																resistant	susceptible						susceptible	susceptible				susceptible										resistant
195.206	Campylobacter coli						susceptible																resistant	susceptible						susceptible	susceptible				susceptible										resistant
195.206	Campylobacter coli						susceptible																susceptible	susceptible						susceptible	susceptible				susceptible										susceptible
195.206	Campylobacter coli						susceptible																susceptible	susceptible						susceptible	susceptible				susceptible										susceptible
195.206	Campylobacter coli						susceptible																susceptible	susceptible						susceptible	susceptible				susceptible										susceptible
195.205	Campylobacter coli						susceptible																resistant	resistant						susceptible	susceptible				susceptible										resistant
195.205	Campylobacter coli						resistant																susceptible	resistant						resistant	susceptible				susceptible										susceptible
195.205	Campylobacter coli						susceptible																susceptible	susceptible						susceptible	susceptible				susceptible										susceptible
195.205	Campylobacter coli						susceptible																susceptible	susceptible						susceptible	susceptible				susceptible										susceptible
195.206	Campylobacter coli						susceptible																susceptible	susceptible						susceptible	susceptible				susceptible										susceptible
195.205	Campylobacter coli						susceptible																susceptible	susceptible						susceptible	susceptible				susceptible										susceptible
195.205	Campylobacter coli						susceptible																resistant	susceptible						susceptible	susceptible				resistant										resistant
195.206	Campylobacter coli						susceptible																susceptible	susceptible						susceptible	susceptible				susceptible										susceptible
195.207	Campylobacter coli						susceptible																resistant	susceptible						susceptible	susceptible				susceptible										resistant
195.206	Campylobacter coli						susceptible																susceptible	susceptible						susceptible	susceptible				susceptible										susceptible
195.206	Campylobacter coli						susceptible																susceptible	susceptible						susceptible	susceptible				susceptible										susceptible
195.207	Campylobacter coli						susceptible																susceptible	susceptible						susceptible	susceptible				susceptible										susceptible
195.207	Campylobacter coli						susceptible																susceptible	susceptible						susceptible	susceptible				susceptible										susceptible
195.207	Campylobacter coli						resistant																susceptible	resistant						resistant	susceptible				susceptible										susceptible
195.207	Campylobacter coli						susceptible																susceptible	susceptible						susceptible	susceptible				susceptible										susceptible
195.207	Campylobacter coli						susceptible																resistant	susceptible						susceptible	susceptible				susceptible										resistant
195.207	Campylobacter coli						susceptible																susceptible	susceptible						susceptible	susceptible				susceptible										resistant
195.207	Campylobacter coli						susceptible																resistant	susceptible						susceptible	susceptible				susceptible										resistant
195.208	Campylobacter coli						resistant																susceptible	resistant						resistant	susceptible				susceptible										susceptible
195.208	Campylobacter coli						susceptible																susceptible	susceptible						susceptible	susceptible				susceptible										susceptible
195.205	Campylobacter coli						susceptible																susceptible	susceptible						susceptible	susceptible				susceptible										susceptible
195.208	Campylobacter coli						susceptible																susceptible	susceptible						susceptible	susceptible				susceptible										susceptible
195.206	Campylobacter coli						susceptible																susceptible	susceptible						susceptible	susceptible				susceptible										susceptible
195.204	Campylobacter coli						susceptible																susceptible	susceptible						susceptible	susceptible				susceptible										susceptible
195.202	Campylobacter coli						susceptible																susceptible	susceptible						susceptible	susceptible				susceptible										susceptible
195.204	Campylobacter coli						susceptible																resistant	susceptible						susceptible	susceptible				susceptible										resistant
195.208	Campylobacter coli						susceptible																susceptible	susceptible						susceptible	susceptible				susceptible										susceptible
195.268	Campylobacter coli						susceptible*																resistant*	resistant*						susceptible*					susceptible*										resistant*
195.268	Campylobacter coli						susceptible*																resistant*	resistant*						susceptible*					susceptible*										resistant*
195.267	Campylobacter coli						susceptible*																resistant*	resistant*						susceptible*					susceptible*										resistant*
195.267	Campylobacter coli						susceptible*																resistant*	resistant*						susceptible*					susceptible*										resistant*
195.267	Campylobacter coli						susceptible*																resistant*	resistant*						susceptible*					susceptible*										resistant*
195.267	Campylobacter coli						susceptible*																resistant*	resistant*						susceptible*					susceptible*										resistant*
195.267	Campylobacter coli						susceptible*																resistant*	resistant*						susceptible*					susceptible*										resistant*
195.267	Campylobacter coli						susceptible*																resistant*	resistant*						susceptible*					susceptible*										resistant*
195.267	Campylobacter coli						susceptible*																resistant*	resistant*						susceptible*					susceptible*										resistant*
195.202	Campylobacter coli						susceptible																resistant	susceptible						susceptible	susceptible				susceptible										resistant
195.203	Campylobacter coli						susceptible																susceptible	susceptible						susceptible	susceptible				susceptible										susceptible
195.203	Campylobacter coli						susceptible																resistant	susceptible						susceptible	susceptible				susceptible										resistant
195.204	Campylobacter coli						susceptible																susceptible	susceptible						susceptible	susceptible				susceptible										susceptible
195.203	Campylobacter coli						susceptible																resistant	susceptible						susceptible	susceptible				susceptible										resistant
195.203	Campylobacter coli						susceptible																resistant	susceptible						susceptible	susceptible				susceptible										resistant
195.203	Campylobacter coli						susceptible																susceptible	resistant						susceptible	susceptible				susceptible										susceptible
195.203	Campylobacter coli						susceptible																resistant	susceptible						susceptible	susceptible				susceptible										resistant
195.203	Campylobacter coli						resistant																susceptible	resistant						resistant	susceptible				susceptible										susceptible
195.203	Campylobacter coli						susceptible																susceptible	susceptible						susceptible	susceptible				susceptible										susceptible
195.203	Campylobacter coli						susceptible																resistant	susceptible						susceptible	susceptible				susceptible										resistant
195.204	Campylobacter coli						susceptible																susceptible	susceptible						susceptible	susceptible				susceptible										susceptible
195.204	Campylobacter coli						susceptible																resistant	susceptible						susceptible	susceptible				susceptible										resistant
195.204	Campylobacter coli						susceptible																susceptible	susceptible						susceptible	susceptible				susceptible										susceptible
195.204	Campylobacter coli						susceptible																susceptible	susceptible						susceptible	susceptible				susceptible										susceptible
195.204	Campylobacter coli						susceptible																resistant	susceptible						susceptible	susceptible				susceptible										resistant
195.204	Campylobacter coli						susceptible																resistant	susceptible						susceptible	susceptible				susceptible										resistant
195.204	Campylobacter coli						susceptible																susceptible	susceptible						susceptible	susceptible				susceptible										susceptible
195.203	Campylobacter coli						susceptible																susceptible	resistant						susceptible	susceptible				susceptible										susceptible
195.267	Campylobacter coli						susceptible*																resistant*	resistant*						susceptible*					susceptible*										resistant*
195.208	Campylobacter coli						susceptible																susceptible	susceptible						susceptible	susceptible				susceptible										susceptible
195.209	Campylobacter coli						susceptible																susceptible	susceptible						susceptible	susceptible				susceptible										susceptible
195.224	Campylobacter coli						susceptible																susceptible	susceptible						susceptible	susceptible				susceptible										susceptible
195.224	Campylobacter coli						susceptible																susceptible	susceptible						susceptible	susceptible				susceptible										susceptible
195.224	Campylobacter coli						resistant																susceptible	resistant						resistant	susceptible				susceptible										susceptible
195.224	Campylobacter coli						susceptible																susceptible	susceptible						susceptible	susceptible				susceptible										susceptible
195.224	Campylobacter coli						susceptible																susceptible	susceptible						susceptible	susceptible				susceptible										susceptible
195.225	Campylobacter coli						susceptible																susceptible	susceptible						susceptible	susceptible				susceptible										susceptible
195.225	Campylobacter coli						susceptible																resistant	susceptible						susceptible	susceptible				susceptible										resistant
195.225	Campylobacter coli						resistant																susceptible	resistant						resistant	susceptible				susceptible										susceptible
195.225	Campylobacter coli						susceptible																resistant	susceptible						susceptible	susceptible				susceptible										resistant
195.225	Campylobacter coli						susceptible																susceptible	susceptible						susceptible	susceptible				susceptible										susceptible
195.225	Campylobacter coli						susceptible																resistant	susceptible						susceptible	susceptible				susceptible										resistant
195.225	Campylobacter coli						susceptible																resistant	susceptible						susceptible	susceptible				susceptible										resistant
195.225	Campylobacter coli						susceptible																resistant	susceptible						susceptible	susceptible				susceptible										resistant
195.225	Campylobacter coli						resistant																susceptible	resistant						resistant	susceptible				susceptible										susceptible
195.225	Campylobacter coli						susceptible																susceptible	susceptible						susceptible	susceptible				susceptible										susceptible
195.226	Campylobacter coli						susceptible																susceptible	susceptible						susceptible	susceptible				susceptible										susceptible
195.226	Campylobacter coli						susceptible																resistant	susceptible						susceptible	susceptible				susceptible										resistant
195.226	Campylobacter coli						susceptible																resistant	susceptible						susceptible	susceptible				susceptible										resistant
195.226	Campylobacter coli						susceptible																resistant	susceptible						susceptible	susceptible				susceptible										resistant
195.226	Campylobacter coli						susceptible																susceptible	susceptible						susceptible	susceptible				susceptible										susceptible
195.226	Campylobacter coli						susceptible																susceptible	susceptible						susceptible	susceptible				susceptible										susceptible
195.226	Campylobacter coli						susceptible																resistant	susceptible						susceptible	susceptible				susceptible										resistant
195.226	Campylobacter coli						susceptible																susceptible	susceptible						susceptible	susceptible				susceptible										susceptible
195.224	Campylobacter coli						resistant																susceptible	resistant						resistant	susceptible				susceptible										susceptible
195.224	Campylobacter coli						susceptible																susceptible	resistant						susceptible	susceptible				susceptible										susceptible
195.224	Campylobacter coli						susceptible																susceptible	resistant						susceptible	susceptible				susceptible										susceptible
195.224	Campylobacter coli						susceptible																susceptible	susceptible						susceptible	susceptible				susceptible										susceptible
195.221	Campylobacter coli						susceptible																susceptible	susceptible						susceptible	susceptible				susceptible										susceptible
195.221	Campylobacter coli						susceptible																resistant	susceptible						susceptible	susceptible				susceptible										resistant
195.221	Campylobacter coli						susceptible																resistant	susceptible						susceptible	susceptible				susceptible										resistant
195.221	Campylobacter coli						susceptible																susceptible	susceptible						susceptible	susceptible				susceptible										susceptible
195.222	Campylobacter coli						susceptible																susceptible	resistant						susceptible	susceptible				susceptible										susceptible
195.222	Campylobacter coli						susceptible																resistant	susceptible						susceptible	susceptible				susceptible										resistant
195.222	Campylobacter coli						resistant																susceptible	resistant						resistant	susceptible				susceptible										susceptible
195.222	Campylobacter coli						susceptible																susceptible	susceptible						susceptible	susceptible				susceptible										susceptible
195.222	Campylobacter coli						resistant																susceptible	resistant						resistant	susceptible				susceptible										susceptible
195.222	Campylobacter coli						susceptible																resistant	susceptible						susceptible	susceptible				susceptible										resistant
195.222	Campylobacter coli						susceptible																susceptible	susceptible						susceptible	susceptible				susceptible										susceptible
195.226	Campylobacter coli						susceptible																resistant	susceptible						susceptible	susceptible				susceptible										resistant
195.222	Campylobacter coli						susceptible																susceptible	susceptible						susceptible	susceptible				susceptible										susceptible
195.222	Campylobacter coli						susceptible																susceptible	susceptible						susceptible	susceptible				susceptible										susceptible
195.223	Campylobacter coli						susceptible																susceptible	susceptible						susceptible	susceptible				susceptible										susceptible
195.223	Campylobacter coli						susceptible																susceptible	susceptible						susceptible	susceptible				susceptible										susceptible
195.223	Campylobacter coli						susceptible																susceptible	susceptible						susceptible	susceptible				susceptible										susceptible
195.223	Campylobacter coli						susceptible																resistant	susceptible						susceptible	susceptible				susceptible										resistant
195.223	Campylobacter coli						susceptible																susceptible	susceptible						susceptible	susceptible				susceptible										susceptible
195.223	Campylobacter coli						resistant																susceptible	resistant						resistant	susceptible				susceptible										susceptible
195.223	Campylobacter coli						susceptible																susceptible	susceptible						susceptible	susceptible				susceptible										susceptible
195.223	Campylobacter coli						susceptible																susceptible	susceptible						susceptible	susceptible				susceptible										susceptible
195.223	Campylobacter coli						susceptible																resistant	resistant						susceptible	susceptible				susceptible										resistant
195.224	Campylobacter coli						susceptible																susceptible	susceptible						susceptible	susceptible				susceptible										susceptible
195.222	Campylobacter coli						susceptible																susceptible	susceptible						susceptible	susceptible				susceptible										susceptible
195.221	Campylobacter coli						susceptible																susceptible	susceptible						susceptible	susceptible				susceptible										susceptible
195.226	Campylobacter coli						resistant																susceptible	resistant						resistant	susceptible				susceptible										susceptible
195.227	Campylobacter coli						susceptible																resistant	susceptible						susceptible	susceptible				susceptible										resistant
195.23	Campylobacter coli						susceptible																susceptible	susceptible						susceptible	susceptible				susceptible										susceptible
195.23	Campylobacter coli						susceptible																susceptible	susceptible						susceptible	susceptible				susceptible										susceptible
195.23	Campylobacter coli						susceptible																resistant	susceptible						susceptible	susceptible				susceptible										resistant
195.23	Campylobacter coli						susceptible																susceptible	susceptible						susceptible	susceptible				susceptible										susceptible
195.23	Campylobacter coli						susceptible																resistant	susceptible						susceptible	susceptible				susceptible										resistant
195.23	Campylobacter coli						susceptible																susceptible	susceptible						susceptible	susceptible				susceptible										susceptible
195.23	Campylobacter coli						susceptible																resistant	susceptible						susceptible	susceptible				resistant										resistant
195.231	Campylobacter coli						susceptible																resistant	susceptible						susceptible	susceptible				susceptible										resistant
195.231	Campylobacter coli						susceptible																resistant	susceptible						susceptible	susceptible				susceptible										resistant
195.231	Campylobacter coli						susceptible																resistant	susceptible						susceptible	susceptible				susceptible										resistant
195.231	Campylobacter coli						resistant																susceptible	resistant						resistant	susceptible				susceptible										susceptible
195.231	Campylobacter coli						susceptible																susceptible	susceptible						susceptible	susceptible				susceptible										susceptible
195.231	Campylobacter coli						susceptible																resistant	susceptible						susceptible	susceptible				susceptible										resistant
195.231	Campylobacter coli						susceptible																resistant	susceptible						susceptible	susceptible				susceptible										resistant
195.231	Campylobacter coli						susceptible																susceptible	susceptible						susceptible	susceptible				susceptible										susceptible
195.231	Campylobacter coli						susceptible																susceptible	susceptible						susceptible	susceptible				susceptible										susceptible
195.231	Campylobacter coli						susceptible																susceptible	susceptible						susceptible	susceptible				susceptible										susceptible
195.232	Campylobacter coli						susceptible																susceptible	susceptible						susceptible	susceptible				susceptible										susceptible
195.232	Campylobacter coli						resistant																susceptible	resistant						resistant	susceptible				susceptible										susceptible
195.232	Campylobacter coli						susceptible																susceptible	susceptible						susceptible	susceptible				susceptible										susceptible
195.266	Campylobacter coli						susceptible*																resistant*	resistant*						susceptible*					susceptible*										resistant*
195.266	Campylobacter coli						susceptible*																resistant*	resistant*						susceptible*					susceptible*										resistant*
195.267	Campylobacter coli						susceptible*																resistant*	resistant*						susceptible*					susceptible*										resistant*
195.23	Campylobacter coli						susceptible																susceptible	susceptible						susceptible	susceptible				susceptible										susceptible
195.23	Campylobacter coli						susceptible																susceptible	susceptible						susceptible	susceptible				susceptible										susceptible
195.229	Campylobacter coli						susceptible																susceptible	susceptible						susceptible	susceptible				susceptible										susceptible
195.229	Campylobacter coli						susceptible																susceptible	susceptible						susceptible	susceptible				susceptible										susceptible
195.227	Campylobacter coli						resistant																susceptible	resistant						resistant	susceptible				susceptible										susceptible
195.227	Campylobacter coli						susceptible																resistant	susceptible						susceptible	susceptible				susceptible										resistant
195.227	Campylobacter coli						susceptible																susceptible	susceptible						susceptible	susceptible				susceptible										susceptible
195.227	Campylobacter coli						susceptible																susceptible	susceptible						susceptible	susceptible				susceptible										susceptible
195.227	Campylobacter coli						susceptible																susceptible	susceptible						susceptible	susceptible				susceptible										susceptible
195.227	Campylobacter coli						susceptible																susceptible	susceptible						susceptible	susceptible				susceptible										susceptible
195.227	Campylobacter coli						susceptible																susceptible	susceptible						susceptible	susceptible				susceptible										susceptible
195.228	Campylobacter coli						susceptible																susceptible	susceptible						susceptible	susceptible				susceptible										susceptible
195.228	Campylobacter coli						susceptible																susceptible	susceptible						susceptible	susceptible				susceptible										susceptible
195.228	Campylobacter coli						susceptible																resistant	susceptible						susceptible	susceptible				susceptible										resistant
195.228	Campylobacter coli						susceptible																susceptible	susceptible						susceptible	susceptible				susceptible										susceptible
195.226	Campylobacter coli						susceptible																susceptible	susceptible						susceptible	susceptible				susceptible										susceptible
195.228	Campylobacter coli						susceptible																susceptible	susceptible						susceptible	susceptible				susceptible										susceptible
195.228	Campylobacter coli						susceptible																resistant	susceptible						susceptible	susceptible				susceptible										resistant
195.228	Campylobacter coli						susceptible																resistant	resistant						susceptible	susceptible				susceptible										resistant
195.228	Campylobacter coli						susceptible																susceptible	susceptible						susceptible	susceptible				susceptible										susceptible
195.228	Campylobacter coli						susceptible																susceptible	susceptible						susceptible	susceptible				susceptible										susceptible
195.229	Campylobacter coli						susceptible																susceptible	susceptible						susceptible	susceptible				susceptible										susceptible
195.229	Campylobacter coli						susceptible																susceptible	susceptible						susceptible	susceptible				susceptible										susceptible
195.229	Campylobacter coli						susceptible																susceptible	susceptible						susceptible	susceptible				susceptible										susceptible
195.229	Campylobacter coli						susceptible																resistant	susceptible						susceptible	susceptible				susceptible										resistant
195.229	Campylobacter coli						resistant																susceptible	resistant						resistant	susceptible				susceptible										susceptible
195.229	Campylobacter coli						susceptible																susceptible	susceptible						susceptible	susceptible				susceptible										susceptible
195.229	Campylobacter coli						susceptible																susceptible	susceptible						susceptible	susceptible				susceptible										susceptible
195.228	Campylobacter coli						susceptible																resistant	susceptible						susceptible	susceptible				susceptible										resistant
195.221	Campylobacter coli						susceptible																susceptible	susceptible						susceptible	susceptible				susceptible										susceptible
195.221	Campylobacter coli						susceptible																resistant	susceptible						susceptible	susceptible				susceptible										resistant
195.221	Campylobacter coli						susceptible																susceptible	susceptible						susceptible	susceptible				susceptible										susceptible
195.212	Campylobacter coli						susceptible																resistant	susceptible						susceptible	susceptible				resistant										resistant
195.212	Campylobacter coli						resistant																susceptible	resistant						resistant	susceptible				susceptible										susceptible
195.212	Campylobacter coli						resistant																susceptible	resistant						resistant	susceptible				susceptible										susceptible
195.212	Campylobacter coli						susceptible																susceptible	susceptible						susceptible	susceptible				susceptible										susceptible
195.212	Campylobacter coli						susceptible																susceptible	susceptible						susceptible	susceptible				susceptible										susceptible
195.212	Campylobacter coli						susceptible																resistant	susceptible						susceptible	susceptible				susceptible										resistant
195.213	Campylobacter coli						susceptible																susceptible	susceptible						susceptible	susceptible				susceptible										susceptible
195.213	Campylobacter coli						susceptible																resistant	susceptible						susceptible	susceptible				susceptible										resistant
195.213	Campylobacter coli						susceptible																resistant	susceptible						susceptible	susceptible				resistant										resistant
195.213	Campylobacter coli						susceptible																susceptible	susceptible						susceptible	susceptible				susceptible										susceptible
195.213	Campylobacter coli						susceptible																susceptible	susceptible						susceptible	susceptible				susceptible										susceptible
195.213	Campylobacter coli						susceptible																susceptible	susceptible						susceptible	susceptible				susceptible										susceptible
195.213	Campylobacter coli						susceptible																resistant	susceptible						susceptible	susceptible				susceptible										resistant
195.213	Campylobacter coli						susceptible																susceptible	susceptible						susceptible	susceptible				susceptible										susceptible
195.213	Campylobacter coli						resistant																susceptible	resistant						resistant	susceptible				susceptible										susceptible
195.213	Campylobacter coli						susceptible																susceptible	susceptible						susceptible	susceptible				susceptible										susceptible
195.214	Campylobacter coli						susceptible																susceptible	susceptible						susceptible	susceptible				susceptible										susceptible
195.214	Campylobacter coli						susceptible																resistant	susceptible						susceptible	susceptible				susceptible										resistant
195.214	Campylobacter coli						susceptible																resistant	susceptible						susceptible	susceptible				susceptible										resistant
195.214	Campylobacter coli						susceptible																susceptible	susceptible						susceptible	susceptible				susceptible										susceptible
195.214	Campylobacter coli						susceptible																resistant	susceptible						susceptible	susceptible				susceptible										resistant
195.214	Campylobacter coli						susceptible																susceptible	susceptible						susceptible	susceptible				susceptible										susceptible
195.214	Campylobacter coli						susceptible																susceptible	susceptible						susceptible	susceptible				susceptible										susceptible
195.212	Campylobacter coli						susceptible																susceptible	susceptible						susceptible	susceptible				susceptible										susceptible
195.212	Campylobacter coli						susceptible																susceptible	susceptible						susceptible	susceptible				susceptible										susceptible
195.212	Campylobacter coli						susceptible																resistant	susceptible						susceptible	susceptible				susceptible										resistant
195.212	Campylobacter coli						susceptible																resistant	susceptible						susceptible	susceptible				susceptible										resistant
195.209	Campylobacter coli						susceptible																susceptible	susceptible						susceptible	susceptible				susceptible										resistant
195.209	Campylobacter coli						susceptible																resistant	susceptible						susceptible	susceptible				susceptible										resistant
195.209	Campylobacter coli						susceptible																susceptible	susceptible						susceptible	susceptible				susceptible										susceptible
195.209	Campylobacter coli						susceptible																susceptible	susceptible						susceptible	susceptible				susceptible										susceptible
195.209	Campylobacter coli						susceptible																resistant	susceptible						susceptible	susceptible				susceptible										resistant
195.209	Campylobacter coli						susceptible																susceptible	susceptible						susceptible	susceptible				susceptible										susceptible
195.21	Campylobacter coli						susceptible																susceptible	resistant						susceptible	susceptible				susceptible										susceptible
195.21	Campylobacter coli						susceptible																susceptible	susceptible						susceptible	susceptible				resistant										susceptible
195.21	Campylobacter coli						susceptible																susceptible	resistant						susceptible	susceptible				susceptible										susceptible
195.21	Campylobacter coli						susceptible																resistant	susceptible						susceptible	susceptible				susceptible										resistant
195.21	Campylobacter coli						susceptible																resistant	susceptible						susceptible	susceptible				susceptible										resistant
195.214	Campylobacter coli						susceptible																resistant	susceptible						susceptible	susceptible				susceptible										resistant
195.21	Campylobacter coli						susceptible																resistant	susceptible						susceptible	susceptible				resistant										resistant
195.21	Campylobacter coli						susceptible																susceptible	susceptible						susceptible	susceptible				susceptible										susceptible
195.21	Campylobacter coli						susceptible																resistant	susceptible						susceptible	susceptible				susceptible										resistant
195.211	Campylobacter coli						susceptible																susceptible	susceptible						susceptible	susceptible				susceptible										susceptible
195.211	Campylobacter coli						susceptible																resistant	susceptible						susceptible	susceptible				susceptible										resistant
195.211	Campylobacter coli						susceptible																susceptible	susceptible						susceptible	susceptible				susceptible										susceptible
195.211	Campylobacter coli						susceptible																susceptible	susceptible						susceptible	susceptible				susceptible										susceptible
195.211	Campylobacter coli						susceptible																resistant	susceptible						susceptible	susceptible				susceptible										resistant
195.211	Campylobacter coli						susceptible																susceptible	resistant						susceptible	susceptible				susceptible										susceptible
195.211	Campylobacter coli						susceptible																resistant	susceptible						susceptible	susceptible				susceptible										resistant
195.211	Campylobacter coli						susceptible																susceptible	susceptible						susceptible	susceptible				susceptible										susceptible
195.211	Campylobacter coli						susceptible																susceptible	susceptible						susceptible	susceptible				susceptible										susceptible
195.21	Campylobacter coli						resistant																susceptible	resistant						resistant	susceptible				susceptible										susceptible
195.214	Campylobacter coli						susceptible																susceptible	susceptible						susceptible	susceptible				susceptible										susceptible
195.214	Campylobacter coli						susceptible																susceptible	susceptible						susceptible	susceptible				susceptible										susceptible
195.214	Campylobacter coli						resistant																susceptible	resistant						resistant	susceptible				susceptible										susceptible
195.218	Campylobacter coli						susceptible																susceptible	susceptible						susceptible	susceptible				susceptible										susceptible
195.218	Campylobacter coli						susceptible																susceptible	susceptible						susceptible	susceptible				susceptible										susceptible
195.218	Campylobacter coli						susceptible																susceptible	susceptible						susceptible	susceptible				susceptible										susceptible
195.218	Campylobacter coli						susceptible																susceptible	susceptible						susceptible	susceptible				susceptible										susceptible
195.219	Campylobacter coli						susceptible																susceptible	susceptible						susceptible	susceptible				susceptible										susceptible
195.219	Campylobacter coli						resistant																susceptible	resistant						resistant	susceptible				susceptible										susceptible
195.219	Campylobacter coli						susceptible																susceptible	susceptible						susceptible	susceptible				susceptible										susceptible
195.219	Campylobacter coli						susceptible																susceptible	susceptible						susceptible	susceptible				susceptible										susceptible
195.219	Campylobacter coli						susceptible																resistant	susceptible						susceptible	susceptible				susceptible										resistant
195.219	Campylobacter coli						susceptible																susceptible	susceptible						susceptible	susceptible				susceptible										susceptible
195.219	Campylobacter coli						susceptible																resistant	susceptible						susceptible	susceptible				susceptible										resistant
195.218	Campylobacter coli						susceptible																susceptible	susceptible						susceptible	susceptible				susceptible										susceptible
195.219	Campylobacter coli						susceptible																susceptible	susceptible						susceptible	susceptible				susceptible										susceptible
195.22	Campylobacter coli						susceptible																susceptible	susceptible						susceptible	susceptible				susceptible										susceptible
195.22	Campylobacter coli						susceptible																susceptible	susceptible						susceptible	susceptible				susceptible										susceptible
195.22	Campylobacter coli						susceptible																susceptible	resistant						susceptible	susceptible				susceptible										susceptible
195.22	Campylobacter coli						susceptible																susceptible	susceptible						susceptible	susceptible				susceptible										susceptible
195.22	Campylobacter coli						susceptible																susceptible	susceptible						susceptible	susceptible				susceptible										susceptible
195.22	Campylobacter coli						susceptible																susceptible	susceptible						susceptible	susceptible				susceptible										susceptible
195.22	Campylobacter coli						susceptible																susceptible	susceptible						susceptible	susceptible				susceptible										susceptible
195.22	Campylobacter coli						susceptible																susceptible	susceptible						susceptible	susceptible				susceptible										susceptible
195.22	Campylobacter coli						susceptible																susceptible	susceptible						susceptible	susceptible				susceptible										susceptible
195.22	Campylobacter coli						resistant																susceptible	resistant						resistant	susceptible				susceptible										susceptible
195.221	Campylobacter coli						resistant																susceptible	resistant						resistant	susceptible				susceptible										susceptible
195.22	Campylobacter coli						susceptible																resistant	susceptible						susceptible	susceptible				susceptible										resistant
195.209	Campylobacter coli						susceptible																susceptible	susceptible						susceptible	susceptible				susceptible										susceptible
195.218	Campylobacter coli						susceptible																susceptible	susceptible						susceptible	susceptible				susceptible										susceptible
195.217	Campylobacter coli						susceptible																susceptible	susceptible						susceptible	susceptible				susceptible										susceptible
195.215	Campylobacter coli						susceptible																resistant	susceptible						susceptible	susceptible				susceptible										resistant
195.215	Campylobacter coli						susceptible																resistant	susceptible						susceptible	susceptible				susceptible										resistant
195.215	Campylobacter coli						susceptible																susceptible	resistant						susceptible	susceptible				susceptible										susceptible
195.215	Campylobacter coli						susceptible																susceptible	susceptible						susceptible	susceptible				susceptible										susceptible
195.215	Campylobacter coli						susceptible																susceptible	susceptible						susceptible	susceptible				susceptible										susceptible
195.215	Campylobacter coli						susceptible																resistant	susceptible						susceptible	susceptible				susceptible										resistant
195.215	Campylobacter coli						susceptible																susceptible	resistant						susceptible	susceptible				susceptible										susceptible
195.215	Campylobacter coli						susceptible																susceptible	susceptible						susceptible	susceptible				susceptible										susceptible
195.215	Campylobacter coli						susceptible																susceptible	resistant						susceptible	susceptible				susceptible										susceptible
195.216	Campylobacter coli						susceptible																susceptible	susceptible						susceptible	susceptible				susceptible										susceptible
195.216	Campylobacter coli						susceptible																susceptible	susceptible						susceptible	susceptible				susceptible										susceptible
195.217	Campylobacter coli						resistant																susceptible	resistant						resistant	susceptible				susceptible										susceptible
195.216	Campylobacter coli						susceptible																resistant	susceptible						susceptible	susceptible				susceptible										resistant
195.216	Campylobacter coli						susceptible																resistant	susceptible						susceptible	susceptible				susceptible										resistant
195.216	Campylobacter coli						susceptible																susceptible	susceptible						susceptible	susceptible				susceptible										susceptible
195.216	Campylobacter coli						resistant																susceptible	resistant						resistant	susceptible				susceptible										susceptible
195.216	Campylobacter coli						susceptible																resistant	susceptible						susceptible	susceptible				susceptible										resistant
195.216	Campylobacter coli						susceptible																resistant	susceptible						susceptible	susceptible				susceptible										resistant
195.216	Campylobacter coli						susceptible																susceptible	susceptible						susceptible	susceptible				susceptible										susceptible
195.217	Campylobacter coli						susceptible																susceptible	resistant						susceptible	susceptible				susceptible										susceptible
195.217	Campylobacter coli						susceptible																resistant	susceptible						susceptible	susceptible				susceptible										resistant
195.217	Campylobacter coli						susceptible																susceptible	susceptible						susceptible	susceptible				susceptible										susceptible
195.217	Campylobacter coli						susceptible																susceptible	susceptible						susceptible	susceptible				susceptible										susceptible
195.217	Campylobacter coli						susceptible																resistant	susceptible						susceptible	susceptible				susceptible										resistant
195.216	Campylobacter coli						susceptible																resistant	susceptible						susceptible	susceptible				susceptible										resistant
195.218	Campylobacter coli						susceptible																susceptible	susceptible						susceptible	susceptible				susceptible										susceptible
195.23	Campylobacter coli						susceptible																resistant	susceptible						susceptible	susceptible				susceptible										resistant
197.162	Campylobacter jejuni						susceptible																resistant	susceptible						susceptible	susceptible				susceptible										resistant
197.162	Campylobacter jejuni						susceptible																resistant	susceptible						susceptible	susceptible				susceptible										resistant
197.162	Campylobacter jejuni						susceptible																susceptible	susceptible						susceptible	susceptible				susceptible										susceptible
197.162	Campylobacter jejuni						susceptible																susceptible	susceptible						susceptible	susceptible				susceptible										susceptible
197.162	Campylobacter jejuni						susceptible																susceptible	susceptible						susceptible	susceptible				susceptible										susceptible
197.162	Campylobacter jejuni						susceptible																susceptible	susceptible						susceptible	susceptible				susceptible										susceptible
197.162	Campylobacter jejuni						susceptible																susceptible	susceptible						susceptible	susceptible				susceptible										susceptible
197.162	Campylobacter jejuni						susceptible																resistant	susceptible						susceptible	susceptible				susceptible										resistant
197.162	Campylobacter jejuni						susceptible																susceptible	susceptible						susceptible	susceptible				susceptible										susceptible
197.162	Campylobacter jejuni						susceptible																susceptible	susceptible						susceptible	susceptible				susceptible										susceptible
197.162	Campylobacter jejuni						susceptible																susceptible	susceptible						susceptible	susceptible				susceptible										susceptible
197.162	Campylobacter jejuni						susceptible																susceptible	susceptible						susceptible	susceptible				susceptible										susceptible
197.162	Campylobacter jejuni						susceptible																susceptible	susceptible						susceptible	susceptible				susceptible										susceptible
197.162	Campylobacter jejuni						susceptible																susceptible	susceptible						susceptible	susceptible				susceptible										susceptible
197.162	Campylobacter jejuni						susceptible																susceptible	susceptible						susceptible	susceptible				susceptible										susceptible
197.162	Campylobacter jejuni						susceptible																susceptible	susceptible						susceptible	susceptible				susceptible										susceptible
197.162	Campylobacter jejuni						susceptible																susceptible	susceptible						susceptible	susceptible				susceptible										susceptible
197.162	Campylobacter jejuni						susceptible																resistant	susceptible						susceptible	susceptible				susceptible										resistant
197.162	Campylobacter jejuni						susceptible																susceptible	susceptible						susceptible	susceptible				susceptible										susceptible
197.162	Campylobacter jejuni						susceptible																susceptible	susceptible						susceptible	susceptible				susceptible										susceptible
197.162	Campylobacter jejuni						susceptible																susceptible	susceptible						susceptible	susceptible				susceptible										susceptible
197.162	Campylobacter jejuni						susceptible																susceptible	susceptible						susceptible	susceptible				susceptible										susceptible
197.162	Campylobacter jejuni						susceptible																susceptible	susceptible						susceptible	susceptible				susceptible										susceptible
197.162	Campylobacter jejuni						susceptible																susceptible	susceptible						susceptible	susceptible				susceptible										susceptible
197.162	Campylobacter jejuni						susceptible																resistant	susceptible						susceptible	susceptible				susceptible										resistant
197.162	Campylobacter jejuni						susceptible																resistant	susceptible						susceptible	susceptible				susceptible										resistant
197.162	Campylobacter jejuni						susceptible																susceptible	susceptible						susceptible	susceptible				susceptible										susceptible
197.162	Campylobacter jejuni						susceptible																susceptible	susceptible						susceptible	susceptible				susceptible										susceptible
197.162	Campylobacter jejuni						susceptible																susceptible	susceptible						susceptible	susceptible				susceptible										susceptible
197.162	Campylobacter jejuni						susceptible																resistant	susceptible						susceptible	susceptible				susceptible										resistant
197.162	Campylobacter jejuni						susceptible																susceptible	susceptible						susceptible	susceptible				susceptible										susceptible
197.162	Campylobacter jejuni						susceptible																susceptible	susceptible						susceptible	susceptible				susceptible										susceptible
197.162	Campylobacter jejuni						susceptible																susceptible	susceptible						susceptible	susceptible				susceptible										susceptible
197.162	Campylobacter jejuni						susceptible																susceptible	susceptible						susceptible	susceptible				susceptible										susceptible
197.162	Campylobacter jejuni						susceptible																susceptible	susceptible						susceptible	susceptible				susceptible										susceptible
197.162	Campylobacter jejuni						susceptible																resistant	susceptible						susceptible	susceptible				susceptible										resistant
197.162	Campylobacter jejuni						susceptible																susceptible	susceptible						susceptible	susceptible				susceptible										susceptible
197.162	Campylobacter jejuni						susceptible																susceptible	susceptible						susceptible	susceptible				susceptible										susceptible
197.162	Campylobacter jejuni						susceptible																susceptible	susceptible						susceptible	susceptible				susceptible										susceptible
197.162	Campylobacter jejuni						susceptible																susceptible	susceptible						susceptible	susceptible				susceptible										susceptible
197.162	Campylobacter jejuni						susceptible																resistant	susceptible						susceptible	susceptible				susceptible										resistant
197.162	Campylobacter jejuni						susceptible																susceptible	susceptible						susceptible	susceptible				susceptible										susceptible
197.162	Campylobacter jejuni						susceptible																susceptible	susceptible						susceptible	susceptible				susceptible										susceptible
197.162	Campylobacter jejuni						susceptible																susceptible	susceptible						susceptible	susceptible				susceptible										susceptible
197.162	Campylobacter jejuni						susceptible																susceptible	resistant						susceptible	susceptible				susceptible										susceptible
197.162	Campylobacter jejuni						susceptible																resistant	susceptible						susceptible	susceptible				susceptible										resistant
197.162	Campylobacter jejuni						susceptible																susceptible	susceptible						susceptible	susceptible				susceptible										susceptible
197.162	Campylobacter jejuni						susceptible																susceptible	susceptible						susceptible	susceptible				susceptible										susceptible
197.162	Campylobacter jejuni						susceptible																susceptible	susceptible						susceptible	susceptible				susceptible										susceptible
197.162	Campylobacter jejuni						susceptible																susceptible	susceptible						susceptible	susceptible				susceptible										susceptible
197.162	Campylobacter jejuni						susceptible																resistant	susceptible						susceptible	susceptible				susceptible										resistant
197.162	Campylobacter jejuni						susceptible																susceptible	susceptible						susceptible	susceptible				susceptible										susceptible
197.162	Campylobacter jejuni						susceptible																susceptible	susceptible						susceptible	susceptible				susceptible										susceptible
197.162	Campylobacter jejuni						susceptible																susceptible	susceptible						susceptible	susceptible				susceptible										susceptible
197.162	Campylobacter jejuni						susceptible																susceptible	susceptible						susceptible	susceptible				susceptible										susceptible
197.162	Campylobacter jejuni						susceptible																susceptible	susceptible						susceptible	susceptible				susceptible										susceptible
197.162	Campylobacter jejuni						susceptible																resistant	susceptible						susceptible	susceptible				susceptible										resistant
197.162	Campylobacter jejuni						susceptible																susceptible	susceptible						susceptible	susceptible				susceptible										susceptible
197.162	Campylobacter jejuni						susceptible																susceptible	susceptible						susceptible	susceptible				susceptible										susceptible
197.161	Campylobacter jejuni						susceptible																susceptible	susceptible						susceptible	susceptible				susceptible										susceptible
197.161	Campylobacter jejuni						susceptible																susceptible	susceptible						susceptible	susceptible				susceptible										susceptible
197.161	Campylobacter jejuni						susceptible																susceptible	susceptible						susceptible	susceptible				susceptible										susceptible
197.161	Campylobacter jejuni						susceptible																resistant	susceptible						susceptible	susceptible				susceptible										resistant
197.161	Campylobacter jejuni						susceptible																susceptible	susceptible						susceptible	susceptible				susceptible										susceptible
197.161	Campylobacter jejuni						susceptible																susceptible	susceptible						susceptible	susceptible				susceptible										susceptible
197.161	Campylobacter jejuni						susceptible																susceptible	susceptible						susceptible	susceptible				susceptible										susceptible
197.161	Campylobacter jejuni						susceptible																susceptible	susceptible						susceptible	susceptible				susceptible										susceptible
197.161	Campylobacter jejuni						susceptible																susceptible	susceptible						susceptible	susceptible				susceptible										susceptible
197.161	Campylobacter jejuni						susceptible																susceptible	susceptible						susceptible	susceptible				susceptible										susceptible
197.162	Campylobacter jejuni						susceptible																susceptible	susceptible						susceptible	susceptible				susceptible										susceptible
197.161	Campylobacter jejuni						susceptible																susceptible	susceptible						susceptible	susceptible				susceptible										susceptible
197.161	Campylobacter jejuni						susceptible																susceptible	susceptible						susceptible	susceptible				susceptible										susceptible
197.161	Campylobacter jejuni						susceptible																susceptible	susceptible						susceptible	susceptible				susceptible										susceptible
197.161	Campylobacter jejuni						susceptible																resistant	susceptible						susceptible	susceptible				susceptible										resistant
197.161	Campylobacter jejuni						susceptible																susceptible	susceptible						susceptible	susceptible				susceptible										susceptible
197.161	Campylobacter jejuni						susceptible																susceptible	susceptible						susceptible	susceptible				susceptible										susceptible
197.161	Campylobacter jejuni						susceptible																susceptible	susceptible						susceptible	susceptible				susceptible										susceptible
197.161	Campylobacter jejuni						susceptible																susceptible	susceptible						susceptible	susceptible				susceptible										susceptible
197.161	Campylobacter jejuni						susceptible																susceptible	susceptible						susceptible	susceptible				susceptible										susceptible
197.161	Campylobacter jejuni						susceptible																susceptible	susceptible						susceptible	susceptible				susceptible										susceptible
197.161	Campylobacter jejuni						susceptible																susceptible	susceptible						susceptible	susceptible				susceptible										susceptible
197.161	Campylobacter jejuni						susceptible																susceptible	susceptible						susceptible	susceptible				susceptible										susceptible
197.161	Campylobacter jejuni						susceptible																susceptible	susceptible						susceptible	susceptible				susceptible										susceptible
197.162	Campylobacter jejuni						susceptible																susceptible	susceptible						susceptible	susceptible				susceptible										susceptible
197.162	Campylobacter jejuni						susceptible																susceptible	susceptible						susceptible	susceptible				susceptible										susceptible
197.162	Campylobacter jejuni						susceptible																susceptible	susceptible						susceptible	susceptible				susceptible										susceptible
197.162	Campylobacter jejuni						susceptible																susceptible	susceptible						susceptible	susceptible				susceptible										susceptible
197.162	Campylobacter jejuni						susceptible																resistant	susceptible						susceptible	susceptible				susceptible										resistant
197.162	Campylobacter jejuni						susceptible																susceptible	susceptible						susceptible	susceptible				susceptible										susceptible
197.162	Campylobacter jejuni						susceptible																susceptible	susceptible						susceptible	susceptible				susceptible										susceptible
197.162	Campylobacter jejuni						susceptible																susceptible	susceptible						susceptible	susceptible				susceptible										susceptible
197.162	Campylobacter jejuni						susceptible																susceptible	susceptible						susceptible	susceptible				susceptible										susceptible
197.162	Campylobacter jejuni						susceptible																susceptible	susceptible						susceptible	susceptible				susceptible										susceptible
197.162	Campylobacter jejuni						susceptible																susceptible	susceptible						susceptible	susceptible				susceptible										susceptible
197.162	Campylobacter jejuni						susceptible																susceptible	susceptible						susceptible	susceptible				susceptible										susceptible
197.162	Campylobacter jejuni						susceptible																susceptible	susceptible						susceptible	susceptible				susceptible										susceptible
197.162	Campylobacter jejuni						susceptible																susceptible	susceptible						susceptible	susceptible				susceptible										susceptible
197.162	Campylobacter jejuni						susceptible																susceptible	susceptible						susceptible	susceptible				susceptible										susceptible
197.162	Campylobacter jejuni						susceptible																susceptible	susceptible						susceptible	susceptible				susceptible										susceptible
197.162	Campylobacter jejuni						susceptible																resistant	susceptible						susceptible	susceptible				susceptible										resistant
197.162	Campylobacter jejuni						susceptible																resistant	susceptible						susceptible	susceptible				susceptible										resistant
197.162	Campylobacter jejuni						susceptible																susceptible	susceptible						susceptible	susceptible				susceptible										susceptible
197.162	Campylobacter jejuni						susceptible																susceptible	susceptible						susceptible	susceptible				susceptible										susceptible
197.162	Campylobacter jejuni						susceptible																susceptible	susceptible						susceptible	susceptible				susceptible										susceptible
197.162	Campylobacter jejuni						susceptible																resistant	susceptible						susceptible	susceptible				susceptible										resistant
197.162	Campylobacter jejuni						susceptible																susceptible	susceptible						susceptible	susceptible				susceptible										susceptible
197.162	Campylobacter jejuni						susceptible																susceptible	susceptible						susceptible	susceptible				susceptible										susceptible
197.162	Campylobacter jejuni						susceptible																resistant	susceptible						susceptible	susceptible				susceptible										resistant
197.162	Campylobacter jejuni						susceptible																susceptible	susceptible						susceptible	susceptible				susceptible										susceptible
197.162	Campylobacter jejuni						susceptible																resistant	susceptible						susceptible	susceptible				susceptible										resistant
197.162	Campylobacter jejuni						susceptible																susceptible	susceptible						susceptible	susceptible				susceptible										susceptible
197.162	Campylobacter jejuni						susceptible																susceptible	susceptible						susceptible	susceptible				susceptible										susceptible
197.162	Campylobacter jejuni						susceptible																susceptible	susceptible						susceptible	susceptible				susceptible										susceptible
197.163	Campylobacter jejuni						susceptible																susceptible	susceptible						susceptible	susceptible				susceptible										susceptible
197.163	Campylobacter jejuni						susceptible																susceptible	susceptible						susceptible	susceptible				susceptible										susceptible
197.164	Campylobacter jejuni						susceptible																susceptible	resistant						susceptible	susceptible				susceptible										susceptible
197.164	Campylobacter jejuni						susceptible																susceptible	susceptible						susceptible	susceptible				susceptible										susceptible
197.164	Campylobacter jejuni						susceptible																susceptible	susceptible						susceptible	susceptible				susceptible										susceptible
197.164	Campylobacter jejuni						susceptible																susceptible	susceptible						susceptible	susceptible				susceptible										susceptible
197.163	Campylobacter jejuni						susceptible																susceptible	susceptible						susceptible	susceptible				susceptible										susceptible
197.163	Campylobacter jejuni						susceptible																susceptible	susceptible						susceptible	susceptible				susceptible										susceptible
197.163	Campylobacter jejuni						susceptible																susceptible	susceptible						susceptible	susceptible				susceptible										susceptible
197.163	Campylobacter jejuni						susceptible																susceptible	susceptible						susceptible	susceptible				susceptible										susceptible
197.163	Campylobacter jejuni						susceptible																susceptible	susceptible						susceptible	susceptible				susceptible										susceptible
197.163	Campylobacter jejuni						susceptible																susceptible	susceptible						susceptible	susceptible				susceptible										susceptible
197.163	Campylobacter jejuni						susceptible																susceptible	susceptible						susceptible	susceptible				susceptible										susceptible
197.164	Campylobacter jejuni						susceptible																susceptible	susceptible						susceptible	susceptible				susceptible										susceptible
197.163	Campylobacter jejuni						susceptible																susceptible	susceptible						susceptible	susceptible				susceptible										susceptible
197.163	Campylobacter jejuni						susceptible																susceptible	susceptible						susceptible	susceptible				susceptible										susceptible
197.163	Campylobacter jejuni						susceptible																susceptible	susceptible						susceptible	susceptible				susceptible										susceptible
197.163	Campylobacter jejuni						susceptible																susceptible	susceptible						susceptible	susceptible				susceptible										susceptible
197.163	Campylobacter jejuni						susceptible																resistant	susceptible						susceptible	susceptible				susceptible										resistant
197.163	Campylobacter jejuni						susceptible																susceptible	susceptible						susceptible	susceptible				susceptible										susceptible
197.163	Campylobacter jejuni						susceptible																susceptible	susceptible						susceptible	susceptible				susceptible										susceptible
197.163	Campylobacter jejuni						susceptible																susceptible	susceptible						susceptible	susceptible				susceptible										susceptible
197.163	Campylobacter jejuni						susceptible																susceptible	susceptible						susceptible	susceptible				susceptible										susceptible
197.163	Campylobacter jejuni						susceptible																susceptible	susceptible						susceptible	susceptible				susceptible										susceptible
197.163	Campylobacter jejuni						susceptible																resistant	susceptible						susceptible	susceptible				susceptible										resistant
197.163	Campylobacter jejuni						susceptible																susceptible	susceptible						susceptible	susceptible				susceptible										susceptible
197.163	Campylobacter jejuni						susceptible																susceptible	susceptible						susceptible	susceptible				susceptible										susceptible
197.164	Campylobacter jejuni						susceptible																susceptible	susceptible						susceptible	susceptible				susceptible										susceptible
197.164	Campylobacter jejuni						susceptible																susceptible	susceptible						susceptible	susceptible				susceptible										susceptible
197.164	Campylobacter jejuni						susceptible																resistant	susceptible						susceptible	susceptible				resistant										resistant
197.163	Campylobacter jejuni						susceptible																susceptible	susceptible						susceptible	susceptible				susceptible										susceptible
197.163	Campylobacter jejuni						susceptible																susceptible	susceptible						susceptible	susceptible				susceptible										susceptible
197.163	Campylobacter jejuni						susceptible																susceptible	susceptible						susceptible	susceptible				susceptible										susceptible
197.163	Campylobacter jejuni						susceptible																susceptible	susceptible						susceptible	susceptible				susceptible										susceptible
197.163	Campylobacter jejuni						susceptible																resistant	susceptible						susceptible	susceptible				susceptible										resistant
197.163	Campylobacter jejuni						susceptible																susceptible	susceptible						susceptible	susceptible				susceptible										susceptible
197.163	Campylobacter jejuni						susceptible																susceptible	susceptible						susceptible	susceptible				susceptible										susceptible
197.163	Campylobacter jejuni						susceptible																susceptible	susceptible						susceptible	susceptible				susceptible										susceptible
197.163	Campylobacter jejuni						susceptible																susceptible	susceptible						susceptible	susceptible				susceptible										susceptible
197.163	Campylobacter jejuni						susceptible																susceptible	susceptible						susceptible	susceptible				susceptible										susceptible
197.163	Campylobacter jejuni						susceptible																susceptible	susceptible						susceptible	susceptible				susceptible										susceptible
197.163	Campylobacter jejuni						susceptible																susceptible	susceptible						susceptible	susceptible				susceptible										susceptible
197.163	Campylobacter jejuni						susceptible																susceptible	susceptible						susceptible	susceptible				susceptible										susceptible
197.163	Campylobacter jejuni						susceptible																susceptible	susceptible						susceptible	susceptible				susceptible										susceptible
197.163	Campylobacter jejuni						susceptible																susceptible	susceptible						susceptible	susceptible				susceptible										susceptible
197.163	Campylobacter jejuni						susceptible																susceptible	susceptible						susceptible	susceptible				susceptible										susceptible
197.163	Campylobacter jejuni						susceptible																susceptible	susceptible						susceptible	susceptible				susceptible										susceptible
197.163	Campylobacter jejuni						susceptible																resistant	susceptible						susceptible	susceptible				susceptible										resistant
197.163	Campylobacter jejuni						susceptible																susceptible	susceptible						susceptible	susceptible				susceptible										susceptible
197.163	Campylobacter jejuni						susceptible																susceptible	susceptible						susceptible	susceptible				susceptible										susceptible
197.164	Campylobacter jejuni						susceptible																resistant	resistant						susceptible	susceptible				susceptible										resistant
197.164	Campylobacter jejuni						susceptible																susceptible	susceptible						susceptible	susceptible				susceptible										susceptible
197.164	Campylobacter jejuni						susceptible																susceptible	susceptible						susceptible	susceptible				susceptible										susceptible
197.164	Campylobacter jejuni						susceptible																resistant	susceptible						susceptible	susceptible				susceptible										resistant
197.164	Campylobacter jejuni						susceptible																susceptible	susceptible						susceptible	susceptible				susceptible										susceptible
197.163	Campylobacter jejuni						susceptible																susceptible	susceptible						susceptible	susceptible				susceptible										susceptible
197.163	Campylobacter jejuni						susceptible																susceptible	susceptible						susceptible	susceptible				susceptible										susceptible
197.163	Campylobacter jejuni						susceptible																susceptible	susceptible						susceptible	susceptible				susceptible										susceptible
197.163	Campylobacter jejuni						susceptible																susceptible	susceptible						susceptible	susceptible				susceptible										susceptible
197.163	Campylobacter jejuni						susceptible																susceptible	susceptible						susceptible	susceptible				susceptible										susceptible
197.163	Campylobacter jejuni						susceptible																susceptible	susceptible						susceptible	susceptible				susceptible										susceptible
197.163	Campylobacter jejuni						susceptible																susceptible	susceptible						susceptible	susceptible				susceptible										susceptible
197.163	Campylobacter jejuni						susceptible																susceptible	susceptible						susceptible	susceptible				susceptible										susceptible
197.163	Campylobacter jejuni						susceptible																susceptible	susceptible						susceptible	susceptible				susceptible										susceptible
197.163	Campylobacter jejuni						susceptible																susceptible	susceptible						susceptible	susceptible				susceptible										susceptible
197.163	Campylobacter jejuni						susceptible																susceptible	susceptible						susceptible	susceptible				susceptible										susceptible
197.163	Campylobacter jejuni						susceptible																susceptible	susceptible						susceptible	susceptible				susceptible										susceptible
197.163	Campylobacter jejuni						susceptible																resistant	susceptible						susceptible	susceptible				susceptible										resistant
197.163	Campylobacter jejuni						susceptible																susceptible	susceptible						susceptible	susceptible				susceptible										susceptible
197.163	Campylobacter jejuni						susceptible																susceptible	susceptible						susceptible	susceptible				susceptible										susceptible
197.163	Campylobacter jejuni						susceptible																susceptible	susceptible						susceptible	susceptible				susceptible										susceptible
197.163	Campylobacter jejuni						susceptible																resistant	susceptible						susceptible	susceptible				susceptible										resistant
197.163	Campylobacter jejuni						susceptible																resistant	susceptible						susceptible	susceptible				susceptible										resistant
197.163	Campylobacter jejuni						susceptible																susceptible	susceptible						susceptible	susceptible				susceptible										susceptible
197.163	Campylobacter jejuni						susceptible																resistant	susceptible						susceptible	susceptible				susceptible										resistant
197.163	Campylobacter jejuni						susceptible																susceptible	susceptible						susceptible	susceptible				susceptible										susceptible
197.163	Campylobacter jejuni						susceptible																susceptible	susceptible						susceptible	susceptible				susceptible										susceptible
197.163	Campylobacter jejuni						susceptible																susceptible	susceptible						susceptible	susceptible				susceptible										susceptible
197.163	Campylobacter jejuni						susceptible																susceptible	susceptible						susceptible	susceptible				susceptible										susceptible
197.163	Campylobacter jejuni						susceptible																susceptible	susceptible						susceptible	susceptible				susceptible										susceptible
197.163	Campylobacter jejuni						susceptible																resistant	susceptible						susceptible	susceptible				susceptible										resistant
197.163	Campylobacter jejuni						susceptible																resistant	susceptible						susceptible	susceptible				susceptible										resistant
197.163	Campylobacter jejuni						susceptible																resistant	susceptible						susceptible	susceptible				susceptible										resistant
197.163	Campylobacter jejuni						susceptible																susceptible	susceptible						susceptible	susceptible				susceptible										susceptible
197.163	Campylobacter jejuni						susceptible																susceptible	susceptible						susceptible	susceptible				susceptible										susceptible
197.161	Campylobacter jejuni						susceptible																susceptible	susceptible						susceptible	susceptible				susceptible										susceptible
197.163	Campylobacter jejuni						susceptible																susceptible	susceptible						susceptible	susceptible				susceptible										susceptible
197.163	Campylobacter jejuni						susceptible																susceptible	susceptible						susceptible	susceptible				susceptible										susceptible
197.163	Campylobacter jejuni						susceptible																susceptible	susceptible						susceptible	susceptible				susceptible										susceptible
197.163	Campylobacter jejuni						susceptible																susceptible	susceptible						susceptible	susceptible				susceptible										susceptible
197.163	Campylobacter jejuni						susceptible																susceptible	susceptible						susceptible	susceptible				susceptible										susceptible
197.163	Campylobacter jejuni						susceptible																susceptible	susceptible						susceptible	susceptible				susceptible										susceptible
197.163	Campylobacter jejuni						susceptible																susceptible	susceptible						susceptible	susceptible				susceptible										susceptible
197.163	Campylobacter jejuni						susceptible																resistant	susceptible						susceptible	susceptible				susceptible										resistant
197.163	Campylobacter jejuni						susceptible																susceptible	susceptible						susceptible	susceptible				susceptible										susceptible
197.163	Campylobacter jejuni						susceptible																resistant	resistant						susceptible	susceptible				susceptible										resistant
197.163	Campylobacter jejuni						susceptible																resistant	susceptible						susceptible	susceptible				susceptible										resistant
197.163	Campylobacter jejuni						susceptible																susceptible	susceptible						susceptible	susceptible				susceptible										susceptible
197.163	Campylobacter jejuni						susceptible																susceptible	susceptible						susceptible	susceptible				susceptible										susceptible
197.163	Campylobacter jejuni						susceptible																susceptible	susceptible						susceptible	susceptible				susceptible										susceptible
197.163	Campylobacter jejuni						susceptible																susceptible	susceptible						susceptible	susceptible				susceptible										susceptible
197.163	Campylobacter jejuni						susceptible																susceptible	susceptible						susceptible	susceptible				susceptible										susceptible
197.163	Campylobacter jejuni						susceptible																susceptible	susceptible						susceptible	susceptible				susceptible										susceptible
197.163	Campylobacter jejuni						susceptible																susceptible	susceptible						susceptible	susceptible				susceptible										susceptible
197.163	Campylobacter jejuni						susceptible																susceptible	susceptible						susceptible	susceptible				susceptible										susceptible
197.163	Campylobacter jejuni						susceptible																susceptible	susceptible						susceptible	susceptible				susceptible										susceptible
197.163	Campylobacter jejuni						susceptible																susceptible	susceptible						susceptible	susceptible				susceptible										susceptible
197.163	Campylobacter jejuni						susceptible																susceptible	susceptible						susceptible	susceptible				susceptible										susceptible
197.163	Campylobacter jejuni						susceptible																susceptible	susceptible						susceptible	susceptible				susceptible										susceptible
197.163	Campylobacter jejuni						susceptible																susceptible	susceptible						susceptible	susceptible				susceptible										susceptible
197.163	Campylobacter jejuni						susceptible																susceptible	susceptible						susceptible	susceptible				susceptible										susceptible
197.163	Campylobacter jejuni						susceptible																resistant	susceptible						susceptible	susceptible				susceptible										resistant
197.163	Campylobacter jejuni						susceptible																susceptible	susceptible						susceptible	susceptible				susceptible										susceptible
197.163	Campylobacter jejuni						susceptible																susceptible	susceptible						susceptible	susceptible				susceptible										susceptible
197.161	Campylobacter jejuni						susceptible																resistant	susceptible						susceptible	susceptible				susceptible										resistant
197.161	Campylobacter jejuni						susceptible																susceptible	susceptible						susceptible	susceptible				susceptible										susceptible
197.161	Campylobacter jejuni						susceptible																susceptible	susceptible						susceptible	susceptible				susceptible										susceptible
197.16	Campylobacter jejuni						susceptible																susceptible	susceptible						susceptible	susceptible				susceptible										susceptible
197.16	Campylobacter jejuni						susceptible																susceptible	susceptible						susceptible	susceptible				susceptible										susceptible
197.16	Campylobacter jejuni						susceptible																susceptible	susceptible						susceptible	susceptible				susceptible										susceptible
197.16	Campylobacter jejuni						susceptible																susceptible	susceptible						susceptible	susceptible				susceptible										susceptible
197.16	Campylobacter jejuni						susceptible																susceptible	susceptible						susceptible	susceptible				susceptible										susceptible
197.16	Campylobacter jejuni						susceptible																susceptible	susceptible						susceptible	susceptible				susceptible										susceptible
197.16	Campylobacter jejuni						susceptible																susceptible	susceptible						susceptible	susceptible				susceptible										susceptible
197.16	Campylobacter jejuni						susceptible																susceptible	susceptible						susceptible	susceptible				susceptible										susceptible
197.16	Campylobacter jejuni						susceptible																susceptible	susceptible						susceptible	susceptible				susceptible										susceptible
197.16	Campylobacter jejuni						susceptible																susceptible	susceptible						susceptible	susceptible				susceptible										susceptible
197.16	Campylobacter jejuni						susceptible																susceptible	susceptible						susceptible	susceptible				susceptible										susceptible
197.16	Campylobacter jejuni						susceptible																resistant	susceptible						susceptible	susceptible				susceptible										resistant
197.16	Campylobacter jejuni						susceptible																susceptible	susceptible						susceptible	susceptible				susceptible										susceptible
197.16	Campylobacter jejuni						susceptible																susceptible	susceptible						susceptible	susceptible				susceptible										susceptible
197.16	Campylobacter jejuni						susceptible																resistant	susceptible						susceptible	susceptible				susceptible										resistant
197.16	Campylobacter jejuni						susceptible																susceptible	susceptible						susceptible	susceptible				susceptible										susceptible
197.16	Campylobacter jejuni						susceptible																resistant	susceptible						susceptible	susceptible				susceptible										resistant
197.16	Campylobacter jejuni						susceptible																resistant	susceptible						susceptible	susceptible				susceptible										resistant
197.16	Campylobacter jejuni						susceptible																susceptible	susceptible						susceptible	susceptible				susceptible										susceptible
197.159	Campylobacter jejuni						susceptible																susceptible	susceptible						susceptible	susceptible				susceptible										susceptible
197.159	Campylobacter jejuni						susceptible																susceptible	susceptible						susceptible	susceptible				susceptible										susceptible
197.159	Campylobacter jejuni						susceptible																susceptible	susceptible						susceptible	susceptible				susceptible										susceptible
197.159	Campylobacter jejuni						susceptible																resistant	susceptible						susceptible	susceptible				susceptible										resistant
197.159	Campylobacter jejuni						susceptible																susceptible	susceptible						susceptible	susceptible				susceptible										susceptible
197.16	Campylobacter jejuni						susceptible																susceptible	susceptible						susceptible	susceptible				susceptible										susceptible
197.159	Campylobacter jejuni						susceptible																susceptible	susceptible						susceptible	susceptible				susceptible										susceptible
197.16	Campylobacter jejuni						susceptible																susceptible	susceptible						susceptible	susceptible				susceptible										susceptible
197.16	Campylobacter jejuni						susceptible																susceptible	susceptible						susceptible	susceptible				susceptible										susceptible
197.16	Campylobacter jejuni						susceptible																susceptible	susceptible						susceptible	susceptible				susceptible										susceptible
197.16	Campylobacter jejuni						susceptible																susceptible	susceptible						susceptible	susceptible				susceptible										susceptible
197.16	Campylobacter jejuni						susceptible																susceptible	susceptible						susceptible	susceptible				susceptible										susceptible
197.16	Campylobacter jejuni						susceptible																susceptible	susceptible						susceptible	susceptible				susceptible										susceptible
197.16	Campylobacter jejuni						susceptible																susceptible	susceptible						susceptible	susceptible				susceptible										susceptible
197.16	Campylobacter jejuni						susceptible																susceptible	susceptible						susceptible	susceptible				susceptible										susceptible
197.16	Campylobacter jejuni						susceptible																susceptible	susceptible						susceptible	susceptible				susceptible										susceptible
197.16	Campylobacter jejuni						susceptible																susceptible	susceptible						susceptible	susceptible				susceptible										susceptible
197.16	Campylobacter jejuni						susceptible																resistant	susceptible						susceptible	susceptible				susceptible										resistant
197.16	Campylobacter jejuni						susceptible																resistant	resistant						susceptible	susceptible				susceptible										resistant
197.16	Campylobacter jejuni						susceptible																susceptible	susceptible						susceptible	susceptible				susceptible										susceptible
197.16	Campylobacter jejuni						susceptible																resistant	susceptible						susceptible	susceptible				susceptible										resistant
197.16	Campylobacter jejuni						susceptible																resistant	susceptible						susceptible	susceptible				susceptible										resistant
197.16	Campylobacter jejuni						susceptible																susceptible	susceptible						susceptible	susceptible				susceptible										susceptible
197.16	Campylobacter jejuni						susceptible																susceptible	susceptible						susceptible	susceptible				susceptible										susceptible
197.16	Campylobacter jejuni						susceptible																resistant	susceptible						susceptible	susceptible				susceptible										resistant
197.16	Campylobacter jejuni						susceptible																susceptible	susceptible						susceptible	susceptible				susceptible										susceptible
197.16	Campylobacter jejuni						susceptible																susceptible	susceptible						susceptible	susceptible				susceptible										susceptible
197.16	Campylobacter jejuni						susceptible																susceptible	susceptible						susceptible	susceptible				susceptible										susceptible
197.16	Campylobacter jejuni						susceptible																susceptible	susceptible						susceptible	susceptible				susceptible										susceptible
197.16	Campylobacter jejuni						susceptible																resistant	susceptible						susceptible	susceptible				susceptible										resistant
197.16	Campylobacter jejuni						susceptible																susceptible	susceptible						susceptible	susceptible				susceptible										susceptible
197.16	Campylobacter jejuni						susceptible																susceptible	susceptible						susceptible	susceptible				susceptible										susceptible
197.16	Campylobacter jejuni						susceptible																susceptible	susceptible						susceptible	susceptible				susceptible										susceptible
197.161	Campylobacter jejuni						susceptible																susceptible	susceptible						susceptible	susceptible				susceptible										susceptible
197.159	Campylobacter jejuni						susceptible																susceptible	susceptible						susceptible	susceptible				susceptible										susceptible
197.159	Campylobacter jejuni						susceptible																susceptible	susceptible						susceptible	susceptible				susceptible										susceptible
197.159	Campylobacter jejuni						susceptible																susceptible	susceptible						susceptible	susceptible				susceptible										susceptible
197.164	Campylobacter jejuni						susceptible																susceptible	susceptible						susceptible	susceptible				susceptible										susceptible
197.164	Campylobacter jejuni						susceptible																susceptible	susceptible						susceptible	susceptible				susceptible										susceptible
197.164	Campylobacter jejuni						susceptible																susceptible	susceptible						susceptible	susceptible				susceptible										susceptible
197.164	Campylobacter jejuni						susceptible																susceptible	susceptible						susceptible	susceptible				susceptible										susceptible
197.164	Campylobacter jejuni						susceptible																susceptible	susceptible						susceptible	susceptible				susceptible										susceptible
197.164	Campylobacter jejuni						susceptible																resistant	susceptible						susceptible	susceptible				susceptible										resistant
197.164	Campylobacter jejuni						susceptible																susceptible	susceptible						susceptible	susceptible				susceptible										susceptible
197.164	Campylobacter jejuni						susceptible																susceptible	susceptible						susceptible	susceptible				susceptible										susceptible
197.164	Campylobacter jejuni						susceptible																susceptible	susceptible						susceptible	susceptible				susceptible										susceptible
197.164	Campylobacter jejuni						susceptible																susceptible	susceptible						susceptible	susceptible				susceptible										susceptible
197.164	Campylobacter jejuni						susceptible																susceptible	susceptible						susceptible	susceptible				susceptible										susceptible
197.164	Campylobacter jejuni						susceptible																susceptible	susceptible						susceptible	susceptible				susceptible										susceptible
197.164	Campylobacter jejuni						susceptible																resistant	susceptible						susceptible	susceptible				susceptible										resistant
197.164	Campylobacter jejuni						susceptible																resistant	susceptible						susceptible	susceptible				susceptible										resistant
197.164	Campylobacter jejuni						susceptible																susceptible	susceptible						susceptible	susceptible				susceptible										susceptible
197.164	Campylobacter jejuni						susceptible																susceptible	susceptible						susceptible	susceptible				susceptible										susceptible
197.164	Campylobacter jejuni						susceptible																susceptible	susceptible						susceptible	susceptible				susceptible										susceptible
197.164	Campylobacter jejuni						susceptible																susceptible	susceptible						susceptible	susceptible				susceptible										susceptible
197.164	Campylobacter jejuni						susceptible																resistant	susceptible						susceptible	susceptible				susceptible										resistant
197.164	Campylobacter jejuni						susceptible																susceptible	susceptible						susceptible	susceptible				susceptible										susceptible
197.164	Campylobacter jejuni						susceptible																susceptible	susceptible						susceptible	susceptible				susceptible										susceptible
197.164	Campylobacter jejuni						susceptible																susceptible	susceptible						susceptible	susceptible				susceptible										susceptible
197.164	Campylobacter jejuni						susceptible																susceptible	susceptible						susceptible	susceptible				susceptible										susceptible
197.164	Campylobacter jejuni						susceptible																resistant	susceptible						susceptible	susceptible				susceptible										resistant
197.164	Campylobacter jejuni						susceptible																susceptible	susceptible						susceptible	susceptible				susceptible										susceptible
197.164	Campylobacter jejuni						susceptible																susceptible	susceptible						susceptible	susceptible				susceptible										susceptible
197.164	Campylobacter jejuni						susceptible																susceptible	susceptible						susceptible	susceptible				susceptible										susceptible
197.164	Campylobacter jejuni						susceptible																susceptible	susceptible						susceptible	susceptible				susceptible										susceptible
197.159	Campylobacter jejuni						susceptible																susceptible	susceptible						susceptible	susceptible				susceptible										susceptible
197.159	Campylobacter jejuni						susceptible																susceptible	susceptible						susceptible	susceptible				susceptible										susceptible
197.159	Campylobacter jejuni						susceptible																susceptible	susceptible						susceptible	susceptible				susceptible										susceptible
197.159	Campylobacter jejuni						susceptible																susceptible	susceptible						susceptible	susceptible				susceptible										susceptible
197.159	Campylobacter jejuni						susceptible																susceptible	susceptible						susceptible	susceptible				susceptible										susceptible
197.159	Campylobacter jejuni						susceptible																susceptible	susceptible						susceptible	susceptible				susceptible										susceptible
197.159	Campylobacter jejuni						susceptible																susceptible	susceptible						susceptible	susceptible				susceptible										susceptible
197.159	Campylobacter jejuni						susceptible																susceptible	susceptible						susceptible	susceptible				susceptible										susceptible
197.159	Campylobacter jejuni						susceptible																susceptible	susceptible						susceptible	susceptible				susceptible										susceptible
197.159	Campylobacter jejuni						susceptible																resistant	susceptible						susceptible	susceptible				susceptible										resistant
197.159	Campylobacter jejuni						susceptible																resistant	resistant						susceptible	susceptible				susceptible										resistant
197.159	Campylobacter jejuni						susceptible																susceptible	susceptible						susceptible	susceptible				susceptible										susceptible
197.159	Campylobacter jejuni						susceptible																susceptible	susceptible						susceptible	susceptible				susceptible										susceptible
197.159	Campylobacter jejuni						susceptible																susceptible	susceptible						susceptible	susceptible				susceptible										susceptible
197.159	Campylobacter jejuni						susceptible																susceptible	susceptible						susceptible	susceptible				susceptible										susceptible
197.159	Campylobacter jejuni						susceptible																susceptible	susceptible						susceptible	susceptible				susceptible										susceptible
197.159	Campylobacter jejuni						susceptible																susceptible	susceptible						susceptible	susceptible				susceptible										susceptible
197.159	Campylobacter jejuni						susceptible																susceptible	susceptible						susceptible	susceptible				susceptible										susceptible
197.159	Campylobacter jejuni						susceptible																susceptible	susceptible						susceptible	susceptible				susceptible										susceptible
197.164	Campylobacter jejuni						susceptible																susceptible	susceptible						susceptible	susceptible				susceptible										susceptible
197.164	Campylobacter jejuni						susceptible																susceptible	susceptible						susceptible	susceptible				susceptible										susceptible
197.164	Campylobacter jejuni						susceptible																susceptible	susceptible						susceptible	susceptible				susceptible										susceptible
197.164	Campylobacter jejuni						susceptible																susceptible	susceptible						susceptible	susceptible				susceptible										susceptible
197.164	Campylobacter jejuni						susceptible																susceptible	susceptible						susceptible	susceptible				susceptible										susceptible
197.164	Campylobacter jejuni						susceptible																susceptible	susceptible						susceptible	susceptible				susceptible										susceptible
197.16	Campylobacter jejuni						susceptible																susceptible	susceptible						susceptible	susceptible				susceptible										susceptible
197.16	Campylobacter jejuni						susceptible																susceptible	susceptible						susceptible	susceptible				susceptible										susceptible
197.16	Campylobacter jejuni						susceptible																susceptible	susceptible						susceptible	susceptible				susceptible										susceptible
197.16	Campylobacter jejuni						susceptible																resistant	susceptible						susceptible	susceptible				susceptible										resistant
197.161	Campylobacter jejuni						susceptible																susceptible	susceptible						susceptible	susceptible				susceptible										susceptible
197.161	Campylobacter jejuni						susceptible																susceptible	susceptible						susceptible	susceptible				susceptible										susceptible
197.161	Campylobacter jejuni						susceptible																susceptible	susceptible						susceptible	susceptible				susceptible										susceptible
197.161	Campylobacter jejuni						susceptible																susceptible	susceptible						susceptible	susceptible				susceptible										susceptible
197.161	Campylobacter jejuni						susceptible																resistant	susceptible						susceptible	susceptible				susceptible										resistant
197.161	Campylobacter jejuni						susceptible																susceptible	susceptible						susceptible	susceptible				susceptible										susceptible
197.161	Campylobacter jejuni						susceptible																resistant	susceptible						susceptible	susceptible				susceptible										resistant
197.161	Campylobacter jejuni						susceptible																susceptible	susceptible						susceptible	susceptible				susceptible										susceptible
197.161	Campylobacter jejuni						susceptible																resistant	susceptible						susceptible	susceptible				susceptible										resistant
197.16	Campylobacter jejuni						susceptible																susceptible	susceptible						susceptible	susceptible				susceptible										susceptible
197.161	Campylobacter jejuni						susceptible																susceptible	susceptible						susceptible	susceptible				susceptible										susceptible
197.161	Campylobacter jejuni						susceptible																susceptible	susceptible						susceptible	susceptible				susceptible										susceptible
197.161	Campylobacter jejuni						susceptible																susceptible	susceptible						susceptible	susceptible				susceptible										susceptible
197.161	Campylobacter jejuni						susceptible																susceptible	susceptible						susceptible	susceptible				susceptible										susceptible
197.161	Campylobacter jejuni						susceptible																susceptible	susceptible						susceptible	susceptible				susceptible										susceptible
197.161	Campylobacter jejuni						susceptible																susceptible	susceptible						susceptible	susceptible				susceptible										susceptible
197.161	Campylobacter jejuni						susceptible																resistant	susceptible						susceptible	susceptible				susceptible										susceptible
197.161	Campylobacter jejuni						susceptible																resistant	susceptible						susceptible	susceptible				susceptible										resistant
197.161	Campylobacter jejuni						susceptible																susceptible	susceptible						susceptible	susceptible				susceptible										susceptible
197.161	Campylobacter jejuni						susceptible																susceptible	susceptible						susceptible	susceptible				susceptible										susceptible
197.161	Campylobacter jejuni						susceptible																susceptible	susceptible						susceptible	susceptible				susceptible										susceptible
197.161	Campylobacter jejuni						susceptible																susceptible	susceptible						susceptible	susceptible				susceptible										susceptible
197.161	Campylobacter jejuni						susceptible																susceptible	susceptible						susceptible	susceptible				susceptible										susceptible
197.161	Campylobacter jejuni						susceptible																susceptible	susceptible						susceptible	susceptible				susceptible										susceptible
197.161	Campylobacter jejuni						susceptible																susceptible	susceptible						susceptible	susceptible				susceptible										susceptible
197.161	Campylobacter jejuni						susceptible																resistant	susceptible						susceptible	susceptible				susceptible										resistant
197.161	Campylobacter jejuni						susceptible																susceptible	susceptible						susceptible	susceptible				susceptible										susceptible
197.161	Campylobacter jejuni						susceptible																susceptible	susceptible						susceptible	susceptible				susceptible										susceptible
197.161	Campylobacter jejuni						susceptible																susceptible	susceptible						susceptible	susceptible				susceptible										susceptible
197.161	Campylobacter jejuni						susceptible																susceptible	susceptible						susceptible	susceptible				susceptible										susceptible
197.161	Campylobacter jejuni						susceptible																susceptible	susceptible						susceptible	susceptible				susceptible										susceptible
197.161	Campylobacter jejuni						susceptible																susceptible	susceptible						susceptible	susceptible				susceptible										susceptible
197.161	Campylobacter jejuni						susceptible																susceptible	susceptible						susceptible	susceptible				susceptible										susceptible
197.161	Campylobacter jejuni						susceptible																susceptible	susceptible						susceptible	susceptible				susceptible										susceptible
197.161	Campylobacter jejuni						susceptible																susceptible	susceptible						susceptible	susceptible				susceptible										susceptible
197.161	Campylobacter jejuni						susceptible																susceptible	susceptible						susceptible	susceptible				susceptible										susceptible
197.161	Campylobacter jejuni						susceptible																susceptible	susceptible						susceptible	susceptible				susceptible										susceptible
197.161	Campylobacter jejuni						susceptible																susceptible	susceptible						susceptible	susceptible				susceptible										susceptible
197.161	Campylobacter jejuni						susceptible																resistant	susceptible						susceptible	susceptible				susceptible										resistant
197.161	Campylobacter jejuni						susceptible																susceptible	susceptible						susceptible	susceptible				susceptible										susceptible
197.161	Campylobacter jejuni						susceptible																susceptible	susceptible						susceptible	susceptible				susceptible										susceptible
197.161	Campylobacter jejuni						susceptible																susceptible	susceptible						susceptible	susceptible				susceptible										susceptible
197.161	Campylobacter jejuni						susceptible																susceptible	susceptible						susceptible	susceptible				susceptible										susceptible
197.161	Campylobacter jejuni						susceptible																susceptible	susceptible						susceptible	susceptible				susceptible										susceptible
197.161	Campylobacter jejuni						susceptible																resistant	susceptible						susceptible	susceptible				susceptible										resistant
[truncated: 22,679 more rows]
[truncated: 20 more columns]

## Sheet: Fig1e
Drug Classification			Total AMR genes (RGI + PATRIC)												RGI-annotated AMR genes													Additional PATRIC-annotated genes
drug	drug_class	drug_subclass	A. baumannii	C. coli	C. jejuni	E. cloacae	E. faecium	E. coli	K. pneumoniae	N. gonorrhoeae	P. aeruginosa	S. enterica	S. aureus	S. pneumoniae	A. baumannii	C. coli	C. jejuni	E. cloacae	E. faecium	E. coli	K. pneumoniae	N. gonorrhoeae	P. aeruginosa	S. enterica	S. aureus	S. pneumoniae		A. baumannii	C. coli	C. jejuni	E. cloacae	E. faecium	E. coli	K. pneumoniae	N. gonorrhoeae	P. aeruginosa	S. enterica	S. aureus	S. pneumoniae
amikacin	aminoglycoside	aminoglycoside	150	18	33	112	132	263	257	3	194	165	63	26	93	7	2	75	113	204	177	0	123	110	25	4		57	11	31	37	19	59	80	3	71	55	38	22
amoxicillin	beta-lactam	penicillin	101	10	16	113	77	274	285	28	317	151	123	54	39	3	8	45	18	171	136	21	194	66	47	17		62	7	8	68	59	103	149	7	123	85	76	37
amoxicillin_clavulanic_acid	beta-lactam/inhibitor	penicillin/BLA-inhibitor	101	10	16	120	77	280	291	28	325	153	123	54	39	3	8	47	18	174	139	21	196	67	47	17		62	7	8	73	59	106	152	7	129	86	76	37
ampicillin	beta-lactam	penicillin	107	10	16	137	81	327	329	28	328	197	123	54	40	3	8	53	22	216	155	21	197	86	47	17		67	7	8	84	59	111	174	7	131	111	76	37
ampicillin_sulbactam	beta-lactam/inhibitor	penicillin/BLA-inhibitor	107	10	16	137	81	327	329	28	328	197	123	54	40	3	8	53	22	216	155	21	197	86	47	17		67	7	8	84	59	111	174	7	131	111	76	37
azithromycin	MLSB	macrolide	71	2	3	41	82	119	102	33	246	53	36	22	33	0	0	14	65	51	47	30	163	19	33	19		38	2	3	27	17	68	55	3	83	34	3	3
aztreonam	beta-lactam	monobactam	36	1	1	30	34	86	107	18	167	54	66	12	4	1	1	11	11	50	45	14	117	40	7	4		32	0	0	19	23	36	62	4	50	14	59	8
benzylpenicillin	beta-lactam	penicillin	101	10	16	113	77	274	285	28	317	151	123	54	39	3	8	45	18	171	136	21	194	66	47	17		62	7	8	68	59	103	149	7	123	85	76	37
cefalexin	beta-lactam	cephalosporin	151	9	16	126	71	291	327	30	327	153	77	51	82	2	8	53	18	195	166	21	200	71	9	15		69	7	8	73	53	96	161	9	127	82	68	36
cefalothin	beta-lactam	cephalosporin	156	9	16	142	76	339	365	30	330	197	77	51	82	2	8	58	23	238	182	21	201	90	9	15		74	7	8	84	53	101	183	9	129	107	68	36
cefazolin	beta-lactam	cephalosporin	151	9	16	133	71	295	331	30	333	155	77	51	82	2	8	55	18	196	167	21	200	72	9	15		69	7	8	78	53	99	164	9	133	83	68	36
cefepime	beta-lactam	cephalosporin	151	9	16	126	72	291	333	30	327	153	77	51	82	2	8	53	19	195	172	21	200	71	9	15		69	7	8	73	53	96	161	9	127	82	68	36
cefixime	beta-lactam	cephalosporin	151	9	16	126	71	292	328	30	327	154	77	51	82	2	8	53	18	196	167	21	200	72	9	15		69	7	8	73	53	96	161	9	127	82	68	36
cefoperazone_sulbactam	beta-lactam/inhibitor	cephalosporin/BLA-inhibitor	151	9	16	126	71	291	327	30	327	153	77	51	82	2	8	53	18	195	166	21	200	71	9	15		69	7	8	73	53	96	161	9	127	82	68	36
cefotaxime	beta-lactam	cephalosporin	151	17	25	127	72	295	333	30	337	156	81	51	82	8	17	54	19	199	172	21	201	74	13	15		69	9	8	73	53	96	161	9	136	82	68	36
cefotaxime_clavulanic_acid	beta-lactam/inhibitor	cephalosporin/BLA-inhibitor	151	17	25	127	72	295	333	30	328	156	81	51	82	8	17	54	19	199	172	21	201	74	13	15		69	9	8	73	53	96	161	9	127	82	68	36
cefotetan	beta-lactam	cephamycin	66	8	9	80	58	191	169	15	224	123	68	45	4	1	1	20	5	97	32	8	141	49	0	9		62	7	8	60	53	94	137	7	83	74	68	36
cefoxitin	beta-lactam	cephamycin	66	8	9	88	58	195	174	15	239	124	68	45	4	1	1	23	5	98	34	8	143	49	0	9		62	7	8	65	53	97	140	7	96	75	68	36
cefpodoxime	beta-lactam	cephalosporin	151	9	16	126	71	291	327	30	327	153	77	51	82	2	8	53	18	195	166	21	200	71	9	15		69	7	8	73	53	96	161	9	127	82	68	36
cefpodoxime_proxetil	beta-lactam	cephalosporin	151	9	16	126	71	291	327	30	327	153	77	51	82	2	8	53	18	195	166	21	200	71	9	15		69	7	8	73	53	96	161	9	127	82	68	36
cefquinome	beta-lactam	cephalosporin	151	9	16	126	71	291	327	30	327	153	77	51	82	2	8	53	18	195	166	21	200	71	9	15		69	7	8	73	53	96	161	9	127	82	68	36
ceftaroline	beta-lactam	cephalosporin	151	9	16	126	71	291	327	30	327	153	77	51	82	2	8	53	18	195	166	21	200	71	9	15		69	7	8	73	53	96	161	9	127	82	68	36
ceftazidime	beta-lactam	cephalosporin	151	9	16	126	72	292	329	30	327	154	77	51	82	2	8	53	19	196	168	21	200	72	9	15		69	7	8	73	53	96	161	9	127	82	68	36
ceftazidime_avibactam	beta-lactam/inhibitor	cephalosporin/BLA-inhibitor	151	9	16	126	72	292	329	30	327	154	77	51	82	2	8	53	19	196	168	21	200	72	9	15		69	7	8	73	53	96	161	9	127	82	68	36
ceftazidime_clavulanic_acid	beta-lactam/inhibitor	cephalosporin/BLA-inhibitor	151	9	16	126	72	292	329	30	327	154	77	51	82	2	8	53	19	196	168	21	200	72	9	15		69	7	8	73	53	96	161	9	127	82	68	36
ceftiofur	beta-lactam	cephalosporin	151	9	16	126	71	291	327	30	327	153	77	51	82	2	8	53	18	195	166	21	200	71	9	15		69	7	8	73	53	96	161	9	127	82	68	36
ceftolozane_tazobactam	beta-lactam/inhibitor	cephalosporin/BLA-inhibitor	151	9	16	126	71	292	327	30	327	154	77	51	82	2	8	53	18	196	166	21	200	72	9	15		69	7	8	73	53	96	161	9	127	82	68	36
ceftriaxone	beta-lactam	cephalosporin	151	9	16	126	71	292	328	30	327	154	77	51	82	2	8	53	18	196	167	21	200	72	9	15		69	7	8	73	53	96	161	9	127	82	68	36
cefuroxime	beta-lactam	cephalosporin	151	9	16	126	72	292	328	30	327	154	77	51	82	2	8	53	19	196	167	21	200	72	9	15		69	7	8	73	53	96	161	9	127	82	68	36
chloramphenicol	phenicol	phenicol	57	1	2	59	53	165	142	7	342	116	21	15	37	1	2	28	45	123	58	7	272	67	19	12		20	0	0	31	8	42	84	0	70	49	2	3
chlortetracycline	tetracycline	tetracycline	13	12	5	14	116	40	27	4	16	19	12	16	6	12	5	9	85	21	14	4	7	8	9	15		7	0	0	5	31	19	13	0	9	11	3	1
ciprofloxacin	quinolone	fluoroquinolone	121	12	14	99	62	232	227	28	319	136	42	77	82	8	12	35	28	156	98	9	236	51	21	51		39	4	2	64	34	76	129	19	83	85	21	26
clarithromycin	MLSB	macrolide	52	2	3	29	80	105	72	7	221	45	36	22	33	0	0	13	63	41	38	6	163	17	33	19		19	2	3	16	17	64	34	1	58	28	3	3
clindamycin	MLSB	lincosamide	36	2	0	9	95	33	31	5	9	16	37	18	30	2	0	7	70	19	23	5	7	9	31	17		6	0	0	2	25	14	8	0	2	7	6	1
colistin	polymyxin	polymyxin	99	4	7	22	38	124	70	16	61	74	6	36	5	0	1	9	2	47	29	1	24	15	4	1		94	4	6	13	36	77	41	15	37	59	2	35
dalbavancin	lipoglycopeptide	glycopeptide	28	0	1	26	151	61	46	25	29	54	4	13	2	0	0	3	92	13	7	0	5	7	0	1		26	0	1	23	59	48	39	25	24	47	4	12
danofloxacin	quinolone	fluoroquinolone	114	12	14	87	48	225	197	25	294	130	26	30	82	8	12	33	17	151	86	8	234	49	5	5		32	4	2	54	31	74	111	17	60	81	21	25
daptomycin	lipopeptide	lipopeptide	99	4	7	23	46	116	73	16	55	71	18	55	5	0	1	10	2	49	33	1	25	17	8	1		94	4	6	13	44	67	40	15	30	54	10	54
doripenem	beta-lactam	carbapenem	75	3	11	63	29	88	180	17	136	62	61	14	36	2	8	39	5	53	117	4	50	44	2	7		39	1	3	24	24	35	63	13	86	18	59	7
doxycycline	tetracycline	tetracycline	13	12	5	14	116	40	27	4	16	19	12	16	6	12	5	9	85	21	14	4	7	8	9	15		7	0	0	5	31	19	13	0	9	11	3	1
enrofloxacin	quinolone	fluoroquinolone	114	12	14	87	48	225	197	25	294	130	26	30	82	8	12	33	17	151	86	8	234	49	5	5		32	4	2	54	31	74	111	17	60	81	21	25
ertapenem	beta-lactam	carbapenem	94	3	11	75	29	104	212	19	161	70	61	14	36	2	8	40	5	65	128	4	50	46	2	7		58	1	3	35	24	39	84	15	111	24	59	7
erythromycin	MLSB	macrolide	86	10	12	64	100	307	182	50	344	91	44	22	42	6	9	21	81	178	66	47	225	25	41	19		44	4	3	43	19	129	116	3	119	66	3	3
florfenicol	phenicol	phenicol	11	0	0	19	45	49	40	3	25	12	21	13	9	0	0	16	37	34	36	3	16	12	19	11		2	0	0	3	8	15	4	0	9	0	2	2
fosfomycin	other	other	23	2	3	29	20	94	56	3	47	37	23	41	6	0	0	5	0	28	11	1	4	9	9	0		17	2	3	24	20	66	45	2	43	28	14	41
furazolidone	nitrofuran	nitrofuran	0	0	0	0	0	1	0	0	0	0	0	0	0	0	0	0	0	1	0	0	0	0	0	0		0	0	0	0	0	0	0	0	0	0	0	0
fusidic_acid	other	other	5	12	14	5	8	6	11	2	10	2	4	4	0	6	9	0	0	1	1	0	0	0	4	0		5	6	5	5	8	5	10	2	10	2	0	4
gemifloxacin	quinolone	fluoroquinolone	114	12	14	87	48	225	197	25	294	130	26	30	82	8	12	33	17	151	86	8	234	49	5	5		32	4	2	54	31	74	111	17	60	81	21	25
gentamicin	aminoglycoside	aminoglycoside	150	18	33	115	133	263	261	4	238	165	63	26	93	7	2	75	114	204	177	1	146	110	25	4		57	11	31	40	19	59	84	3	92	55	38	22
imipenem	beta-lactam	carbapenem	120	3	11	78	30	104	215	19	196	71	61	14	61	2	8	40	6	65	126	4	73	45	2	7		59	1	3	38	24	39	89	15	123	26	59	7
kanamycin	aminoglycoside	aminoglycoside	150	18	33	112	132	263	258	4	194	165	71	26	93	7	2	75	113	204	178	1	123	110	33	4		57	11	31	37	19	59	80	3	71	55	38	22
levofloxacin	quinolone	fluoroquinolone	114	12	14	87	48	225	197	25	294	130	26	30	82	8	12	33	17	151	86	8	234	49	5	5		32	4	2	54	31	74	111	17	60	81	21	25
lincomycin	MLSB	lincosamide	36	2	0	10	95	49	51	5	9	27	37	18	30	2	0	7	70	30	23	5	7	10	31	17		6	0	0	3	25	19	28	0	2	17	6	1
linezolid	oxazolidinone	oxazolidinone	5	0	0	6	33	6	10	2	5	2	15	3	5	0	0	6	27	6	10	2	5	2	13	3		0	0	0	0	6	0	0	0	0	0	2	0
meropenem	beta-lactam	carbapenem	75	3	11	64	29	98	185	18	279	63	61	16	36	2	8	39	5	53	120	5	170	44	2	8		39	1	3	25	24	45	65	13	109	19	59	8
methicillin	beta-lactam	penicillin	101	10	16	114	77	287	290	28	318	153	202	54	39	3	8	46	18	173	140	21	195	68	51	17		62	7	8	68	59	114	150	7	123	85	151	37
metronidazole	nitroimidazole	nitroimidazole	12	0	0	2	2	1	2	3	2	5	0	0	0	0	0	2	0	1	1	0	0	4	0	0		12	0	0	0	2	0	1	3	2	1	0	0
minocycline	tetracycline	tetracycline	13	12	5	14	116	40	27	4	16	19	12	16	6	12	5	9	85	21	14	4	7	8	9	15		7	0	0	5	31	19	13	0	9	11	3	1
moxifloxacin	quinolone	fluoroquinolone	114	12	14	87	48	225	197	25	295	131	30	30	82	8	12	33	17	151	86	8	235	50	9	5		32	4	2	54	31	74	111	17	60	81	21	25
mupirocin	other	other	2	1	2	1	10	5	7	3	4	8	12	3	0	0	0	0	1	1	1	0	2	0	5	0		2	1	2	1	9	4	6	3	2	8	7	3
nalidixic_acid	quinolone	fluoroquinolone	121	12	14	103	48	255	223	27	317	139	26	30	82	8	12	37	17	178	93	8	234	54	5	5		39	4	2	66	31	77	130	19	83	85	21	25
neomycin	aminoglycoside	aminoglycoside	150	18	33	112	132	263	257	3	199	165	63	26	93	7	2	75	113	204	177	0	128	110	25	4		57	11	31	37	19	59	80	3	71	55	38	22
netilmicin	aminoglycoside	aminoglycoside	150	18	33	112	132	263	257	3	194	165	63	26	93	7	2	75	113	204	177	0	123	110	25	4		57	11	31	37	19	59	80	3	71	55	38	22
nitrofurantoin	nitrofuran	nitrofuran	2	0	0	2	0	6	24	0	0	2	0	0	2	0	0	2	0	6	24	0	0	2	0	0		0	0	0	0	0	0	0	0	0	0	0	0
norfloxacin	quinolone	fluoroquinolone	127	12	14	103	62	383	279	28	366	156	42	77	83	8	12	35	28	282	99	9	257	57	21	51		44	4	2	68	34	101	180	19	109	99	21	26
ofloxacin	quinolone	fluoroquinolone	114	12	14	87	49	225	199	25	295	130	28	30	82	8	12	33	18	151	88	8	235	49	7	5		32	4	2	54	31	74	111	17	60	81	21	25
oxacillin	beta-lactam	penicillin	106	10	16	115	78	397	310	28	339	154	123	54	39	3	8	46	19	274	138	21	195	69	47	17		67	7	8	69	59	123	172	7	144	85	76	37
oxytetracycline	tetracycline	tetracycline	13	12	5	14	116	40	27	4	16	19	12	16	6	12	5	9	85	21	14	4	7	8	9	15		7	0	0	5	31	19	13	0	9	11	3	1
penicillin	beta-lactam	penicillin	101	10	16	113	79	275	285	44	317	152	123	54	39	3	8	45	20	172	136	37	194	67	47	17		62	7	8	68	59	103	149	7	123	85	76	37
piperacillin	beta-lactam	penicillin	108	10	16	124	77	281	312	30	340	155	123	54	39	3	8	46	18	176	145	21	194	66	47	17		69	7	8	78	59	105	167	9	146	89	76	37
piperacillin_tazobactam	beta-lactam/inhibitor	penicillin/BLA-inhibitor	108	10	16	124	77	283	313	30	341	155	123	54	39	3	8	46	18	178	146	21	195	66	47	17		69	7	8	78	59	105	167	9	146	89	76	37
polymyxin_b	polymyxin	polymyxin	99	4	7	22	38	124	70	16	61	74	6	36	5	0	1	9	2	47	29	1	24	15	4	1		94	4	6	13	36	77	41	15	37	59	2	35
quinupristin_dalfopristin	streptogramin	streptogramin	5	0	0	7	68	13	22	4	7	7	31	10	5	0	0	6	57	11	21	4	6	7	28	10		0	0	0	1	11	2	1	0	1	0	3	0
rifampicin	rifamycin	rifamycin	53	6	13	40	38	119	95	12	13	74	1	2	27	1	1	17	6	86	40	0	6	31	1	0		26	5	12	23	32	33	55	12	7	43	0	2
spectinomycin	aminoglycoside	aminoglycoside	150	18	33	112	132	263	257	3	194	165	63	26	93	7	2	75	113	204	177	0	123	110	25	4		57	11	31	37	19	59	80	3	71	55	38	22
streptomycin	aminoglycoside	aminoglycoside	150	18	33	115	132	269	263	4	194	169	71	26	93	7	2	78	113	210	183	1	123	112	33	4		57	11	31	37	19	59	80	3	71	57	38	22
sulfadimethoxine	sulfonamide	sulfonamide	18	0	0	12	4	48	38	4	100	24	1	5	12	0	0	9	0	29	31	1	96	19	0	1		6	0	0	3	4	19	7	3	4	5	1	4
sulfamethoxazole	sulfonamide	sulfonamide	18	0	0	12	4	48	38	4	100	24	1	5	12	0	0	9	0	29	31	1	96	19	0	1		6	0	0	3	4	19	7	3	4	5	1	4
sulfisoxazole	sulfonamide	sulfonamide	18	0	0	12	4	48	38	4	100	24	1	5	12	0	0	9	0	29	31	1	96	19	0	1		6	0	0	3	4	19	7	3	4	5	1	4
tedizolid	oxazolidinone	oxazolidinone	5	0	0	6	33	6	9	1	5	2	7	3	5	0	0	6	27	6	9	1	5	2	5	3		0	0	0	0	6	0	0	0	0	0	2	0
teicoplanin	glycopeptide	glycopeptide	28	0	1	26	151	62	46	25	29	54	28	13	2	0	0	3	92	13	7	0	5	7	0	1		26	0	1	23	59	49	39	25	24	47	28	12
telithromycin	MLSB	macrolide	52	2	3	29	80	105	72	7	221	45	36	22	33	0	0	13	63	41	38	6	163	17	33	19		19	2	3	16	17	64	34	1	58	28	3	3
tetracycline	tetracycline	tetracycline	151	13	7	96	185	320	207	11	342	124	37	19	119	13	7	40	154	238	78	11	262	52	34	17		32	0	0	56	31	82	129	0	80	72	3	2
tiamulin	other	other	5	0	0	6	33	6	9	1	5	2	7	3	5	0	0	6	27	6	9	1	5	2	5	3		0	0	0	0	6	0	0	0	0	0	2	0
ticarcillin	beta-lactam	penicillin	78	1	1	45	43	103	145	20	200	70	75	17	27	1	1	10	11	53	56	14	106	43	7	5		51	0	0	35	32	50	89	6	94	27	68	12
ticarcillin_clavulanic_acid	beta-lactam/inhibitor	penicillin/BLA-inhibitor	78	1	1	45	43	103	145	20	200	70	75	17	27	1	1	10	11	53	56	14	106	43	7	5		51	0	0	35	32	50	89	6	94	27	68	12
tigecycline	other	other	73	13	6	45	120	125	119	4	21	81	24	16	49	13	6	20	89	94	57	4	8	34	21	15		24	0	0	25	31	31	62	0	13	47	3	1
tilmicosin	MLSB	macrolide	52	2	3	29	80	105	72	7	221	45	36	22	33	0	0	13	63	41	38	6	163	17	33	19		19	2	3	16	17	64	34	1	58	28	3	3
tobramycin	aminoglycoside	aminoglycoside	150	18	33	112	132	263	257	3	194	165	63	26	93	7	2	75	113	204	177	0	123	110	25	4		57	11	31	37	19	59	80	3	71	55	38	22
trimethoprim	diaminopyrimidine	diaminopyrimidine	47	0	1	32	24	67	74	7	225	22	13	7	42	0	1	23	17	49	61	7	180	18	13	6		5	0	0	9	7	18	13	0	45	4	0	1
trimethoprim_sulphamethoxazole	diaminopyrimidine/sulfonamide	diaminopyrimidine/sulfonamide	65	0	1	43	28	105	109	10	240	45	14	10	54	0	1	32	17	78	91	7	194	37	13	6		11	0	0	11	11	27	18	3	46	8	1	4
tulathromycin	MLSB	macrolide	52	2	3	29	80	105	72	7	221	45	36	22	33	0	0	13	63	41	38	6	163	17	33	19		19	2	3	16	17	64	34	1	58	28	3	3
tylosin	MLSB	macrolide	52	2	3	29	80	105	72	7	221	45	36	22	33	0	0	13	63	41	38	6	163	17	33	19		19	2	3	16	17	64	34	1	58	28	3	3
vancomycin	glycopeptide	glycopeptide	28	0	1	26	151	61	46	25	29	54	4	13	2	0	0	3	92	13	7	0	5	7	0	1		26	0	1	23	59	48	39	25	24	47	4	12

## Sheet: Fig2_FigS3_TblS2
cross_species_id	plasflow_chromosome	plasflow_plasmid	plasflow_unclassified	localization	n_instances	n_species	species	amr_gene_class	patric_annots	rgi_annots	rgi_annots_extended	grouped_gene_ids
AMR_C1	1	0	0	chromosome	1	1	STA	other	FmtB (Mrp) protein involved in methicillin resistance and cell wall biosynthesis			STA_C83
AMR_C2	1	0	0	chromosome	1	1	STA	other	FmtB (Mrp) protein involved in methicillin resistance and cell wall biosynthesis			STA_C85
AMR_C3	1	0	0	chromosome	1937	2	ESC;STA	other	FmtB (Mrp) protein involved in methicillin resistance and cell wall biosynthesis			ESC_C103;STA_C86;STA_C87
AMR_C4	1	0	0	chromosome	8	1	STA	other	FmtB (Mrp) protein involved in methicillin resistance and cell wall biosynthesis			STA_C90
AMR_C5	1	0	0	chromosome	3	1	STA	other	FmtB (Mrp) protein involved in methicillin resistance and cell wall biosynthesis			STA_C91
AMR_C6	1	0	0	chromosome	1	1	STA	other	FmtB (Mrp) protein involved in methicillin resistance and cell wall biosynthesis			STA_C93
AMR_C7	1	0	0	chromosome	1	1	STA	other	FmtB (Mrp) protein involved in methicillin resistance and cell wall biosynthesis			STA_C98
AMR_C8	1	0	0	chromosome	2	1	STA	other	FmtB (Mrp) protein involved in methicillin resistance and cell wall biosynthesis			STA_C102
AMR_C9	1	0	0	chromosome	2	1	STA	other	FmtB (Mrp) protein involved in methicillin resistance and cell wall biosynthesis			STA_C106
AMR_C10	1	0	0	chromosome	1	1	STA	other	FmtB (Mrp) protein involved in methicillin resistance and cell wall biosynthesis			STA_C108
AMR_C11	1	0	0	chromosome	1	1	STA	other	FmtB (Mrp) protein involved in methicillin resistance and cell wall biosynthesis			STA_C116
AMR_C12	1	0	0	chromosome	5	1	STA	other	FmtB (Mrp) protein involved in methicillin resistance and cell wall biosynthesis			STA_C123
AMR_C13	1	0	0	chromosome	9	1	STA	other	FmtB (Mrp) protein involved in methicillin resistance and cell wall biosynthesis			STA_C132
AMR_C14	1	0	0	chromosome	13	1	STA	other	FmtB (Mrp) protein involved in methicillin resistance and cell wall biosynthesis			STA_C143
AMR_C15	1	0	0	chromosome	185	1	STA	other	FmtB (Mrp) protein involved in methicillin resistance and cell wall biosynthesis			STA_C145
AMR_C16	1	0	0	chromosome	1	1	STA	other	FmtB (Mrp) protein involved in methicillin resistance and cell wall biosynthesis			STA_C158
AMR_C17	1	0	0	chromosome	4	1	STA	other	FmtB (Mrp) protein involved in methicillin resistance and cell wall biosynthesis			STA_C162
AMR_C18	1	0	0	chromosome	1	1	STA	other	FmtB (Mrp) protein involved in methicillin resistance and cell wall biosynthesis			STA_C164
AMR_C19	1	0	0	chromosome	2	1	STA	other	FmtB (Mrp) protein involved in methicillin resistance and cell wall biosynthesis			STA_C165
AMR_C20	1	0	0	chromosome	5	1	STA	other	FmtB (Mrp) protein involved in methicillin resistance and cell wall biosynthesis			STA_C172
AMR_C21	1	0	0	chromosome	27	1	STA	other	FmtB (Mrp) protein involved in methicillin resistance and cell wall biosynthesis			STA_C188
AMR_C22	1	0	0	chromosome	1	1	PSA	phosphoethanolamine transferase	UDP-4-amino-4-deoxy-L-arabinose formyltransferase (EC 2.1.2.13) / UDP-glucuronic acid oxidase (UDP-4-keto-hexauronic acid decarboxylating) (EC 1.1.1.305)	3002985|arnA	peptide antibiotic|antibiotic target alteration|pmr phosphoethanolamine transferase	PSA_C290
AMR_C23	1	0	0	chromosome	1	1	STA	other	FmtB (Mrp) protein involved in methicillin resistance and cell wall biosynthesis			STA_C189
AMR_C24	1	0	0	chromosome	1	1	ACB	efflux system	RND efflux system, inner membrane transporter	3000777|adeF	fluoroquinolone antibiotic/tetracycline antibiotic|antibiotic efflux|resistance-nodulation-cell division (RND) antibiotic efflux pump	ACB_C296
AMR_C25	1	0	0	chromosome	5958	1	NEG	rpoB	DNA-directed RNA polymerase beta subunit (EC 2.7.7.6)			NEG_C19
AMR_C26	1	0	0	chromosome	4	1	STA	other	FmtB (Mrp) protein involved in methicillin resistance and cell wall biosynthesis			STA_C207
AMR_C27	1	0	0	chromosome	727	2	CAC;CAJ	rpoB	DNA-directed RNA polymerase beta subunit (EC 2.7.7.6)			CAC_C8;CAJ_C11
AMR_C28	1	0	0	chromosome	1328	1	ACB	rpoB	DNA-directed RNA polymerase beta subunit (EC 2.7.7.6)			ACB_C345
AMR_C29	0.999022	0	0.000978474	chromosome	1022	1	PSA	rpoB	DNA-directed RNA polymerase beta subunit (EC 2.7.7.6)			PSA_C388
AMR_C30	1	0	0	chromosome	1	1	STA	other	FmtB (Mrp) protein involved in methicillin resistance and cell wall biosynthesis			STA_C216
AMR_C31	0.999247	0	0.000752587	chromosome	10630	4	ENC;ESC;KLP;SAE	rpoB	DNA-directed RNA polymerase beta subunit (EC 2.7.7.6)	3003288|Escherichia coli rpoB mutants conferring resistance to rifampicin	rifamycin antibiotic|antibiotic target alteration/antibiotic target replacement|rifamycin-resistant beta-subunit of RNA polymerase (rpoB)	ENC_C195;ESC_C572;KLP_C294;SAE_C237
AMR_C32	0	1	0	plasmid	7	1	SAE	beta-lactamase	hypothetical protein	3002043|CMY-32	cephamycin|antibiotic inactivation|CMY beta-lactamase	SAE_C243
AMR_C33	1	0	0	chromosome	26	1	STA	other	FmtB (Mrp) protein involved in methicillin resistance and cell wall biosynthesis			STA_C207;STA_C226
AMR_C34	1	0	0	chromosome	26	1	PSA	two-component regulatory system	Hybrid sensory histidine kinase in two-component regulatory system with EvgA			PSA_C450
AMR_C35	1	0	0	chromosome	2	1	STA	other	FmtB (Mrp) protein involved in methicillin resistance and cell wall biosynthesis			STA_C236
AMR_C36	1	0	0	chromosome	27	1	STA	other	FmtB (Mrp) protein involved in methicillin resistance and cell wall biosynthesis			STA_C243
AMR_C37	0.993896	0	0.00610376	chromosome	983	1	PSA	two-component regulatory system	Hybrid sensory histidine kinase in two-component regulatory system with EvgA			PSA_C525
AMR_C38	1	0	0	chromosome	3739	1	STP	rpoB	DNA-directed RNA polymerase beta subunit (EC 2.7.7.6)			STP_C649
AMR_C39	0.99162	0	0.00837989	chromosome	1432	1	ENF	rpoB	DNA-directed RNA polymerase beta subunit (EC 2.7.7.6)			ENF_C124
AMR_C40	0.978579	0.0021692	0.0192516	chromosome	3688	1	ESC	two-component regulatory system	Hybrid sensory histidine kinase in two-component regulatory system with EvgA	3000833|evgS	macrolide antibiotic/fluoroquinolone antibiotic/penam/tetracycline antibiotic|antibiotic efflux|major facilitator superfamily (MFS) antibiotic efflux pump/resistance-nodulation-cell division (RND) antibiotic efflux pump	ESC_C863
AMR_C41	1	0	0	chromosome	1	1	ESC	two-component regulatory system	Hybrid sensory histidine kinase in two-component regulatory system with EvgA	3000833|evgS	macrolide antibiotic/fluoroquinolone antibiotic/penam/tetracycline antibiotic|antibiotic efflux|major facilitator superfamily (MFS) antibiotic efflux pump/resistance-nodulation-cell division (RND) antibiotic efflux pump	ESC_C879
AMR_C42	0.99911	0	0.000890076	chromosome	2247	1	STA	rpoB	DNA-directed RNA polymerase beta subunit (EC 2.7.7.6)	3003285|Staphylococcus aureus rpoB mutants conferring resistance to rifampicin	rifamycin antibiotic|antibiotic target alteration/antibiotic target replacement|rifamycin-resistant beta-subunit of RNA polymerase (rpoB)	STA_C265
AMR_C43	1	0	0	chromosome	1	1	STA	other	FmtB (Mrp) protein involved in methicillin resistance and cell wall biosynthesis			STA_C279
AMR_C44	0.999476	0	0.000523834	chromosome	3818	1	ESC	non-TCS regulator	Mechanosensitive channel MscK	3003807|Escherichia coli acrR with mutation conferring multidrug antibiotic resistance	fluoroquinolone antibiotic/cephalosporin/glycylcycline/penam/tetracycline antibiotic/rifamycin antibiotic/phenicol antibiotic/triclosan|antibiotic target alteration/antibiotic efflux|resistance-nodulation-cell division (RND) antibiotic efflux pump	ESC_C981
AMR_C45	1	0	0	chromosome	1	1	PSA	efflux system	Macrolide export ATP-binding/permease protein MacB			PSA_C634
AMR_C46	1	0	0	chromosome	5	1	NEG	rpoB	DNA-directed RNA polymerase beta subunit (EC 2.7.7.6)			NEG_C51
AMR_C47	0.98806	0.000995025	0.0109453	chromosome	1005	1	PSA	efflux system	Multidrug efflux system, inner membrane proton/drug antiporter (RND type) => MexQ of MexPQ-OpmE system	3003699|mexQ;3000777|adeF	macrolide antibiotic/carbapenem/tetracycline antibiotic/acridine dye/diaminopyrimidine antibiotic/phenicol antibiotic/disinfecting agents and intercalating dyes|antibiotic efflux|resistance-nodulation-cell division (RND) antibiotic efflux pump;fluoroquinolone antibiotic/tetracycline antibiotic|antibiotic efflux|resistance-nodulation-cell division (RND) antibiotic efflux pump	PSA_C738
AMR_C48	1	0	0	chromosome	4	1	PSA	penicillin-binding protein	Membrane carboxypeptidase (penicillin-binding protein)			PSA_C740
AMR_C49	0.990664	0.006002	0.00333444	chromosome	2999	2	ESC;KLP	two-component regulatory system	Hybrid sensory histidine kinase in two-component regulatory system with EvgA			ESC_C1195;KLP_C632
AMR_C50	1	0	0	chromosome	1	1	PSA	efflux system	RND efflux system, inner membrane transporter	3000777|adeF	fluoroquinolone antibiotic/tetracycline antibiotic|antibiotic efflux|resistance-nodulation-cell division (RND) antibiotic efflux pump	PSA_C801
AMR_C51	1	0	0	chromosome	5952	1	NEG	efflux system	RND efflux system, inner membrane transporter	3000811|mtrD	macrolide antibiotic/penam|antibiotic efflux|resistance-nodulation-cell division (RND) antibiotic efflux pump	NEG_C63
AMR_C52	0.4	0.45	0.15	ambiguous	20	1	KLP	efflux system	RND efflux system, inner membrane transporter	3000777|adeF	fluoroquinolone antibiotic/tetracycline antibiotic|antibiotic efflux|resistance-nodulation-cell division (RND) antibiotic efflux pump	KLP_C662
AMR_C53	0.994351	0.000850392	0.00479864	chromosome	16463	4	ENC;ESC;KLP;SAE	efflux system	Multidrug efflux system AcrEF-TolC, inner-membrane proton/drug antiporter AcrF (RND type);Multidrug efflux system AcrAB-TolC, inner-membrane proton/drug antiporter AcrB (RND type)	3000216|acrB;3000777|adeF	fluoroquinolone antibiotic/cephalosporin/glycylcycline/penam/tetracycline antibiotic/rifamycin antibiotic/phenicol antibiotic/triclosan|antibiotic efflux|resistance-nodulation-cell division (RND) antibiotic efflux pump;fluoroquinolone antibiotic/tetracycline antibiotic|antibiotic efflux|resistance-nodulation-cell division (RND) antibiotic efflux pump	ENC_C506;ESC_C1285;KLP_C663;SAE_C450
AMR_C54	0.608581	0.0267075	0.364711	chromosome-leaning	2284	1	SAE	efflux system	Multidrug efflux system, inner membrane proton/drug antiporter (RND type) => MexQ of MexPQ-OpmE system	3000790|mdsB	monobactam/carbapenem/cephalosporin/cephamycin/penam/phenicol antibiotic/penem|antibiotic efflux|resistance-nodulation-cell division (RND) antibiotic efflux pump	SAE_C443
AMR_C55	0.985178	0	0.0148221	chromosome	1012	1	PSA	efflux system	Multidrug efflux system, inner membrane proton/drug antiporter (RND type) => MexF of MexEF-OprN system	3000804|MexF;3000777|adeF	fluoroquinolone antibiotic/diaminopyrimidine antibiotic/phenicol antibiotic|antibiotic efflux|resistance-nodulation-cell division (RND) antibiotic efflux pump;fluoroquinolone antibiotic/tetracycline antibiotic|antibiotic efflux|resistance-nodulation-cell division (RND) antibiotic efflux pump	PSA_C810
AMR_C56	1	0	0	chromosome	1320	1	ACB	efflux system	RND efflux system, inner membrane transporter	3000777|adeF	fluoroquinolone antibiotic/tetracycline antibiotic|antibiotic efflux|resistance-nodulation-cell division (RND) antibiotic efflux pump	ACB_C608
AMR_C57	1	0	0	chromosome	1327	1	ACB	efflux system	RND efflux system, inner membrane transporter	3000781|adeJ;3000777|adeF	macrolide antibiotic/fluoroquinolone antibiotic/lincosamide antibiotic/carbapenem/cephalosporin/tetracycline antibiotic/rifamycin antibiotic/diaminopyrimidine antibiotic/phenicol antibiotic/penem|antibiotic efflux|resistance-nodulation-cell division (RND) antibiotic efflux pump;fluoroquinolone antibiotic/tetracycline antibiotic|antibiotic efflux|resistance-nodulation-cell division (RND) antibioti…	ACB_C611
AMR_C58	0.445946	0.297297	0.256757	ambiguous	74	3	ENC;KLP;PSA	efflux system	Multidrug efflux system, inner membrane proton/drug antiporter (RND type) => MexQ of MexPQ-OpmE system	3000777|adeF	fluoroquinolone antibiotic/tetracycline antibiotic|antibiotic efflux|resistance-nodulation-cell division (RND) antibiotic efflux pump	ENC_C486;KLP_C672;KLP_C682;PSA_C825
AMR_C59	0.75	0.166667	0.0833333	chromosome-leaning	12	2	ENC;PSA	efflux system	RND efflux system, inner membrane transporter	3000777|adeF	fluoroquinolone antibiotic/tetracycline antibiotic|antibiotic efflux|resistance-nodulation-cell division (RND) antibiotic efflux pump	ENC_C490;PSA_C839
AMR_C60	1	0	0	chromosome	1	1	NEG	efflux system	LPS-assembly protein LptD @ Organic solvent tolerance protein precursor			NEG_C64
AMR_C61	0.875	0	0.125	chromosome-leaning	8	1	PSA	efflux system	RND efflux system, inner membrane transporter	3000777|adeF	fluoroquinolone antibiotic/tetracycline antibiotic|antibiotic efflux|resistance-nodulation-cell division (RND) antibiotic efflux pump	PSA_C841
AMR_C62	0.904762	0.0952381	0	chromosome	21	1	ACB	efflux system	Multidrug efflux system, inner membrane proton/drug antiporter (RND type) => MexQ of MexPQ-OpmE system	3000777|adeF	fluoroquinolone antibiotic/tetracycline antibiotic|antibiotic efflux|resistance-nodulation-cell division (RND) antibiotic efflux pump	ACB_C617
AMR_C63	0.968174	0.00118977	0.0306365	chromosome	3362	4	ENC;ESC;KLP;SAE	efflux system	RND efflux system, inner membrane transporter	3000777|adeF;3003923|oqxB	fluoroquinolone antibiotic/glycylcycline/tetracycline antibiotic/diaminopyrimidine antibiotic/nitrofuran antibiotic|antibiotic efflux|resistance-nodulation-cell division (RND) antibiotic efflux pump;fluoroquinolone antibiotic/tetracycline antibiotic|antibiotic efflux|resistance-nodulation-cell division (RND) antibiotic efflux pump	ENC_C498;ESC_C1279;KLP_C694;SAE_C462
AMR_C64	1	0	0	chromosome	12	3	ENC;KLP;SAE	efflux system	Multidrug efflux system AcrEF-TolC, inner-membrane proton/drug antiporter AcrF (RND type);Multidrug efflux system AcrAB-TolC, inner-membrane proton/drug antiporter AcrB (RND type)	3000216|acrB;3000777|adeF	fluoroquinolone antibiotic/cephalosporin/glycylcycline/penam/tetracycline antibiotic/rifamycin antibiotic/phenicol antibiotic/triclosan|antibiotic efflux|resistance-nodulation-cell division (RND) antibiotic efflux pump;fluoroquinolone antibiotic/tetracycline antibiotic|antibiotic efflux|resistance-nodulation-cell division (RND) antibiotic efflux pump	ENC_C506;ENC_C508;KLP_C691;SAE_C450
AMR_C65	1	0	0	chromosome	995	1	PSA	efflux system	Multidrug efflux system, inner membrane proton/drug antiporter (RND type) => MexB of MexAB-OprM	3000378|MexB	macrolide antibiotic/fluoroquinolone antibiotic/monobactam/carbapenem/cephalosporin/cephamycin/penam/tetracycline antibiotic/peptide antibiotic/aminocoumarin antibiotic/diaminopyrimidine antibiotic/sulfonamide antibiotic/phenicol antibiotic/penem|antibiotic efflux|resistance-nodulation-cell division (RND) antibiotic efflux pump	PSA_C852
AMR_C66	1	0	0	chromosome	1	1	KLP	other	FmtB (Mrp) protein involved in methicillin resistance and cell wall biosynthesis			KLP_C699
AMR_C67	1	0	0	chromosome	1	1	PSA	efflux system	Multidrug efflux system, inner membrane proton/drug antiporter (RND type) => MexD of MexCD-OprJ system			PSA_C857
AMR_C68	1	0	0	chromosome	995	1	PSA	efflux system	Multidrug efflux system, inner membrane proton/drug antiporter (RND type) => MexY of MexXY/AxyXY	3003033|mexY	macrolide antibiotic/fluoroquinolone antibiotic/aminoglycoside antibiotic/carbapenem/cephalosporin/cephamycin/penam/tetracycline antibiotic/acridine dye/phenicol antibiotic/disinfecting agents and intercalating dyes|antibiotic efflux|resistance-nodulation-cell division (RND) antibiotic efflux pump	PSA_C859
AMR_C69	0.333333	0	0.666667	ambiguous	3	1	ENC	efflux system	Multidrug efflux system, inner membrane proton/drug antiporter (RND type) => MexD of MexCD-OprJ system			ENC_C511
AMR_C70	0.999337	0	0.000662879	chromosome	10560	4	ENC;ESC;KLP;SAE	efflux system	Aminoglycosides efflux system AcrAD-TolC, inner-membrane proton/drug antiporter AcrD (RND type)	3000491|acrD	aminoglycoside antibiotic|antibiotic efflux|resistance-nodulation-cell division (RND) antibiotic efflux pump	ENC_C536;ESC_C1293;KLP_C716;SAE_C484
AMR_C71	0	0	1	ambiguous	1	1	PSA	efflux system	RND efflux system, inner membrane transporter	3000777|adeF	fluoroquinolone antibiotic/tetracycline antibiotic|antibiotic efflux|resistance-nodulation-cell division (RND) antibiotic efflux pump	PSA_C865
AMR_C72	0.999019	0.000981354	0	chromosome	1019	1	PSA	efflux system	Multidrug efflux system, inner membrane proton/drug antiporter (RND type) => MexD of MexCD-OprJ system	3000801|MexD	macrolide antibiotic/fluoroquinolone antibiotic/aminoglycoside antibiotic/cephalosporin/penam/tetracycline antibiotic/aminocoumarin antibiotic/diaminopyrimidine antibiotic/phenicol antibiotic|antibiotic efflux|resistance-nodulation-cell division (RND) antibiotic efflux pump	PSA_C871
AMR_C73	0.980373	0	0.0196271	chromosome	1019	1	PSA	efflux system	Multidrug efflux system MdtABC-TolC, inner-membrane proton/drug antiporter MdtB (RND type)	3004074|MuxB	macrolide antibiotic/monobactam/tetracycline antibiotic/aminocoumarin antibiotic|antibiotic efflux|resistance-nodulation-cell division (RND) antibiotic efflux pump	PSA_C872
AMR_C74	0	0	1	ambiguous	2	1	ESC	efflux system	Multidrug efflux system, inner membrane proton/drug antiporter (RND type) => MexB of MexAB-OprM			ESC_C1311
AMR_C75	0.428571	0.142857	0.428571	ambiguous	7	2	KLP;PSA	efflux system	Multidrug efflux system, inner membrane proton/drug antiporter (RND type) => MexD of MexCD-OprJ system			KLP_C715;PSA_C875
AMR_C76	0.666667	0	0.333333	chromosome-leaning	3	1	ACB	efflux system	RND efflux system, inner membrane transporter	3000777|adeF	fluoroquinolone antibiotic/tetracycline antibiotic|antibiotic efflux|resistance-nodulation-cell division (RND) antibiotic efflux pump	ACB_C638
AMR_C77	1	0	0	chromosome	1	1	ENC	efflux system	Multidrug efflux system AcrAB-TolC, inner-membrane proton/drug antiporter AcrB (RND type)			ENC_C525
AMR_C78	0.993816	0	0.00618375	chromosome	4528	4	ENC;ESC;KLP;SAE	efflux system	Multidrug efflux system AcrEF-TolC, inner-membrane proton/drug antiporter AcrF (RND type);Multidrug efflux system AcrAB-TolC, inner-membrane proton/drug antiporter AcrB (RND type)	3000502|AcrF;3000777|adeF	fluoroquinolone antibiotic/cephalosporin/cephamycin/penam|antibiotic efflux|resistance-nodulation-cell division (RND) antibiotic efflux pump;fluoroquinolone antibiotic/tetracycline antibiotic|antibiotic efflux|resistance-nodulation-cell division (RND) antibiotic efflux pump	ENC_C538;ESC_C1285;ESC_C1320;KLP_C1077;SAE_C450;SAE_C680
AMR_C79	0.991063	0	0.00893744	chromosome	1007	1	PSA	penicillin-binding protein	Membrane carboxypeptidase (penicillin-binding protein)			PSA_C886
AMR_C80	1	0	0	chromosome	710	2	CAC;CAJ	efflux system	Multidrug efflux system, inner membrane proton/drug antiporter (RND type) => CmeB	3000784|cmeB	macrolide antibiotic/fluoroquinolone antibiotic/cephalosporin/fusidic acid|antibiotic efflux|resistance-nodulation-cell division (RND) antibiotic efflux pump	CAC_C52;CAJ_C58
AMR_C81	0.985004	0	0.0149961	chromosome	3801	1	ESC	efflux system	Multidrug efflux system MdtEF-TolC, inner-membrane proton/drug antiporter MdtF (RND type)	3000796|mdtF	macrolide antibiotic/fluoroquinolone antibiotic/penam|antibiotic efflux|resistance-nodulation-cell division (RND) antibiotic efflux pump	ESC_C1335
AMR_C82	1	0	0	chromosome	1	1	ESC	two-component regulatory system	Hybrid sensory histidine kinase in two-component regulatory system with EvgA			ESC_C1344
AMR_C83	0.75	0	0.25	chromosome-leaning	4	1	ESC	efflux system	Multidrug efflux system AcrEF-TolC, inner-membrane proton/drug antiporter AcrF (RND type)	3000502|AcrF	fluoroquinolone antibiotic/cephalosporin/cephamycin/penam|antibiotic efflux|resistance-nodulation-cell division (RND) antibiotic efflux pump	ESC_C1348
AMR_C84	0.940948	0	0.0590521	chromosome	1287	1	ACB	efflux system	RND efflux system, inner membrane transporter	3000775|adeB	glycylcycline/tetracycline antibiotic|antibiotic efflux|resistance-nodulation-cell division (RND) antibiotic efflux pump	ACB_C647
AMR_C85	0.954545	0	0.0454545	chromosome	44	2	ENC;ESC	efflux system	Multidrug efflux system AcrEF-TolC, inner-membrane proton/drug antiporter AcrF (RND type)	3000502|AcrF;3000777|adeF	fluoroquinolone antibiotic/cephalosporin/cephamycin/penam|antibiotic efflux|resistance-nodulation-cell division (RND) antibiotic efflux pump;fluoroquinolone antibiotic/tetracycline antibiotic|antibiotic efflux|resistance-nodulation-cell division (RND) antibiotic efflux pump	ENC_C506;ENC_C538;ESC_C1442;ESC_C1783
AMR_C86	0.99501	0	0.00499002	chromosome	1002	1	PSA	efflux system	Multidrug efflux system MdtABC-TolC, inner-membrane proton/drug antiporter MdtB-like	3003705|mexN	phenicol antibiotic|antibiotic efflux|resistance-nodulation-cell division (RND) antibiotic efflux pump	PSA_C901
AMR_C87	0.981427	0	0.0185728	chromosome	1023	1	PSA	efflux system	Multidrug efflux system MdtABC-TolC, inner-membrane proton/drug antiporter MdtC (RND type)	3004075|MuxC	macrolide antibiotic/monobactam/tetracycline antibiotic/aminocoumarin antibiotic|antibiotic efflux|resistance-nodulation-cell division (RND) antibiotic efflux pump	PSA_C902
AMR_C88	1	0	0	chromosome	1017	1	PSA	efflux system	Multidrug efflux system, inner membrane proton/drug antiporter (RND type) => MexI of MexHI-OpmD system	3000808|MexI	fluoroquinolone antibiotic/tetracycline antibiotic/acridine dye/disinfecting agents and intercalating dyes|antibiotic efflux|resistance-nodulation-cell division (RND) antibiotic efflux pump	PSA_C917
AMR_C89	1	0	0	chromosome	1	1	PSA	efflux system	Multidrug efflux system, inner membrane proton/drug antiporter (RND type) => MexI of MexHI-OpmD system			PSA_C920
AMR_C90	0.999007	0	0.000993049	chromosome	1007	1	PSA	efflux system	Multidrug efflux system, inner membrane proton/drug antiporter (RND type) => MexK of MexJK-OprM/OpmH system	3003693|MexK	macrolide antibiotic/tetracycline antibiotic/triclosan|antibiotic efflux|resistance-nodulation-cell division (RND) antibiotic efflux pump	PSA_C926
AMR_C91	0.984289	0.0029724	0.0127389	chromosome	2355	1	SAE	beta-lactamase	autotransporter	3003138|CMY-130	cephamycin|antibiotic inactivation|CMY beta-lactamase	SAE_C503
AMR_C92	1	0	0	chromosome	1	1	PSA	efflux system	Multidrug efflux system, inner membrane proton/drug antiporter (RND type) => MexB of MexAB-OprM	3000378|MexB	macrolide antibiotic/fluoroquinolone antibiotic/monobactam/carbapenem/cephalosporin/cephamycin/penam/tetracycline antibiotic/peptide antibiotic/aminocoumarin antibiotic/diaminopyrimidine antibiotic/sulfonamide antibiotic/phenicol antibiotic/penem|antibiotic efflux|resistance-nodulation-cell division (RND) antibiotic efflux pump	PSA_C945
AMR_C93	0	0.963636	0.0363636	plasmid	110	1	STA	resistant AARS	Isoleucyl-tRNA synthetase (EC 6.1.1.5)	3000521|Staphylococcus aureus mupA conferring resistance to mupirocin	mupirocin|antibiotic target alteration|antibiotic-resistant isoleucyl-tRNA synthetase (ileS)	STA_C328
AMR_C94	1	0	0	chromosome	1015	1	PSA	efflux system	Multidrug efflux system, inner membrane proton/drug antiporter (RND type) => MexW of MexVW-OprM system	3003031|MexW	macrolide antibiotic/fluoroquinolone antibiotic/tetracycline antibiotic/acridine dye/phenicol antibiotic/disinfecting agents and intercalating dyes|antibiotic efflux|resistance-nodulation-cell division (RND) antibiotic efflux pump	PSA_C961
AMR_C95	1	0	0	chromosome	1	1	PSA	efflux system	Multidrug efflux system, inner membrane proton/drug antiporter (RND type) => MexB of MexAB-OprM	3000378|MexB	macrolide antibiotic/fluoroquinolone antibiotic/monobactam/carbapenem/cephalosporin/cephamycin/penam/tetracycline antibiotic/peptide antibiotic/aminocoumarin antibiotic/diaminopyrimidine antibiotic/sulfonamide antibiotic/phenicol antibiotic/penem|antibiotic efflux|resistance-nodulation-cell division (RND) antibiotic efflux pump	PSA_C1055
AMR_C96	1	0	0	chromosome	1	1	ESC	rpoB	DNA-directed RNA polymerase beta subunit (EC 2.7.7.6)			ESC_C1587
AMR_C97	1	0	0	chromosome	1	1	SAE	efflux system	Multidrug efflux system AcrAB-TolC, inner-membrane proton/drug antiporter AcrB (RND type)	3000216|acrB	fluoroquinolone antibiotic/cephalosporin/glycylcycline/penam/tetracycline antibiotic/rifamycin antibiotic/phenicol antibiotic/triclosan|antibiotic efflux|resistance-nodulation-cell division (RND) antibiotic efflux pump	SAE_C573
AMR_C98	1	0	0	chromosome	2	1	KLP	rpoB	DNA-directed RNA polymerase beta subunit (EC 2.7.7.6)			KLP_C921
AMR_C99	1	0	0	chromosome	19	1	STA	other	FmtB (Mrp) protein involved in methicillin resistance and cell wall biosynthesis			STA_C368
AMR_C100	0.999812	0	0.000188377	chromosome	10617	4	ENC;ESC;KLP;SAE	resistant AARS	Isoleucyl-tRNA synthetase (EC 6.1.1.5)			ENC_C734;ESC_C1732;KLP_C986;SAE_C599
AMR_C101	1	0	0	chromosome	1	1	ESC	efflux system	Aminoglycosides efflux system AcrAD-TolC, inner-membrane proton/drug antiporter AcrD (RND type)	3000491|acrD	aminoglycoside antibiotic|antibiotic efflux|resistance-nodulation-cell division (RND) antibiotic efflux pump	ESC_C1693
AMR_C102	0.642857	0.142857	0.214286	chromosome-leaning	14	1	ESC	two-component regulatory system	Hybrid sensory histidine kinase in two-component regulatory system with EvgA	3000833|evgS	macrolide antibiotic/fluoroquinolone antibiotic/penam/tetracycline antibiotic|antibiotic efflux|major facilitator superfamily (MFS) antibiotic efflux pump/resistance-nodulation-cell division (RND) antibiotic efflux pump	ESC_C1715
AMR_C103	0.967546	0.0010142	0.0314402	chromosome	986	1	PSA	adenylate cyclase	Adenylate cyclase (EC 4.6.1.1)			PSA_C1164
AMR_C104	0.0555556	0.037037	0.907407	ambiguous	54	1	ESC	two-component regulatory system	Hybrid sensory histidine kinase in two-component regulatory system with EvgA	3000833|evgS	macrolide antibiotic/fluoroquinolone antibiotic/penam/tetracycline antibiotic|antibiotic efflux|major facilitator superfamily (MFS) antibiotic efflux pump/resistance-nodulation-cell division (RND) antibiotic efflux pump	ESC_C1755
AMR_C105	1	0	0	chromosome	1328	1	ACB	resistant AARS	Isoleucyl-tRNA synthetase (EC 6.1.1.5)			ACB_C791
AMR_C106	0.996075	0	0.00392542	chromosome	1019	1	PSA	resistant AARS	Isoleucyl-tRNA synthetase (EC 6.1.1.5)			PSA_C1197
AMR_C107	1	0	0	chromosome	5	3	ESC;KLP;SAE	efflux system	Multidrug efflux system AcrEF-TolC, inner-membrane proton/drug antiporter AcrF (RND type)	3000502|AcrF	fluoroquinolone antibiotic/cephalosporin/cephamycin/penam|antibiotic efflux|resistance-nodulation-cell division (RND) antibiotic efflux pump	ESC_C1442;ESC_C1783;KLP_C1077;SAE_C680
AMR_C108	1	0	0	chromosome	5	1	STA	other	FmtB (Mrp) protein involved in methicillin resistance and cell wall biosynthesis			STA_C384
AMR_C109	1	0	0	chromosome	1033	1	PSA	efflux system	LPS-assembly protein LptD @ Organic solvent tolerance protein precursor			PSA_C1216
AMR_C110	1	0	0	chromosome	1432	1	ENF	resistant AARS	Isoleucyl-tRNA synthetase (EC 6.1.1.5)			ENF_C279
AMR_C111	1	0	0	chromosome	5958	1	NEG	resistant AARS	Isoleucyl-tRNA synthetase (EC 6.1.1.5)			NEG_C104
AMR_C112	1	0	0	chromosome	3740	1	STP	resistant AARS	Isoleucyl-tRNA synthetase (EC 6.1.1.5)			STP_C981
AMR_C113	1	0	0	chromosome	2234	1	STA	resistant AARS	Isoleucyl-tRNA synthetase (EC 6.1.1.5)	3003729|Staphylococcus aureus ileS with mutation conferring resistance to mupirocin	mupirocin|antibiotic target alteration|antibiotic-resistant isoleucyl-tRNA synthetase (ileS)	STA_C397
AMR_C114	1	0	0	chromosome	1013	1	PSA	gyrA/gyrB/parC	DNA gyrase subunit A (EC 5.99.1.3)	3003684|Pseudomonas aeruginosa gyrA conferring resistance to fluoroquinolones	fluoroquinolone antibiotic|antibiotic target alteration|fluoroquinolone resistant gyrA	PSA_C1266
AMR_C115	1	0	0	chromosome	1021	1	PSA	gyrA/gyrB/parC	DNA gyrase subunit B (EC 5.99.1.3)			PSA_C1289
AMR_C116	1	0	0	chromosome	1019	1	PSA	gyrA/gyrB/parC	DNA topoisomerase IV subunit A (EC 5.99.1.3)			PSA_C1295
AMR_C117	1	0	0	chromosome	735	2	CAC;CAJ	resistant AARS	Isoleucyl-tRNA synthetase (EC 6.1.1.5)			CAC_C85;CAJ_C96
AMR_C118	1	0	0	chromosome	5953	1	NEG	gyrA/gyrB/parC	DNA gyrase subunit A (EC 5.99.1.3)	3003928|Neisseria gonorrhoeae gyrA conferring resistance to fluoroquinolones	fluoroquinolone antibiotic|antibiotic target alteration|fluoroquinolone resistant gyrA	NEG_C113
AMR_C119	0.666667	0	0.333333	chromosome-leaning	3	1	PSA	two-component regulatory system	Osmosensitive K+ channel histidine kinase KdpD			PSA_C1313
AMR_C120	1	0	0	chromosome	1323	1	ACB	gyrA/gyrB/parC	DNA gyrase subunit A (EC 5.99.1.3)	3003817|Acinetobacter baumannii gyrA conferring resistance to fluoroquinolones	fluoroquinolone antibiotic|antibiotic target alteration|fluoroquinolone resistant gyrA	ACB_C876
AMR_C121	1	0	0	chromosome	2191	1	STA	two-component regulatory system	Osmosensitive K+ channel histidine kinase KdpD			STA_C409
AMR_C122	1	0	0	chromosome	1	1	ACB	phosphoethanolamine transferase	Lipid A phosphoethanolamine transferase, putative			ACB_C880
AMR_C123	1	0	0	chromosome	1	1	PSA	efflux system	Macrolide export ATP-binding/permease protein MacB			PSA_C1340
AMR_C124	1	0	0	chromosome	1	1	PSA	efflux system	Multidrug efflux system, outer membrane factor lipoprotein => OpmD of MexHI-OpmD system	3000809|OpmD	fluoroquinolone antibiotic/tetracycline antibiotic/acridine dye/disinfecting agents and intercalating dyes|antibiotic efflux|resistance-nodulation-cell division (RND) antibiotic efflux pump	PSA_C1363
AMR_C125	0.982633	0.000188768	0.0171779	chromosome	10595	4	ENC;ESC;KLP;SAE	two-component regulatory system	Osmosensitive K+ channel histidine kinase KdpD			ENC_C855;ESC_C2036;KLP_C1198;SAE_C737
AMR_C126	1	0	0	chromosome	1	1	PSA	two-component regulatory system	Hybrid sensory histidine kinase in two-component regulatory system with EvgA			PSA_C1413
AMR_C127	0.989748	0	0.0102524	chromosome	3804	2	ESC;SAE	other	Phosphoenolpyruvate-protein phosphotransferase of PTS system (EC 2.7.3.9)			ESC_C2065;SAE_C938
AMR_C128	1	0	0	chromosome	2244	1	STA	gyrA/gyrB/parC	DNA gyrase subunit A (EC 5.99.1.3)	3003296|Staphylococcus aureus gyrA conferring resistance to fluoroquinolones	fluoroquinolone antibiotic|antibiotic target alteration|fluoroquinolone resistant gyrA	STA_C426
AMR_C129	0.71875	0.015625	0.265625	chromosome-leaning	128	1	STA	two-component regulatory system	Osmosensitive K+ channel histidine kinase KdpD			STA_C427
AMR_C130	0.999464	0	0.000535906	chromosome	9330	4	ENC;ESC;KLP;SAE	gyrA/gyrB/parC	DNA gyrase subunit A (EC 5.99.1.3)	3003294|Escherichia coli gyrA conferring resistance to fluoroquinolones;3003926|Salmonella enterica gyrA conferring resistance to fluoroquinolones	fluoroquinolone antibiotic|antibiotic target alteration|fluoroquinolone resistant gyrA	ENC_C928;ESC_C2169;KLP_C1241;SAE_C1361;SAE_C804
AMR_C131	1	0	0	chromosome	3	1	STA	other	FmtB (Mrp) protein involved in methicillin resistance and cell wall biosynthesis			STA_C429
AMR_C132	0.998035	0	0.00196464	chromosome	1018	1	PSA	two-component regulatory system	Osmosensitive K+ channel histidine kinase KdpD			PSA_C1445
AMR_C133	0.999242	0	0.00075815	chromosome	1319	1	ACB	two-component regulatory system	Osmosensitive K+ channel histidine kinase KdpD			ACB_C943
AMR_C134	1	0	0	chromosome	2	1	ACB	two-component regulatory system	Osmosensitive K+ channel histidine kinase KdpD			ACB_C949
AMR_C135	1	0	0	chromosome	1	1	ACB	two-component regulatory system	Osmosensitive K+ channel histidine kinase KdpD			ACB_C950
AMR_C136	1	0	0	chromosome	1	1	ACB	two-component regulatory system	Osmosensitive K+ channel histidine kinase KdpD			ACB_C951
AMR_C137	0.999812	0	0.000188253	chromosome	10624	4	ENC;ESC;KLP;SAE	adenylate cyclase	Adenylate cyclase (EC 4.6.1.1)	3003900|Escherichia coli cyaA with mutation conferring resistance to fosfomycin	fosfomycin|antibiotic target alteration|antibiotic-resistant cya adenylate cyclase	ENC_C1057;ESC_C2154;KLP_C1297;SAE_C885
AMR_C138	1	0	0	chromosome	13	1	STP	two-component regulatory system	Osmosensitive K+ channel histidine kinase KdpD			STP_C1081
AMR_C139	0.998598	0	0.00140154	chromosome	1427	1	ENF	penicillin-binding protein	Multimodular transpeptidase-transglycosylase (EC 2.4.1.129) (EC 3.4.-.-)			ENF_C356
AMR_C140	1	0	0	chromosome	5906	1	NEG	gyrA/gyrB/parC	DNA gyrase subunit B (EC 5.99.1.3)			NEG_C134
AMR_C141	0.999302	0	0.000698324	chromosome	1432	1	ENF	other	L-O-lysylphosphatidylglycerol synthase (EC 2.3.2.3)			ENF_C368
AMR_C142	1	0	0	chromosome	1	1	KLP	penicillin-binding protein	Cell division protein FtsI [Peptidoglycan synthetase] (EC 2.4.1.129)			KLP_C1355
AMR_C143	1	0	0	chromosome	1	1	ESC	two-component regulatory system	Osmosensitive K+ channel histidine kinase KdpD			ESC_C2296
AMR_C144	1	0	0	chromosome	735	2	CAC;CAJ	gyrA/gyrB/parC	DNA gyrase subunit A (EC 5.99.1.3)	3003789|Campylobacter jejuni gyrA conferring resistance to fluoroquinolones	fluoroquinolone antibiotic|antibiotic target alteration|fluoroquinolone resistant gyrA	CAC_C98;CAJ_C120
AMR_C145	1	0	0	chromosome	1323	1	ACB	penicillin-binding protein	Multimodular transpeptidase-transglycosylase (EC 2.4.1.129) (EC 3.4.-.-)			ACB_C1008
AMR_C146	1	0	0	chromosome	10615	4	ENC;ESC;KLP;SAE	penicillin-binding protein	Multimodular transpeptidase-transglycosylase (EC 2.4.1.129) (EC 3.4.-.-)			ENC_C1014;ESC_C2338;KLP_C1412;SAE_C854
AMR_C147	0.999797	0	0.000203459	chromosome	9830	4	ENC;ESC;KLP;SAE	penicillin-binding protein	Multimodular transpeptidase-transglycosylase (EC 2.4.1.129) (EC 3.4.-.-)			ENC_C1078;ESC_C2386;KLP_C1386;SAE_C888
AMR_C148	0.999298	0	0.000702247	chromosome	1424	1	ENF	other	L-O-lysylphosphatidylglycerol synthase (EC 2.3.2.3)			ENF_C385
AMR_C149	0.999465	0	0.000534902	chromosome	3739	1	STP	gyrA/gyrB/parC	DNA topoisomerase IV subunit A (EC 5.99.1.3)	3003311|Streptococcus pneumoniae parC conferring resistance to fluoroquinolones	fluoroquinolone antibiotic|antibiotic target alteration|fluoroquinolone resistant parC	STP_C1139
AMR_C150	1	0	0	chromosome	1721	1	STP	penicillin-binding protein	Cell division protein FtsI [Peptidoglycan synthetase] (EC 2.4.1.129)	3003043|Streptococcus pneumoniae PBP2x conferring resistance to amoxicillin	cephalosporin/cephamycin/penam|antibiotic target alteration|Penicillin-binding protein mutations conferring resistance to beta-lactam antibiotics	STP_C1152
AMR_C151	0.99925	0	0.000750188	chromosome	5332	3	ENC;ESC;SAE	other	Phosphoenolpyruvate-protein phosphotransferase of PTS system (EC 2.7.3.9)			ENC_C1138;ESC_C2452;SAE_C912
AMR_C152	0.998747	0	0.00125313	chromosome	798	3	ENC;ESC;SAE	penicillin-binding protein	Multimodular transpeptidase-transglycosylase (EC 2.4.1.129) (EC 3.4.-.-)			ENC_C1078;ESC_C2386;SAE_C888
AMR_C153	0.999732	0	0.000267666	chromosome	3736	1	STP	gyrA/gyrB/parC	DNA gyrase subunit A (EC 5.99.1.3)			STP_C1167
AMR_C154	0.999555	0	0.000445434	chromosome	2245	1	STA	other	L-O-lysylphosphatidylglycerol synthase (EC 2.3.2.3)	3003319|Staphylococcus aureus mprF with mutation conferring resistance to daptomycin	peptide antibiotic|antibiotic target alteration|daptomycin resistant mprF	STA_C466
AMR_C155	1	0	0	chromosome	3	1	PSA	efflux system	Multidrug efflux system, inner membrane proton/drug antiporter (RND type) => MexQ of MexPQ-OpmE system	3003699|mexQ;3000777|adeF	macrolide antibiotic/carbapenem/tetracycline antibiotic/acridine dye/diaminopyrimidine antibiotic/phenicol antibiotic/disinfecting agents and intercalating dyes|antibiotic efflux|resistance-nodulation-cell division (RND) antibiotic efflux pump;fluoroquinolone antibiotic/tetracycline antibiotic|antibiotic efflux|resistance-nodulation-cell division (RND) antibiotic efflux pump	PSA_C1694
AMR_C156	0.7	0.2	0.1	chromosome-leaning	10	3	ENC;KLP;SAE	efflux system	Multidrug efflux system AcrEF-TolC, inner-membrane proton/drug antiporter AcrF (RND type)			ENC_C1409;KLP_C2282;KLP_C2811;SAE_C924
AMR_C157	0.421053	0.421053	0.157895	ambiguous	19	3	ENC;ESC;KLP	other	Phosphoenolpyruvate-protein phosphotransferase of PTS system (EC 2.7.3.9)			ENC_C1123;ESC_C2538;KLP_C1506
AMR_C158	1	0	0	chromosome	2	1	ESC	two-component regulatory system	Osmosensitive K+ channel histidine kinase KdpD			ESC_C2544
AMR_C159	1	0	0	chromosome	4	1	PSA	efflux system	Multidrug efflux system, inner membrane proton/drug antiporter (RND type) => MexB of MexAB-OprM	3000378|MexB	macrolide antibiotic/fluoroquinolone antibiotic/monobactam/carbapenem/cephalosporin/cephamycin/penam/tetracycline antibiotic/peptide antibiotic/aminocoumarin antibiotic/diaminopyrimidine antibiotic/sulfonamide antibiotic/phenicol antibiotic/penem|antibiotic efflux|resistance-nodulation-cell division (RND) antibiotic efflux pump	PSA_C1718
AMR_C160	1	0	0	chromosome	4	1	ACB	penicillin-binding protein	Multimodular transpeptidase-transglycosylase (EC 2.4.1.129) (EC 3.4.-.-)			ACB_C1078
AMR_C161	0.75	0	0.25	chromosome-leaning	4	2	ENC;ESC	other	Phosphoenolpyruvate-protein phosphotransferase of PTS system (EC 2.7.3.9)			ENC_C1140;ESC_C2561
AMR_C162	0.998158	0	0.00184162	chromosome	543	1	KLP	other	Phosphoenolpyruvate-protein phosphotransferase of PTS system (EC 2.7.3.9)			KLP_C1524
AMR_C163	0.999832	0	0.000167954	chromosome	5954	1	NEG	efflux system	LPS-assembly protein LptD @ Organic solvent tolerance protein precursor			NEG_C158
AMR_C164	0.997033	0	0.00296736	chromosome	337	1	ENC	other	Phosphoenolpyruvate-protein phosphotransferase of PTS system (EC 2.7.3.9)			ENC_C1146
AMR_C165	1	0	0	chromosome	5	1	NEG	efflux system	RND efflux system, inner membrane transporter	3000811|mtrD	macrolide antibiotic/penam|antibiotic efflux|resistance-nodulation-cell division (RND) antibiotic efflux pump	NEG_C159
AMR_C166	1	0	0	chromosome	26	2	ESC;KLP	efflux system	Aminoglycosides efflux system AcrAD-TolC, inner-membrane proton/drug antiporter AcrD (RND type)	3000491|acrD	aminoglycoside antibiotic|antibiotic efflux|resistance-nodulation-cell division (RND) antibiotic efflux pump	ESC_C3118;KLP_C1565
AMR_C167	1	0	0	chromosome	2	1	ESC	efflux system	Multidrug efflux system MdtEF-TolC, inner-membrane proton/drug antiporter MdtF (RND type)	3000796|mdtF	macrolide antibiotic/fluoroquinolone antibiotic/penam|antibiotic efflux|resistance-nodulation-cell division (RND) antibiotic efflux pump	ESC_C2638
AMR_C168	1	0	0	chromosome	4	1	PSA	efflux system	Multidrug efflux system MdtABC-TolC, inner-membrane proton/drug antiporter MdtB-like	3003705|mexN	phenicol antibiotic|antibiotic efflux|resistance-nodulation-cell division (RND) antibiotic efflux pump	PSA_C1774
AMR_C169	0.998178	0	0.00182197	chromosome	3842	1	STP	penicillin-binding protein	Multimodular transpeptidase-transglycosylase (EC 2.4.1.129) (EC 3.4.-.-)			STP_C1211
AMR_C170	1	0	0	chromosome	4	1	ACB	efflux system	LPS-assembly protein LptD @ Organic solvent tolerance protein precursor			ACB_C1115
AMR_C171	0.988696	0	0.0113037	chromosome	1327	1	ACB	gyrA/gyrB/parC	DNA gyrase subunit B (EC 5.99.1.3)			ACB_C1117
AMR_C172	1	0	0	chromosome	1432	1	ENF	gyrA/gyrB/parC	DNA gyrase subunit A (EC 5.99.1.3)			ENF_C434
AMR_C173	1	0	0	chromosome	1014	1	PSA	penicillin-binding protein	Multimodular transpeptidase-transglycosylase (EC 2.4.1.129) (EC 3.4.-.-)			PSA_C1781
AMR_C174	1	0	0	chromosome	9	4	ENC;ESC;KLP;SAE	efflux system	Multidrug efflux system AcrEF-TolC, inner-membrane proton/drug antiporter AcrF (RND type);Multidrug efflux system AcrAB-TolC, inner-membrane proton/drug antiporter AcrB (RND type)	3000216|acrB	fluoroquinolone antibiotic/cephalosporin/glycylcycline/penam/tetracycline antibiotic/rifamycin antibiotic/phenicol antibiotic/triclosan|antibiotic efflux|resistance-nodulation-cell division (RND) antibiotic efflux pump	ENC_C1749;ESC_C2934;KLP_C2841;SAE_C680;SAE_C990
AMR_C175	0.967903	0.00489458	0.0272026	chromosome	10624	4	ENC;ESC;KLP;SAE	gyrA/gyrB/parC	DNA gyrase subunit B (EC 5.99.1.3)	3003306|Morganella morganii gyrB conferring resistance to fluoroquinolones;3003307|Salmonella serovars gyrB conferring resistance to fluoroquinolones	fluoroquinolone antibiotic|antibiotic target alteration|fluoroquinolone resistant gyrB	ENC_C1299;ESC_C2697;KLP_C1716;SAE_C1031
AMR_C176	0.999242	0	0.000757576	chromosome	1320	1	ACB	efflux system	LPS-assembly protein LptD @ Organic solvent tolerance protein precursor			ACB_C1137
AMR_C177	1	0	0	chromosome	1432	1	ENF	gyrA/gyrB/parC	DNA topoisomerase IV subunit A (EC 5.99.1.3)			ENF_C445
AMR_C178	1	0	0	chromosome	14	2	ENC;KLP	efflux system	RND efflux system, inner membrane transporter	3000777|adeF;3003923|oqxB	fluoroquinolone antibiotic/glycylcycline/tetracycline antibiotic/diaminopyrimidine antibiotic/nitrofuran antibiotic|antibiotic efflux|resistance-nodulation-cell division (RND) antibiotic efflux pump;fluoroquinolone antibiotic/tetracycline antibiotic|antibiotic efflux|resistance-nodulation-cell division (RND) antibiotic efflux pump	ENC_C1236;KLP_C1859
AMR_C179	1	0	0	chromosome	8	1	KLP	two-component regulatory system	Hybrid sensory histidine kinase in two-component regulatory system with EvgA			KLP_C1655
AMR_C180	1	0	0	chromosome	5	1	PSA	efflux system	Multidrug efflux system, inner membrane proton/drug antiporter (RND type) => MexB of MexAB-OprM	3000378|MexB	macrolide antibiotic/fluoroquinolone antibiotic/monobactam/carbapenem/cephalosporin/cephamycin/penam/tetracycline antibiotic/peptide antibiotic/aminocoumarin antibiotic/diaminopyrimidine antibiotic/sulfonamide antibiotic/phenicol antibiotic/penem|antibiotic efflux|resistance-nodulation-cell division (RND) antibiotic efflux pump	PSA_C1846
AMR_C181	0.998013	0	0.00198708	chromosome	2013	1	PSA	other	Translation elongation factor G			PSA_C1862
AMR_C182	1	0	0	chromosome	1	1	PSA	penicillin-binding protein	Membrane carboxypeptidase (penicillin-binding protein)			PSA_C1868
AMR_C183	1	0	0	chromosome	4	1	PSA	efflux system	Multidrug efflux system, inner membrane proton/drug antiporter (RND type) => MexY of MexXY/AxyXY			PSA_C1896
AMR_C184	1	0	0	chromosome	34	1	ESC	efflux system	Multidrug efflux system AcrEF-TolC, inner-membrane proton/drug antiporter AcrF (RND type)	3000502|AcrF	fluoroquinolone antibiotic/cephalosporin/cephamycin/penam|antibiotic efflux|resistance-nodulation-cell division (RND) antibiotic efflux pump	ESC_C2835
AMR_C185	0	1	0	plasmid	1	1	STA	resistant AARS	Isoleucyl-tRNA synthetase (EC 6.1.1.5)	3000521|Staphylococcus aureus mupA conferring resistance to mupirocin	mupirocin|antibiotic target alteration|antibiotic-resistant isoleucyl-tRNA synthetase (ileS)	STA_C497
AMR_C186	1	0	0	chromosome	1327	1	ACB	penicillin-binding protein	Multimodular transpeptidase-transglycosylase (EC 2.4.1.129) (EC 3.4.-.-)			ACB_C1184
AMR_C187	1	0	0	chromosome	1	1	PSA	efflux system	Multidrug efflux system, inner membrane proton/drug antiporter (RND type) => MexB of MexAB-OprM	3000378|MexB	macrolide antibiotic/fluoroquinolone antibiotic/monobactam/carbapenem/cephalosporin/cephamycin/penam/tetracycline antibiotic/peptide antibiotic/aminocoumarin antibiotic/diaminopyrimidine antibiotic/sulfonamide antibiotic/phenicol antibiotic/penem|antibiotic efflux|resistance-nodulation-cell division (RND) antibiotic efflux pump	PSA_C1910
AMR_C188	0.999606	0	0.000394322	chromosome	7608	3	ENC;ESC;SAE	efflux system	LPS-assembly protein LptD @ Organic solvent tolerance protein precursor			ENC_C1363;ESC_C2867;SAE_C1107
AMR_C189	1	0	0	chromosome	2247	1	STA	gyrA/gyrB/parC	DNA topoisomerase IV subunit A (EC 5.99.1.3)	3003312|Staphylococcus aureus parC conferring resistance to fluoroquinolones	fluoroquinolone antibiotic|antibiotic target alteration|fluoroquinolone resistant parC	STA_C501
AMR_C190	1	0	0	chromosome	1	1	ESC	penicillin-binding protein	Multimodular transpeptidase-transglycosylase (EC 2.4.1.129) (EC 3.4.-.-)			ESC_C2888
AMR_C191	1	0	0	chromosome	5957	1	NEG	penicillin-binding protein	Multimodular transpeptidase-transglycosylase (EC 2.4.1.129) (EC 3.4.-.-)	3004833|Neisseria gonorrhoeae PBP1 conferring resistance to beta-lactam	cephalosporin/cephamycin/penam|antibiotic target alteration|Penicillin-binding protein mutations conferring resistance to beta-lactam antibiotics	NEG_C184
AMR_C192	1	0	0	chromosome	2	1	PSA	efflux system	Multidrug efflux system, inner membrane proton/drug antiporter (RND type) => MexF of MexEF-OprN system	3000777|adeF	fluoroquinolone antibiotic/tetracycline antibiotic|antibiotic efflux|resistance-nodulation-cell division (RND) antibiotic efflux pump	PSA_C1954
AMR_C193	1	0	0	chromosome	8	2	CAC;CAJ	rpoB	DNA-directed RNA polymerase beta subunit (EC 2.7.7.6)			CAC_C143;CAJ_C169
AMR_C194	1	0	0	chromosome	1	1	STA	other	FmtB (Mrp) protein involved in methicillin resistance and cell wall biosynthesis			STA_C514
AMR_C195	1	0	0	chromosome	3	2	ESC;SAE	other	Phosphoenolpyruvate-protein phosphotransferase of PTS system (EC 2.7.3.9)			ESC_C4834;SAE_C912
AMR_C196	1	0	0	chromosome	1432	1	ENF	penicillin-binding protein	Multimodular transpeptidase-transglycosylase (EC 2.4.1.129) (EC 3.4.-.-) / Penicillin-binding protein 1A/1B (PBP1)			ENF_C488
AMR_C197	1	0	0	chromosome	3	1	PSA	two-component regulatory system	Hybrid sensory histidine kinase in two-component regulatory system with EvgA			PSA_C1993
AMR_C198	0	1	0	plasmid	1	1	PSA	efflux system	Multidrug efflux system, inner membrane proton/drug antiporter (RND type) => MexQ of MexPQ-OpmE system			PSA_C2023
AMR_C199	1	0	0	chromosome	3023	2	ESC;KLP	efflux system	LPS-assembly protein LptD @ Organic solvent tolerance protein precursor	3005059|LptD	carbapenem/peptide antibiotic/aminocoumarin antibiotic/rifamycin antibiotic|antibiotic efflux|ATP-binding cassette (ABC) antibiotic efflux pump	ESC_C3009;KLP_C1850
AMR_C200	1	0	0	chromosome	5	1	PSA	efflux system	Multidrug efflux system, inner membrane proton/drug antiporter (RND type) => MexD of MexCD-OprJ system			PSA_C2043
AMR_C201	0.6	0	0.4	chromosome-leaning	5	3	ESC;KLP;SAE	two-component regulatory system	Osmosensitive K+ channel histidine kinase KdpD			ESC_C2036;KLP_C1198;SAE_C1494
AMR_C202	0.6	0.2	0.2	chromosome-leaning	5	3	ENC;PSA;SAE	efflux system	Multidrug efflux system, inner membrane proton/drug antiporter (RND type) => MexQ of MexPQ-OpmE system	3000777|adeF	fluoroquinolone antibiotic/tetracycline antibiotic|antibiotic efflux|resistance-nodulation-cell division (RND) antibiotic efflux pump	ENC_C1496;PSA_C2107;SAE_C1636
AMR_C203	1	0	0	chromosome	1428	1	ENF	efflux system	Macrolide export ATP-binding/permease protein			ENF_C518
AMR_C204	0.988242	0.00103471	0.0107234	chromosome	10631	4	ENC;ESC;KLP;SAE	gyrA/gyrB/parC	DNA topoisomerase IV subunit A (EC 5.99.1.3)	3003939|Salmonella enterica parC conferring resistance to fluoroquinolones;3003308|Escherichia coli parC conferring resistance to fluoroquinolones	fluoroquinolone antibiotic|antibiotic target alteration|fluoroquinolone resistant parC	ENC_C1548;ESC_C3404;KLP_C1887;SAE_C1256
AMR_C205	1	0	0	chromosome	2	1	KLP	two-component regulatory system	Hybrid sensory histidine kinase in two-component regulatory system with EvgA			KLP_C1890
AMR_C206	1	0	0	chromosome	5956	1	NEG	gyrA/gyrB/parC	DNA topoisomerase IV subunit A (EC 5.99.1.3)	3003929|Neisseria gonorrhoeae parC conferring resistance to fluoroquinolones	fluoroquinolone antibiotic|antibiotic target alteration|fluoroquinolone resistant parC	NEG_C203
AMR_C207	1	0	0	chromosome	2	1	PSA	efflux system	Multidrug efflux system MdtABC-TolC, inner-membrane proton/drug antiporter MdtB-like	3003705|mexN	phenicol antibiotic|antibiotic efflux|resistance-nodulation-cell division (RND) antibiotic efflux pump	PSA_C2134
AMR_C208	0.998995	0	0.00100503	chromosome	995	1	PSA	penicillin-binding protein	Multimodular transpeptidase-transglycosylase (EC 2.4.1.129) (EC 3.4.-.-)			PSA_C2136
AMR_C209	1	0	0	chromosome	10	3	ENC;ESC;KLP	efflux system	Aminoglycosides efflux system AcrAD-TolC, inner-membrane proton/drug antiporter AcrD (RND type)	3000491|acrD	aminoglycoside antibiotic|antibiotic efflux|resistance-nodulation-cell division (RND) antibiotic efflux pump	ENC_C1461;ESC_C3164;KLP_C2604
AMR_C210	1	0	0	chromosome	1	1	STP	resistant AARS	UDP-N-acetylglucosamine 1-carboxyvinyltransferase (EC 2.5.1.7)			STP_C1356
AMR_C211	1	0	0	chromosome	735	2	CAC;CAJ	gyrA/gyrB/parC	DNA gyrase subunit B (EC 5.99.1.3)			CAC_C161;CAJ_C188
AMR_C212	1	0	0	chromosome	2	1	PSA	efflux system	Multidrug efflux system, inner membrane proton/drug antiporter (RND type) => MexK of MexJK-OprM/OpmH system	3003693|MexK	macrolide antibiotic/tetracycline antibiotic/triclosan|antibiotic efflux|resistance-nodulation-cell division (RND) antibiotic efflux pump	PSA_C2204
AMR_C213	1	0	0	chromosome	3	1	PSA	efflux system	Multidrug efflux system, inner membrane proton/drug antiporter (RND type) => MexW of MexVW-OprM system	3003031|MexW	macrolide antibiotic/fluoroquinolone antibiotic/tetracycline antibiotic/acridine dye/phenicol antibiotic/disinfecting agents and intercalating dyes|antibiotic efflux|resistance-nodulation-cell division (RND) antibiotic efflux pump	PSA_C2216
AMR_C214	1	0	0	chromosome	3	1	PSA	efflux system	Multidrug efflux system, inner membrane proton/drug antiporter (RND type) => MexY of MexXY/AxyXY	3003033|mexY	macrolide antibiotic/fluoroquinolone antibiotic/aminoglycoside antibiotic/carbapenem/cephalosporin/cephamycin/penam/tetracycline antibiotic/acridine dye/phenicol antibiotic/disinfecting agents and intercalating dyes|antibiotic efflux|resistance-nodulation-cell division (RND) antibiotic efflux pump	PSA_C2221
AMR_C215	1	0	0	chromosome	1	1	PSA	efflux system	Multidrug efflux system, inner membrane proton/drug antiporter (RND type) => MexW of MexVW-OprM system	3003031|MexW	macrolide antibiotic/fluoroquinolone antibiotic/tetracycline antibiotic/acridine dye/phenicol antibiotic/disinfecting agents and intercalating dyes|antibiotic efflux|resistance-nodulation-cell division (RND) antibiotic efflux pump	PSA_C2239
AMR_C216	0.714286	0.142857	0.142857	chromosome-leaning	7	1	ESC	two-component regulatory system	Hybrid sensory histidine kinase in two-component regulatory system with EvgA	3000833|evgS	macrolide antibiotic/fluoroquinolone antibiotic/penam/tetracycline antibiotic|antibiotic efflux|major facilitator superfamily (MFS) antibiotic efflux pump/resistance-nodulation-cell division (RND) antibiotic efflux pump	ESC_C3319
AMR_C217	1	0	0	chromosome	2	1	ACB	efflux system	RND efflux system, inner membrane transporter	3000775|adeB	glycylcycline/tetracycline antibiotic|antibiotic efflux|resistance-nodulation-cell division (RND) antibiotic efflux pump	ACB_C1377
AMR_C218	1	0	0	chromosome	2	1	PSA	efflux system	Multidrug efflux system MdtABC-TolC, inner-membrane proton/drug antiporter MdtB (RND type)	3004074|MuxB	macrolide antibiotic/monobactam/tetracycline antibiotic/aminocoumarin antibiotic|antibiotic efflux|resistance-nodulation-cell division (RND) antibiotic efflux pump	PSA_C2331
AMR_C219	1	0	0	chromosome	5	2	KLP;SAE	resistant AARS	Isoleucyl-tRNA synthetase (EC 6.1.1.5)			KLP_C2612;SAE_C1261
AMR_C220	1	0	0	chromosome	2017	1	STP	penicillin-binding protein	Cell division protein FtsI [Peptidoglycan synthetase] (EC 2.4.1.129)	3003043|Streptococcus pneumoniae PBP2x conferring resistance to amoxicillin	cephalosporin/cephamycin/penam|antibiotic target alteration|Penicillin-binding protein mutations conferring resistance to beta-lactam antibiotics	STP_C1427
AMR_C221	1	0	0	chromosome	1	1	ACB	efflux system	RND efflux system, inner membrane transporter	3000777|adeF	fluoroquinolone antibiotic/tetracycline antibiotic|antibiotic efflux|resistance-nodulation-cell division (RND) antibiotic efflux pump	ACB_C1384
AMR_C222	1	0	0	chromosome	16	1	ENC	penicillin-binding protein	Penicillin-binding protein activator LpoA			ENC_C1585
AMR_C223	1	0	0	chromosome	2242	1	STA	penicillin-binding protein	Cell division protein FtsI [Peptidoglycan synthetase] (EC 2.4.1.129)			STA_C578
AMR_C224	0.625	0	0.375	chromosome-leaning	8	1	ESC	two-component regulatory system	Hybrid sensory histidine kinase in two-component regulatory system with EvgA	3000833|evgS	macrolide antibiotic/fluoroquinolone antibiotic/penam/tetracycline antibiotic|antibiotic efflux|major facilitator superfamily (MFS) antibiotic efflux pump/resistance-nodulation-cell division (RND) antibiotic efflux pump	ESC_C3522
AMR_C225	0.999246	0	0.000754148	chromosome	1326	1	ACB	gyrA/gyrB/parC	DNA topoisomerase IV subunit A (EC 5.99.1.3)	3003818|Acinetobacter baumannii parC conferring resistance to fluoroquinolones	fluoroquinolone antibiotic|antibiotic target alteration|fluoroquinolone resistant parC	ACB_C1434
AMR_C226	0.7321	0.00214535	0.265755	chromosome-leaning	3729	1	STP	penicillin-binding protein	Multimodular transpeptidase-transglycosylase (EC 2.4.1.129) (EC 3.4.-.-)			STP_C1462
AMR_C227	1	0	0	chromosome	3	1	KLP	resistant AARS	Isoleucyl-tRNA synthetase (EC 6.1.1.5)			KLP_C2189
AMR_C228	1	0	0	chromosome	19	3	ENC;ESC;KLP	efflux system	Multidrug efflux system AcrEF-TolC, inner-membrane proton/drug antiporter AcrF (RND type);Multidrug efflux system AcrAB-TolC, inner-membrane proton/drug antiporter AcrB (RND type)	3000502|AcrF	fluoroquinolone antibiotic/cephalosporin/cephamycin/penam|antibiotic efflux|resistance-nodulation-cell division (RND) antibiotic efflux pump	ENC_C1749;ESC_C3617;KLP_C3506
AMR_C229	0	1	0	plasmid	2	1	PSA	efflux system	RND efflux system, inner membrane transporter	3000777|adeF	fluoroquinolone antibiotic/tetracycline antibiotic|antibiotic efflux|resistance-nodulation-cell division (RND) antibiotic efflux pump	PSA_C2477
AMR_C230	1	0	0	chromosome	3	1	NEG	resistant AARS	Isoleucyl-tRNA synthetase (EC 6.1.1.5)			NEG_C253
AMR_C231	0.5	0	0.5	ambiguous	4	1	PSA	adenylate cyclase	Adenylate cyclase (EC 4.6.1.1)			PSA_C2485
AMR_C232	0.999732	0.000267523	0	chromosome	3738	1	STP	penicillin-binding protein	Multimodular transpeptidase-transglycosylase (EC 2.4.1.129) (EC 3.4.-.-) / Penicillin-binding protein 1A/1B (PBP1)	3003041|Streptococcus pneumoniae PBP1a conferring resistance to amoxicillin	cephalosporin/cephamycin/penam|antibiotic target alteration|Penicillin-binding protein mutations conferring resistance to beta-lactam antibiotics	STP_C1495
AMR_C233	1	0	0	chromosome	1432	1	ENF	penicillin-binding protein	Cell division protein FtsI [Peptidoglycan synthetase] (EC 2.4.1.129)			ENF_C650
AMR_C234	1	0	0	chromosome	3018	2	ESC;KLP	penicillin-binding protein	Penicillin-binding protein activator LpoA			ESC_C4138;KLP_C2254
AMR_C235	1	0	0	chromosome	263	1	STA	penicillin-binding protein	Multimodular transpeptidase-transglycosylase (EC 2.4.1.129) (EC 3.4.-.-) / Penicillin-binding protein 1A/1B (PBP1)			STA_C605
AMR_C236	1	0	0	chromosome	1982	1	STA	penicillin-binding protein	Multimodular transpeptidase-transglycosylase (EC 2.4.1.129) (EC 3.4.-.-) / Penicillin-binding protein 1A/1B (PBP1)			STA_C613
AMR_C237	1	0	0	chromosome	3	1	STA	two-component regulatory system	Osmosensitive K+ channel histidine kinase KdpD			STA_C614
AMR_C238	1	0	0	chromosome	2	1	NEG	gyrA/gyrB/parC	DNA gyrase subunit A (EC 5.99.1.3)	3003928|Neisseria gonorrhoeae gyrA conferring resistance to fluoroquinolones	fluoroquinolone antibiotic|antibiotic target alteration|fluoroquinolone resistant gyrA	NEG_C261
AMR_C239	1	0	0	chromosome	466	1	ENC	penicillin-binding protein	Penicillin-binding protein activator LpoA			ENC_C1721
AMR_C240	0.997902	0	0.0020979	chromosome	1430	1	ENF	penicillin-binding protein	Multimodular transpeptidase-transglycosylase (EC 2.4.1.129) (EC 3.4.-.-)			ENF_C685
AMR_C241	0.75	0	0.25	chromosome-leaning	4	1	ESC	efflux system	Multidrug efflux system MdtEF-TolC, inner-membrane proton/drug antiporter MdtF (RND type)	3000796|mdtF	macrolide antibiotic/fluoroquinolone antibiotic/penam|antibiotic efflux|resistance-nodulation-cell division (RND) antibiotic efflux pump	ESC_C3788
AMR_C242	1	0	0	chromosome	3	1	PSA	efflux system	Multidrug efflux system, inner membrane proton/drug antiporter (RND type) => MexD of MexCD-OprJ system	3000801|MexD	macrolide antibiotic/fluoroquinolone antibiotic/aminoglycoside antibiotic/cephalosporin/penam/tetracycline antibiotic/aminocoumarin antibiotic/diaminopyrimidine antibiotic/phenicol antibiotic|antibiotic efflux|resistance-nodulation-cell division (RND) antibiotic efflux pump	PSA_C2598
AMR_C243	1	0	0	chromosome	1	1	ACB	gyrA/gyrB/parC	DNA gyrase subunit A (EC 5.99.1.3)			ACB_C1534
AMR_C244	1	0	0	chromosome	2	1	PSA	efflux system	Multidrug efflux system, inner membrane proton/drug antiporter (RND type) => MexB of MexAB-OprM	3000378|MexB	macrolide antibiotic/fluoroquinolone antibiotic/monobactam/carbapenem/cephalosporin/cephamycin/penam/tetracycline antibiotic/peptide antibiotic/aminocoumarin antibiotic/diaminopyrimidine antibiotic/sulfonamide antibiotic/phenicol antibiotic/penem|antibiotic efflux|resistance-nodulation-cell division (RND) antibiotic efflux pump	PSA_C2603
AMR_C245	1	0	0	chromosome	3	1	PSA	efflux system	Multidrug efflux system, inner membrane proton/drug antiporter (RND type) => MexF of MexEF-OprN system	3000777|adeF	fluoroquinolone antibiotic/tetracycline antibiotic|antibiotic efflux|resistance-nodulation-cell division (RND) antibiotic efflux pump	PSA_C2617
AMR_C246	1	0	0	chromosome	8	3	ESC;KLP;SAE	two-component regulatory system	Osmosensitive K+ channel histidine kinase KdpD			ESC_C2036;ESC_C5675;KLP_C2916;SAE_C1441
AMR_C247	1	0	0	chromosome	4	1	ACB	efflux system	RND efflux system, inner membrane transporter	3000775|adeB	glycylcycline/tetracycline antibiotic|antibiotic efflux|resistance-nodulation-cell division (RND) antibiotic efflux pump	ACB_C1563
AMR_C248	0.999247	0	0.000753012	chromosome	1328	1	ACB	other	Translation elongation factor G			ACB_C1573
AMR_C249	0.96	0	0.04	chromosome	25	2	CAC;CAJ	efflux system	Multidrug efflux system, inner membrane proton/drug antiporter (RND type) => CmeB	3000784|cmeB	macrolide antibiotic/fluoroquinolone antibiotic/cephalosporin/fusidic acid|antibiotic efflux|resistance-nodulation-cell division (RND) antibiotic efflux pump	CAC_C218;CAJ_C237
[truncated: 6,083 more rows]

## Sheet: Fig3b-c_FigS10_TblS4_TblS8
Classification Problem (Species, Drug)			Dataset Properties						Model Performance
org	drug	drug_class	sirs	n_res	n_sus	minority_frac	intermediate_frac	amr_genes	Test_MCC_5CV	SVM_known10	SVM_known20	SVM_known50	fisher_known10	fisher_known20	fisher_known50	pyseer_known10	pyseer_known20	pyseer_known50
[truncated: 127 more rows]

## Sheet: Fig3d-e_FigS13
Classification Problem (Species, Drug)		SVM Known AMR Genes Recovered by Rank			Pyseer AMR Genes Recovered by Rank			Fisher’s Exact Test AMR Genes Recovered by Rank
[truncated: 128 more rows]

[truncated: 23 more sheets: Fig4a, Fig4b_Tbl1-2_TblS10, Fig5a, Fig5b-c, Fig6a, Fig6b, Fig6c, FigS1a1, FigS1a2, FigS2, FigS4a_TblS3, FigS4b, FigS4c, FigS5_1, FigS5_2, FigS6, FigS7-S8_TblS5-S7, FigS9, FigS11, FigS12_TblS9 …]
